# Supplementary material for: Translation factor eIF5a is essential for IFNγ production and cell cycle regulation in primary CD8+ T lymphocytes
Source: Nat Commun. 2022 Dec 17;13:7796. doi: 10.1038/s41467-022-35252-y (PMC9759561; doi:10.1038/s41467-022-35252-y)
Supplement: Supplementary file 4 — Supplementary Data 1 [file 41467_2022_35252_MOESM4_ESM.xlsx]

## Sheet: Nascent_proteomes
Majority protein IDs	Protein names	Gene names	Mock_1	Mock_2	Mock_3	Mock_4	GC7_1	GC7_2	GC7_3	GC7_4	WT_1	WT_2	WT_3	WT_4	KO_1	KO_2	KO_3	KO_4
Q8R3W2;Q9CQP2	Trafficking protein particle complex subunit 2	0610009B22Rik;Trappc2	55745.8	43686.5	0	55966.5	15252	15432.7	13260.3	30806.5	0	35514.2	0	0	28501.9	0	0	0
D3Z687;Q9DCT6;F6XN97;F8WH46;H3BJI0	Chromatin complexes subunit BAP18	0610010K14Rik;Bap18	91807	105736	121791	88025.8	82551.5	34987.7	21220.4	14212	68729.4	0	82887.8	62766.3	81851.2	0	0	0
Q9DCS2;G5E8X1;E9Q7K5;E9Q5B2	UPF0585 protein C16orf13 homolog	0610011F06Rik	190300	255648	216801	130960	33435.3	44715.1	46338.6	29192.6	10058	11450	0	0	6584.91	8097.73	6082.07	0
Q8BHG2;A2A8E2;B7ZC72;B7ZC71	UPF0587 protein C1orf123 homolog	0610037L13Rik	96750.3	0	94758.4	0	0	63269.3	39560.9	31367.5	64054.2	33424.9	24375.2	0	43810	0	0	0
D3YZC4;Q8BL95;D6REH7	UPF0769 protein C21orf59 homolog	1110004E09Rik	109409	100754	108574	102716	32131.4	50465.1	29430.2	53037.3	63106.6	0	78815.9	0	42767.8	21515.3	114440	184421
E9PZY8;A2AIV2	Protein virilizer homolog	1110037F02Rik;Kiaa1429	16205	10900.6	16362.7	10810	1057.45	1795.37	4389.09	2669.46	7932.51	9532.35	4485.12	3297.02	5211.35	6367.17	3058.96	7100.63
H7BXB9;F8WIU1;Q9D1K7	UPF0687 protein C20orf27 homolog	1700037H04Rik	87693.4	64893.9	74989.6	70383.2	34509.7	37687.3	28166.2	34507.3	35530.6	0	0	0	35965.9	24679.5	36315.8	34596.4
A0A087WNL9;G3UW58;Q0VG62;A0A087WNR7	Uncharacterized protein C8orf59 homolog	1810022K09Rik	16948.9	0	0	39330.7	8695.67	9072.68	13464.9	6272.78	0	0	0	0	0	0	0	0
G3X8U3		2210016F16Rik	33532.8	47400.4	48605.4	22364.8	7471.97	8330.43	6625.48	8025.48	58747.7	16083.9	22004.7	24350.4	18517.2	0	22718.5	22892.6
G5E8E3;A0A0R4J2B5;A0A087WRI8;Q8R3Y5;A0A087WPA4	Uncharacterized protein C19orf47 homolog	2310022A10Rik	12292.6	12344.4	8100.84	18692	0	1947.2	4921.03	2567.01	5614.23	12870.3	5435.7	20803	4696.99	10165.1	4291.69	8751.69
G3X9J4		2310035C23Rik	0	0	2962.31	0	0	57.7034	0	598.09	4813	0	9832.91	9799.43	0	0	0	2546.21
A0A087WSJ7;Q3TE80		2410002F23Rik	24137.1	0	0	0	7450.77	0	0	0	0	16884.6	0	39969.1	0	0	0	0
Q9CWU4;D6RCI4;F6XV67	UPF0690 protein C1orf52 homolog	2410004B18Rik	0	12167.5	21145.9	18796.2	4016.36	0	0	0	0	0	38376.8	0	28868.4	0	0	28674.5
D3YW29;A0A140LI13;D3Z3J7		2610020H08Rik	6473.57	2528.55	6505.22	2916.53	1733.82	1373.13	767.635	0	0	0	4999.45	8129.76	1744.18	0	1141.49	0
B1AV75;Q3UJP5	Protein C8orf37 homolog	2610301B20Rik	17963.2	0	0	0	7794.88	13855.4	13104.8	9702.36	0	0	0	0	0	0	0	0
D6RIJ8		2700029M09Rik	0	0	0	0	0	0	0	0	54643.3	81783.4	43028.9	98631.1	101719	135270	99802.1	80639.9
Q9CYZ6;D3YZ60	Uncharacterized protein C19orf60 homolog	2810428I15Rik	136179	165832	202011	77751.5	64561.9	74574	64458.1	72817.6	125967	59962.5	95854.1	56821.5	81844.3	89373	64731.4	127087
Q8C5X1;A0A0U1RNZ3		4931406P16Rik	2658.87	0	2803.73	4771.91	735.959	0	632.38	0	0	0	2880.9	0	1823.78	0	0	0
H7BX33;Q8R092	Uncharacterized protein C1orf43 homolog	4933434E20Rik	0	0	0	0	0	0	0	0	21297.3	24226.6	0	0	18676.4	17066.9	12241.1	0
J3KMQ6;Q9CYI0	Protein Njmu-R1	5730455P16Rik	10266.2	26820.2	15974.9	18762.2	5826.92	5062.3	5265.86	5719.21	0	0	0	0	0	0	0	0
A0A0B4J1F8		6330419J24Rik	213709	219484	165339	196947	34277.4	0	0	38773.8	0	80155.3	0	0	77286	0	0	0
E9QMK9;Q8BH86	UPF0317 protein C14orf159 homolog, mitochondrial	9030617O03Rik	12517.3	10955.1	11170	3932.8	19957.8	29887.5	29092.8	27825.9	0	6254.06	0	0	28364.5	14413	45477.6	29580.5
D3YW20;D3YW19;I1E4X5;Q8BWQ6	UPF0505 protein C16orf62 homolog	9030624J02Rik	49587.8	53760	31464.1	27485.3	11541.8	8511.95	10945	11526.4	9488.62	11549.2	5341.17	25506.2	10574.2	8132.01	8507.42	0
A0A0A0MQD4;Q8K201	Keratinocyte-associated transmembrane protein 2	9530068E07Rik;Kct2	0	0	0	0	0	3971.67	2995.02	0	0	0	0	0	14488.1	120439	0	0
Q5SVP0;Q5SVP2;Q5NCB3;A6PWD6;Q5NCB2		9930111J21Rik1;9930111J21Rik2;Gm5431;Gm12185	8309.57	7772.79	8202.04	3029.56	0	0	1697.75	0	27313.4	15711.9	16349.4	17812.6	2592.16	0	0	4931.56
Q80WR5;A0A0A0MQL2;E9PUH0	UPF0688 protein C1orf174 homolog	A430005L14Rik	0	10572.6	0	25948.1	4732.16	4436.93	13307.1	2735.29	0	5218.53	0	0	0	0	0	0
P58742	Aladin	Aaas	39729.6	38048.8	25505.7	33196.2	6112.96	10497.4	8441.9	9860.89	0	0	12045.9	42664	0	14679.3	9438.98	0
Q9D2R0	Acetoacetyl-CoA synthetase	Aacs	467732	462874	547785	619828	46555	49153.5	38002.3	35935.8	334519	302252	324206	406718	199500	182588	202026	230562
Q8R2R3	Alpha- and gamma-adaptin-binding protein p34	Aagab	0	28320.5	38804.6	56658.6	15740.5	4637.62	9285.19	16760.5	64864.2	12194	93719.4	91937.7	48111.8	60425.8	15397.2	28906.3
Q3UHJ0	AP2-associated protein kinase 1	Aak1	26046	48943.7	49891.5	25361.6	8062.04	15075.7	20788.9	19892.2	46197.1	9613.07	12674.7	15621.7	29197.1	3530.46	20797	29109
D3Z442;D3YZD8;Q8R0P4;D3YWY5	Mth938 domain-containing protein	Aamdc	795905	773540	455802	1.52851e+06	0	227172	0	2174.64	0	0	0	483494	469837	0	0	0
Q3TJ22;J3QN89		Aamp	400552	361211	361197	340112	86561.7	83383.2	66217.6	65157	84784.9	104647	82787.4	59338.8	34215.9	43652.8	46918	46236.2
Q9D2V5	Protein AAR2 homolog	Aar2	186511	219905	229781	158249	30069.7	26735.9	34145.2	43838.9	69347.6	52149.2	44369.2	0	47625	41742.5	55249.4	31423.9
Q8BGQ7	Alanine--tRNA ligase, cytoplasmic	Aars	1.05434e+06	993006	1.03924e+06	1.07552e+06	409360	441476	436863	520795	532027	490571	523909	525894	294090	399520	308702	289831
Q3THG9;A2A4P3;A2A4P4	Alanyl-tRNA editing protein Aarsd1	Aarsd1;Gm27029	158282	120461	137164	157627	84305.4	101129	97137.2	102752	222022	135986	243462	169708	265927	205700	302249	357521
Q9CQF6	L-aminoadipate-semialdehyde dehydrogenase-phosphopantetheinyl transferase	Aasdhppt	21377.2	32647.3	66507.5	55486.2	13793.4	12184.1	7939.34	5771.74	19604.4	0	16383.5	30598.6	18734.8	0	18937.8	12776.9
Q9JKX4	Protein AATF	Aatf	65998.2	51281.5	79457.2	58947.9	27473.3	24416.7	15136.2	46241.9	159303	225724	256587	190990	111415	131987	227237	172218
Q8R420;Q6AXE3	ATP-binding cassette sub-family A member 3	Abca3	1939.43	1838.28	2427.6	0	0	259.519	0	0	0	0	0	3037.31	0	0	0	0
P06795	Multidrug resistance protein 1B	Abcb1b	19782.2	11605.3	16500.2	7625.52	7021.87	6432.91	5048.62	4170.68	31096.7	43231	33273.8	48261.5	55993.7	46615.3	50256	43755.6
Q61102	ATP-binding cassette sub-family B member 7, mitochondrial	Abcb7	0	6850.45	3034.62	4434.02	0	0	440.508	0	10060.7	2254.37	4057.36	54697.5	3834.24	12427.5	1879.13	0
Q9JJ59	ATP-binding cassette sub-family B member 9	Abcb9	47720.4	35109.5	62060.7	26358.3	10592.5	5346.79	4714.58	6617.19	30851.9	22912.9	24016.3	17894.7	21949.7	25478.4	27589.4	28424.1
O35379	Multidrug resistance-associated protein 1	Abcc1	0	0	0	0	364.292	670.163	0	0	4055.99	3303.99	4859.21	5522.05	4615.56	3148.12	0	0
E9Q236;E9Q467		Abcc4	3775.5	0	0	0	0	0	0	0	0	6059.98	0	8839.43	0	0	0	0
P48410;A2ALN0	ATP-binding cassette sub-family D member 1	Abcd1	5578.25	5797.39	0	8125.2	0	0	0	0	0	0	0	5044.34	0	0	0	0
P55096;A0A0G2JDI9	ATP-binding cassette sub-family D member 3	Abcd3	2840.22	10327.8	12458	9699.07	2572.72	1805.97	849.881	1472.37	10991.8	6187.36	16885.1	34142	6654.43	2986.35	2388.77	0
P61222	ATP-binding cassette sub-family E member 1	Abce1	994121	895971	1.16577e+06	1.04005e+06	227214	269456	256017	235540	493354	404357	486593	508427	494713	393377	332449	312198
Q6P542	ATP-binding cassette sub-family F member 1	Abcf1	118611	62144.9	114054	88406.6	23697.7	21005	26935.3	26910.8	147992	71275.1	145333	166021	79269.7	80374.8	62755.8	92104
Q99LE6	ATP-binding cassette sub-family F member 2	Abcf2	262817	279304	299812	294299	107563	102155	102077	137342	98138.7	62550.8	100613	120093	102604	83363.6	79098.7	64007
Q8K268	ATP-binding cassette sub-family F member 3	Abcf3	79037.4	47466.3	60413.5	36748.8	13298.3	10081.4	14337.2	15372.1	27367	35042	30911.6	35050.3	37822.4	45979.9	60583.8	50898.6
Q64343	ATP-binding cassette sub-family G member 1	Abcg1	0	0	0	0	0	0	0	0	8288.7	13631	0	14714.2	8211.58	12834.5	21264.7	8929.48
Q8K4F5;D3YYK0	Alpha/beta hydrolase domain-containing protein 11	Abhd11	6572.72	0	14701.7	10057.1	1553.2	1636.55	0	1943.2	7282.7	3386.47	12683	20517.5	0	0	5779.56	0
Q99LR1;D6RFU2	Monoacylglycerol lipase ABHD12	Abhd12	2213.14	14501.6	0	5079.2	2590.23	0	0	0	10712.6	0	0	0	13201.9	0	0	0
E9QN99;A0A087WPF8;A0A087WSR2;A0A087WRJ2;Q8VCR7;A0A087WP24	Alpha/beta hydrolase domain-containing protein 14B	Abhd14b	13109.8	11230.5	0	0	1885.69	2056.11	0	0	0	0	0	0	0	0	0	0
Q7M759	Alpha/beta hydrolase domain-containing protein 17B	Abhd17b	10195.6	26334.5	8149.81	0	2058.94	0	2048.05	2211.65	70612.8	0	32540.6	77245.2	0	22170.5	0	31456.6
Q9QXM0	Abhydrolase domain-containing protein 2	Abhd2	0	10254.2	18912.1	11232.2	0	0	0	8123.17	0	0	0	0	0	0	0	0
Q8C0M2;Q3U7M5;Q8VD66;A0A0G2JEC8	Abhydrolase domain-containing protein 4	Abhd4	26512	18006.1	0	13542.9	11803.1	14729.1	22420.1	8095.83	0	0	0	0	0	0	0	0
Q9DBL9	1-acylglycerol-3-phosphate O-acyltransferase ABHD5	Abhd5	41546.5	32384.3	53570.6	14617.7	10071.8	3437.78	2233.19	10378.8	18907.8	9713.26	0	38134.5	7245.17	0	8034.57	0
B7ZCU4;B7ZCU0;B7ZCU3;J3QNK8;Q8CBW3;B7ZCU2;B7ZCU5	Abl interactor 1	Abi1	248520	172134	221965	245981	56233.6	64877.8	70603.3	63248.3	100759	128369	43074.4	15345.2	38133.9	51018.9	51377.3	109833
A0A087WPP8;Q6AXH6;Q6AXD2;P62484;A0A087WRS3;A0A087WR90	Abl interactor 2	Abi2	9187.61	0	12346.2	0	0	5168.28	5354.4	0	0	0	0	0	0	16745.2	0	0
Q8BYZ1;F6RXN4	ABI gene family member 3	Abi3	14680.5	23114	28114.4	35064	20281.3	17278.7	12054.6	20923.8	37490.3	44178.2	27521.3	43706.1	36895.9	19788.1	30872.3	36337.4
E9Q9D1;E9Q9D2;E9Q9C7;E9Q030;E9Q9C0;E9Q9C1;E9Q9C2;E9QK41;Q8K4G5;E9Q9Q7;E9Q9C4	Actin-binding LIM protein 1	Ablim1	188481	280489	228119	216113	178681	165538	157087	203196	112414	163687	75234.3	59556.4	146862	128999	222717	178177
E9PUE7;Q5SSL4	Active breakpoint cluster region-related protein	Abr	23293.6	52637.4	36009.9	35084.1	5963.12	4465.87	5274.42	3236.34	35671.5	28717.7	27776.8	38581.7	15128.3	8977.11	2623.63	5252.22
E9QMV2;Q4KML4;A0A1W2P7X0	Costars family protein ABRACL	Abracl	419980	360542	396435	331548	129005	146010	158891	141459	45689.6	0	41131	0	0	0	79586.1	73769.9
Q9QYL7	Activator of basal transcription 1	Abt1	33154	20089.6	18211.7	43204.6	4179.26	3814.2	8002.58	23064.1	17591.7	0	39753.4	3413.8	24485.4	22999.8	66672.6	23561.1
Q921H8;H3BKL5;H3BJZ9	3-ketoacyl-CoA thiolase A, peroxisomal	Acaa1a	1.06326e+06	829927	1.05596e+06	813722	235362	226492	204359	256986	397065	207736	322458	419314	277128	159911	167503	164082
Q8BWT1	3-ketoacyl-CoA thiolase, mitochondrial	Acaa2	467394	447909	408831	500418	20490.6	24840.2	21682.8	43760.4	124784	143111	104149	104199	117473	102191	102604	73990.4
Q5SWU9	Acetyl-CoA carboxylase 1;Biotin carboxylase	Acaca	72054.6	73126.7	63823.6	64733.1	11551.6	10537.6	9679.13	8000.05	11710.4	4908.03	8044.9	46868.1	8124.53	10379.4	3477.88	6565.12
E9Q4Z2	Acetyl-CoA carboxylase 2;Biotin carboxylase	Acacb	3190.81	3054.75	2859.13	2609.24	0	0	461.935	473.542	1540.91	1071.06	1199.21	5296.27	0	0	0	0
Q8K370;D3Z7X0;D3Z2B3	Acyl-CoA dehydrogenase family member 10	Acad10;Acad12	2372.99	4685.82	0	3470.86	2658.85	1529.55	1797.67	2289.75	0	0	2943.88	0	3203.29	3137.57	2999.31	0
A0A0R4J0I6;Q80XL6;A0A087WSI8;D3YTQ5	Acyl-CoA dehydrogenase family member 11	Acad11	2974.55	3563.15	0	3890.78	3461.42	2521.15	4228.76	1159.15	0	0	1067.86	0	3759.33	0	0	2436.41
Q8JZN5	Acyl-CoA dehydrogenase family member 9, mitochondrial	Acad9	13219.7	19209.9	23241.2	7365.65	0	0	0	1622.33	5633.07	0	0	13491.3	20505.5	15072.2	11131.2	13961
A0A0R4J083;P51174	Long-chain specific acyl-CoA dehydrogenase, mitochondrial	Acadl	1.08144e+06	898620	993240	958550	88394.1	85194.7	89269.7	71855	424798	366052	331249	241587	375258	282418	249342	277286
P45952	Medium-chain specific acyl-CoA dehydrogenase, mitochondrial	Acadm	82902.2	99721.3	90588.6	111514	4788.5	4439.19	4055.41	3044.05	48059.2	58910.4	70540.9	47542.9	99322.8	76693.7	98225.6	70049.8
Q07417	Short-chain specific acyl-CoA dehydrogenase, mitochondrial	Acads	307922	248323	285527	273871	39698.9	36536.1	32492	46201.5	81724.9	104360	59783.7	45752.2	92811.7	99386.4	133052	68084.1
Q9DBL1;E9Q5L3	Short/branched chain specific acyl-CoA dehydrogenase, mitochondrial	Acadsb	15458.3	36407	23791.3	15202.9	8511.27	5585.82	6018.4	10433.7	0	6382.73	0	0	0	0	0	20811.8
P50544;B1AR28	Very long-chain specific acyl-CoA dehydrogenase, mitochondrial	Acadvl	170782	185846	172363	136491	38116.3	42388.8	31875.7	38036.9	138647	180720	106528	176128	214022	236327	192049	138778
Q8K2H4;Q8CI47	Arf-GAP with coiled-coil, ANK repeat and PH domain-containing protein 1	Acap1	147988	126256	198757	124694	28229.2	29339.5	35825.8	35296.4	66139.8	45687.6	43421.9	67138.2	90631.1	63994.7	77272.7	58842.4
Q6ZQK5	Arf-GAP with coiled-coil, ANK repeat and PH domain-containing protein 2	Acap2	24598.2	6037.11	18327.4	0	5240.92	4753	5759.86	6557.53	0	4312.61	10739.6	0	19485	19030.1	12467.6	16161.4
Q8QZT1	Acetyl-CoA acetyltransferase, mitochondrial	Acat1	1.26002e+06	1.20662e+06	1.36986e+06	1.10131e+06	120325	129474	97643.2	141894	573147	716369	492550	375396	563614	804671	661883	541153
Q8CAY6;G3XA25;Q80X81;F2Z459	Acetyl-CoA acetyltransferase, cytosolic	Acat2;Acat3	942199	1.10421e+06	1.32524e+06	1.38007e+06	193485	168029	177885	237734	440647	254354	698459	499803	116225	73132.7	84968.2	90468.3
A0A0R4J079;Q8BMP6	Golgi resident protein GCP60	Acbd3	71328.6	69725.5	39246.8	67530.7	351.079	3915.67	0	5156.13	41549.4	91769.4	54471.8	49054.1	75809.7	76822.9	83122.5	54564.7
Q9D061	Acyl-CoA-binding domain-containing protein 6	Acbd6	115874	69925.4	68217	29109.2	30830.5	41565.7	36127.9	26899	12434.4	33433.3	23286.1	28919.8	36933.7	22774.4	62251.8	45008.7
Q5EE38;A0A1D5RLA2;A0A1D5RM77	Adrenocortical dysplasia protein	Acd	0	10054.4	6483.26	0	0	0	0	2041.84	0	0	0	0	0	0	0	6530.84
Q9JIX8	Apoptotic chromatin condensation inducer in the nucleus	Acin1	52613.2	29600.8	25416.6	27495.3	10832.1	20240.2	18356.5	15538	31632.4	61666.7	22695.5	15740.3	10002.1	43757	40224.3	24506.3
Q3V117;Q91V92	ATP-citrate synthase	Acly	1.57003e+06	1.46164e+06	1.73965e+06	1.65002e+06	279966	253299	222717	331335	454985	182214	422780	666910	288558	240097	161174	140464
P28271	Cytoplasmic aconitate hydratase	Aco1	15493.6	14673.7	30026.7	28108.5	10938.3	7944.46	11545	9059.41	63048.9	24955.7	43785.9	85362	29494.9	18645.1	22498.2	18999
Q99KI0	Aconitate hydratase, mitochondrial	Aco2	1.29231e+06	1.32595e+06	1.29477e+06	1.24901e+06	340160	317320	267474	306378	576695	494254	494888	532781	707681	561673	607428	575445
Q9CQR4	Acyl-coenzyme A thioesterase 13;Acyl-coenzyme A thioesterase 13, N-terminally processed	Acot13	198147	258334	169029	184936	96577.2	114591	107058	67816.7	0	78674.6	0	36222.1	104323	95171.4	64076.6	141943
Q9QYR9;O55137	Acyl-coenzyme A thioesterase 2, mitochondrial;Acyl-coenzyme A thioesterase 1	Acot2;Acot1	31101.3	27243.8	54893.3	27966.9	26382.9	28175.6	18414.9	24339.1	25280.7	14361.2	20253.7	0	13984.1	12654.4	14885.9	14350.8
E9PYH2;Q91V12	Cytosolic acyl coenzyme A thioester hydrolase	Acot7	1.38827e+06	1.50533e+06	1.84234e+06	1.66125e+06	510531	465641	389620	619815	366122	275710	263961	528070	354001	357621	202628	296090
Q8BZR4;P58137	Acyl-coenzyme A thioesterase 8	Acot8	65016.4	92014.4	57529.7	33116.7	37593.6	29229	45497.9	37449.9	70688.4	11711.6	12016.9	29155.3	29977.1	0	11996.8	34989
Q9R0X4;Q32MW3	Acyl-coenzyme A thioesterase 9, mitochondrial;Acyl-coenzyme A thioesterase 10, mitochondrial	Acot9;Acot10	193556	204960	191654	195745	29854.8	16969	27706	10619.6	28890.8	72852.2	49097.8	34527.3	63960.5	37070	63059.2	22139.5
Q9R0H0;A2A848	Peroxisomal acyl-coenzyme A oxidase 1	Acox1	8277.08	26084	28558.6	19263.2	5830.12	1974.11	4261.5	1821.3	7746.85	0	0	0	10005.5	0	6079.58	2872.14
Q9D358;A0A1W2P7X3	Low molecular weight phosphotyrosine protein phosphatase	Acp1	22094.1	22854	21599	26820.6	11130.9	17718	11887.6	13459.7	0	16650.8	0	0	22090.6	30766.6	0	0
Q561M1		Acp1	330890	273117	214338	478120	93336.5	155447	139138	112266	229249	424916	297884	153782	456460	326375	407574	429662
Q05117	Tartrate-resistant acid phosphatase type 5	Acp5	102184	88364.6	57856.2	117092	28593.3	13637	24299	32227.9	0	37183.1	0	0	30486.8	0	0	0
Q8BP40	Lysophosphatidic acid phosphatase type 6	Acp6	117249	177020	114331	251331	19005	26186	29990.1	22048.3	53074.8	97188.3	23547.8	4614.15	24725.9	30045.4	23130.1	0
Q8VCW8	Acyl-CoA synthetase family member 2, mitochondrial	Acsf2	116012	175241	129299	84077.7	28501.6	22014.4	37137.1	34585.7	7215.31	24533.6	9876.55	21014.6	14288.8	21794.8	13312.5	19998.9
Q3URE1;A0A1D5RMC8	Acyl-CoA synthetase family member 3, mitochondrial	Acsf3	3522.94	21430.2	9369.49	3051.21	0	0	0	1415.92	18553	18804.9	19071.5	0	12914.4	12705.7	21867.4	16522.7
D3Z041;P41216	Long-chain-fatty-acid--CoA ligase 1	Acsl1	24196.6	15284.7	20926.3	19648	4854.41	5733.14	5953.67	4372.24	0	0	17901.8	6162.05	21378.2	19730.1	0	12991.7
Q9CZW4;E9PUC2	Long-chain-fatty-acid--CoA ligase 3	Acsl3	29258.8	29333.1	31637.3	26606.8	0	0	0	0	0	17888.4	0	9740.14	0	5569.66	0	8310.05
Q9QUJ7	Long-chain-fatty-acid--CoA ligase 4	Acsl4	1.15065e+06	1.18807e+06	1.13916e+06	1.24707e+06	203370	179879	195677	155868	323874	298504	216996	294468	390009	305504	211348	243385
Q8JZR0	Long-chain-fatty-acid--CoA ligase 5	Acsl5	71383.9	61896.2	44584	91726.6	15059.5	13865.1	18548.4	22534.8	76780.8	26489.3	72625.9	143812	37118	20492.2	15218.4	20584.9
Q99NB1	Acetyl-coenzyme A synthetase 2-like, mitochondrial	Acss1	0	9391.82	4616.19	3809.35	0	0	0	0	7018.65	0	0	0	0	0	0	0
P60710;E9Q1F2;E9Q5F4;G3UZ07	Actin, cytoplasmic 1;Actin, cytoplasmic 1, N-terminally processed	Actb;Actg1	3.48893e+08	3.89801e+08	3.94466e+08	4.27944e+08	6.15013e+07	7.9159e+07	7.86048e+07	8.30785e+07	1.11059e+08	1.83123e+08	1.32125e+08	1.33723e+08	1.11816e+08	1.17368e+08	1.32585e+08	1.34369e+08
Q8BFZ3	Beta-actin-like protein 2	Actbl2	7.81317e+07	8.69475e+07	8.33698e+07	6.3556e+07	1.40022e+07	38157	1.99237e+07	19261.1	3.20938e+07	101456	2.86073e+07	2.56759e+07	88408	4.01037e+07	3.57588e+07	4.01983e+07
P68033;P68134;P63268;P62737;D3YZY0;A0A1D5RM20;D3Z2K3	Actin, alpha cardiac muscle 1;Actin, alpha skeletal muscle;Actin, gamma-enteric smooth muscle;Actin, aortic smooth muscle	Actc1;Acta1;Actg2;Acta2	3.42657e+07	3.26683e+07	4.32316e+07	2.56014e+07	7.91162e+06	7.41832e+06	8.07921e+06	9.48131e+06	2.88461e+06	4.24025e+06	2.60517e+06	2.42825e+06	3.55902e+06	4.02619e+06	3.51976e+06	2.78936e+06
Q9Z2N8;A0A0A6YWG8;D3YVN1	Actin-like protein 6A	Actl6a	900509	1.27001e+06	1.2185e+06	1.06209e+06	539715	519684	501031	602202	247176	250893	244341	216834	377823	288747	218206	331385
Q7TPR4;A1BN54	Alpha-actinin-1	Actn1	105959	132997	106269	121193	68827.7	69447.8	73025	76532.6	338.493	0	11672.5	14805.6	3393.87	0	2565.33	4822.25
P57780;A0A1L1SV25;E9Q2W9	Alpha-actinin-4	Actn4	2.56381e+06	2.34458e+06	2.65197e+06	2.0642e+06	835620	802752	788131	1.02642e+06	2.18075e+06	1.41617e+06	1.79225e+06	1.99865e+06	1.68416e+06	922959	1.45575e+06	1.52987e+06
Q9QZB7	Actin-related protein 10	Actr10	80897.2	137787	86368.3	101226	12486.7	24106.2	15751.8	18157.8	20066.4	0	0	0	0	19794.7	14686.4	11684.6
P61164	Alpha-centractin	Actr1a	536268	484149	500478	533185	112749	96097.2	111589	103900	482277	144743	466084	585263	322459	205990	178404	256833
Q8R5C5	Beta-centractin	Actr1b	104549	104464	86379.2	66862.7	25438	26669	32091.4	36715.4	33779.2	0	28329.1	47616.7	12697.9	0	11793.1	36737
P61161	Actin-related protein 2	Actr2	5.93603e+06	5.3368e+06	6.06381e+06	6.13428e+06	1.04943e+06	1.03685e+06	1.0627e+06	1.20172e+06	2.76056e+06	2.00212e+06	4.11869e+06	5.05732e+06	2.86497e+06	2.23076e+06	2.08313e+06	2.25819e+06
Q99JY9	Actin-related protein 3	Actr3	3.43113e+06	3.02511e+06	3.38997e+06	3.14968e+06	481463	416785	474173	555330	2.15641e+06	1.4967e+06	2.45572e+06	2.59534e+06	2.09201e+06	1.6028e+06	1.6055e+06	1.54218e+06
A0A0A0MQ89;Q80US4;V9GXE4	Actin-related protein 5	Actr5	25433.4	21009.5	21478.3	53548.3	14945.4	25270.9	16882.7	21675.3	11659.5	16532	26562.6	43424.6	23586.3	3383.72	9494.69	12112.7
A0A0R4J009;Q9D864;A0A1W2P6E1	Actin-related protein 6	Actr6	20826.1	24464.2	28302.4	13349.2	3077.24	2335.99	0	0	14742.8	6433.48	18595.8	0	0	8773.15	7356.79	0
A0A1L1SS90;A0A0R4J050;A0A1L1SRC1;Q99JW2;A0A1L1SRW7;A0A087WPX1	Aminoacylase-1	Acy1	44057.5	66975.5	42769.6	49727.9	16772.5	17498.2	13966.3	12527	12153.9	8510.37	26467.4	14235.1	5002.56	3412.6	5856.25	6187.13
P56376;E9QJT5	Acylphosphatase-1;Acylphosphatase	Acyp1	76396.4	123817	137095	78720.2	84285.1	84559.5	90616.3	52569.1	0	12977	0	0	0	0	0	12484.6
P03958	Adenosine deaminase	Ada	87783.2	29308.3	76578.4	47172.7	9217.49	6717.03	12280.4	10469.4	0	15322.3	4095.73	0	14690.8	20867.9	2873.88	6662.76
O35598;E9PYF2	Disintegrin and metalloproteinase domain-containing protein 10	Adam10	29978.5	20036.1	18063.3	39382.8	10496.7	2905.77	12404.7	7136.29	52442.8	47615.4	46148.2	27909.7	65806.7	51705.8	70003.3	61364.9
Q9Z0F8;E9PXU2	Disintegrin and metalloproteinase domain-containing protein 17	Adam17	21179.4	31027.5	15124.1	17659.9	3100.76	3086.39	2623.45	5222.92	39382	35778.6	31316	21749.2	33361.5	41381.2	38730.9	27814
O35674	Disintegrin and metalloproteinase domain-containing protein 19	Adam19	0	0	0	0	0	0	0	0	0	0	782.823	1410.36	2726.04	0	6271.11	5388.41
E9Q359;Q3U7G2;Q05910	Disintegrin and metalloproteinase domain-containing protein 8	Adam8	8555.01	0	4825.42	0	1796.08	0	0	0	23657.2	28382.8	28705.6	51383.7	10965	0	7322.18	0
E9PY16		Adap1	25446.6	0	33719.7	31366.5	0	0	0	0	0	15306.5	17578.1	0	8066.81	0	0	0
Q99MU3	Double-stranded RNA-specific adenosine deaminase	Adar	6824.65	8477.79	6256.32	9599.53	1345.13	3529.93	3602.63	5583.49	5189.14	3786.13	3668.48	6534.35	25305.4	6470.8	4331.39	0
B8JK56;Q8VHH7	Adenylate cyclase type 3	Adcy3	1223.66	0	0	0	0	0	403.905	274.647	0	720.832	0	0	0	0	0	0
Q9QYC0;F8WHZ9;F8WGR0	Alpha-adducin	Add1	319406	399908	288772	478828	68296.3	76445.6	86918.7	81381.4	202810	264429	118990	147422	115526	108855	122743	93298.7
Q9QYB5	Gamma-adducin	Add3	212700	322973	271667	271472	56741.8	87949.4	72511.6	75408.4	201985	157425	148032	114869	63878	72368	139225	82275.6
Q9DC42;A0A0D9SEG8;E9QMJ5;E9QJS7;Q9Z0M6	CD97 antigen	Adgre5;Cd97	86269.1	103909	218246	210722	39797.7	28304.9	20066.5	99455.1	82701.3	97605.7	129684	84845	76164.8	71115.5	58277.8	71899.5
P28474	Alcohol dehydrogenase class-3	Adh5	568548	543242	524191	569746	217834	189752	152642	160781	122825	130735	109320	102119	129614	173438	110636	132157
Q99JT9	1,2-dihydroxy-3-keto-5-methylthiopentene dioxygenase	Adi1	82812.3	116742	187469	47247.5	100216	94372.2	110090	114322	0	0	0	0	0	0	0	0
P55264;A0A286YCD7	Adenosine kinase	Adk	13001.2	37688.3	6860.57	12800.7	2445.15	0	2417.07	2725.07	6772.47	0	29265.1	0	10147.5	6834.95	0	0
Q9Z103	Activity-dependent neuroprotector homeobox protein	Adnp	59859.5	47408	38400	73142.2	21052.5	21648	17598	25389.7	21857	37831.6	16080.5	37214.2	28627.9	31079.1	20515.4	24842.7
Q8CHC8	ADNP homeobox protein 2	Adnp2	0	523.687	324.227	4135.01	0	0	0	1389.23	0	0	0	0	0	0	0	0
Q6PDY2	2-aminoethanethiol dioxygenase	Ado	174612	174763	218918	207956	68746.4	52693.8	42786.1	98575.6	19158.8	2857.85	0	0	14720.5	46269.9	28868.7	31368.4
Q3UDS7;A0A1L1SSF2;Q8VDL4	ADP-dependent glucokinase	Adpgk	18952.5	23978.4	6967.12	20340.1	8480.78	8198.14	10509	2335.43	31418.5	9155.42	30491.7	28514.6	73043.8	27553.6	10810	65528.2
P54923	[Protein ADP-ribosylarginine] hydrolase	Adprh	521756	634931	513062	558249	81758.7	90354.7	128314	97945.8	243497	324545	418415	170987	181026	178540	230178	265303
Q8CG72	Poly(ADP-ribose) glycohydrolase ARH3	Adprhl2	193756	35327.5	70565.5	98066.2	48538.3	43474.9	67080.6	56980.5	26620.2	40477.5	21150.4	21415.9	32021.5	22664.9	20099.7	18372.4
Q99KS6	Manganese-dependent ADP-ribose/CDP-alcohol diphosphatase	Adprm	37097.5	31238.8	38049.8	0	8917.52	6465.99	6250.14	11505.4	0	0	0	0	0	0	0	0
Q99MK8;Q7TS64	Beta-adrenergic receptor kinase 1	Adrbk1	421521	491512	487350	378203	134932	128519	116737	143491	238718	180108	254715	252147	284012	187558	268983	252388
P54822;E9Q242;E9Q3T7	Adenylosuccinate lyase	Adsl	571203	593231	593837	732023	258166	220723	217840	278782	397863	162147	362587	442990	317191	224500	224889	231920
P46664	Adenylosuccinate synthetase isozyme 2	Adss	853704	889326	859607	681453	235284	310427	264502	228260	343939	344028	464729	423626	391487	291160	350354	388642
J3QN31;P28650	Adenylosuccinate synthetase isozyme 1	Adssl1	0	9764.64	0	13470.1	0	0	0	0	0	0	0	0	0	10573.7	6709.77	0
Q9Z248	Zinc finger protein AEBP2	Aebp2	402191	438978	419030	385658	173934	184795	202373	160284	163189	243750	199289	130984	176811	184803	287855	194947
Q9CZI9;A0A0U1RNV2	Apoptosis-enhancing nuclease	Aen	191959	48539.2	249675	139197	146088	135059	105090	131098	72215	74282.8	0	72398.3	89921	81111.8	82097.9	61209.9
P63002	Amino-terminal enhancer of split	Aes	123396	166397	204979	215645	85992.6	91095.1	91635.5	92942.5	56448.3	45367.5	46052	60889.9	0	75172.3	136253	113951
Q8BZI0	Actin filament-associated protein 1-like 1	Afap1l1	12655.5	8434.57	0	0	1902.01	3350.17	4519.66	3686.51	0	0	0	0	4593.57	7112.21	2840.31	5094.2
F8WJA7;D3YYI6;P51827	AF4/FMR2 family member 3	Aff3	14276.1	40040.6	25277.2	52938.4	7411.57	15150.1	12429.6	7799.44	43352.4	0	66710	127036	40099.3	23394	22691.5	25332
Q9ESC8	AF4/FMR2 family member 4	Aff4	0	0	0	2126.46	0	0	0	0	0	3222.82	2264.38	4520.73	0	0	2857.35	2098.03
Q920A7	AFG3-like protein 1	Afg3l1	15029.7	37525.8	16074.8	5724.92	7172.29	7059.03	4838.08	6720.34	26028.2	6496.29	28155.3	16870	19132.2	18194.2	19355.6	15823.6
Q8JZQ2	AFG3-like protein 2	Afg3l2	21660.6	19734.9	15386.3	15356.6	2567.84	2480.86	3023.11	1828.76	34629.8	19372.7	36352.8	29636.4	30655.1	29664.4	28389.6	41257.3
Q80WT5;H3BJH7;H3BKM5	Aftiphilin	Aftph	21373	21444.5	26224.9	9077.14	7627.33	9356.8	8807.93	10281.6	9892.26	0	19391.1	0	4616.94	4804.19	0	670.977
Q3UHD9	Arf-GAP with GTPase, ANK repeat and PH domain-containing protein 2	Agap2	3067.12	3601.4	7821.17	9830.67	0	1055.15	0	3025.98	14079.2	4146.46	10689	3926.04	3237.08	9907.92	6285.04	0
A0A087WNV1;A0A087WSR7;A0A087WR52;Q8K2K6	Arf-GAP domain and FG repeat-containing protein 1	Agfg1	163115	132088	171917	192064	77019.6	68707.5	69732.9	118914	213812	111642	203716	124738	128022	77883	150002	178590
Q3TBU7;Q3U2K8;Q80WC7	Arf-GAP domain and FG repeat-containing protein 2	Agfg2	75359.3	77950.7	54687.5	75734.1	39568.3	30697.7	27741.8	37338.1	0	0	14774.2	21679.4	8123.73	0	21083.8	12801.1
Q9ESW4	Acylglycerol kinase, mitochondrial	Agk	28579.2	28161.8	23872.4	19615.2	4517.56	0	8175.55	11456	39888.8	24285.9	54233.9	9870.1	32849.5	19520.5	68481.9	28379.3
F8VPN4;A0A0G2JGI9;F6XXE6		Agl	2465.49	6500.96	12262.2	6757.75	0	907.08	685.462	1477.36	0	0	0	0	0	2673.23	0	0
Q8CJG0	Protein argonaute-2	Ago2	94019.4	133599	138688	155597	38023.4	24662.8	25049.7	39270.5	0	9121.74	20573.3	26180.9	14795	20244.3	10141.6	7289.52
A0A0R4J263;O35083;G3UWV6	1-acyl-sn-glycerol-3-phosphate acyltransferase alpha;1-acyl-sn-glycerol-3-phosphate acyltransferase	Agpat1	14216.6	12245	14173.4	0	2251.49	2266.35	0	1896.05	13467.9	11707.9	11999.3	17932.8	8334.92	8944.15	8397.78	6814.38
Q9D517	1-acyl-sn-glycerol-3-phosphate acyltransferase gamma	Agpat3	9374.28	0	0	10651.7	9471	0	7256.74	0	9991.96	0	0	15097.5	28185.8	11393	0	15169.3
Q9D1E8;F8WGD9	1-acyl-sn-glycerol-3-phosphate acyltransferase epsilon	Agpat5	0	22875	22905.8	0	4517.27	8419.12	0	0	0	0	0	21002.6	15152.3	18954.9	0	37749
A2AL50;Q8C0I1;H3BKN2;A2AL49	Alkyldihydroxyacetonephosphate synthase, peroxisomal	Agps	187576	83671.6	143110	151909	31864.3	16824	23402.1	39154.1	85211.2	57523.5	57178.4	96279.5	70350.1	43304.8	27909.5	42524.6
Q8CJF7	Protein ELYS	Ahctf1	6803.36	6596.68	1994.59	8956.22	2100.09	2167.39	1943.6	2701.78	1662	9911.79	10850.3	0	8338.93	7778.01	11335.9	7628.75
P50247	Adenosylhomocysteinase	Ahcy	4.34139e+06	4.24597e+06	3.98067e+06	5.92365e+06	1.28865e+06	1.20548e+06	1.21543e+06	1.1924e+06	1.50144e+06	1.3298e+06	1.16549e+06	1.3885e+06	2.48656e+06	1.95904e+06	1.80514e+06	1.5601e+06
Q80SW1	Putative adenosylhomocysteinase 2	Ahcyl1	107225	106376	129190	96509.7	25408.4	36332.8	41134.4	35498.5	15459.3	39440.3	39329.4	47123.7	21493.9	0	59644.3	34937.1
F8WGT1;Q68FL4;F8WI65;H3BKT5	Adenosylhomocysteinase;Putative adenosylhomocysteinase 3	Ahcyl2	1704.78	22376.8	17242.2	15078	8834.47	14849	12912.5	12322.8	0	0	0	0	5590.67	0	0	0
Q6PAL7	AT-hook DNA-binding motif-containing protein 1	Ahdc1	0	0	0	0	424.431	901.029	955.6	1060.46	0	0	0	0	0	0	0	0
E9Q616		Ahnak	423284	396237	414114	423442	122329	118327	116075	144846	207355	284199	122714	83427.6	126876	114767	102591	92139.5
Q8BK64	Activator of 90 kDa heat shock protein ATPase homolog 1	Ahsa1	398181	409757	429972	406247	110626	86066.6	99953.2	105842	269744	273780	280136	203878	204402	234758	271716	178732
Q8N9S3;A2AF81;F6S1R2;A2AF82	Activator of 90 kDa heat shock protein ATPase homolog 2	Ahsa2	0	0	7880.92	11711.2	0	0	0	0	27384.9	12580.9	13235.3	22803.3	6468.54	14037.2	0	21114.7
E9QNR6;Q8VD62	UPF0696 protein C11orf68 homolog	AI837181;Bles03	0	10410.1	18989.3	10217.5	4389.79	3857.42	0	5706.85	0	0	0	0	0	0	0	0
B1AU25;Q9Z0X1	Apoptosis-inducing factor 1, mitochondrial	Aifm1	81858.2	76232.4	98709.6	85286.9	24683	22058	21832.7	35070.6	113824	74658.5	119125	118624	78776.1	69191.9	148235	110858
E9PVP1;A0A0G2JG52		Aim1	574127	572386	635901	511027	63940.5	50690.6	45497.9	46641.2	125651	120641	96519.1	63760.5	94731.2	73517.7	59401.2	51718.6
Q91VJ1;G3UZ36;D3Z341	Interferon-inducible protein AIM2	Aim2	9492.51	0	0	19437.6	0	15222.2	18281.7	34823.4	0	0	9700.83	0	16728.3	6063.01	6728.68	11087.9
P31230;Q3UZG4	Aminoacyl tRNA synthase complex-interacting multifunctional protein 1;Endothelial monocyte-activating polypeptide 2	Aimp1	581166	607469	608725	550634	207848	205983	185507	201299	417454	453471	291730	266580	545129	528950	864720	615186
Q8R3V2		Aimp2	365002	91219.8	151697	251926	22302.1	5577.92	8565.03	18355.6	566752	52735.5	713962	1.54514e+06	204173	62508.9	88234.5	144894
Q8R010	Aminoacyl tRNA synthase complex-interacting multifunctional protein 2	Aimp2	118584	59500	98902.5	73857	28762.9	25859.1	0	35933.4	0	0	0	0	0	0	0	0
O08915	AH receptor-interacting protein	Aip	423049	248562	358546	492262	123386	131815	111150	134328	330523	241384	221050	229250	243731	239095	256564	309502
I3ITR1;Q9D924	Iron-sulfur cluster assembly 1 homolog, mitochondrial	AK157302;Isca1	56682	53896.7	53897.1	59583.9	19913.4	25675.7	26794.3	26763.5	86160.1	115520	68173.5	50072.1	67321.9	66994.1	85551.2	85675
Q9WTP6	Adenylate kinase 2, mitochondrial;Adenylate kinase 2, mitochondrial, N-terminally processed	Ak2	1.79251e+06	1.98247e+06	1.77952e+06	1.67327e+06	734072	878029	878375	631414	627394	765205	668021	499683	950050	854929	900791	820266
Q9WTP7	GTP:AMP phosphotransferase AK3, mitochondrial	Ak3	0	0	0	26698.3	0	0	1667.29	0	8536.25	13796.2	22843.4	12418.5	33177.1	14973.3	58885.7	24295.1
Q9WUR9;A2ARF6;F6TEU8	Adenylate kinase 4, mitochondrial	Ak4	0	0	4830.67	0	0	0	1884.27	2379.72	14687.8	5291.55	0	0	0	0	0	14024.3
O08715	A-kinase anchor protein 1, mitochondrial	Akap1	0	3526.63	2655.33	0	1015.95	718.005	0	0	4618.68	0	6440.99	3247.11	0	0	2669.88	0
E9Q774;E9Q777		Akap11	2262.85	0	0	4075.89	0	0	220.667	0	0	1046.1	1555.72	0	0	0	0	0
A0A140LJJ5;E9Q394		Akap13	75055.1	56598	56092.3	50027.1	12121.7	18577.9	22143.3	12575.7	5599.79	9189.19	5193.68	5576.95	7489.58	9109.35	11672.6	8664.93
Q9DBR0	A-kinase anchor protein 8	Akap8	288357	258985	255334	256903	126725	106823	100805	108304	115570	87807.1	109692	105279	84658.3	69702.2	82667.4	87353.3
Q5RL57;Q9R0L7	A-kinase anchor protein 8-like	Akap8l	14117.1	21856.6	1074.46	2272.62	9449.51	11017.5	9550.79	9689.76	0	1375.72	1399.23	0	11684.4	19561.4	12243.1	10624.9
E9QQ10;Q70FJ1	A-kinase anchor protein 9	Akap9	560.044	0	1124.72	1454.89	223.834	933.876	497.832	963.604	0	0	0	0	0	2561.03	0	456.253
B1AXD8	Akirin-2	Akirin2	264961	249050	227515	249334	123171	112716	137305	119380	52565.2	85887.7	37679.7	39989	0	26580.6	147560	103248
Q80VW7	AT-hook-containing transcription factor	Akna	0	0	0	0	1771.19	754.158	2497.71	505.963	0	3156.76	0	4474.81	0	0	0	1560.67
Q9JII6;B1AXW3	Alcohol dehydrogenase [NADP(+)]	Akr1a1	319945	258382	151687	313344	171770	183137	190506	167531	35883.3	32002.7	103901	71661.7	45223.3	57301.1	27815.9	34292
P45376;D3YVJ7	Aldose reductase	Akr1b1;Akr1b3	1.30033e+06	1.37185e+06	1.40399e+06	1.55289e+06	400735	377474	423471	404471	724488	604950	884603	791896	622070	568423	521931	676162
D3Z494;G5E895;S4R2G9		Akr1b10	12038.8	23791	25922.2	13252.3	2404.09	2755.06	3280.86	1891.58	10667.9	16732.4	13052.2	17707.4	10305.6	8884.43	8788.43	6235.49
Q8VC28;Q9JLI0	Aldo-keto reductase family 1 member C13	Akr1c13;Akr1c12	0	0	11172	0	2147.65	2956.54	3991.43	4743.51	0	0	7292.38	0	0	0	6714.55	0
Q9DCT1;Q8CEB6	1,5-anhydro-D-fructose reductase	Akr1e2;Akr1e1	25602.8	41361.1	28778.2	46169.3	7638.36	15752.1	13630.4	16067.6	14671.3	0	0	0	35128.7	16569.9	40847.8	0
Q8CG76	Aflatoxin B1 aldehyde reductase member 2	Akr7a2	80413.2	93180	64542.8	87157.3	35903.6	37020.5	30296.9	26435.5	19542.5	2013.9	55143	18416.7	21434.3	22469.8	37619	21650.2
P31750;D3Z783;D3YXX3;D3YYP9	RAC-alpha serine/threonine-protein kinase	Akt1	95111.8	93354	189111	133565	9850.25	6384.43	12628.3	17146.2	100401	61796.6	101511	110379	37285.3	10831.2	18701.9	44261.2
Q9D1F4;E9QKI5;E9QKI4;F6R8S6	Proline-rich AKT1 substrate 1	Akt1s1	15300.7	0	0	0	23093.1	15316.9	10759.8	16599.3	19988.7	56627.3	20884.6	0	0	0	0	11260.7
Q60823;F8WHG5;D3Z3N2	RAC-beta serine/threonine-protein kinase	Akt2	71653.6	70584.2	107901	85066.4	15106.3	9795.75	7741.07	5479.62	96564	28630.5	78991.7	69034.6	50204.2	10881.6	29696.9	25909.4
P10518	Delta-aminolevulinic acid dehydratase	Alad	390368	231169	343518	218852	99829.6	91944.4	76841.6	117042	196903	134566	273600	207810	208972	116977	123626	153820
A0A0R4J0X2;Q8VC19;A0A1W2P873;D6RGR8	5-aminolevulinate synthase, nonspecific, mitochondrial	Alas1	0	5485.87	0	11717.2	5393.08	1297.26	5692.16	5951.9	1351.13	0	0	0	0	0	1914.26	0
E9Q4G8;E9Q3Q6;Q61490;Q5MPX5	CD166 antigen	Alcam	9264.36	20497.9	18038.6	13923.7	0	0	0	0	0	0	20959	0	0	5579.81	0	12116.2
A0A1B0GSU0;Q571I9;D3Z0B9	Aldehyde dehydrogenase family 16 member A1	Aldh16a1	29735.1	49208.5	44150.7	70670.5	4575.93	5563.27	2078.45	4122.67	37218	35912.2	14397.8	90526.3	23521	0	0	0
Q9Z110	Delta-1-pyrroline-5-carboxylate synthase;Glutamate 5-kinase;Gamma-glutamyl phosphate reductase	Aldh18a1	464393	409709	501487	530159	98229.5	87551.1	91922	110061	189119	119639	187075	309081	130404	72270.4	53471.3	47632.9
Q9JHW9;G3UWP3	Aldehyde dehydrogenase family 1 member A3	Aldh1a3	0	0	0	0	0	0	0	0	10269.8	32178.1	30111.1	36154.2	21512.2	12358.6	10404.7	18610
P47738;A0A0G2JEU1	Aldehyde dehydrogenase, mitochondrial	Aldh2	162520	205266	206315	137947	31425.8	34106.4	35131.3	38039.3	18000.8	0	29281.6	0	0	7343.86	0	0
B1AV77;B1ATI0;P47740	Aldehyde dehydrogenase;Fatty aldehyde dehydrogenase	Aldh3a2	50391.9	61290	69991.7	57631.9	24540.4	12618.2	14221.1	27376.7	72833.8	60796.5	79092.1	33092	79237.6	11928.9	70990.6	43394.3
Q8CHT0	Delta-1-pyrroline-5-carboxylate dehydrogenase, mitochondrial	Aldh4a1	0	0	0	8928.17	850.024	2583.5	2616.97	5229.81	0	0	0	0	0	0	4207.41	0
Q9DBF1;G3UYR8	Alpha-aminoadipic semialdehyde dehydrogenase	Aldh7a1	24188.3	46415.5	40788.1	47940.2	9596.45	10167.4	2885.73	10726.3	10962.9	7570.5	16083.6	0	0	0	7388.49	0
Q9JLJ2;Q3U367	4-trimethylaminobutyraldehyde dehydrogenase	Aldh9a1	612609	632894	592412	524073	160489	171378	173101	175027	205801	191278	181128	151125	169848	194810	150917	76358.6
P05064;D3YWI1;A0A0U1RPN8	Fructose-bisphosphate aldolase A;Fructose-bisphosphate aldolase	Aldoa	399142	492630	318559	715790	68284.7	54144.4	60585.7	47632.3	94714.3	91885.4	71707.5	61015.6	74888.9	98140.5	62205	49625.6
A6ZI44;A0A0U1RPT5;Q9CPQ9;A6ZI46;D3YV98	Fructose-bisphosphate aldolase	Aldoa;Aldoart1	1.35605e+07	1.47588e+07	1.41744e+07	1.68289e+07	2.42729e+06	2.63386e+06	2.49671e+06	2.61859e+06	5.44088e+06	6.75308e+06	4.57314e+06	4.95631e+06	6.48526e+06	7.50114e+06	5.49928e+06	5.89541e+06
P05063	Fructose-bisphosphate aldolase C	Aldoc	1.59326e+06	1.66617e+06	1.85767e+06	1.65797e+06	34991.7	41712.3	29895.6	36499.1	507520	806145	407514	320280	293082	463358	246463	229332
Q9DBE8;F6RBY3	Alpha-1,3/1,6-mannosyltransferase ALG2	Alg2	11005.9	0	0	0	1717.59	2669.68	1130.69	0	12884.1	0	0	0	20787.2	3314.64	10818.3	7695.6
Q9DB25	Dolichyl-phosphate beta-glucosyltransferase	Alg5	90631.7	85293.3	62851.1	61410.3	5500.24	0	0	7105.87	93758.4	51461.7	85983.3	83477.5	124906	127230	135879	114769
Q8K1E6;A2AKV7;A2AKV6	Alpha-ketoglutarate-dependent dioxygenase alkB homolog 3	Alkbh3	31131.7	48385.2	31948.9	47361	17193.6	20614.5	12669.9	23187	22340.4	15696.1	37554.6	29933.9	25304.3	48440	20652.6	17180.5
Q9D8F1;D3Z7X9	Alpha-ketoglutarate-dependent dioxygenase alkB homolog 4	Alkbh4	0	15188.2	30793.4	15877	4061.95	5671.88	0	13100.1	0	0	0	0	0	0	13169.1	0
Q3TSG4	RNA demethylase ALKBH5	Alkbh5	29663.2	37703.6	28614	32765.3	11839.7	10333.9	12103.4	13585.4	32138.5	0	0	0	12355.5	0	0	7829.3
Q9D6Z0	Alpha-ketoglutarate-dependent dioxygenase alkB homolog 7, mitochondrial	Alkbh7	0	35034.9	50263.5	27161.3	9455.03	5707.96	0	0	0	0	0	0	0	0	6714.44	0
O08583	THO complex subunit 4	Alyref	5.58323e+06	4.98664e+06	5.10776e+06	5.23385e+06	1.94964e+06	1.90312e+06	1.89163e+06	2.19244e+06	4.10014e+06	3.3463e+06	3.69309e+06	4.65428e+06	2.57131e+06	2.86295e+06	2.23631e+06	2.69691e+06
A2AH22	Activating molecule in BECN1-regulated autophagy protein 1	Ambra1	11271.4	21282.9	36367	22227.9	11518.2	7153.74	9636.35	13695.5	16185.5	9272.31	17891.5	14544.5	2566.73	6270.53	6580.8	4102.54
P0DMN7;D3Z6H8;A0A1L1SV28	S-adenosylmethionine decarboxylase proenzyme 1;S-adenosylmethionine decarboxylase 1 alpha chain;S-adenosylmethionine decarboxylase 1 beta chain;S-adenosylmethionine decarboxylase proenzyme 2;S-adenosylmethionine decarboxylase 2 alpha chain;S-adenosylmethionine decarboxylase 2 beta chain	Amd1;Amd2	25717.6	36801	51317	61385.6	9055.75	9015.18	7246.7	9567.35	18826.6	14384.3	28849.3	15831.5	24248.3	15997.7	22492	19417.1
Q8JZV7	Putative N-acetylglucosamine-6-phosphate deacetylase	Amdhd2	0	27968.6	25482.9	19132.9	3608.07	0	0	3225.4	0	0	0	0	13173.2	0	0	0
Q9R049	E3 ubiquitin-protein ligase AMFR	Amfr	58756.1	76902.7	38807.6	47227.4	33583.4	32581.7	22797.7	19144.4	41934.5	85986	57004.7	158056	20116.1	83724.9	80392.5	35383
Q80UL9	Junctional adhesion molecule-like	Amica1	114270	186457	156188	78479.7	7365.98	9185.8	29092.1	6285.38	228190	320955	328022	146296	332767	167505	378964	175439
Q9JHT5	AMME syndrome candidate gene 1 protein homolog	Ammecr1	0	37103.1	0	0	8634.68	0	8366.01	22090.6	22882.3	0	38061.4	38793.3	22288.7	14944.3	17017.3	0
Q8JZZ6	AMMECR1-like protein	Ammecr1l	0	0	0	12313.1	5639.91	5085.97	2670.8	0	0	0	0	0	0	0	0	0
A2AE27;Q9DBT5	AMP deaminase 2	Ampd2	19502.9	29339.8	23282.8	40271.3	9584.54	3551.58	10844.2	7557.24	12792.7	22724.6	31702.8	35565.3	40466.9	18674.1	32374	25632.1
P53995;A2ATQ5	Anaphase-promoting complex subunit 1	Anapc1	18935.2	42407.1	28944.4	32058.6	5560.35	4423.03	6119.58	14920.5	5000.24	4718.21	4863.55	16950	8084.1	3222.22	0	0
Q8K2H6	Anaphase-promoting complex subunit 10	Anapc10	26773.3	21817.4	0	0	0	11628.3	13202.6	11848.7	12294.8	0	0	12475.6	0	0	0	0
H3BIU1;A0A1B0GRU6;E9Q0Y1;A0A1W2P6Q9;A0A140T8L6;G5E8M3;P60007	Anaphase-promoting complex subunit 15	Anapc15	39409.5	39252.7	31991.4	39737.5	12151.6	11336.6	10442.1	8552.9	0	0	22901.4	32584.9	0	13123.1	0	0
S4R2B6;Q9CPV2;S4R1V1	Anaphase-promoting complex subunit 16	Anapc16	104590	86068.8	119743	72734.7	107255	85551.7	77157.8	44052.8	0	46925.2	0	0	0	38206.5	202067	84259.7
Q8BZQ7	Anaphase-promoting complex subunit 2	Anapc2	39697.1	36952.1	45563.4	39485	6117.6	7203.72	3500.15	6245.68	18825.3	0	11354	0	0	0	0	0
Q91W96	Anaphase-promoting complex subunit 4	Anapc4	3985.95	31441.5	28267.8	37710.1	1689.39	0	3118.71	1603.29	30545.9	15767.6	29307.5	31768.5	32893	18057.1	20116.3	17540.4
A0A0G2JE03;Q3TWF7;A0A0G2JDM7;Q8BTZ4;A0A0G2JDE8;A0A0G2JFH0	Anaphase-promoting complex subunit 5	Anapc5	9228.41	4177.03	28340	26993.6	2645.26	0	1507.07	2027.08	6862.83	0	0	0	0	0	0	1994.98
Q9WVM3;D3YU58	Anaphase-promoting complex subunit 7	Anapc7	170872	166071	239792	159297	51517.7	51810.6	32710.8	67125	122680	65834.9	117542	58454.4	97639.2	42869.7	68062.1	58902.9
Q8K1C0	Protein angel homolog 2	Angel2	0	0	3446.56	0	1104.61	0	955.042	1360.35	0	1292.23	8354.04	0	3832.18	0	0	1708.81
Q810B6	Rabankyrin-5	Ankfy1	55147.8	102905	103301	60198.5	20314.4	15450	18541	14907.9	16385.6	11264.4	3640.76	28358.8	1600.67	3664.55	2852.26	9575.23
E9Q1M6;E9PUR0		Ankhd1	15943	16938.9	30114.7	27779.9	12466.9	10492.1	11926.7	10497.7	8721.22	10180.8	13108.1	27664.1	13939.5	13735.3	16427.1	17295
Q6P1H6	Ankyrin repeat and LEM domain-containing protein 2	Ankle2	11830	17405.6	15761.2	17326.6	9399.86	8906.94	9875.54	13865.7	10552.4	3230.61	0	5995.16	4172.67	0	0	0
Q3TPE9	Ankyrin repeat and MYND domain-containing protein 2	Ankmy2	34663.2	29688.8	10650.6	16053.3	21493.1	15749.5	9152.77	16400.4	0	0	0	0	0	0	0	0
Q8BG46;Q99LW0;A0A1B0GSE9;A0A1B0GQX7	Ankyrin repeat domain-containing protein 10	Ankrd10	21645.4	23074.8	13640.2	64562.7	5959.34	5815.82	10133.7	4909.65	8025.34	0	6123.89	0	0	0	3517.99	5018.6
E9Q4F7;E9Q4F8		Ankrd11	0	0	0	0	0	476.953	0	2063.78	1979.14	0	0	4351.64	0	0	0	0
Q80UP5;F7B209	Ankyrin repeat domain-containing protein 13A	Ankrd13a	17547	15737	16096.6	21906.6	7399.66	10352.7	7242.61	1695.84	21754.6	26535.7	30390.4	0	35310.8	19110.5	19749.5	41203.9
E9Q804;Q99NH0;E9QKG6;A0A0G2JDZ9;A0A1W2P6X1	Ankyrin repeat domain-containing protein 17	Ankrd17	48700.8	34155.2	43985.5	32599.7	15511.9	14743.8	17017.7	20176.7	8787.23	8518.07	11175.1	14356.1	9566.81	12140.4	5630.74	11186
Q3UMR0;A0A0R4J2C4;A0A0U1RPT7	Ankyrin repeat domain-containing protein 27	Ankrd27	0	0	0	6021.59	469.412	0	721.657	525.952	0	270.144	0	0	0	0	0	0
B2RXR6;E9QNQ2;J3QK13	Serine/threonine-protein phosphatase 6 regulatory ankyrin repeat subunit B	Ankrd44	240479	226149	151172	222713	78349.6	110987	116410	88847.1	8604.32	18081.3	11989	18286.1	38751.2	12892.2	22270.6	18013.3
J3QNJ4		Ankrd44	0	2248.01	0	0	940.073	1048.2	782.737	819.02	0	0	0	0	0	0	0	0
Q8BTI7	Serine/threonine-protein phosphatase 6 regulatory ankyrin repeat subunit C	Ankrd52	8321.33	17723	19593.7	13245.6	7322.71	4072.76	2932.01	8712.39	5143.48	6126.68	7254.73	0	3100.1	5382.84	0	0
J3QM81;Q80UU1	Ankyrin repeat and zinc finger domain-containing protein 1	Ankzf1	0	0	0	0	0	0	0	0	2509.78	6966.27	4737.48	0	5994.16	10615.4	0	0
Q8K298	Actin-binding protein anillin	Anln	12759.9	19947.1	11101.7	14641.1	6593.84	6379.55	10664.5	5716.83	2614.03	1404.39	5122.84	12577.6	5294.5	1218.23	894.743	5263.1
Q8BH79;A0A1L1SS60	Anoctamin-10	Ano10	12834.6	0	0	5235.59	0	0	0	0	0	0	0	12750.9	0	5896.63	0	0
Q6P9J9	Anoctamin-6	Ano6	5465.14	3758.79	0	2759.48	2034.4	200.545	1901.79	0	16228.1	8653.15	8213.9	17185.8	8492.86	6542.13	11115.6	8660.66
O35381;D3Z7M9;D3YYE1;F6UFG6	Acidic leucine-rich nuclear phosphoprotein 32 family member A	Anp32a	2.32169e+06	1.41746e+06	1.73758e+06	1.95311e+06	372161	522390	531534	556495	1.40167e+06	825748	1.64683e+06	1.43397e+06	902680	1.08652e+06	836453	1.06363e+06
Q9EST5	Acidic leucine-rich nuclear phosphoprotein 32 family member B	Anp32b	805999	687062	617975	1.00144e+06	263030	247451	244166	269845	562379	292715	610206	352759	632011	501091	452157	674611
P97822;E9Q5H2;E9PZF5	Acidic leucine-rich nuclear phosphoprotein 32 family member E	Anp32e	4.10653e+06	4.13974e+06	5.41484e+06	2.82809e+06	1.55288e+06	1.522e+06	1.04592e+06	1.46895e+06	4.14703e+06	3.11335e+06	3.69816e+06	2.51648e+06	5.01367e+06	4.5645e+06	5.70691e+06	5.76e+06
P10107	Annexin A1	Anxa1	1.49073e+06	1.50304e+06	1.12561e+06	778584	115400	106413	75881.8	52873.3	454483	534378	321672	177956	102254	103632	83828.2	80583
P97384;D3Z7U0	Annexin A11;Annexin	Anxa11	2.22075e+06	2.24055e+06	1.9842e+06	1.89993e+06	676488	718005	677465	830880	745048	981067	577855	566578	560258	594541	489964	530933
P07356;B0V2N7;B0V2N5;B0V2N8	Annexin A2;Annexin	Anxa2	2.07964e+07	2.10687e+07	2.06681e+07	1.86359e+07	1.74178e+06	1.89034e+06	1.6738e+06	2.34154e+06	5.42768e+06	5.41902e+06	4.37704e+06	3.97375e+06	3.24246e+06	3.94629e+06	3.13223e+06	3.04282e+06
P97429;A0A0N4SW89;D3Z0S1;A0A0N4SV57;F7ANV6	Annexin A4;Annexin	Anxa4	704506	654820	746977	643529	107984	129729	137308	145122	119593	203273	183362	66934.5	188551	278397	260243	172779
P48036	Annexin A5	Anxa5	1.48513e+06	1.6042e+06	1.6522e+06	1.36852e+06	282257	296744	271261	265638	388587	708122	441231	267678	491093	808942	520071	440308
F8WIT2	Annexin	Anxa6	1.05828e+07	1.06941e+07	1.07713e+07	9.46259e+06	2.11237e+06	2.01921e+06	2.02823e+06	2.51639e+06	3.01794e+06	3.40604e+06	2.33637e+06	2.3458e+06	3.47141e+06	4.07945e+06	3.40523e+06	2.90628e+06
P14824	Annexin A6	Anxa6	173714	149778	144129	76161.6	10625.9	38266	34092.7	29266.3	20956.9	50618.4	11453.3	0	30540.6	87562.8	90653.8	33937.9
A0A2C9F2D2;Q07076	Annexin A7	Anxa7	998269	599714	835706	804036	209689	247106	261076	246600	334340	383576	208866	170632	213312	318807	251254	201817
O35643;Q5SVG5;Q5SVG4	AP-1 complex subunit beta-1	Ap1b1	64642.4	40495.7	46208.4	74344.6	13984.8	14738.9	16077	17935.6	109698	29197.3	86524.2	101089	69454.5	48450.6	57888	66614.8
Q8CBB7;P22892	AP-1 complex subunit gamma-1	Ap1g1	79224.1	108461	134849	151435	16909.9	16537.2	20227.6	24410.4	54021	16860.4	53545.1	100084	35088.6	14204.6	8901.29	8172.8
O88512	AP-1 complex subunit gamma-like 2	Ap1g2	73554.8	77650.5	56057.7	44218	11815.9	17125.8	13653.1	18184.7	30242	17594.3	17720.8	48311.4	9641.6	12099	0	10227.4
P35585	AP-1 complex subunit mu-1	Ap1m1	139373	208947	183403	164755	7261.73	4817.64	8871.54	32810.2	154641	98125.3	216613	166957	134768	115064	91649.4	103049
P61967;D3Z0D6;D3YXN0;D3Z268	AP-1 complex subunit sigma-1A	Ap1s1	331920	185731	127598	167935	0	22330.9	17612.5	15761.9	161071	118016	125485	138604	137058	166437	215525	206873
Q7TN05;E0CXQ0;E0CZ77	AP-1 complex subunit sigma-3	Ap1s3	15574.5	14967.3	0	0	2772.51	0	0	0	0	0	0	27889.7	0	0	0	0
P17426	AP-2 complex subunit alpha-1	Ap2a1	58927.5	49333.8	68286.2	47770.5	12764	6502.44	8397.63	12038.3	25983.5	0	19431.5	56080.9	16704.2	10883.5	15740.1	9461.44
P17427	AP-2 complex subunit alpha-2	Ap2a2	62891.8	40155.3	58367.7	35062.7	6378.37	4391.84	6116.97	12593.1	6750.47	4256.49	13229.1	47381.2	9991.26	5925.77	7836.91	11986.8
Q9DBG3;H3BKM0;H3BIY9	AP-2 complex subunit beta;AP complex subunit beta	Ap2b1	334187	353390	446621	489543	81991	72969.3	83511.3	82377.3	364719	175284	225383	310059	299095	207585	232652	239786
Q3TWV4;P84091	AP-2 complex subunit mu	Ap2m1	130351	94100.8	156069	204970	17675	20583.7	27762.6	23984.9	32404.6	41739.2	49757.7	107672	70507	52773.7	35299.4	14779.6
P62743;A0A0U1RPS0	AP-2 complex subunit sigma	Ap2s1	71010.6	173147	93058.8	240302	19834.9	25493	22459.2	12575.5	128800	145124	176825	290975	211743	135441	130714	162460
Q9Z1T1	AP-3 complex subunit beta-1	Ap3b1	52918.1	45389.5	71130.4	70436.7	10600.9	8738.2	13023.7	10680	135841	80500.4	119776	111056	88055.3	72950.8	87366.7	96897.3
O54774	AP-3 complex subunit delta-1	Ap3d1	6680.02	6400.56	12802.3	5975.89	826.067	0	0	0	15774.2	3003.32	16353.5	19228.8	5428.27	3244.37	4751.24	5289.77
Q9JKC8;H7BWY2;A0A286YDZ6	AP-3 complex subunit mu-1	Ap3m1	55294.4	81470.5	54846.8	80002.8	17361.4	5325.75	9346.2	13417.9	75495	19147.3	77819.9	57172.8	69132.6	21721	38327.7	42007.5
Q9DCR2	AP-3 complex subunit sigma-1	Ap3s1	63823.8	45333.1	83442	63270.7	11557.4	22841.6	7566.61	7120.13	173730	76687.4	86757.9	80277.5	124952	91013.1	86406.5	152397
Q80V94	AP-4 complex subunit epsilon-1	Ap4e1	0	0	0	0	0	0	0	0	3077.28	2374.41	0	2732.28	2877.8	0	979.367	1706.67
Q9WVL1	AP-4 complex subunit sigma-1	Ap4s1	22822.1	18062.5	16667.4	23869.9	2426.51	0	0	1994.71	31425.4	26832.5	30068.7	27622.2	36761.9	9857.29	14660.4	14581.2
O88879;G3XA09	Apoptotic protease-activating factor 1	Apaf1	9424.06	6408.88	7368.47	12878.9	3578.45	2393.26	1182.85	1835.91	2681.76	1159	3776.97	5820.89	1222.84	3429.47	755.3	663.012
Q8R5A3	Amyloid beta A4 precursor protein-binding family B member 1-interacting protein	Apbb1ip	242733	265468	249764	198524	71929.1	72326.6	74743.6	88191.1	123691	156516	112164	144513	53548.5	71077.3	44448.8	87744.5
A0A0R4J107;Q8R146	Acylamino-acid-releasing enzyme	Apeh	109202	191497	118348	43510.5	13138.3	21823.1	37637.8	24220.2	11425	1874.09	1781.8	11024.7	1397.72	0	15883.5	1675.24
P28352;F6QA74;D3Z124	DNA-(apurinic or apyrimidinic site) lyase;DNA-(apurinic or apyrimidinic site) lyase, mitochondrial	Apex1	78124.8	82249.7	96891.3	63744.4	10547.2	6536.64	7153.33	7994.34	97808.6	94757.6	149294	113895	62287.2	31897.8	69208.3	49945.6
A2AFM3;A2AFM4;Q68G58;A2AFM5	DNA-(apurinic or apyrimidinic site) lyase 2	Apex2	32157	13256.7	26182.3	10369.8	1788.64	1021.37	835.894	1321.46	0	0	0	8549.57	7566.66	5466.96	1269.62	0
O35841	Apoptosis inhibitor 5	Api5	190604	135779	70828.7	142183	24306.9	33821.2	29949.5	24572	335729	179097	400016	680544	324475	267982	182842	284106
Q9WVQ5	Methylthioribulose-1-phosphate dehydratase	Apip	167097	196765	127410	137593	58167.6	38559.2	49615.8	40199.9	656.515	19613.9	22270.5	17421.9	14838.5	0	9400.84	14479.5
A0A1L1SS44;Q60709;Q06335	Amyloid-like protein 2	Aplp2	16318.4	9534.86	19665.9	8346.98	8847.25	6629.84	5425.82	5405.22	0	13354.6	0	0	0	10617.4	4967.5	3073.4
Q9D7N9	Adipocyte plasma membrane-associated protein	Apmap	107308	115891	90400.6	81505.8	17753.4	8749.47	4437.82	15602.2	169205	136394	162636	143844	153802	127706	100055	166806
Q8K4Z3	NAD(P)H-hydrate epimerase	Apoa1bp	275870	297644	386859	275106	48788.1	54591.6	50620.1	79705.7	192461	125187	174395	114481	167054	183339	166973	137783
Q99J72;E9QMH1;Q3TI69	DNA dC->dU-editing enzyme APOBEC-3	Apobec3	525731	545642	601741	479542	104232	132168	153542	103748	92286.9	76880.4	129974	57727.8	141353	126982	76231.4	39433.1
Q8VBT6	Apolipoprotein B receptor	Apobr	0	3549.67	9516.2	0	3951.6	3698	2414.17	3689.13	0	2534.82	0	0	0	0	0	0
Q9DCZ4	Apolipoprotein O	Apoo	0	0	0	0	0	0	6296.27	10770.3	83691.5	54775.6	108306	80465.2	77668.6	0	88642.9	72774.3
Q78IK4;B1AV14	MICOS complex subunit Mic27	Apool	71591.4	13847.6	41824.9	56671.3	10370.3	7424.33	7628.36	5778.87	36516.6	40285.4	47088.3	20371.8	75296.6	60701.3	60070.4	78776.6
Q9CQW7	Apoptogenic protein 1, mitochondrial	Apopt1	63758.8	64710.3	99561.4	0	27569.4	31316.7	31986.1	44956	0	0	0	0	0	0	45612.7	0
Q9DAX9	Amyloid protein-binding protein 2	Appbp2	0	0	0	0	0	0	0	0	8747.35	2206.31	12434.8	28855.9	0	0	0	0
Q8K3H0	DCC-interacting protein 13-alpha	Appl1	118950	107428	135166	116925	37425.2	35989.7	38206.9	28087.4	32755.3	21126.1	38074.8	19320.6	47148.6	32824.7	51803.4	51968.9
Q8K3G9	DCC-interacting protein 13-beta	Appl2	8021.27	13977.6	3821	10312.3	0	0	0	0	0	2819.81	0	0	0	0	0	0
P08030	Adenine phosphoribosyltransferase	Aprt	582521	178712	507848	108821	71284.4	115520	67757.6	184038	655876	157917	687537	1.4413e+06	445808	334786	247928	547802
A2AQA7;Q8CFQ3	Intron-binding protein aquarius	Aqr	46068.7	63227.3	70458.7	46667.6	11257.2	9402.27	7461.34	14177.8	33006.3	10098.3	41155.8	87438.1	33532.1	27663.1	21205.4	19875.9
P04627;E9Q0P8	Serine/threonine-protein kinase A-Raf	Araf	41667.5	45626.6	63516.9	66335.6	10018.7	10889	15049.9	9672.17	29549.6	15159	25785.9	31726.5	24375.4	12191.2	11044.9	14240.5
Q4LDD4;E9PUB0	Arf-GAP with Rho-GAP domain, ANK repeat and PH domain-containing protein 1	Arap1	2256.98	8442.7	1897.94	13295.1	778.007	532.988	1740.2	1119.76	928.783	2995.25	8466.25	2370.36	1277.81	0	0	450.35
E9QP44		Arap2	0	4704.27	0	1653.56	0	0	554.002	0	0	0	0	0	0	12754.3	0	0
Q5XJY5	Coatomer subunit delta	Arcn1	718402	1.02552e+06	976095	849662	215363	180206	179722	239303	292532	202290	338416	412726	293174	301021	328032	330624
P84078;P61205	ADP-ribosylation factor 1;ADP-ribosylation factor 3	Arf1;Arf3	3.68168e+06	4.21977e+06	4.6983e+06	3.74602e+06	549704	385366	411679	637641	4.11526e+06	2.72073e+06	4.03026e+06	3.01096e+06	2.67164e+06	2.65846e+06	2.38908e+06	2.15222e+06
P61750;E9Q798	ADP-ribosylation factor 4	Arf4	145575	260954	198866	284746	47556.8	39028.9	45207.7	18692.1	96687.8	122654	62461.4	156493	224181	118236	77732.1	96371
P84084	ADP-ribosylation factor 5	Arf5	72932.6	63707.3	0	58646	9369.37	8544.27	1206.58	18637	80301.5	32978.7	57535.2	77660.4	45087	65321.1	0	39018.5
P62331	ADP-ribosylation factor 6	Arf6	1.08545e+06	982583	1.2649e+06	1.3269e+06	121594	86476.2	109748	164313	1.70429e+06	1.16077e+06	1.47184e+06	1.34727e+06	1.12313e+06	1.13925e+06	1.18555e+06	1.17308e+06
Q9EPJ9;Q3TGS9;V9GXM1;V9GWV1	ADP-ribosylation factor GTPase-activating protein 1	Arfgap1	0	0	8777.8	6070.02	0	4764.27	0	2463.86	39148.2	19540.6	28185.3	8132.56	34060.1	0	37646	25307.8
Q99K28	ADP-ribosylation factor GTPase-activating protein 2	Arfgap2	720200	767325	796808	672235	365627	356045	349122	372050	690519	705728	654700	539149	660735	682374	739379	632581
G3X9K3;D3YYK9	Brefeldin A-inhibited guanine nucleotide-exchange protein 1	Arfgef1	0	2210.14	0	2525.41	0	947.819	1046.29	281.397	0	1194.63	0	0	0	0	2049.15	1462.38
A2A5R2	Brefeldin A-inhibited guanine nucleotide-exchange protein 2	Arfgef2	1456.51	1182.91	0	0	0	227.721	0	341.508	0	0	0	0	0	0	0	0
G5E8V9		Arfip1	40076.6	11247.7	30183	30878.8	11379.1	4852.21	6815.19	11667.1	63516.4	75333	47077.9	44199.2	41935.2	44229	26287.2	48636.4
A0A1B0GS63;Q8K221;A0A1B0GSM3	Arfaptin-2	Arfip2	10858	0	0	0	4611.07	0	0	0	7244.19	0	9889.07	0	3894.48	0	0	4298.11
Q8BXL7;E9PZK7;Q80SX7	ADP-ribosylation factor-related protein 1	Arfrp1	22000.1	51675.5	44552.3	23621.4	4908.14	7222.51	10528.4	5238.61	7240.75	0	0	15790	0	0	0	0
Q3UL36	Arginine and glutamate-rich protein 1	Arglu1	0	0	0	5038.05	7293.67	10204.3	0	9329.19	0	17053.4	14549.8	10210.5	0	18608.2	33814.4	28078.5
Q5FWK3;A2AH25	Rho GTPase-activating protein 1	Arhgap1	656877	687311	592956	573941	91106.3	110431	121302	100113	278992	276424	267829	141986	162541	162403	128365	197265
Q6Y5D8	Rho GTPase-activating protein 10	Arhgap10	12434.3	19331.3	24773.6	12224.9	0	0	0	2562.26	0	0	0	0	0	0	0	0
Q80Y19	Rho GTPase-activating protein 11A	Arhgap11a	69842.2	64412	49170.3	45267.4	26724.7	30993.9	25184.3	26932.2	14953.9	10314.4	11260.9	15590.2	6242.12	15935.7	10120.2	14505.1
S4R203;S4R248;A0A0A0MQ95;B2RUJ8;S4R221;Q8C0D4	Rho GTPase-activating protein 12	Arhgap12	1176.92	792.626	5267.53	0	3782.3	177.56	2211.28	2918.79	2916.24	0	4829.63	0	3748	1765.76	2327.56	4204.03
Q811M1;B1AW40	Rho GTPase-activating protein 15	Arhgap15	84042.9	100897	109939	131808	11622.5	7933.94	10531.4	16432.2	57590.4	39889.3	61873.9	63037.8	36034.6	32671.7	40463.3	37616.1
E9QAJ9;Q3UIA2;A0A0U1RNM6	Rho GTPase-activating protein 17	Arhgap17	44942.5	40866.7	55962.7	27463.9	12888.6	12084.1	13041.2	14859.4	19206.9	18536.8	16525.2	18195.9	14888.9	16391.9	11437.7	9657.01
Q8K0Q5	Rho GTPase-activating protein 18	Arhgap18	12556.7	69140.4	21818.6	33657.2	4509.72	4652.28	3518.26	1300.64	15369.2	55083.6	24604.8	28450.7	14017.3	9940.48	16833.4	3241.1
Q8BRH3;E9Q4T1	Rho GTPase-activating protein 19	Arhgap19	179134	117220	183344	87210.8	31390.9	36333.2	33509.1	32410.9	67071.5	43128	49184.7	39000.9	41725.6	52117.1	49801.8	45505.1
Q8BYW1	Rho GTPase-activating protein 25	Arhgap25	72635.3	57187	58485.4	54759.4	16012.6	21837.8	26081.6	36532.4	42686.1	26532.9	63567	35212	21926.8	5706.64	5643.42	14924
E9QAQ3;Q6ZQ82	Rho GTPase-activating protein 26	Arhgap26	3229.18	4487.12	3412.93	5190.49	858.59	0	0	0	0	2018.45	1186.18	0	0	4121.77	1953.02	1567.5
A2AB59	Rho GTPase-activating protein 27	Arhgap27	0	0	0	10649	424.808	0	2892.99	1962.15	2326.46	0	1546.93	6923.42	0	0	0	1648.14
E9QMX7;Q640N3	Rho GTPase-activating protein 30	Arhgap30	47193.6	28629.4	62303	72701.3	13004.4	8841.55	11288.4	12426	143887	73964.6	124710	89448.3	87354.4	36285.5	77976.3	107508
A6X8Z5	Rho GTPase-activating protein 31	Arhgap31	13058.6	15162.3	16659.5	12474.7	0	1413.01	1001.84	1718.52	42349.8	20954.5	50233.4	46089.6	28522.6	21218.6	18760.1	27109.2
A0A140LHW2;Q80YF9	Rho GTPase-activating protein 33	Arhgap33	41739.4	38541.2	42035.6	36728.7	14099.2	17565.5	19582.6	14846.1	24361.4	29333.7	24496.2	15908.4	25287.1	22821.8	19342.1	16766.6
B1AUX5;B1AUY2;Q80Z68;B1AUY3;E9PYS6;Q3TE27;E9Q4R3		Arhgap4	28942.8	58163.3	36826	48903.5	12196.9	9990.8	14686.8	11066.7	8701.28	6280.96	15346.2	38923	4743.38	0	1041.51	7207.02
E9PYT0;P97393	Rho GTPase-activating protein 5	Arhgap5	4007.39	3335.2	5886.23	4210.63	2878.3	1523.12	1432.6	2220.42	0	0	0	0	0	0	0	0
Q1HDU4;Q8QZW8		Arhgap9	47889.8	25217.7	41528.1	33971.8	8536.82	6208.17	10965.5	8345.64	24444.6	18342.9	21075.9	8490.09	1941.4	11269.6	13330.2	12812.5
Q99PT1	Rho GDP-dissociation inhibitor 1	Arhgdia	1.28692e+07	1.10536e+07	1.14856e+07	1.01947e+07	2.21517e+06	2.47256e+06	2.55478e+06	2.81872e+06	3.57107e+06	4.75152e+06	2.82712e+06	2.19509e+06	3.35069e+06	4.59917e+06	3.58959e+06	3.72349e+06
Q61599	Rho GDP-dissociation inhibitor 2	Arhgdib	1.26839e+07	1.55945e+07	1.54031e+07	1.23097e+07	4.83757e+06	4.16258e+06	4.25554e+06	4.87209e+06	2.87437e+06	4.72758e+06	2.95257e+06	2.57737e+06	2.41246e+06	3.13507e+06	2.90765e+06	3.07895e+06
E9PUF7;Q61210;F6ZN61	Rho guanine nucleotide exchange factor 1	Arhgef1	933764	946038	884686	764155	187544	185738	188646	220685	818899	579465	817542	897937	618359	438282	567251	643056
H3BJU7;H3BJX8;H3BJ45;H3BJ40;H3BKH9;Q60875	Rho guanine nucleotide exchange factor 2	Arhgef2	185716	180931	212646	282121	23327.2	25142	21469.7	43696.3	158581	62114.8	112206	179300	66908.5	51643.8	64089.1	62285.2
F6WMJ3;Q8K4I3;A2AFJ8	Rho guanine nucleotide exchange factor 6	Arhgef6	283192	265621	267710	213982	54035.4	73172.2	52521	61422.9	38601.5	52030.4	48191.8	82277.8	50577.6	19260.8	39983.2	19745.7
D3Z0V2;A0A0R4J0X8;Q9ES28	Rho guanine nucleotide exchange factor 7	Arhgef7	19282.3	28371.2	31213.8	24328.2	13485.6	8584.86	16788.9	12254.9	6317.88	7295.99	0	13800.7	4894.21	18165.2	0	11691
E9QAQ7;A2BH40	AT-rich interactive domain-containing protein 1A	Arid1a	127744	122718	132168	189325	52574.7	66918.5	68103.6	65634.7	43161.9	63228	45529.7	63582.8	42645.3	56471.8	44578.7	41105.8
E9Q6R4;E9Q4N7;E9Q4N6		Arid1b	3550.88	6156.35	983.782	14157.5	2972.99	7294.29	9419.11	3548.89	0	1437.97	0	2782.58	0	3011.66	0	2031.54
A0A0R4J1A7;Q62431	AT-rich interactive domain-containing protein 3A	Arid3a	0	0	613.82	11928.3	628.603	0	1302.44	0	0	0	29735.7	16956	6234.33	0	0	0
F8VPQ2		Arid4a	0	0	0	3534.46	254.74	1284.67	1271.6	1348.39	749.036	741.39	926.418	4163.6	1495.76	0	813.236	2638.95
D3Z0W0;Q3U108	AT-rich interactive domain-containing protein 5A	Arid5a	106561	87220	89735.8	144628	36446.6	42155.8	49560	42137	101109	77336.8	94947.1	105876	83779.9	79425.5	69329.9	80455
Q9Z1K5;H9KV21	E3 ubiquitin-protein ligase ARIH1	Arih1	144835	131715	135156	157354	32105.3	44955.6	43879.7	45678.6	37820.4	45025.2	30658.2	38685.5	40807.1	44494	49942.1	26746.5
Q9Z1K6	E3 ubiquitin-protein ligase ARIH2	Arih2	19645.3	32646.3	21706.8	12920.3	15608.9	11889.4	8262.6	12797.5	3842.07	0	0	0	9319.43	0	21681.4	4932.12
P61211;F8WIB1	ADP-ribosylation factor-like protein 1	Arl1	620670	387784	449975	351782	33028.7	45921.5	7439.02	81265	388883	359957	508592	717735	512465	243169	394480	417273
Q8BIX3	ARL14 effector protein	Arl14ep	14842.3	10655.8	0	26993.6	5382.63	18755.7	38002.3	8466.62	0	0	45571	0	0	0	0	0
Q9D0J4	ADP-ribosylation factor-like protein 2	Arl2	62648.5	110373	35372.8	52331.8	40956.3	54779.6	52826	27590.6	61732	26108	46007.5	35048.3	99512.9	123511	120207	192785
Q9WUL7	ADP-ribosylation factor-like protein 3	Arl3	85010.8	76102.4	77966.3	43526.6	25729.8	31923.3	24701.9	33252.3	3980.35	23506.6	12989.1	0	0	3380.16	3335.09	3574.85
P61208	ADP-ribosylation factor-like protein 4C	Arl4c	106900	114169	89356.9	75380.1	0	0	4723.5	0	96509	73880.2	59861.3	0	47725.8	93116	28418.7	106669
Q9JKW0;A0A0U1RPY6	ADP-ribosylation factor-like protein 6-interacting protein 1	Arl6ip1	5376.44	185367	40014.5	17217.7	3773.3	6922.98	4813.15	3693.17	1.31846e+06	2.49381e+06	501424	446783	1.87898e+06	1.67716e+06	785302	408611
Q8R5J9	PRA1 family protein 3	Arl6ip5	1.07508e+06	953391	997098	653142	174056	118898	143837	197902	2.55964e+06	2.53575e+06	2.20047e+06	3.12215e+06	2.94411e+06	3.38913e+06	2.32267e+06	1.69238e+06
Q8VEH3;F6QKK2	ADP-ribosylation factor-like protein 8A	Arl8a	255641	272324	203861	366913	42881.6	47157.9	59473.5	62328.5	399740	348212	425934	247476	447274	342209	357047	366041
Q9CQW2;A0A0N4SVB8	ADP-ribosylation factor-like protein 8B	Arl8b	14509.1	69344	26401	84745.8	0	3028.1	6008.35	0	32480.2	47957.7	31906.6	75981.6	61461.4	64120	61988.8	49786.3
Q9D7A8	Armadillo repeat-containing protein 1	Armc1	219102	145944	202071	228198	79354.3	76520.8	53767.2	80166.8	171007	123907	184375	221625	108700	117810	116705	138266
Q9D0L7;D3Z5T2	Armadillo repeat-containing protein 10	Armc10	37699	82421.9	59485.6	99462.4	9699.54	7236.42	3902.53	0	43453.4	32902.6	78410.5	14879.7	141949	55576.6	35490.6	69880.5
Q5EBP3	Armadillo repeat-containing protein 5	Armc5	3524.19	0	0	0	0	10332.8	17294.8	0	0	22275.6	6707.31	8268.5	9487.21	0	0	7037.48
Q8BNU0	Armadillo repeat-containing protein 6	Armc6	3278.13	4427.74	32788.8	13482.1	7182.45	5940.21	3577.6	17569.1	46689.4	27465.2	54691	20459.6	7898.34	4258.23	37630.4	3899.64
G3X920;Q9DBR3	Armadillo repeat-containing protein 8	Armc8	66523.6	53475.1	60531.2	87431.2	7845.7	5382.12	9238.32	4793.9	12444.7	14084.7	3277.64	5737.65	20595.9	10958.2	2100.59	11111.4
A6H630	Protein-glutamate O-methyltransferase	Armt1	0	5220.52	6564.68	0	2014.39	1786.24	1529.47	1359.76	0	0	0	0	0	0	0	0
Q3ULM2;P53762;E9QLT6	Aryl hydrocarbon receptor nuclear translocator	Arnt	12685.9	15792.5	14400	13313.1	13640.1	11597.4	12433.3	5204.38	0	0	17995.9	8424.01	0	0	9899.47	4885.19
Q9R0Q6;A0A0G2JF52	Actin-related protein 2/3 complex subunit 1A	Arpc1a	12320.2	31995.2	26949	39222.5	6813.37	17554.6	8209.41	27120	25888.6	20973	12758.5	8087.64	55185.2	31592	25436.1	23399.7
Q91Z25;Q9WV32	Actin-related protein 2/3 complex subunit 1B	Arpc1b	2.12389e+06	2.45741e+06	2.01675e+06	2.74539e+06	461717	503862	484626	566430	1.03915e+06	961863	975896	1.56053e+06	1.14965e+06	1.04113e+06	782018	842099
Q9CVB6;D3YXG6	Actin-related protein 2/3 complex subunit 2	Arpc2	2.13792e+06	1.95637e+06	2.02417e+06	2.20916e+06	508702	470940	532352	481244	1.17908e+06	874676	1.27968e+06	1.28593e+06	1.22902e+06	937356	896406	778663
Q9JM76;H7BWZ3;D3Z2F7;D3Z2F8;A0A0G2JFK7	Actin-related protein 2/3 complex subunit 3	Arpc3	3.45664e+06	3.30479e+06	3.85761e+06	4.64926e+06	851882	772799	862194	999400	2.53158e+06	2.10992e+06	2.20946e+06	2.42625e+06	2.17389e+06	2.21798e+06	1.84421e+06	1.96525e+06
P59999	Actin-related protein 2/3 complex subunit 4	Arpc4	1.24412e+07	1.3619e+07	1.09523e+07	1.35836e+07	1.95634e+06	1.99403e+06	1.9763e+06	1.6151e+06	1.06397e+07	9.40618e+06	9.81874e+06	9.40377e+06	9.61583e+06	9.32294e+06	8.72795e+06	8.9878e+06
Q9CPW4;Q3UA72	Actin-related protein 2/3 complex subunit 5	Arpc5	1.21598e+06	1.43343e+06	1.25787e+06	1.49785e+06	514190	536746	455202	295515	1.13246e+06	1.05037e+06	929251	828447	730862	890763	986600	864715
Q9D898	Actin-related protein 2/3 complex subunit 5-like protein	Arpc5l	149211	182279	152557	152824	91472.2	87554.8	105005	90822.3	238085	143853	224970	237595	215901	190999	233151	194641
P56212;E9Q827	cAMP-regulated phosphoprotein 19	Arpp19	918070	1.17306e+06	1.02826e+06	895155	399574	408103	412126	442762	610011	731027	645433	538291	443071	403555	424399	478541
Q8BWG8;J3QNU6;E0CY53	Beta-arrestin-1	Arrb1	72628.4	49563.3	58404.3	34113.4	11151.5	6765.14	11240.4	5398.09	0	6819.6	0	0	3912.8	4467.86	4691.8	4905.67
Q91YI4;Q5F2D9	Beta-arrestin-2	Arrb2	166765	133092	162559	188036	41708.4	16229	20688.9	41839.9	54250.6	40041.5	78693.9	47696.6	57581.1	46045.8	84612.8	71216.8
A0A0R4J138;P50429	Arylsulfatase B	Arsb	33267.3	17154.1	11561.7	23115	13120	7449.51	12726.5	9327.76	8265.32	14532.8	0	0	9469.23	9203.62	0	8828.5
Q9WV54	Acid ceramidase;Acid ceramidase subunit alpha;Acid ceramidase subunit beta	Asah1	98375	44634.1	102213	38422.8	5292.03	0	3065.18	2675.87	37524.7	31313.4	53887.4	22426	23547.4	10786.2	0	9770.8
E9QMJ1;H3BL41;H3BJY2;E9QN63;Q9QWY8;H3BKD4;H3BKE6;E9QMI7	Arf-GAP with SH3 domain, ANK repeat and PH domain-containing protein 1	Asap1	6051.49	5647.56	0	10944.3	0	0	2106.23	0	0	0	0	0	0	7121.31	5422.89	7187.82
Q8K0L0	Ankyrin repeat and SOCS box protein 2	Asb2	0	13280.6	15186.5	10496	27147.5	19060.8	24197.5	12534.9	0	0	8831.96	0	5622.51	0	6963.55	7274.58
A0A0N4SV07;Q9WV72	Ankyrin repeat and SOCS box protein 3	Asb3	158427	134278	347535	529765	67387.4	45425.4	9553.4	0	90237.8	58047.6	54799.6	54583.7	58490.5	93299.2	63973.8	45886.3
Q91ZU1	Ankyrin repeat and SOCS box protein 6	Asb6	88011.4	116273	114836	67637.6	11790.9	15393.6	17275.1	14102.9	65549.1	15106.1	71060.1	38404	57651	36112.8	61032.7	59702.9
Q9D8Z1	Activating signal cointegrator 1 complex subunit 1	Ascc1	48240.3	76363.4	44524.6	32138.7	4521.05	5057.79	7293.57	4858.07	12959.8	14576.4	11425.3	0	0	0	0	0
Q91WR3	Activating signal cointegrator 1 complex subunit 2	Ascc2	17945.2	24815.1	45921.5	31648.4	8453.19	10432	3498.03	8503.94	11193.9	30551.8	30658.2	48772.6	17207	28117.9	21526.5	26391.6
E9PZJ8	Activating signal cointegrator 1 complex subunit 3	Ascc3	620.995	2298.59	909.863	0	0	0	0	0	0	0	0	5667.78	0	0	0	0
Q9CQE6;A0A1W2P7K2;A0A1W2P7E1	Histone chaperone ASF1A	Asf1a	184409	44288.9	152557	355690	131377	99678.8	120141	112383	27356.7	193876	25128.1	69968.8	143964	34555.8	61149.1	140734
Q9DAP7	Histone chaperone ASF1B	Asf1b	137617	189976	359624	316103	38978.8	31079.6	32756.5	51589.8	74298.5	31347.8	94738.2	0	21079.3	0	19099.9	40371.1
Q91X20;E9PU93;D3YYA0	Set1/Ash2 histone methyltransferase complex subunit ASH2	Ash2l	51297.6	64233.2	33418	50858.8	5581.84	5267.87	14783.6	29449.3	71726.8	46027.1	55999.4	49563.1	15932.3	31781.8	45974.3	33925.1
Q91YI0;E0CY49	Argininosuccinate lyase	Asl	121674	156672	132356	125803	4166.2	10564.3	6346.12	3494.46	27195.1	39601.7	20582.6	12830.5	4092.16	0	0	12331
O54984	ATPase Asna1	Asna1	1.30842e+06	1.34058e+06	1.14885e+06	1.06851e+06	423618	323089	369466	400906	802190	600107	762427	625527	648068	600171	659982	692718
Q61024	Asparagine synthetase [glutamine-hydrolyzing]	Asns	1.30662e+06	1.09063e+06	1.4306e+06	1.53105e+06	409534	380931	409670	447825	338452	337348	381813	398533	152932	151302	131909	81656.8
Q8CJ27	Abnormal spindle-like microcephaly-associated protein homolog	Aspm	2028.89	1652.4	2268.92	10178	971.115	2092.98	1255.68	852.89	0	0	0	1020.77	0	0	0	0
Q8VBT9	Tether containing UBX domain for GLUT4	Aspscr1	0	0	6412.73	10252.2	0	0	0	0	6534.76	0	0	32658.8	3732.99	0	17051.6	0
Q8C0M9	Isoaspartyl peptidase/L-asparaginase;Isoaspartyl peptidase/L-asparaginase alpha chain;Isoaspartyl peptidase/L-asparaginase beta chain	Asrgl1	25654	51674.5	48148.4	57330	23623.6	17466.6	19710.2	10016.3	0	10670.7	0	15544.5	0	9837.65	0	6705.22
P16460	Argininosuccinate synthase	Ass1	675565	665386	788745	1.06998e+06	239643	233253	300555	201736	228933	169226	150266	154624	163675	103257	182706	232639
Q8QZV7;F6W761	Protein asunder homolog	Asun	22204	21749.6	27428.8	39700.8	6732.35	8114.71	6873.22	7034.8	0	0	12256.9	14667.3	4822.52	0	10164.3	0
Q9D5T0	ATPase family AAA domain-containing protein 1	Atad1	125076	121379	97333.5	94772.8	30624.3	21259.8	35585.5	20558.9	94129.8	84860.7	76791.9	114663	112835	58701.3	76216.9	86435.9
G3X963;Q8CDM1	ATPase family AAA domain-containing protein 2	Atad2	43890.2	38919.9	73158.4	59330.1	20616.4	13979	16281.5	26663.7	24476.2	7189.3	34916.2	33343.5	15928.8	9575.94	11751.6	12538
Q925I1	ATPase family AAA domain-containing protein 3	Atad3	54482.7	89346.6	77403.4	50448.7	34079.9	34399.6	27197.9	43389.6	92761.4	58807.4	83668.6	119380	51602.7	32703.4	82240.2	66222.3
P81269	Cyclic AMP-dependent transcription factor ATF-1	Atf1	230005	221827	249873	179572	57856.9	66539	78753.6	129373	140400	246737	103642	0	149393	210512	185980	170774
Q06507	Cyclic AMP-dependent transcription factor ATF-4	Atf4	0	0	0	0	20496.2	14855	13860.6	10761.7	0	0	0	0	0	0	0	0
O35451;A0A0A0MQ69;G3UX19	Cyclic AMP-dependent transcription factor ATF-6 beta;Processed cyclic AMP-dependent transcription factor ATF-6 beta	Atf6b	0	13838	12115.7	0	3419.9	4860.11	3531.54	0	0	0	0	0	0	0	0	0
Q3TZR9;Q3US59;V9GXN6;Q8R0S1	Cyclic AMP-dependent transcription factor ATF-7	Atf7;Gm28047	20898.7	46310.3	2060.28	38531.7	8959.05	15405.2	9863.64	19472.7	9461.11	15346.4	0	0	20492.9	18716.3	0	14394.8
Q7TT18;A0A087WR75;A0A0N4SVP5	Activating transcription factor 7-interacting protein 1	Atf7ip	0	1297.46	6576.95	3304.92	0	386.644	1197.99	1548.22	6978.08	0	5924.79	6776.9	0	1785.93	0	620.733
Q91YI1	Autophagy-related protein 13	Atg13	0	4256.2	5920.66	0	0	0	0	8001.95	8518.37	0	9208.74	0	6216.81	7107.07	0	0
D3Z653;Q6KAU8	Autophagy-related protein 16-2	Atg16l2	0	0	0	82340.9	0	12922.6	0	14745.6	30953.7	36027.2	16995.8	14520	20009.5	28140.3	20555.9	0
Q80XK6	Autophagy-related protein 2 homolog B	Atg2b	0	1263.7	0	0	0	224.32	381.251	0	588.213	564.093	844.97	1101.62	658.502	433.325	276.601	417.913
Q9CPX6	Ubiquitin-like-conjugating enzyme ATG3	Atg3	104494	154932	153547	140432	26225.5	30223.5	42771.2	42650.4	81944.9	99535.4	101441	82489.4	49620.1	142218	118752	38044.2
A0A0R4J065;Q8BGE6;A0A087WNY2;A0A087WRT0;D3YZP6	Cysteine protease ATG4B	Atg4b	202198	233751	177438	140165	86930.5	60104.9	62092.3	49094.1	67234.5	29538.7	96292.6	29838.1	106181	76692.4	97990.8	67429.8
Q99J83	Autophagy protein 5	Atg5	112569	92891.2	97084.2	108067	43450.7	32642.2	37823.7	39353.7	21080	0	82001.4	37906.9	0	18890.3	32182.8	15699.1
A0A0A0MQN4;Q9D906;S4R2D5;S4R2T5	Ubiquitin-like modifier-activating enzyme ATG7	Atg7	26805.8	12043.2	34730.7	27338.3	9150.7	3883.73	5458.18	8383.91	3717.61	0	419.595	8331.58	7606.4	0	3559.77	0
Q9CWJ9	Bifunctional purine biosynthesis protein PURH;Phosphoribosylaminoimidazolecarboxamide formyltransferase;IMP cyclohydrolase	Atic	1.29279e+06	1.22221e+06	1.32663e+06	1.2927e+06	387900	361017	366341	479033	642220	357034	595437	674835	550741	541053	466530	483612
Q6PA06;E9QND8	Atlastin-2	Atl2	67227.4	109866	89484.6	40990.7	15938.5	18698.6	15246.3	8029.28	60387	39505.2	62028	20777.1	47896.5	37207.1	50018	42691
E9PYT3;Q91YH5	Atlastin-3	Atl3	155537	128168	115390	130225	33211.7	43734.2	28969.3	32256.4	172870	180980	179018	96960.3	209281	125639	254569	193823
Q62388	Serine-protein kinase ATM	Atm	0	2047.21	1310.8	0	0	323.6	472.648	160.916	2720.2	1994.14	3521.51	5678.96	2900.24	0	3297.47	2261.24
O08997	Copper transport protein ATOX1	Atox1	498858	662947	746700	809113	384822	361126	403421	396152	65552.5	107421	115960	0	88551.2	116638	0	68754
Q6DFW5;A0A0G2JE89	Phospholipid-transporting ATPase	Atp11b	0	3777.15	0	3793.99	0	0	0	0	0	0	0	30131.5	8920.29	0	4067.01	3567.24
Q9Z1W8	Potassium-transporting ATPase alpha chain 2	Atp12a	0	1440.12	0	0	551.505	0	1209.33	638.259	3824.74	0	2352.5	9134.88	4332.33	0	0	3669.65
Q9EPE9	Manganese-transporting ATPase 13A1	Atp13a1	8947.02	2933.02	10188.6	11463.3	1590.89	1300	2608.75	3000.08	6102.1	8480.32	5744.42	28841.9	22636.9	18974.7	4629.13	4146.99
Q8VDN2	Sodium/potassium-transporting ATPase subunit alpha-1	Atp1a1	1.08393e+06	1.09216e+06	1.0242e+06	1.11574e+06	390601	398219	459666	473233	740372	750556	574328	711766	1.00553e+06	1.00154e+06	905063	902122
P14094;A0A0A6YX05	Sodium/potassium-transporting ATPase subunit beta-1	Atp1b1	0	0	0	0	3522.99	5344.92	5229.04	6099.03	0	0	0	0	0	0	0	0
P97370	Sodium/potassium-transporting ATPase subunit beta-3	Atp1b3	544288	557661	651452	671700	160442	117339	123794	149483	1.06218e+06	874286	1.42137e+06	1.14112e+06	1.00447e+06	745487	935865	859737
O55143	Sarcoplasmic/endoplasmic reticulum calcium ATPase 2	Atp2a2	224004	167754	180801	182986	90133.5	96352.8	103792	95835.1	137959	109137	96252.3	178573	209945	233017	155344	163093
B1ATS5;E9Q559;Q64518;B1ATS4	Calcium-transporting ATPase;Sarcoplasmic/endoplasmic reticulum calcium ATPase 3	Atp2a3	82763.9	61543.4	62971.8	75253.1	14372.5	17371.2	18174.6	15837.3	71520.5	50410.6	36059.1	74382.6	100513	75202.6	71008.3	23932.4
G5E829	Plasma membrane calcium-transporting ATPase 1	Atp2b1	78359.9	53710.3	56540.5	54300.5	6940.85	11709.8	8768.13	8197.33	85720	94451.5	52641.2	74420.5	100198	100237	55950.9	73471.2
Q6Q477;F7AAP4;E9Q828	Calcium-transporting ATPase	Atp2b4	52340.8	18008	47428.2	38066.8	1772.59	0	3446.58	2419.41	11296.4	4238.12	11161.6	17441.1	12880	11449.1	18187.5	29383.5
Q3UZR5;Q80XR2;Q8BMS7;H3BL44;H3BLI6;H3BIX7	Calcium-transporting ATPase;Calcium-transporting ATPase type 2C member 1	Atp2c1	18329.6	20026.5	10609.1	0	7150.8	12383.3	11270.9	11030.1	0	7451.56	0	0	0	8710.66	0	8145.06
Q03265;D3Z6F5	ATP synthase subunit alpha, mitochondrial;ATP synthase subunit alpha	Atp5a1	9.48836e+06	9.2067e+06	8.56125e+06	7.65157e+06	3.33104e+06	3.2151e+06	3.024e+06	3.14198e+06	8.32721e+06	9.17119e+06	9.09911e+06	8.00919e+06	1.21493e+07	1.17744e+07	1.13307e+07	1.07899e+07
P56480	ATP synthase subunit beta, mitochondrial	Atp5b	1.00401e+07	9.3659e+06	1.02895e+07	7.8326e+06	4.7037e+06	4.44483e+06	3.98474e+06	3.78278e+06	9.86269e+06	1.05473e+07	1.03425e+07	7.75007e+06	1.44022e+07	1.41756e+07	1.24832e+07	1.15573e+07
Q8C2Q8;Q91VR2;A2AKU9;A2AKV2;A2AKV3;A2AKV1	ATP synthase subunit gamma;ATP synthase subunit gamma, mitochondrial	Atp5c1	2.19475e+06	2.58564e+06	1.85817e+06	2.01169e+06	638534	716125	660948	649026	2.21727e+06	2.14935e+06	2.37918e+06	2.25238e+06	2.9283e+06	2.87165e+06	3.13244e+06	2.30612e+06
Q9D3D9;D3Z7S4	ATP synthase subunit delta, mitochondrial	Atp5d	636261	264502	264574	615198	153659	227465	279795	132372	105118	157694	113364	160184	165588	192397	128978	221701
Q9CQQ7;A0A0G2JGX3	ATP synthase F(0) complex subunit B1, mitochondrial	Atp5f1	331332	276655	328244	458025	72861.2	58391.2	60972.6	78329.5	786512	350744	960806	1.22684e+06	551279	274403	370734	488568
Q06185;Q8BTB6	ATP synthase subunit e, mitochondrial	Atp5i;Atp5k	1.0542e+06	803049	686305	1.17185e+06	382760	508973	476852	471380	650100	609273	702844	782553	182721	511850	417551	906318
P97450;E9QAD6	ATP synthase-coupling factor 6, mitochondrial	Atp5j	954367	716886	996900	626188	832687	1.0429e+06	1.0897e+06	779849	367229	322977	0	80722.7	159151	259359	407845	279690
P56135;F8WHP8	ATP synthase subunit f, mitochondrial	Atp5j2	1.88274e+06	2.2962e+06	1.8461e+06	2.32299e+06	300958	251040	285095	268799	2.82025e+06	2.76795e+06	3.14629e+06	3.41879e+06	3.97958e+06	3.49104e+06	4.02212e+06	4.30693e+06
Q9CPQ8	ATP synthase subunit g, mitochondrial	Atp5l	1.3331e+06	1.18434e+06	1.24284e+06	1.76426e+06	216972	194502	221898	428810	1.25252e+06	1.70367e+06	1.78418e+06	1.15108e+06	1.91666e+06	1.5556e+06	1.93701e+06	2.13259e+06
Q9DB20	ATP synthase subunit O, mitochondrial	Atp5o	1.91281e+06	2.13938e+06	2.58846e+06	2.24096e+06	1.25358e+06	1.38685e+06	1.29143e+06	1.65166e+06	2.27819e+06	1.56637e+06	2.13283e+06	1.98001e+06	2.21421e+06	1.98976e+06	1.50917e+06	2.13764e+06
Q3TKX1;Q9R1Q9;B7FAU3	V-type proton ATPase subunit S1	Atp6ap1	288357	235003	254058	194663	74258	63299.4	64789.2	68056.7	574199	485747	507537	405759	592945	491006	578880	690783
Q9CYN9	Renin receptor	Atp6ap2	171238	158192	436471	166933	106166	41858.9	54418.1	50529.7	517745	469651	558773	418615	529175	654898	605921	492473
E9Q9C5;P63082	V-type proton ATPase 16 kDa proteolipid subunit	Atp6v0c	0	0	0	0	0	0	0	0	308767	88559.5	0	323573	570451	295484	415088	93135.2
P51863	V-type proton ATPase subunit d 1	Atp6v0d1	118770	105889	109632	148382	17684.3	6474.63	13027	3670.83	12585.7	44068.7	81893.8	61015.6	106534	98174.7	106552	65117.1
P50516	V-type proton ATPase catalytic subunit A	Atp6v1a	1.3499e+06	1.50046e+06	1.44406e+06	1.2754e+06	485383	457636	403421	1.17065e+06	639710	469604	559663	512619	599027	471361	2.5009e+06	469502
P62814	V-type proton ATPase subunit B, brain isoform	Atp6v1b2	766937	882795	807185	709911	268699	262450	233002	288171	309846	343888	307099	316147	380618	383040	343953	270594
Q9Z1G3	V-type proton ATPase subunit C 1	Atp6v1c1	68263.8	74723.6	27131.1	81833.2	18182.1	16103.1	18558.9	11340	47799.3	18458.9	21473.1	23190.5	49156.3	29974.3	31150.8	7880.5
P57746	V-type proton ATPase subunit D	Atp6v1d	128076	154779	166476	137146	100834	102178	108554	133273	257731	368436	218082	309400	393388	427524	432942	285187
P50518;A0A0N4SW07	V-type proton ATPase subunit E 1	Atp6v1e1	552875	564153	625048	791811	201904	208287	220794	215938	1.11781e+06	887571	1.98669e+06	1.2282e+06	828602	776338	661883	686346
Q9D1K2;A0A0N4SVE1;F7B2B4	V-type proton ATPase subunit F	Atp6v1f	315908	242653	188785	143839	111544	95665	101932	120269	76629.6	49512.6	101751	164464	56486.2	23231.9	28726.3	27715.8
Q9CR51	V-type proton ATPase subunit G 1	Atp6v1g1	107674	99319.7	69876	75861	41435.5	42152	25366.6	29449.3	85706.3	76306.1	72976.6	70314.2	60164.9	88191.7	85138.6	101783
A0A0A6YX18;Q8BVE3;A0A0A6YWP6	V-type proton ATPase subunit H	Atp6v1h	245125	264368	247598	173914	30606.9	24319.7	19634.6	21323.3	203442	161155	157444	109786	224158	186319	250360	169828
A2ANX3	Phospholipid-transporting ATPase	Atp8b4	10480.5	19867.8	6096.85	20906.5	6813.08	4250.53	6756.05	3498.51	0	0	5362.37	7451.63	7178.97	3459.79	11292.2	0
A0A0R4J1C5;Q91YY4	ATP synthase mitochondrial F1 complex assembly factor 2	Atpaf2	0	0	8571.24	0	0	0	0	0	0	17632.3	21536.2	16750.8	0	9749.97	11101	18562.3
O35143;E9PV44	ATPase inhibitor, mitochondrial	Atpif1	12356.2	20848.8	7633.4	32949	14201.7	21547.7	25849.1	1681.51	5314.7	0	0	0	9747.54	11621.5	0	6445.64
E9QPK4;Q9JKK8;A0A1L1SSL9	Serine/threonine-protein kinase ATR	Atr	3426.29	5606.44	2370.42	1203.05	657.729	412.951	102.721	237.073	0	229.24	0	1945.41	16669.8	218.989	0	0
Q61687	Transcriptional regulator ATRX	Atrx	29067.3	16148.2	18673.7	23206.6	6265.99	4889.42	7785.71	10034.4	7898.81	5845.77	5940.31	1327.49	3947.28	3598.76	11122.8	4772.11
P28658	Ataxin-10	Atxn10	950080	892280	1.04636e+06	734495	197818	209595	242038	237396	447022	345261	447033	336529	309300	232912	267185	322154
E9QM77;O70305;F6U2C2;A0A286YDU2;F7B6X4	Ataxin-2	Atxn2	0	0	0	3477.01	3973.09	3973.55	3435.27	2730.3	0	0	4543.87	0	6067.34	7928.18	0	9374.68
D3YWF5;D3Z5E5;D3YU88;E9PUQ3		AU019823	72365.7	60387.4	66693.5	41626	40416.2	42182.1	40427.7	23220.8	0	50124.9	0	0	84359.4	119051	133603	134668
E9Q6Z5	Aurora kinase A and ninein-interacting protein	Aunip	0	32507.7	63637.6	51691.2	15553.2	18678.6	22646.3	25541.8	0	0	25371.1	0	0	0	0	0
Q3U3K9;P70295;A0A0N4SVA6	Ancient ubiquitous protein 1	Aup1	65041.3	33452.4	50857	67129.9	4296.29	10558.3	7985.84	12650.9	49156.7	4740.94	51170.5	105760	41355.7	45005.5	63975.8	72560.9
P97477	Aurora kinase A	Aurka	347780	311260	428587	293016	118562	109405	91922	105366	198051	116568	231372	179318	192880	82605.5	137116	176662
O70126	Aurora kinase B	Aurkb	1.35211e+06	1.4384e+06	1.57444e+06	1.79739e+06	300261	386719	237414	473828	1.11809e+06	718280	980405	1.15791e+06	547236	415579	540990	512556
Q9D9K3;A2AGL5	Cell death regulator Aven	Aven	9131.61	32358.5	38966.8	20318.7	25015.5	19658.4	10078.3	17030.2	0	6053.86	17706.3	0	0	0	0	4802.05
O88398	Advillin	Avil	0	6327.7	0	0	3088.86	10398.2	12812	14817.1	0	0	0	0	0	0	0	0
Q80U56	Late secretory pathway protein AVL9 homolog	Avl9	5562.76	4791.29	11074	8645.59	5605.65	5838.37	4014.87	4729.01	7398.91	3828.43	5328.65	10813.3	10746	3251.75	2578.94	0
P01887	Beta-2-microglobulin	B2m	9.1164e+06	1.08767e+07	8.17494e+06	1.94596e+07	5.17442e+06	6.29273e+06	8.72684e+06	5.11834e+06	3.27917e+06	5.65178e+06	3.09985e+06	4.36482e+06	2.94148e+06	3.30963e+06	1.90168e+06	3.06032e+06
Q09200	Beta-1,4 N-acetylgalactosaminyltransferase 1	B4galnt1	13888.2	44599.7	34235.1	19895.8	6668.18	4052.85	2351.71	6554.2	78211.1	44463	65687.2	92963.7	39830.1	4182.42	16737.8	33253.7
P15535	Beta-1,4-galactosyltransferase 1;Lactose synthase A protein;N-acetyllactosamine synthase;Beta-N-acetylglucosaminylglycopeptide beta-1,4-galactosyltransferase;Beta-N-acetylglucosaminyl-glycolipid beta-1,4-galactosyltransferase;Processed beta-1,4-galactosyltransferase 1	B4galt1	0	8380.36	4514	0	0	0	0	7774.72	18020	0	17143.7	25701.8	0	0	0	0
Q9JMK0	Beta-1,4-galactosyltransferase 5	B4galt5	106423	102619	109771	139237	19629.1	11299.8	15504.8	29603.8	118864	117106	139913	147957	103335	57578	47194.4	39584.6
Q3UI43	BRISC and BRCA1-A complex member 1	Babam1	37461.9	40616.2	24784.5	40961.3	11112.6	18809.1	15702	14216.7	0	2072.07	2335.85	0	0	14385.3	0	0
P97303	Transcription regulator protein BACH2	Bach2	3637.09	0	0	0	5615.52	4843.95	2106.31	975.108	0	0	0	0	0	0	0	0
F6TCF9;A0A1L1SRT0;Q60739	BAG family molecular chaperone regulator 1	Bag1	3121.81	1584.51	13926.1	8612.86	1052.63	0	0	0	0	2342.87	0	0	0	5330.37	0	0
Q91YN9	BAG family molecular chaperone regulator 2	Bag2	0	23099.7	19916.2	0	5885.58	4264.43	9527.36	4630.6	18989.6	13766.5	11304.3	0	0	0	0	11473.3
Q8CI32	BAG family molecular chaperone regulator 5	Bag5	0	0	0	12995.1	868.928	2770.96	0	13319.7	14900.3	27195.3	0	0	22154.7	27983.4	26197.9	21432.6
Q3UF95;Q9Z1R2;G3UYQ2;G3UZT6;A0A1B0GX81	Large proline-rich protein BAG6	Bag6	440444	451017	624178	657491	107565	108101	93432.2	122423	650155	486628	629743	684217	456620	339638	268599	321642
B1AZ46;Q8BKX1	Brain-specific angiogenesis inhibitor 1-associated protein 2	Baiap2	67878.7	106874	131011	88653.7	46981.9	30427.2	40360.7	70212.5	43536	75134.4	45460.4	30670.5	20259.2	44979.2	27054.2	49038.2
O08734;Q91WX5	Bcl-2 homologous antagonist/killer	Bak1	0	0	0	0	0	0	0	0	61591.1	84442.3	85341	128138	82382.6	82865.3	59864.7	41684
O54962	Barrier-to-autointegration factor;Barrier-to-autointegration factor, N-terminally processed	Banf1	492394	1.0346e+06	966845	912256	198971	143612	115632	423605	508936	139075	780040	842161	197289	106548	361464	522136
Q8VBU8;F6V6B6	Protein BANP	Banp	0	6078.42	0	17810.2	4775.72	0	976.134	0	0	0	0	0	0	0	11143.6	11836
O70445	BRCA1-associated RING domain protein 1	Bard1	14961.2	0	22924.6	19259.9	5647.75	5818.07	5991.61	8287.88	0	0	7938.27	8782.94	9438.99	0	6094.23	0
A0A1B0GT81;Q07813;A0A1B0GTA4;A0A1B0GS13	Apoptosis regulator BAX	Bax	502702	614707	476241	490578	219908	260943	219778	232671	618022	696071	859388	596143	825200	1.0694e+06	1.02453e+06	1.01378e+06
G3UWZ0;O88379	Bromodomain adjacent to zinc finger domain protein 1A	Baz1a	19764.2	19749.2	25320.7	20240.5	7055.26	4746.99	7929.3	4002.16	62474	23889.8	63095.3	133262	17847.2	7410.04	12095.6	10716.7
Q9Z277	Tyrosine-protein kinase BAZ1B	Baz1b	125560	114466	163232	162457	65874.5	62070.5	62713.5	94109.5	72118.7	47840.8	92418.4	84477.7	92456.7	82882.4	59032.2	43943.4
F8VPM0;E9Q374;A0A1W2P6X9;Q91YE5	Bromodomain adjacent to zinc finger domain protein 2A	Baz2a	9227.71	2332.63	2767.91	4251.38	745.455	1518.95	1896.28	560.678	0	8004.39	5008.45	9490.41	2366.76	4779.66	3539.09	1785.97
Q99ML1;D3Z2M5	Bcl-2-binding component 3	Bbc3	27143.2	22165.5	0	35148.2	66228.8	163365	125658	132905	15088.7	24517.9	0	0	0	12914.8	41904.7	0
J3QMK2		Bbip1	0	8339.62	7717.29	0	5499.95	5954.12	8870.06	0	0	0	0	0	0	0	0	0
Q8VBW5;B8JK50	HMG box transcription factor BBX	Bbx	0	0	0	0	0	3674.73	6388.52	3297.66	0	8344.22	7430.04	17128.1	11579	9001.9	8649.28	10174.7
Q3TYS2;A0A0A0MQK0;X1WI15	Uncharacterized protein C17orf62 homolog	BC017643	0	32404.4	57461.5	24594	0	4764.65	0	0	118541	55317.3	91475.1	121997	40196.6	28596.5	22546	28186.6
Q8VC73;F6RWR5		BC021614	32671.4	31802	35013.7	42136.4	0	4671.45	0	0	0	0	0	0	0	0	0	0
E9Q2V5;Q3UTZ3;A0A0G2JDC3	Uncharacterized protein C7orf43 homolog	BC037034	0	0	0	0	0	0	0	0	0	0	4917.85	9907.63	0	9145.87	5777.27	4630.94
A2CG24;Q3V0M8		BC051142	0	451849	352996	0	0	0	139045	0	0	0	0	1.03175e+06	0	0	0	597058
E9PWV4;Q3U4G0	Uncharacterized protein C15orf41 homolog	BC052040	7885.07	13777.8	10894	0	1534.58	0	0	1240.48	10108.9	10685.5	12109	27821.8	10077.6	6740.81	8774.92	8622.97
Q61334	B-cell receptor-associated protein 29	Bcap29	20418.2	19329.4	11331.2	9178.68	7256.5	8599.89	6555.55	8522.96	48302.6	48894.7	61506.7	41915.4	64763.3	47434.1	43228.7	22517.9
Q61335	B-cell receptor-associated protein 31	Bcap31	4349.96	0	0	10937.6	3210.53	401.075	778.72	3518.23	201593	93366	225570	137225	162404	95212.3	75152.7	88363.2
Q9D287	Pre-mRNA-splicing factor SPF27	Bcas2	1.62576e+06	1.23846e+06	1.16359e+06	943319	656916	304899	758781	769462	596121	694865	566944	403643	735226	475382	682471	801634
B1AR74;B1AR76;F7CPM1		Bcas3	0	5359.55	0	0	0	5152.87	4990.59	805.78	0	0	0	17429.9	0	0	0	0
Q8CBC8;P24288;E9Q4K3;B2KFA8	Branched-chain-amino-acid aminotransferase;Branched-chain-amino-acid aminotransferase, cytosolic	Bcat1	118639	156060	107594	175945	111971	104824	116109	118715	65732	58094	96923.5	40306.4	43961.2	44861.8	15654.9	7790.9
A0A1B0GX27;O35855;O88374	Branched-chain-amino-acid aminotransferase, mitochondrial;Branched-chain-amino-acid aminotransferase	Bcat2	193680	194356	174707	195137	53565	55249.3	49467	50413.3	43762.9	71918.9	85046.2	61361	54991.6	53377.5	42692.5	49299.2
Q9CWI3	BRCA2 and CDKN1A-interacting protein	Bccip	74937.6	80035.2	138500	118788	53951.2	58815.9	43433.3	82807.5	163608	139400	183134	151252	148397	185818	196663	157525
Q3U3J1;P50136	2-oxoisovalerate dehydrogenase subunit alpha, mitochondrial	Bckdha	35806.7	22154	42011.9	1957.85	8174.71	7659.97	9142.35	3374.2	11618.2	1524.16	0	0	13006	8488.9	39333.7	8640.04
D3Z7R0;A0A0U1RQ97;A0A0U1RNL7;A0A0U1RPT4;O55028	[3-methyl-2-oxobutanoate dehydrogenase [lipoamide]] kinase, mitochondrial	Bckdk	0	17639.8	0	22171.8	1352.63	0	4365.65	1790.44	0	0	0	0	0	0	0	0
Q9Z0H7	B-cell lymphoma/leukemia 10	Bcl10	90348.2	79566.7	109909	118421	65415.7	69733.4	69777.5	40810.7	90512.8	84324.5	63401.5	71496	38817.7	60083	74699.6	24430.9
Q99PV8;A0A0R4J1E1	B-cell lymphoma/leukemia 11B	Bcl11b	17104.5	10228.4	8424.14	3891.85	4385.44	7322.86	8371.96	9051.57	15421.5	25254.5	15200.3	40392.3	31661.8	26062.5	30550.1	19587.8
P10417	Apoptosis regulator Bcl-2	Bcl2	128595	155821	171898	157480	50013.5	46808.4	52390.8	62977.4	155735	121263	211628	181202	198320	221046	193047	215649
A2AHX9;Q9QWX2;Q64373;A2AHX7;A2AHX8	Bcl-2-like protein 1	Bcl2l1	80378.7	78208.9	63999.6	47876.1	13533.8	9786.73	13349.2	14754.6	134762	147378	125868	221165	181347	152673	335275	179023
O54918	Bcl-2-like protein 11	Bcl2l11	0	0	0	15524.9	12339.2	22274.9	18906.3	33247.6	67257.8	87543.7	103381	74757.9	31715.7	68130.6	25071.3	49993.3
P59017	Bcl-2-like protein 13	Bcl2l13	69766.1	0	0	0	6062.43	9347.78	5774.37	0	97726.1	114704	57396.6	13856.2	77662.8	118037	105118	127705
A0A0U1RNX8;O08664	B-cell CLL/lymphoma 7 protein family member C	Bcl7c	0	11134.9	0	0	0	7652.83	9301.93	9195.13	0	14806.5	17897.7	0	0	0	39297.3	21269.7
Q8K019;F8WI22;A0A087WQA0;A0A087WRN1	Bcl-2-associated transcription factor 1	Bclaf1	22749.5	10264.7	21572.3	39533.1	15487.3	12169.1	10704	5375.75	30685.5	27273.2	21467.9	34986.4	19091	11504.5	9746.08	23361.3
Q8CGN4	BCL-6 corepressor	Bcor	16185.7	12648.5	15652.4	18923.2	9398.4	9316.96	8729.82	11311.5	10555.1	8601.94	16209.8	9347.28	6904.56	4750.26	5488.78	12126.9
Q6PAJ1	Breakpoint cluster region protein	Bcr	7665.22	3109.44	4416.26	0	572.79	0	1641.58	0	10769.7	7844.45	4594.75	6060.04	6644.23	8519.36	10838.1	847.504
Q9CZP5	Mitochondrial chaperone BCS1	Bcs1l	0	16609.1	9735.82	26351.6	4037.84	3040.95	5489.06	0	0	0	8339.66	0	0	0	0	5581.14
Q80XN0;D3Z2Y8	D-beta-hydroxybutyrate dehydrogenase, mitochondrial	Bdh1	387063	424655	575940	283156	139569	118470	121975	145566	53224.7	231884	140678	175527	300538	344753	247367	188262
O35185	Class E basic helix-loop-helix protein 40	Bhlhe40	170997	173549	157533	184141	43413	43332.1	59123.8	43468.1	88174.9	60405.9	147349	84525.6	66469.8	35011.9	50995.9	71842.7
Q921C5;D3Z390	Protein bicaudal D homolog 2	Bicd2	23161.6	14522.6	20275.3	18475.6	14414.3	15607.4	11603.1	11697.5	16215	24426.9	46952.8	16560	34096.7	27013.1	62923.1	44816
P70444	BH3-interacting domain death agonist;BH3-interacting domain death agonist p15;BH3-interacting domain death agonist p13;BH3-interacting domain death agonist p11	Bid	0	0	38842.2	0	24553.8	40716.4	9105.52	0	0	0	0	72428.2	0	0	0	0
Q6P1B9;O08539	Myc box-dependent-interacting protein 1	Bin1	253574	219150	288227	215592	78430.9	59345.8	65246.7	124065	106500	156609	79579.2	16315.2	110224	100531	118867	122485
S4R270;D3Z6Q9;S4R1B8;S4R2J8	Bridging integrator 2	Bin2	475434	445901	429784	370594	83434.3	119417	155153	151197	398496	518495	356785	303391	359281	327996	332667	356575
Q9JI08	Bridging integrator 3	Bin3	96529.1	115852	132257	87872.1	37613.9	32369.8	25805.9	36313.7	85561.9	78533.6	84990.4	78958	0	43895.4	9711.47	54810.1
Q62210	Baculoviral IAP repeat-containing protein 2	Birc2	6423.66	18361.8	10226.2	5300.25	7982.18	15195.9	13577.2	3345.44	0	0	0	0	0	0	2370.37	0
O70201	Baculoviral IAP repeat-containing protein 5	Birc5	679015	630398	795690	486216	169630	141399	126576	136689	661624	461134	906829	862922	481942	310975	366338	330823
S4R1L5;S4R2P8;O88738	Baculoviral IAP repeat-containing protein 6	Birc6	17220.6	25062.8	30447.1	20546.5	4492.3	2737.44	3846.36	5523.12	6018.56	3570.25	7104.66	11265.1	5626.29	2881.93	0	2938.99
O88700;E9PZ97	Bloom syndrome protein homolog	Blm	18640	23545.3	15947.2	2805.91	3181.2	15903.2	18307.8	9838.31	2551.38	4634.16	14007.9	0	3342.1	3637.78	3068.01	3012.6
Q8R016	Bleomycin hydrolase	Blmh	623028	793133	967004	855541	293611	291667	293521	355412	145647	144354	118494	105624	147183	237236	101731	88910.8
D3YVM8;O55102;D3Z4L7	Biogenesis of lysosome-related organelles complex 1 subunit 1	Bloc1s1	0	0	73877.6	77043.4	61219.6	72210.1	41279.5	21877.6	0	0	41798.1	0	59420.5	57380.2	148869	51055.1
Q9CWG9	Biogenesis of lysosome-related organelles complex 1 subunit 2	Bloc1s2	32200.6	42104	13177.2	77524.4	43906.7	46406.3	69152.6	26461.6	11271.6	25000.3	13133.9	14304.6	50983.1	51832.3	42391.1	60960.3
Q5U5M8	Biogenesis of lysosome-related organelles complex 1 subunit 3	Bloc1s3	109064	61834.1	70477.5	160293	0	12619.3	0	8188.53	24016.2	19960	0	0	15420.3	0	24251.4	0
Q8VED2	Biogenesis of lysosome-related organelles complex 1 subunit 4	Bloc1s4	29085.9	20450.1	16086.7	0	9491.04	15003.5	21683.9	8665.33	0	17053.4	0	0	0	0	0	0
Q9CY64	Biliverdin reductase A	Blvra	642787	566592	513517	693211	180685	213819	214901	177587	312219	283123	293013	268936	252333	311846	259100	370400
A0A0U1RPU7;Q923D2;E9PZC3	Flavin reductase (NADPH)	Blvrb	41336.3	52394.6	45195.4	52464.8	5876	8720.53	14050	10785.5	0	0	0	0	0	0	0	0
Q91Z96	BMP-2-inducible protein kinase	Bmp2k	53722.2	52130.6	44738.3	53604.4	10026.2	13010.1	11046.2	13803.2	37260.6	37332.5	16890.3	18443.6	45104.2	43430	29035	33903.7
Q6PGF5		Bms1	77391.9	47794.3	38964.9	49315.7	14777.3	15457.1	19853.4	12703.1	13220.4	18128.6	30233.1	32401.3	32212.7	41033.1	33575.3	18137.7
Q6QD59;B8JJI4	Vesicle transport protein SEC20	Bnip1	24296.8	35131.5	0	28438.5	19464.4	11126.5	5685.84	0	40733.9	49828	48066.7	39364.2	47935.4	45701.7	76620.1	95154.9
Q91VL0;G5E8U9;O54940	BCL2/adenovirus E1B 19 kDa protein-interacting protein 2	Bnip2	0	0	15047	0	0	0	0	0	24499.6	0	15624.4	39186.5	11567.5	0	0	0
O55003;A0A1B0GT26	BCL2/adenovirus E1B 19 kDa protein-interacting protein 3	Bnip3	45361.5	30210.9	19655.1	52391.9	1305.76	0	1645.41	0	111087	50443.1	143481	75183.1	123944	155837	257406	190552
Q91Z78;Q9Z2F7	BCL2/adenovirus E1B 19 kDa protein-interacting protein 3-like	Bnip3l	240127	184708	167960	303598	23936.7	27906.2	34690.1	5299.22	0	101743	118008	0	46121.3	65512.2	135203	108681
E9Q6J5		Bod1l	690.243	653.816	0	979.927	0	0	0	0	0	2053.05	0	0	0	0	0	0
Q9D8S9	BolA-like protein 1	Bola1	66152.3	126973	65261	0	49502.4	37093.8	44605.1	33126.3	43672.8	6800.49	0	41989.3	35993.4	0	45062.9	70489.3
Q8BGS2	BolA-like protein 2	Bola2	186317	217457	256412	279796	159519	217596	190212	144200	27403.5	153919	0	31936.1	78963.9	35497.1	201776	315170
Q8CEI1;E9Q705;E9PX89	BolA-like protein 3	Bola3	0	34051	0	16571.1	32328.9	33903.1	40401.6	23326.1	0	0	0	0	7758.84	15142	16623.5	33368.2
P97452	Ribosome biogenesis protein BOP1	Bop1	145167	162620	196798	121661	69356.3	53302.6	53715.1	77585.6	207534	87616.9	166710	180506	124403	108565	122868	121682
Q8BS90	Protein aurora borealis	Bora	2635.43	20418.5	1943.05	4531.35	10822.2	10069.4	9270.32	3525.13	0	11475	0	0	2446.59	2358.65	12117.4	0
Q8R164	Valacyclovir hydrolase	Bphl	0	0	17287.7	8891.43	0	2663.78	0	0	0	0	10905.1	10485.5	0	0	13706.4	0
Q9Z0S1;D3Z0E6	3(2),5-bisphosphate nucleotidase 1	Bpnt1	0	19717.6	18335.4	31880.2	5763.91	3073.12	6650.03	5530.49	30163.6	7993.54	20369.5	12077.2	6599.79	6897.97	4474.91	19382.3
E9Q6A7;A2A655;A2A654		Bptf	8589.58	4426.31	11758.6	8137.89	371.958	461.733	381.957	609.143	1985.46	2544.74	3287.56	9621.76	0	710.615	0	1970.8
Q99MP8	BRCA1-associated protein	Brap	0	21057.3	18232.5	21895.2	18548.8	17752.6	15536.8	15562.3	12843.6	0	0	7260.99	5243.99	0	4115.96	2540.45
P48754	Breast cancer type 1 susceptibility protein homolog	Brca1	0	4744.34	1119.77	930.894	1810.08	2834.62	2904.33	979.387	0	0	0	897.737	0	0	0	107.259
P46737	Lys-63-specific deubiquitinase BRCC36	Brcc3	107107	81958.1	105101	97672.1	31451.9	40720.1	22937.9	32665.2	58307.6	48663.7	57851.7	40498.1	47147.4	27297.9	57578.4	52031.5
E9PZ26		Brd1	15939.5	22878.8	20738.3	25868	3692.57	3569.92	5781.07	907.439	2113.3	6045.41	4918.78	9159.83	3416.43	4357.11	0	3470.52
Q7JJ13;I7HPW1;U3KLT0	Bromodomain-containing protein 2	Brd2	113274	101442	123235	227089	54749.7	67613.8	45538.8	112735	90450.9	116698	111926	84405.8	98569.1	99162.2	98209	87559.6
Q8K2F0;A2AKA9	Bromodomain-containing protein 3	Brd3	18463	8039.09	0	21624	7286.41	0	6033.65	2704.4	15772.2	11488	10077.1	8851.81	17581.5	17666.8	10603.2	9701.82
Q3UH70;Q9ESU6;B0V2V8;B0V2V6	Bromodomain-containing protein 4	Brd4	44869.9	33333.8	35627	63081.7	15178	21180.9	16747.6	19863.2	34086.5	44735.7	42101.1	34062.2	47398.3	40736.5	45969.2	36269.1
O88665	Bromodomain-containing protein 7	Brd7	11970.4	9314.94	16277.7	0	4073.27	3695.33	2420.56	7673.23	0	8527.26	0	0	0	6026.1	7422.99	5200.31
Q8R3B7;D3YZC7;D3YZC8	Bromodomain-containing protein 8	Brd8	73741.5	73638.3	74542.4	52195.5	33020	39280.7	34925.2	30105.3	0	41935.9	53736.4	48658.8	39396	22178.4	36977.8	39941.6
Q3UQU0;A0A0R4J175	Bromodomain-containing protein 9	Brd9	5386.26	21220.8	3824.37	21831.1	10830.6	9902.11	11883.5	5857.07	11539.8	12548.4	7289.07	5423.63	0	8392.79	7234.26	5813.12
D3Z7P0;Q8K3W0	BRCA1-A complex subunit BRE	Bre	145651	106348	177279	175998	21996.3	15907	15381.7	15908.6	87556	31712.4	98060.2	94381.1	53684.8	39506.4	47043.7	22497.2
Q8BXV2	BRI3-binding protein	Bri3bp	0	0	0	0	0	0	0	0	56273.6	29220.5	121286	51220	74152.5	107169	112455	102025
Q9DCA5;F6WEP7	Ribosome biogenesis protein BRX1 homolog	Brix1	122573	238895	329253	338035	91666.8	50814.7	45650.4	88069.9	181225	114342	172161	307943	229140	267230	188827	160334
Q91VR8	Protein BRICK1	Brk1	152793	123856	126430	196440	62482.8	67715.3	81803.9	56849.8	58070.4	86433.2	38546.4	0	101222	66172.8	93660.3	50205.9
Q8K2Q7	BRO1 domain-containing protein BROX	Brox	128761	37638.6	74447.5	76602.5	5954.4	6606.92	10515	7289.84	32995.3	15146.9	15924.3	0	0	0	24969.5	0
B2RRD7;Q80XK2;Q3U109;A0A0N4SUS4		Brpf1	2712.45	4945.43	1657.34	7103.12	1101.12	1128.29	803.606	700.058	1678.16	1194.91	2506.71	0	3278.88	0	1329.79	0
P18572;K3W4Q8;J3QP71	Basigin	Bsg	287285	205304	166684	321461	21751.2	29416.6	31769.3	15865.1	367009	370505	462040	373959	218145	122973	261043	282058
Q8R2Q8	Bone marrow stromal antigen 2	Bst2	29572.7	3531.79	19825.2	30750.6	1510.83	11663.2	14884.4	9449.46	89227	113229	80665.2	74428.5	53821.1	61261.6	65170.9	72909.4
E9QAE3		Btaf1	9587.92	11633	2029.71	19879.8	5491.53	2635.44	2788.09	7141.05	8281.14	3150.08	5057.27	20180.2	7647.17	4402.99	3739.35	5248.67
E9Q6L8;E9Q6Y9;Q80X66	BTB/POZ domain-containing protein 10	Btbd10	22921.7	29434.5	0	53127.4	0	5231.42	6873.97	8808.89	70997.9	0	58987.3	57530.2	29002.4	11144.9	18878.6	25469.2
Q8C726	BTB/POZ domain-containing protein 9	Btbd9	6502.96	6891.56	0	0	761.194	810.005	0	0	0	0	0	0	0	0	0	0
A0A0R4J131;Q8CIF4	Biotinidase	Btd	13956.7	38309.8	21633.6	40053.5	3903.68	4581.25	3187.57	5550.69	12594.6	8196.43	10867.9	13627.7	0	0	0	4178.99
Q64152	Transcription factor BTF3	Btf3	6.50724e+06	7.04934e+06	9.00326e+06	7.80121e+06	2.88858e+06	2.65957e+06	1.95037e+06	2.54966e+06	1.28133e+06	1.67788e+06	1.45053e+06	923509	1.18413e+06	1.54558e+06	1.38674e+06	1.39048e+06
Q9CQH7	Transcription factor BTF3 homolog 4	Btf3l4	209333	29015.7	149124	169111	67099.9	56211.4	62654	57427.4	0	0	0	0	0	0	0	0
A0A1W2P7F9;P62325	Protein BTG1	Btg1	475981	488194	523736	245346	249658	239770	202056	240420	282403	339927	314122	275963	211514	275747	239604	247844
D3Z1M9;P50615	Protein BTG3	Btg3	2.92138e+06	2.23491e+06	2.58994e+06	0	514771	0	552811	560512	0	993870	0	0	0	0	0	0
A2APR8;O08901	Mitotic checkpoint serine/threonine-protein kinase BUB1	Bub1	26682	30081.8	20987.6	7344.95	4390.96	6741.46	3307.68	3110.36	5173.94	3502.25	3843.16	0	5959	0	5032.66	715.653
Q9Z1S0	Mitotic checkpoint serine/threonine-protein kinase BUB1 beta	Bub1b	147711	157514	133434	130966	40474.3	61063.3	53655.6	43180.5	99101.3	58620	85186.9	90095.1	62918.2	69761.5	72160.8	54593.2
A0A140LHA2;Q9WVA3;A0A140LIM5;A0A140LJ21	Mitotic checkpoint protein BUB3	Bub3	2.43355e+06	2.47616e+06	2.42424e+06	2.28665e+06	1.02786e+06	1.17729e+06	968434	1.1167e+06	1.10777e+06	772088	1.04987e+06	1.06087e+06	972864	595424	723343	783499
E0CX20		Bud31	285612	261825	392043	309797	60847.9	45677.2	48373.3	98002.8	354171	217746	547996	412467	154547	79654.9	97788.1	124669
O54825	Bystin	Bysl	117402	142042	119980	132603	26034.4	23596.2	31222.4	27787.9	77537.2	101892	113116	129078	116214	99995.5	115843	94237.5
A0A087WQS2;Q9CQC6;A0A087WPF9	Basic leucine zipper and W2 domain-containing protein 1	Bzw1	1.06671e+06	952769	886803	1.08187e+06	104374	96875.2	114524	99547.8	574309	594995	581610	517690	656956	609808	494350	494791
Q91VK1;A0A1Y7VJ43	Basic leucine zipper and W2 domain-containing protein 2	Bzw2	269261	245608	212162	192719	50823.7	73063.2	52699.6	51074	193327	172510	184924	235578	144445	132185	129498	156750
Q8R5L1;O35658	Complement component 1 Q subcomponent-binding protein, mitochondrial	C1qbp	467829	277611	317006	194295	141152	173569	202663	178398	237783	235586	136800	91440.6	204929	306348	497384	303984
E9Q026;Q7TPS5;A0A0N4SW93	C2 domain-containing protein 5	C2cd5	7193.01	18525.3	14397	6777.12	0	0	1560.75	5605.59	9131.74	8911.34	0	0	11656.9	16378.7	22054.5	13653.1
Q8VDP2;Z4YLD0	UPF0428 protein CXorf56 homolog	C330007P06Rik	147428	179037	110157	85467.2	66103.9	72747.5	80695.4	65946.1	59412.7	71349.3	66925.2	34655	71222.8	79718.2	90947.9	80412.3
D3Z7B5;Q8BWY9	Protein CIP2A	C330027C09Rik;Kiaa1524	42880.8	46671.7	76026.4	40545.2	9788.98	3502.16	10526.1	10036.5	7261.38	4976.86	8329.63	10706.5	7459.11	265.015	4426.48	4589.34
Q06138	Calcium-binding protein 39	Cab39	146743	206318	255007	350633	22558.5	9359.8	13070.5	12241.3	247533	148992	200779	235319	102953	99369.2	100208	68790.3
Q9DB16	Calcium-binding protein 39-like	Cab39l	22491	11437	17658.7	23499.8	2409.12	1514.1	0	0	25727	30297.6	26319.5	25438.3	18681	19333.3	6707.48	22245.5
Q9CS00	Cactin	Cactin	0	875.843	12280	19523.7	0	1880.45	924.465	5806.68	59359.7	63212.3	58408.1	48469.1	56188.4	12701.8	256419	39768.1
E9PV69;Q8R0X2	CDK2-associated and cullin domain-containing protein 1	Cacul1	13167.1	28733.6	27961.1	18130.2	11669.8	7750.54	7299.52	10927.6	0	0	21724.4	0	12643	15956.8	12628.7	9487.04
Q9CXW3	Calcyclin-binding protein	Cacybp	1.01134e+06	750955	894529	830623	333365	354553	337296	451438	1.30382e+06	897609	1.43854e+06	942633	1.3132e+06	1.01386e+06	1.19438e+06	1.19683e+06
E9QAI5;B2RQC6;G3UWN2	CAD protein;Glutamine-dependent carbamoyl-phosphate synthase;Aspartate carbamoyltransferase;Dihydroorotase	Cad	192097	185301	191060	197542	44484.5	42065.6	51330.6	47829.6	81656.1	46019.7	84162	273986	111311	85569.3	71036.3	68984.5
E9Q7U2;Q8CGU1	Calcium-binding and coiled-coil domain-containing protein 1	Calcoco1	3077.7	3592.7	0	2524.67	892.449	744.387	0	0	0	0	0	0	0	0	0	287.591
P0DP28;P0DP27;P0DP26;Q3UKW2		Calm1	3.28463e+06	3.44478e+06	2.68165e+06	2.24503e+06	1.13809e+06	1.25434e+06	1.19404e+06	1.37195e+06	3.74092e+06	6.42226e+06	3.09344e+06	2.32105e+06	3.23204e+06	6.3826e+06	4.64046e+06	4.76692e+06
P14211	Calreticulin	Calr	814572	856930	568570	724341	322476	324682	323689	381582	343245	421771	301597	372302	186169	270975	166037	275316
O35887;G3UWV3;G3V004;G3UWR0	Calumenin	Calu	423201	446437	701896	711247	169163	178819	152418	171633	271834	224797	272845	368010	180190	85350.5	233441	199399
Q8BW96	Calcium/calmodulin-dependent protein kinase type 1D	Camk1d	12163.3	0	7305.75	12508.1	4277.7	4181.38	1962.68	0	0	0	0	0	0	0	0	0
E9Q1T1;A0A0G2JGS4;Q6PHZ2;E9Q1W0;E9Q1V9;Q8CCM0	Calcium/calmodulin-dependent protein kinase type II subunit delta	Camk2d	88108.2	131371	88744.6	87979	35212.4	35107.6	38604.9	35992.8	24679.8	21295	3428.64	0	38540.5	32115.4	35584.2	25549.6
Q923T9;A0A286YCW8;A0A286YDL6	Calcium/calmodulin-dependent protein kinase type II subunit gamma	Camk2g	22766.8	16746.8	26465.3	12134.7	6470.42	3582.96	5337.29	4013.81	10687.8	0	0	0	0	0	0	0
Q8BGR3;P08414	Calcium/calmodulin-dependent protein kinase type IV	Camk4	55579.2	70742	58078.8	70750.6	20103	14231.9	15937.5	19476.7	24250.7	26047.7	26587.4	17096.6	34112.8	43638.3	37388.3	33027.6
Q6ZQ38	Cullin-associated NEDD8-dissociated protein 1	Cand1	541529	392651	523924	360160	101845	97277.3	99956.9	109488	217690	103200	197210	381605	172047	131101	109046	100474
Q6ZQ73	Cullin-associated NEDD8-dissociated protein 2	Cand2	9889.35	13794	16410.2	5732.93	1343.6	1780.3	1323.5	1041.85	0	0	0	0	0	0	997.98	0
Q8VCF1	Soluble calcium-activated nucleotidase 1	Cant1	0	0	0	0	2064.37	0	0	2426.78	6401.64	4435.54	5934.31	0	0	0	0	0
P35564	Calnexin	Canx	971029	1.02112e+06	983634	1.00672e+06	413890	382660	425145	421941	2.508e+06	2.31151e+06	3.08775e+06	2.51349e+06	2.76647e+06	2.28258e+06	2.76798e+06	2.29083e+06
P40124	Adenylyl cyclase-associated protein 1	Cap1	5.00538e+06	3.96982e+06	5.14585e+06	4.25152e+06	678288	676627	629441	903778	4.06575e+06	2.86221e+06	4.52287e+06	4.79641e+06	1.36096e+06	1.11165e+06	1.01919e+06	1.25266e+06
Q99LB4;D3YTL5;P24452	Macrophage-capping protein	Capg	3.82369e+06	4.05014e+06	4.32405e+06	3.55229e+06	783350	797979	723554	784840	960414	1.28081e+06	433712	754166	611430	700318	532469	1.05118e+06
O35350	Calpain-1 catalytic subunit	Capn1	252170	237136	219512	219921	33258.1	37781.2	40933.6	38586	78995	78241.4	68980.2	83671.2	74390.7	68284.9	61249.9	45779.6
O08529	Calpain-2 catalytic subunit	Capn2	118923	184851	126826	137547	3320.3	1550.67	3069.39	670.775	53354	56448.2	52658.7	51136.1	41692.4	27830.5	31213.2	40188.4
Q9R1S8;F2Z3X0	Calpain-7	Capn7	13111.1	8824.99	0	10796	786.4	1066.5	1120.32	1780.98	5194.57	0	0	0	0	0	0	0
A0A0R4IZW8;O88456;A0A0R4J1C2	Calpain small subunit 1	Capns1	1.80468e+06	1.31811e+06	1.79901e+06	1.45536e+06	263030	213887	284612	311512	1.02966e+06	887914	1.24596e+06	1.01388e+06	503417	413812	293769	464929
Q60865	Caprin-1	Caprin1	1.60467e+06	1.45313e+06	1.43614e+06	1.6042e+06	702390	658437	581752	795156	783693	1.28889e+06	708150	515194	753516	1.17516e+06	985280	1.01107e+06
Q5RKN9;P47753	F-actin-capping protein subunit alpha-1	Capza1	895393	1.07495e+06	1.12966e+06	895355	285405	213022	267742	271604	878792	834060	951819	727816	660163	717998	825271	773116
P47754;D6RCW7;A0A0N4SVM0	F-actin-capping protein subunit alpha-2	Capza2	1.80565e+06	1.69648e+06	1.75746e+06	1.61909e+06	457506	480599	450292	506985	1.53637e+06	1.42832e+06	1.51797e+06	1.41581e+06	1.2068e+06	1.02719e+06	1.40867e+06	1.31112e+06
A2AMW0		Capzb	2.29362e+06	2.44317e+06	2.19868e+06	2.60724e+06	494037	494805	552625	505012	1.13198e+06	1.1744e+06	999094	999646	969497	1.06379e+06	1.03746e+06	1.22293e+06
Q8CIS0	Caspase recruitment domain-containing protein 11	Card11	20109.9	20347.8	17215.5	20603.9	1415.26	4841.32	2842.58	4995.22	5739.79	3730.93	7536.15	26566.2	5581.39	2580.8	0	1888.87
Q9CR86	Calcium-regulated heat stable protein 1	Carhsp1	44178.5	75145.2	61283.1	73816.9	25662.5	16510.2	27637.6	26768.2	0	0	22747.3	0	0	0	0	0
J3QMM7;K3W4M4;Q9CZ42;J3QN06	ATP-dependent (S)-NAD(P)H-hydrate dehydratase	Carkd	0	10147.1	14642.4	0	0	2693.13	0	0	0	0	8191.04	0	0	0	0	0
D3YUP1;Q9WVG6	Histone-arginine methyltransferase CARM1	Carm1	99647.1	48645.3	83201.6	96429.5	29425	25499.8	21398.2	30899.2	69196.3	40558.2	35107.6	22623.6	68361.8	61553	63670.3	53803.8
Q9ER72	Cysteine--tRNA ligase, cytoplasmic	Cars	293155	257522	225497	329671	88937.1	77403.9	77202.4	100023	313161	223034	235633	218251	121402	129763	99379.2	88313.4
Q8K3W3	Protein CASC3	Casc3	40634.6	46407.8	43152.5	48751.2	13377.6	16930.3	12880.5	17231.5	10410.7	58030.9	27983.7	16270.7	35676.1	60133.1	50562.5	39961.5
A3KGI3;Q66JQ7	Protein CASC5	Casc5	13947	10960.8	3719.5	10460.6	4300.65	6592.26	5338.4	6081.68	5258.45	1712.48	0	0	1333.93	2415.87	1494.2	1591.46
P29452	Caspase-1;Caspase-1 subunit p20;Caspase-1 subunit p10	Casp1	25248.1	16435	10687.2	4574.44	20112.8	8411.23	17755	26076.6	16600.8	6422.81	9200.36	6208.96	0	0	0	2151.58
P29594;D6RFN6	Caspase-2;Caspase-2 subunit p18;Caspase-2 subunit p13;Caspase-2 subunit p12;Caspase	Casp2	0	0	0	0	6435	9742.76	4588.47	14770.1	8777.61	14482.7	23530.2	31764.5	0	0	18184.4	7196.36
P70677	Caspase-3;Caspase-3 subunit p17;Caspase-3 subunit p12	Casp3	1.52191e+06	2.48763e+06	2.03505e+06	1.67895e+06	387348	321766	329578	471784	536373	361766	453187	340342	247751	222813	356715	165597
P70343	Caspase-4;Caspase-4 subunit p10;Caspase-4 subunit p20	Casp4	115397	385240	412560	337707	104618	91722.7	91003.2	124248	160211	124148	93249.9	96614.9	93273.3	92057.3	80769.7	136090
P97864	Caspase-7;Caspase-7 subunit p20;Caspase-7 subunit p11	Casp7	8642.12	15291.4	16711	4776.72	8566.15	10612	8141.33	7543.69	12878.6	11094.6	10857.5	10842.7	0	0	6467.84	9784.31
A0A087WQT6;O89110	Caspase-8;Caspase-8 subunit p18;Caspase-8 subunit p10	Casp8	377751	309959	211756	338355	79940.9	61228.6	99748.6	108425	42180.6	140541	86174.6	73903.5	139635	111563	132294	103454
P51125;Q921U7;Q8C281;Q8CE04	Calpastatin	Cast	63257.6	55681	59238.2	45835.9	5613.49	15140.7	22306.3	6570.84	1217.38	44448.1	4474.05	12362	1313.77	19709	10401.6	767.64
Q8CE80		Cast	3828.6	4546.6	5274.75	5953.18	892.014	1054.89	1227.78	894.556	6375.23	5628.59	7438.31	7979.44	2778.61	0	5409.9	3574.21
P24270;A2AL20	Catalase	Cat	414421	588938	579907	600448	150133	131124	132993	176957	175222	159392	169141	91239	139921	86680.8	77311.2	103525
Q08024	Core-binding factor subunit beta	Cbfb	783875	560415	588405	642347	234096	339430	360352	353178	477594	398726	386064	264784	468714	382236	523490	401030
P22682;A0A0X1KG61;A0A0U1RQ85;A0A0U1RP47	E3 ubiquitin-protein ligase CBL	Cbl	209720	178598	174549	257177	27493.3	35740.1	38683	42790.7	96928.4	83339.2	93213.7	127511	94857.2	91694.7	82556.2	77681.4
B9EKI5;Q3TTA7	E3 ubiquitin-protein ligase CBL-B	Cblb	137507	128464	120900	97885.8	19750.4	24100.2	26061.9	23889.9	36401.1	10282.9	45979.6	44937.8	10813.1	1322.24	4825.23	7045.02
E9QM14;Q9JIY2	E3 ubiquitin-protein ligase Hakai	Cbll1	9197.98	12547.2	21434.8	29140.6	6517.18	8122.98	18547	4116.25	2337.19	14403.8	3587.6	10429.7	2583.68	1817.31	4917.62	3340.8
P48758	Carbonyl reductase [NADPH] 1	Cbr1	143328	157695	180099	154321	61016.3	53772.4	65964.6	47622.8	43902.5	71042.2	43248.1	59207	154352	105641	114138	127264
Q91VT4	Carbonyl reductase family member 4	Cbr4	3142.76	0	2639.41	6980.2	0	0	0	0	0	0	0	18686.2	28136.6	26342	0	0
Q8VEH6	COBW domain-containing protein 1	Cbwd1	7813.17	39488.8	55024.9	12345.8	13630.2	10512.8	13311.6	10122.6	10432	9536.99	12717.1	0	13542	8096.94	12104.9	18476.3
P83917;Q7TPM0;Q9CYJ8	Chromobox protein homolog 1	Cbx1	99266.9	63841.1	90563.9	163994	37187.1	68966.8	77559.5	62302.3	54106.2	87000	29311.6	40021	31070.9	138605	134029	129768
Q9DCC5;P23198;D3Z313	Chromobox protein homolog 3	Cbx3	3.04839e+06	3.7782e+06	3.73454e+06	2.05391e+06	1.54274e+06	2.25763e+06	1.85168e+06	1.78032e+06	1.80812e+06	2.45012e+06	1.74085e+06	1.0026e+06	2.27525e+06	3.03605e+06	3.4124e+06	2.99439e+06
O55187	E3 SUMO-protein ligase CBX4	Cbx4	65720.2	94712.8	86223.9	101086	53483.6	74964.9	73125.4	77271.8	48453.2	48921.6	47550.6	58891.6	45459.3	31353.3	82057.3	62827.1
Q61686	Chromobox protein homolog 5	Cbx5	290527	334591	418872	236955	177581	240653	213566	238090	135560	305045	244507	55765.5	95821.6	248034	334486	348574
Q9QXV1	Chromobox protein homolog 8	Cbx8	0	12938.2	0	0	9643.49	17358	25514.7	12626.6	11596.2	6866.63	15851.9	0	7299.8	0	0	6659.56
Q8K1A6;E9PX94	Coiled-coil and C2 domain-containing protein 1A	Cc2d1a	0	4826.09	0	4872.51	0	3830.74	3198.8	0	0	0	0	252.746	0	0	0	0
F6XC25;Q8BRN9	Coiled-coil and C2 domain-containing protein 1B	Cc2d1b	16837.6	35116.2	0	6741.05	6250.31	9693.91	13688	12245.1	16879.3	21962	17561.5	9308.75	17735	22700.5	8067.31	27815.4
Q8CH18	Cell division cycle and apoptosis regulator protein 1	Ccar1	1033.74	10184.4	11691.3	18415.5	4489.98	3943.86	4736.9	6147.99	16681.2	2332.48	20668.4	27175.1	11220.1	20538.3	18117.9	21336.6
Q8VDP4	Cell cycle and apoptosis regulator protein 2	Ccar2	70761.7	62332.3	33363.5	60370.8	8841.73	5469.31	7156.68	2633.09	21332.4	64588.1	80631	19860.2	9627.17	6635.87	8979.44	33072.4
Q8BTY1;A2AQY8;A2AQY9	Kynurenine--oxoglutarate transaminase 1	Ccbl1	41753.2	49275.5	57831.5	0	23645.1	23155	19003.8	17987.6	0	0	0	0	15981.5	0	0	0
Q71RI9;A0A0G2JGE1	Kynurenine--oxoglutarate transaminase 3	Ccbl2	0	24272.9	11147.2	8966.91	1667.23	5074.7	1172.69	7005.33	14350.2	12807.2	12041.8	9042.25	7145.3	9989.79	5724.27	4951.75
Q9DA08	SAGA-associated factor 29 homolog	Ccdc101	0	0	0	0	4017.52	0	0	4129.8	0	0	25641.1	0	0	0	0	8558.96
Q3TMW1	Coiled-coil domain-containing protein 102A	Ccdc102a	328629	0	0	0	0	0	1895.69	0	0	15245.3	0	0	11271.1	10901.2	16822	110502
Q8VE99	Coiled-coil domain-containing protein 115	Ccdc115	251465	115078	136847	115415	115069	92320.2	116748	61154.3	56113.4	31331.1	44633	150574	0	135098	63885.4	99485.9
Q6PB51	Coiled-coil domain-containing protein 117	Ccdc117	0	12355.9	0	31605	6981.51	4152.44	0	14663.1	93847.8	71337.3	88093.1	54581.7	32534.6	42817	78188.3	32254.5
Q9D8X2	Coiled-coil domain-containing protein 124	Ccdc124	88080.5	100467	80354.5	49071.9	98005.9	89216	89697.5	65216.4	21443.8	323311	46697.3	13862.4	28953.2	92591.2	54894	80383.8
Q8R0K4;H3BLI5	Coiled-coil domain-containing protein 137	Ccdc137	13557.8	6350.93	14968.8	11201.5	7492.3	13717.8	14641.1	13389.1	0	6560.39	11882.5	15713.5	23310.3	22455.3	47322.2	30815.1
E9Q9F7;G3X8Z3		Ccdc146	15447.3	0	0	0	4078.79	4315.92	4901.69	5850.65	674.504	803.872	0	0	296.954	0	0	426.746
F6WM75;D6RG69;Q9D162	Coiled-coil domain-containing protein 167	Ccdc167	102012	103403	74472.2	0	29756	0	27301.7	26262	0	47859.4	0	0	98423.7	108149	105357	114997
A0A0R4J0L8;Q3U155	Coiled-coil domain-containing protein 174	Ccdc174	21662	14043.6	21327.9	13039.2	5117.8	7485.21	4357.1	2929.48	30794.9	19357.9	20036.5	28322.9	17224.2	0	22978.3	11229.4
Q9JIG7	Coiled-coil domain-containing protein 22	Ccdc22	7611.98	20305.7	18415.5	8119.19	2349.96	1211.49	1540.7	0	3885.73	0	0	0	11058.1	0	0	0
Q78PG9	Coiled-coil domain-containing protein 25	Ccdc25	242408	236189	226368	244571	98914.8	103884	125338	78940.4	112434	162212	59280	39589.8	63202.3	103120	60224.2	102665
Q9D024	Coiled-coil domain-containing protein 47	Ccdc47	299667	250283	290067	347554	133128	129598	126963	133382	368618	310787	326657	275603	487383	412546	361453	342152
Q810U5;F6UK66	Coiled-coil domain-containing protein 50	Ccdc50	82750.1	54684.6	48926.9	39588.6	39460.8	45151	67843.2	31995	0	971.512	0	0	13410.3	0	0	6406.17
Q3URS9	Coiled-coil domain-containing protein 51	Ccdc51	0	0	10429	0	0	0	3021.18	8812.46	18884.4	0	19220.5	0	0	0	17581.6	11939.9
S4R287;Q9CR27;G3UWG7	WASH complex subunit CCDC53	Ccdc53	0	46958.6	41267.9	26831.9	16397.6	24127.3	25705.5	10793.8	0	21088.1	0	0	0	0	0	0
Q8R3Q6;F8WJI3;E9Q4B5	Coiled-coil domain-containing protein 58	Ccdc58	168079	112439	243017	127733	92459.5	127820	91709.9	104168	34408.4	0	68161.1	65603	67556.7	131934	0	18615.7
Q8R2N0	Thyroid transcription factor 1-associated protein 26	Ccdc59	74654.1	32105.1	27752.3	36955.9	3146.64	14097	17538.5	10363.1	0	0	17697	0	0	51736.1	0	67631.1
D3YZP9	Coiled-coil domain-containing protein 6	Ccdc6	32705.3	22919.9	29762.6	45291.5	8238.6	16220	18874.3	561.32	12991.4	13144	90871.1	3359.1	15782.2	14931.1	16686.9	1826.58
E9Q4T4		Ccdc71l	89387.2	160583	151588	117820	22878.8	21428.1	24093.7	40035.9	110358	145820	140709	51349.7	70345.5	109915	126328	99670.8
Q8R2G6	Coiled-coil domain-containing protein 80	Ccdc80	0	0	12879.5	0	1856.8	0	0	0	0	0	7868.97	0	7645.91	0	0	0
Q6PG04	Coiled-coil domain-containing protein 82	Ccdc82	7598.16	9075.32	6467.14	0	1117.7	0	0	2075.71	16825.6	5383.67	20097.5	17579	4278.04	0	2518.46	4810.94
Q9JJ89	Coiled-coil domain-containing protein 86	Ccdc86	24970.9	19109.5	14393.1	18107.5	8966.02	14211.3	20835.8	1996.68	7475.23	15951.3	24422.7	15991.2	56254.9	53639.9	17619	74061.5
Q4QRL3	Coiled-coil domain-containing protein 88B	Ccdc88b	15558.6	12278.5	68195.2	4978.2	4782.4	4845.83	3304.78	3114.64	22516.5	24745.2	42340.1	38769.3	30733	18699.1	13950.6	23689.9
Q6VGS5	Protein Daple	Ccdc88c	0	0	0	2635.3	0	398.294	502.147	0	0	1677.97	2132.93	13656.4	3489.96	1390.54	0	4526.26
G3X927;D3YW42;Q8VC31	Coiled-coil domain-containing protein 9	Ccdc9	19709.6	12465.9	10187.6	20885.8	3555.51	10476	13184	7733.36	38433.7	41286.5	26626.7	16301.2	29492.6	25835.7	34676.9	50868
Q9D6J3	Coiled-coil domain-containing protein 94	Ccdc94	11568	9104.77	29470.7	33627.8	7741.45	10178.7	9884.1	8847.4	2557.44	15956.8	34182.9	13706.1	1466.1	1866.88	26316.3	34538.1
Q9DBT3;A0A0U1RP69	Coiled-coil domain-containing protein 97	Ccdc97	0	38726.7	0	0	12301.7	20795.3	16732	10138.3	0	14707.2	0	0	0	0	31059.4	0
G3UWS7;Q8K2I2	Coiled-coil alpha-helical rod protein 1	Cchcr1	0	6386.98	6609	8734.44	549.356	863.071	863.198	0	0	0	0	0	0	0	0	3214.22
Q8K2Y9;F7AVU1	Cerebral cavernous malformations protein 2 homolog	Ccm2	0	12885.6	0	27461.9	0	0	0	0	0	0	14849.7	18026.8	0	0	0	0
P51943;A0A0G2JEY1	Cyclin-A2	Ccna2	213606	200972	129062	313525	26477	38596.7	40602.5	37735.1	147311	134937	74503.1	115551	98615	181639	150189	150065
P24860;Q68EM3;G3UY65	G2/mitotic-specific cyclin-B1	Ccnb1	232155	444754	288722	553954	129652	85311.2	167480	78757.4	182869	197818	219457	325729	166882	130053	142727	162354
P30276	G2/mitotic-specific cyclin-B2	Ccnb2	251341	296181	286199	294793	48387.3	65937.7	62382.4	55088.6	158437	141218	131784	167680	90589.8	79784.1	76049.6	88107.2
Q8CAS3;Q3UXL9;Q62447	Cyclin-C	Ccnc	0	9631.73	0	0	0	0	0	0	0	12719.1	0	0	16983.7	15033.9	14216.6	10367.5
P30280;Q9D8L9;A0A0J9YU51	G1/S-specific cyclin-D2	Ccnd2	350974	272314	284607	312656	138007	195302	202272	158332	141899	232543	155241	109636	228751	264633	282285	281191
P30282;S4R240;S4R2N5;S4R1D9	G1/S-specific cyclin-D3	Ccnd3	317415	261480	228712	427269	53864.1	48958.1	58227.3	47784.5	107738	99683.8	74971.6	72949.3	97460.5	59030.9	86407.5	89380.2
A0A0R4J177;Q3TVC7	Cyclin-D1-binding protein 1	Ccndbp1	59932.8	72786.3	65821.9	60380.9	9340.04	12173.6	3467.64	4195.88	0	67886.1	28506	0	8530.08	23336	24648.4	8381.17
Q3UUW5;Q61458;E9PWD3;E9QA43	Cyclin-H	Ccnh	0	11133.9	11316.4	0	0	2133.08	2722.51	0	40955.3	12125.3	43953.5	71769.5	24548.4	35713.3	38823.4	12875.8
Q3U3M5;O88874	Cyclin-K	Ccnk	48821.8	57049.3	47892.2	34110.1	9602.26	18984.2	15914	15896.5	20437.8	44592.9	24095.9	14608.6	49400.2	70261.2	40964.2	38012.2
Q9JJA7	Cyclin-L2	Ccnl2	13789.4	3876.12	4435.65	19237.1	1805.6	1598.78	2213.25	1243.53	6534	5221.87	0	11264.7	0	0	3010.12	0
Q9QWV9	Cyclin-T1	Ccnt1	60300.6	66073.8	78880.4	57068.8	6328.71	4776.67	7117.99	14699.7	25187.2	7483.11	7312.76	4926.57	7136.83	8947.84	8279.1	9465
Q9WU84	Copper chaperone for superoxide dismutase	Ccs	0	8455.8	0	57057.4	5089.34	19623.5	19578.1	0	0	0	0	0	0	0	0	0
P80314	T-complex protein 1 subunit beta	Cct2	6.17684e+06	6.78132e+06	6.63868e+06	6.16995e+06	2.50364e+06	2.22395e+06	2.01658e+06	2.27076e+06	4.00779e+06	2.67843e+06	3.79445e+06	3.90368e+06	4.4251e+06	2.85029e+06	3.34205e+06	3.76829e+06
P80318;E9Q133;Q3U0I3	T-complex protein 1 subunit gamma	Cct3	3.57549e+06	3.44028e+06	3.40857e+06	3.25589e+06	1.51832e+06	1.27576e+06	1.34924e+06	1.56017e+06	868271	746010	861508	1.12373e+06	880576	829971	858058	874316
P80315;G5E839	T-complex protein 1 subunit delta	Cct4	3.11296e+06	2.80365e+06	3.05589e+06	3.15869e+06	1.08492e+06	1.00964e+06	929821	989916	1.47064e+06	1.20836e+06	1.19425e+06	1.38379e+06	1.51844e+06	1.17147e+06	1.33832e+06	1.06818e+06
P80316	T-complex protein 1 subunit epsilon	Cct5	7.70532e+06	6.7075e+06	6.86048e+06	5.49979e+06	2.43458e+06	2.03946e+06	1.80548e+06	2.44342e+06	2.8109e+06	2.0281e+06	2.75224e+06	2.4524e+06	2.70474e+06	2.04368e+06	2.39563e+06	2.5913e+06
P80317	T-complex protein 1 subunit zeta	Cct6a	3.75822e+06	3.25373e+06	3.51255e+06	2.97799e+06	1.36526e+06	1.3578e+06	1.3296e+06	1.29539e+06	3.05741e+06	1.51915e+06	2.9082e+06	2.99698e+06	2.93048e+06	2.18422e+06	2.79022e+06	2.5615e+06
P80313;A0A0N4SV00	T-complex protein 1 subunit eta	Cct7	3.07072e+06	3.30661e+06	2.94955e+06	2.60811e+06	942193	884944	947007	970497	931258	645463	737760	798324	966450	744379	877876	578112
P42932;H3BL49	T-complex protein 1 subunit theta	Cct8	2.95865e+06	2.79658e+06	2.62091e+06	3.11587e+06	857980	877841	969327	877181	1.45173e+06	1.25966e+06	1.62377e+06	1.65164e+06	1.794e+06	1.3139e+06	1.66048e+06	1.43508e+06
Q8C1Y8	Vacuolar fusion protein CCZ1 homolog	Ccz1	91710.2	73607.7	69418.9	53410.7	18429.5	15363.5	17572.3	10101.2	50404	31795.9	14267.5	30778.3	47495.6	54209.4	50464.8	62277.4
P08920	T-cell surface antigen CD2	Cd2	84008.4	87344.3	120880	81018.2	20930.6	14219.5	20554.9	17567.4	233643	209452	244093	226056	165542	136562	138913	164508
P24161;Q3UU54;A2MZG6;J3QMU3	T-cell surface glycoprotein CD3 zeta chain	Cd247	349584	346926	409088	425339	118150	94733	121406	134174	414291	486544	304958	165979	456116	533709	577789	551649
P31041	T-cell-specific surface glycoprotein CD28	Cd28	24816	41016.8	38551.3	43759.7	8204.91	9825.44	6898.89	0	82845.7	91742.5	91429.6	82994.4	72200.9	59353.9	55674.5	50814.7
Q9JLQ0	CD2-associated protein	Cd2ap	0	0	0	0	0	0	0	1956.99	13127.6	4469.03	14602.6	9247.47	10406.9	0	5818.01	8076.08
Q9CWK3;A0A0U1RP07;A0A0U1RNG1	CD2 antigen cytoplasmic tail-binding protein 2	Cd2bp2	502460	435727	457088	385538	114003	168781	154595	119147	69691.4	225066	197086	202041	133187	116518	164250	117422
A0A1B0GS72;Q3U1W9;A0A1B0GSZ7;Q3U429;Q61470	Tetraspanin;Leukocyte antigen CD37	Cd37	20351.9	42306.7	40673.4	34816.2	11788.9	9772.83	5681.75	0	207458	251255	221308	258575	135489	122608	155125	269115
P04235	T-cell surface glycoprotein CD3 delta chain	Cd3d	276271	398092	290790	811318	73770.1	74416.2	73415.6	17037.8	180462	204619	124617	196528	89486.9	77192.1	143091	121326
P22646	T-cell surface glycoprotein CD3 epsilon chain	Cd3e	57638.1	27210.4	0	29120.6	0	0	0	0	189119	398503	172058	359147	226426	428974	172719	115203
Q76KJ5	DNA-directed RNA polymerase I subunit RPA34	Cd3eap	22938.3	44331	30400.6	50413.2	23574.9	17480.9	22504.5	23098.6	62530.4	36859.4	50412.4	43688.1	68593.2	62241.2	69340.3	81137.7
P11942;E0CXP3	T-cell surface glycoprotein CD3 gamma chain	Cd3g	708447	757266	715954	778584	56675	54659.3	105046	111389	1.16223e+06	967801	953525	829964	1.46976e+06	1.29047e+06	1.83288e+06	1.99662e+06
Q3U8S1;A2APM5;A2APM3;A2APM4;E9QKM8;Q80X37;A2APM1;A2APM2;P15379	CD44 antigen	Cd44	34645.2	289315	356567	267204	12818.3	13016.5	99425	9908.91	637709	834431	543704	641518	577392	789838	467735	622084
Q61735	Leukocyte surface antigen CD47	Cd47	256941	126141	206305	180367	38273.1	38536.6	31781.9	60923.8	1.43811e+06	1.05538e+06	1.83869e+06	1.92216e+06	1.15446e+06	652723	654973	759034
P18181;F8WHM0	CD48 antigen	Cd48	29362.5	20606.9	0	0	566.46	4524.12	12438.5	4980.95	61344.2	15003.1	15314.1	10696.2	65358.9	33077.8	0	13378.6
P13379	T-cell surface glycoprotein CD5	Cd5	0	0	9904.7	0	7286.41	10975.8	7740.33	10043.2	7000.08	28111.9	0	19603.5	7896.39	41735.9	21461.1	27530.2
P37217;A0A0N4SUM0	Early activation antigen CD69	Cd69	0	0	1432.18	0	0	0	2198.67	0	14841.1	14377.9	19525.6	0	17633	2167.74	11862.8	14421.9
P04441	H-2 class II histocompatibility antigen gamma chain	Cd74	0	0	0	0	21323.2	27303.3	35028.3	46453.4	0	0	0	0	0	0	0	5936.94
P40237;A2AIJ1	CD82 antigen;Tetraspanin	Cd82	9189	7872.62	0	4595.89	5797.59	4283.6	8018.2	10187.7	148377	165190	123045	27133.1	122364	178395	269648	239985
Q8CAX3;P01731	T-cell surface glycoprotein CD8 alpha chain	Cd8a	70263.9	104684	130021	199219	37242.3	34609.7	44318.7	17185	19341	148566	144050	140391	70518.4	70701.5	116601	105168
P10300	T-cell surface glycoprotein CD8 beta chain	Cd8b	281076	377141	304600	333004	81061.8	65877.5	70220.2	84514.1	1.4685e+06	938114	1.72968e+06	1.86638e+06	1.46873e+06	1.00892e+06	1.28428e+06	1.53798e+06
Q3U0X8	T-cell surface protein tactile	Cd96	45044.8	13067.3	16200.5	10776.6	3950.73	2681.25	1278.45	3008.4	50413	37190.6	43624.6	30608.6	49572	26746.8	36231.6	50081.5
Z4YL55;Q8CC12	Codanin-1	Cdan1	2607.92	1884.56	2871.1	5735.14	448.969	327.569	375.745	536.672	0	0	0	11985.1	0	0	2167.41	1004.74
Q8CII2	Cell division cycle protein 123 homolog	Cdc123	41328	26808.8	40568.5	22523.2	5704.67	7298.05	3433.49	13553.3	22875.4	10396.1	30902.3	28404.8	6744.33	0	0	15921
Q8R349	Cell division cycle protein 16 homolog	Cdc16	3010.78	13011.9	23684.4	14277.7	2853.82	0	1025.35	4155.23	0	0	0	0	0	0	0	0
Q9JJ66	Cell division cycle protein 20 homolog	Cdc20	401154	449286	368992	307659	140652	110352	131966	155447	111341	65694.9	86241.8	143920	86863	124775	71891.6	89643.3
A0A0R4J1W7;Q8BGZ4	Cell division cycle protein 23 homolog	Cdc23	73382	50421.9	47665.6	47683.7	13388	12000.7	12959.3	0	30818.9	9251.63	19887.6	4137.05	34389.9	21148.8	16442.6	16812.8
P48967	M-phase inducer phosphatase 3	Cdc25c	15725.2	22029.7	5284.15	15022.6	0	3780.38	2580.89	5136.16	0	4264.28	0	0	0	0	0	0
Q99JP4	Anaphase-promoting complex subunit CDC26	Cdc26	0	0	0	0	12012.5	21075.2	19760.8	14524.1	0	0	0	0	0	0	44834.3	24286.5
A2A6Q5	Cell division cycle protein 27 homolog	Cdc27	6149.94	12900.9	8771.87	11274.9	0	0	0	0	10751.8	0	38016.9	12650.5	11676.3	0	8952.11	10422.2
A0A1W2P7U9;A0A1W2P7U1;Q8CFI2;A0A1W2P8B1;A0A087WP01;A0A140T8I4	Ubiquitin-conjugating enzyme E2 R1	Cdc34;Cdc34-ps	0	0	72208.7	69588.3	17976.8	21342.8	0	0	22277.9	0	0	0	0	25096.1	29863.2	0
Q61081;A0A1L1STC0	Hsp90 co-chaperone Cdc37;Hsp90 co-chaperone Cdc37, N-terminally processed	Cdc37	3.5244e+06	3.41934e+06	3.0924e+06	2.48305e+06	1.18019e+06	1.28854e+06	1.11236e+06	1.03764e+06	1.52991e+06	1.79051e+06	1.27213e+06	874940	1.86844e+06	1.88244e+06	2.18955e+06	2.02371e+06
Q9DC48	Pre-mRNA-processing factor 17	Cdc40	235121	221206	251535	183741	75567.6	83995.8	58484	62292.8	81855.6	55991.8	73689.2	67064.3	67029.9	75807.8	53187.6	26106.4
P60766	Cell division control protein 42 homolog	Cdc42	2.39781e+06	2.92518e+06	2.14753e+06	1.29049e+06	423589	399497	349673	331454	1.0921e+06	1.3375e+06	915268	716796	976552	1.21974e+06	950965	977080
Q8BHL7	CDC42 small effector protein 1	Cdc42se1	64534.5	69040.9	54066.3	291914	26680.8	0	0	16388.7	28318.7	60824.3	48921	82102.1	55394.8	45738.6	30888.9	36993.8
Q8BGH7;B1AZK1	CDC42 small effector protein 2	Cdc42se2	331242	302893	234786	278072	148426	121202	142018	178914	0	149354	0	0	145614	205621	183320	0
F8WJ72;Q9Z1X9	Cell division control protein 45 homolog	Cdc45	59145.3	61668.7	68808.5	51402.6	0	1915.74	2779.72	6205.99	57921.9	44178.2	32484.7	66776.8	39829	17070.9	0	16295.1
Q6A068;A0A1W2P7Z8;A0A1W2P7H4;A0A1W2P855;A0A1W2P6Q8	Cell division cycle 5-like protein	Cdc5l	540147	657554	519650	394028	319862	289821	266113	347949	264023	311761	258304	179867	366542	390595	377395	325596
E9PY34;A0A0R4J145;O89033	Cell division control protein 6 homolog	Cdc6	33759.6	39161.8	38398	29347	10362.2	11412.9	11542.4	8806.28	29950.4	0	9493.05	45542.6	29965.6	11787.5	10621.9	10282.1
Q66JY4;Q9Z0H0;G3UVV7	Cell division cycle 7-related protein kinase	Cdc7	20698.2	9937.71	0	6107.76	5961.37	5490.73	7704.62	3132.23	0	0	4491.22	0	0	0	0	0
Q8JZM7	Parafibromin	Cdc73	57199.1	52252.1	59113.6	64602.1	14170.9	9649.56	17058.6	23096.2	91241.7	74555.5	115691	95313.3	64877.8	76995.7	51664.1	57634.1
Q14B71;D3YZE8	Cell division cycle-associated protein 2	Cdca2	39063.1	44511.7	36832	44558	11417.5	17274.6	13936.5	15163.9	17079.4	9400.62	14406	10605.9	8122.13	8860.17	13317.7	10495.5
Q99M54;D3YZ81;D3Z3H6;D3YXE3	Cell division cycle-associated protein 3	Cdca3	81042.4	77353.1	73986.5	63450.4	12550.3	11621.9	1754.78	0	23162.8	53884.9	52125.1	38288.2	21215.5	87415.1	56967.3	46990.7
Q9CWM2	Cell division cycle-associated protein 4	Cdca4	1.03878e+06	1.02217e+06	843472	486136	310715	329624	287524	241204	86944	123062	18284.5	0	33611.1	71809	98189.3	40755.9
Q9CPY3	Sororin	Cdca5	58094.4	71600.6	37664.9	57042.1	41148	41182.4	38433.8	42643.3	15046	16506	18215.2	15215.9	16823.3	17570.6	13022.5	0
Q9D0M2	Cell division cycle-associated protein 7	Cdca7	412340	353801	446701	387488	195358	180717	167990	245554	210601	112524	167372	115360	159609	176998	197027	183419
Q922M5;H3BJN2	Cell division cycle-associated 7-like protein	Cdca7l	94779.9	84213.8	58545.7	40286	30310.7	29365.5	28345.9	31234.4	78554.9	69015.2	50270.7	79524.9	68435.1	75132.7	96186.7	90354.5
Q8BHX3	Borealin	Cdca8	842849	992336	974463	648867	366150	395137	387723	401381	514946	436596	436308	355214	451351	427313	524467	477012
A0A0R4IZW5;P09803	Cadherin-1;E-Cad/CTF1;E-Cad/CTF2;E-Cad/CTF3	Cdh1	0	0	0	0	0	0	0	0	40462.3	41696.5	17019.6	21156.3	9616.86	8410.33	9961.2	31824.3
D3YYT0;P15116	Cadherin-2	Cdh2	191019	126476	128913	110184	51639.7	59672.7	66760.7	45493.2	63998.5	52687.2	46294	44225.1	79444.9	99970.4	76151.4	85340.7
Q8VDP6;A0A0U1RP13;A0A0U1RNI6;A0A0U1RPV3;A0A0U1RQ57	CDP-diacylglycerol--inositol 3-phosphatidyltransferase	Cdipt	15356	0	0	14779.4	0	7896.36	0	8827.67	231615	115177	390915	311356	245690	93544.5	160259	108048
P11440;D3Z2T9	Cyclin-dependent kinase 1	Cdk1	4.22379e+06	3.6232e+06	3.6555e+06	4.0618e+06	884028	660279	876999	838034	3.81257e+06	2.72101e+06	3.76839e+06	4.38358e+06	2.6138e+06	2.16089e+06	2.23018e+06	2.3862e+06
Q3UMM4;A0A1D5RLN0	Cyclin-dependent kinase 10	Cdk10	9262.28	0	0	0	6383.6	3700.78	4149.9	0	37277.8	26238.8	37274.3	46928	54310.2	0	0	42730.1
P24788;A2A9P6	Cyclin-dependent kinase 11B	Cdk11b	67374	45501.4	73145.6	67143.3	22086.6	19879.8	23359.4	23301.8	58691.3	55025.1	99245.4	60758.1	40021.4	35444.4	26964.8	50045.9
Q14AX6	Cyclin-dependent kinase 12	Cdk12	0	0	0	0	0	0	0	0	12387	10341.3	7526.02	8005.99	17779.6	7897.46	16155.8	17728.1
Q69ZA1;A0A1Y7VLM0	Cyclin-dependent kinase 13	Cdk13	9001.64	0	4606.49	10586.2	762.675	1420.04	869.634	5753.67	14159.7	12370.3	5002.25	26530.3	2083.87	0	0	2202
Q8K0D0;A0A1L1SUS7	Cyclin-dependent kinase 17	Cdk17	93307.3	80869	65111.6	112035	50745.3	28766.8	54291.7	46802.8	64609.1	68084.7	59447.6	50818.7	68100.7	55786.3	59949.9	63395.3
Q8BWD8;G5E8L1	Cyclin-dependent kinase 19	Cdk19	3276.26	0	0	22813.1	0	1782.82	0	0	8750.1	8932.77	9246.49	9088.96	12045.1	0	9288.19	0
P97377	Cyclin-dependent kinase 2	Cdk2	444565	480190	506206	426662	118594	108014	119300	73891.9	414497	292891	283767	217213	454547	188046	374704	424854
O35207;F2Z4B3	Cyclin-dependent kinase 2-associated protein 1	Cdk2ap1	71314.8	78168.7	134087	81579.3	82577.6	65637	26647.4	54995.9	130113	69926.2	156254	139211	74272.7	30306.5	51574.7	63324.9
P30285;E9Q9E4;E9PZX7	Cyclin-dependent kinase 4	Cdk4	848933	1.05678e+06	890305	914862	130631	172509	174976	193106	580642	416909	703051	613390	330797	222615	365049	464012
P49615;A0A0G2JDL3	Cyclin-dependent-like kinase 5	Cdk5	13662.2	21827	17708.2	0	4072.69	4902.95	4846.63	4447.11	0	0	11552.6	0	8812.86	7510.11	8311.84	9151.37
Q99LM2	CDK5 regulatory subunit-associated protein 3	Cdk5rap3	30991.3	27899.8	42920	55317.2	10062.5	9074.93	9046.01	7392.04	33913.3	14366.7	37932.1	24875.4	14622.1	12249	7550.71	30880.5
Q64261	Cyclin-dependent kinase 6	Cdk6	1.57252e+06	1.78292e+06	1.37213e+06	1.75624e+06	239184	259718	207290	341722	2.31285e+06	1.93235e+06	2.73859e+06	2.01902e+06	2.40192e+06	2.15878e+06	3.27429e+06	3.84311e+06
Q03147;A0A286YDC0	Cyclin-dependent kinase 7	Cdk7	42800.6	61880.9	67354.3	83363	3421.06	0	4166.64	3881.66	109031	91407.6	116601	109054	130484	119308	153494	123879
Q99J95	Cyclin-dependent kinase 9	Cdk9	291972	150801	166803	247363	44304.5	13866.3	39653.9	41823.3	197783	176898	246441	86603.7	138581	116295	89036.8	106775
Q91WE6	Threonylcarbamoyladenosine tRNA methylthiotransferase	Cdkal1	18915.9	28248.8	21103.4	13371.2	15186.7	14197.4	12619	12092.1	13051.9	6358.98	0	26873.6	24512.9	15293.7	18638.5	13752.7
P39689	Cyclin-dependent kinase inhibitor 1	Cdkn1a	231630	354260	303166	349264	94097.3	103332	130549	128234	96921.5	184840	188585	66080.1	161087	238291	158472	176108
P46414	Cyclin-dependent kinase inhibitor 1B	Cdkn1b	109914	71770.8	84024.7	118147	34503.9	65896.3	75346.2	16254.9	9564.26	50851.3	29611.6	17038.5	0	4866.68	24694.1	6521.31
Q8BI72	CDKN2A-interacting protein	Cdkn2aip	14417.8	10467.4	9617.9	0	4948.79	5553.12	6007.98	5688.31	10582.6	9432.16	5230.4	0	8985.8	0	11533.3	9700.39
Q9D211	CDKN2AIP N-terminal-like protein	Cdkn2aipnl	112002	122919	83596.3	87444.6	36766	53310.1	56088.4	1916.11	8805.8	0	9684.18	0	8868.18	49244.3	47333.7	0
P55271	Cyclin-dependent kinase 4 inhibitor B	Cdkn2b	96715.7	61602.7	60262.1	21851.1	16864	15016.3	7860.85	14210.6	23968.1	92631.3	75970.7	30327.2	17942.3	44773.5	51094.6	36986
A0A1L1SRJ2;Q60773	Cyclin-dependent kinase 4 inhibitor D	Cdkn2d	1.04978e+06	955752	1.01144e+06	836836	265958	306842	322808	264141	115419	231059	193011	100448	199420	243802	171483	90254.9
Q99L43;A2AMQ5;Q6PBC0	Phosphatidate cytidylyltransferase 2;Phosphatidate cytidylyltransferase	Cds2	0	0	0	8334.96	0	1969.94	0	0	76705.2	84846.8	54294.9	218331	91128.1	109246	112392	88285
Q8R4E9	DNA replication factor Cdt1	Cdt1	15708.6	20935.8	13108	14065.3	10578.8	8231.21	42607.5	10313.9	26499.2	4008.23	22579.7	84801	0	0	12955	5505.68
Q4VAA2;A0A087WNP6	Protein CDV3	Cdv3	417463	404833	346358	386226	161798	177259	126547	166511	215256	297576	288731	101360	236825	346612	576314	305712
P28033	CCAAT/enhancer-binding protein beta	Cebpb	27800	0	0	0	12378.1	19172.1	25683.2	11117.5	0	0	14144.4	0	0	0	0	9101.59
A0A0R4J046;P53569	CCAAT/enhancer-binding protein zeta	Cebpz	79424.6	67520.6	54313.6	35439.4	23497	17218.2	19426.7	22602.8	36139.1	34725.6	13757.6	8854.4	37901.4	44210.5	34701.9	14230.6
Q91WM2	Cat eye syndrome critical region protein 5 homolog	Cecr5	27907.1	43291.6	25837.1	15945.8	4507.4	6126.62	7999.6	9747.04	22202.9	31749.5	18338.3	13623.5	33172.5	35408.8	32298.1	23460.9
A0A0R4J0T5;P28659	CUGBP Elav-like family member 1	Celf1	80565.3	149788	123453	203213	61553.5	37569.6	33197	88792.5	74518.5	0	40714.2	13612.5	19228.5	39331.1	26118.9	5604.47
Q9Z0H4;A0A0R4J2B0;S4R2U7;S4R1S7;E9QA47;S4R2L5;S4R2S7	CUGBP Elav-like family member 2	Celf2	1.50401e+06	1.41832e+06	1.53972e+06	1.85671e+06	546452	460643	484440	665593	740372	600320	672313	555259	478140	416594	325153	457654
A0A0G2JGI2;A0A0G2JEV2;O35216	Histone H3-like centromeric protein A	Cenpa	39514.6	38021.1	7072.58	0	6385.34	10451.9	14125.1	1885.54	7936.63	0	0	60576.5	29680.5	21155.3	0	30603.2
P49452	Centromere protein C	Cenpc	0	850.112	0	4109.43	628.922	853.676	1048.19	1207.02	4420.3	4003.87	3564.33	0	0	0	5725.31	5769.81
E9QKK1	Kinesin-like protein	Cenpe	56729	40682.2	37060.5	39187.7	18223.3	21719.8	17051.6	17485.9	7786.73	20393.2	12728.5	24021	15398.6	12769	28809.4	12603.4
E9Q3P4		Cenpf	14973	22570	24295.8	11418.6	8360.27	13323.2	11377.6	9361.99	5527.11	11328.4	3292.74	7517.31	5310.19	3461.51	3677.62	3076.46
Q9QYM8	Centromere protein H	Cenph	91129.5	94012.8	104993	95828.3	44435.2	44936.8	40040.8	61998.1	67084.6	68471.5	49351.2	0	20382.9	31556.4	72142.1	61344.3
Q569L8	Centromere protein J	Cenpj	0	0	2510.6	0	0	0	0	0	0	0	2340.4	0	0	2614.03	0	1771.03
A0A0R4J037;Q9ESN5	Centromere protein K	Cenpk	0	0	14332.7	0	5433.16	5989.45	5906.43	5449.67	0	0	0	0	0	0	0	0
Q9CZW2	Centromere protein N	Cenpn	0	8590.14	0	0	0	1370.05	884.774	0	9707.97	0	0	0	0	0	0	0
Q9CZ92	Centromere protein P	Cenpp	0	0	0	11234.2	2742.63	0	0	0	0	0	11833.9	0	0	0	0	10294.2
A0A1I7Q4A6;Q9CPQ5	Centromere protein Q	Cenpq	0	0	5944	0	0	0	2473.91	2762.15	7605.2	0	6072.69	0	0	0	0	0
Q3TJM4	Centromere protein T	Cenpt	987.414	0	4102.95	4085.98	0	618.713	1214.54	289.288	0	6138.19	1771.15	4240.85	421.619	1348.61	1253.83	1785.9
Q9CXS4	Centromere protein V	Cenpv	12866.4	15048.6	9693.19	25780.5	6767.2	9337.25	5659.8	6813.28	0	0	0	0	13740.2	0	11820.2	12439.1
Q6P5D4	Centrosomal protein of 135 kDa	Cep135	0	0	0	9624.25	737.876	0	0	0	4471.39	0	0	0	3978.09	0	0	0
H7BX26;Q6A065;A0A0A6YXK7	Centrosomal protein of 170 kDa	Cep170	5846.92	5093.06	0	7738.41	1786.9	1315.18	1279.34	3931.09	10541.4	3294.25	13263.2	10160.8	2259.79	2649.36	5734.66	5380.23
E9Q4Y4		Cep192	2232.64	6741.83	1898.33	1448.01	1723.05	1953.63	1640.39	836.965	1931.49	1248.34	0	0	0	1121.47	1779.36	1632.85
E9Q5A8;A3KGJ7;Q60952	Centrosome-associated protein CEP250	Cep250	4685.69	6067.9	8161.09	18126.9	2456.36	1974.82	5062.76	6010.61	13060.2	12930.6	20051	9046.64	4447.32	2559.84	2393.03	6134.93
Q8BT07	Centrosomal protein of 55 kDa	Cep55	159285	171407	74878.8	111473	44743	63607.6	65998.1	60184.6	48126.6	25392.7	48958.2	60907.8	68358.4	45732	37738.5	63096.7
B8JJE7;Q8CEE0;B8JJF0;D6RDR1	Centrosomal protein of 57 kDa	Cep57	6812.62	3751.05	0	0	1886.42	2352.26	2705.54	1438.19	0	0	0	0	0	0	0	0
A0A087WSK9;B2RR53;G5E828;Q8VDS7;A0A0R4J2C9	Centrosomal protein CEP57L1	Cep57l1	37983.9	17213.4	11836.8	0	0	23156.9	20366	11903.1	0	0	0	0	0	0	0	0
Q3UPP8;F8VPJ7	Centrosomal protein of 63 kDa	Cep63	18029.5	17043.2	9492.26	9173.33	4800.98	4056.6	5172.12	5633.17	0	3940.69	3204.41	4356.23	3675.96	0	2556.81	1692.52
Q0VEJ0	Centrosomal protein of 76 kDa	Cep76	4727.86	0	6211.41	6243.64	0	0	0	2999.36	0	0	0	7251.21	0	0	0	0
A2A9K3;Q8BMK0	Centrosomal protein of 85 kDa	Cep85	25517.8	40602.8	28985	24316.1	18067.9	12534	12316.5	16866.2	22311.6	31272.6	22516.6	2939.09	24588.5	34599.3	33069.2	6840.2
D3Z5Y5;D3YX12;A0A0A6YXR0;Q8BGS7	Choline/ethanolaminephosphotransferase 1	Cept1	179507	168491	266424	204463	58402.8	39453.6	62289.4	47004.8	295434	181926	370892	0	318325	409013	240914	147305
Q924Z4;D3Z4M2;D3YTM0;D3Z0Z2	Ceramide synthase 2	Cers2	0	29671.6	17895.1	0	0	6868.49	7723.96	6128.5	67796.3	81722.2	14779.4	111786	31081.2	74084.6	26892.1	69739
Q9R1K9;Z4YJH1;B1AUQ7	Centrin-2	Cetn2	458586	786286	695149	384910	156714	232821	266150	261645	186121	384133	181686	134883	203783	412481	376190	224979
O35648;A0A286YDP0;A0A286YD15;A0A286YDS3	Centrin-3	Cetn3	150594	27653.1	140349	26133.2	0	0	0	39964.6	122192	0	65329.3	103724	19093.3	52993.8	24196.3	59425.6
Q8BTU1	Cilia- and flagella-associated protein 20	Cfap20	31655.8	40630.5	0	44322.9	0	0	0	0	62467.1	99257.1	31889	0	56764.5	78331.2	89803.7	81905.7
Q8C6E0	Cilia- and flagella-associated protein 36	Cfap36	53504.4	50049	40584.3	45270.8	17630.6	13027.4	13413.5	13745.6	89735.8	37733.3	36203.9	18593.1	42191.7	36161.6	37519.2	27468.3
B2RW38	Cilia- and flagella-associated protein 58	Cfap58	0	0	0	0	1476.36	0	0	0	1538.71	4089.4	1855.86	0	2180.19	2932.69	1336.13	0
O88271	Craniofacial development protein 1	Cfdp1	148672	87115.8	136956	130192	58739.7	71785.4	56862.1	59305.1	428064	595311	347787	334613	473284	467999	717544	643277
P18760;F8WGL3	Cofilin-1	Cfl1	5.53027e+07	6.00814e+07	6.10011e+07	4.3902e+07	1.57591e+07	1.59859e+07	1.36341e+07	1.45863e+07	2.27558e+07	2.28777e+07	1.62656e+07	1.18903e+07	1.35901e+07	1.65092e+07	1.66297e+07	1.95089e+07
Q8BHG9	CGG triplet repeat-binding protein 1	Cggbp1	100498	87263.1	71851.6	116938	29224.6	37534.3	49359.1	45552.6	49983.9	52872.8	46835.9	43107.2	47303.2	38683.7	41469.3	31923.1
Q9QWF0	Chromatin assembly factor 1 subunit A	Chaf1a	20374.7	31526.6	48423.4	31826.1	6421.93	1479.83	9753.16	12666.1	2357.13	13178.3	14045.1	18162.4	8248.11	7434.96	5657.03	10345.4
Q9D0N7	Chromatin assembly factor 1 subunit B	Chaf1b	122234	72218.3	84121.7	76261.8	9321.74	17281	9993.83	15844.2	143426	8350.25	65182.5	73194.8	43876.5	14116.3	10982.5	0
A0A140T8S5;Q8K327	Chromosome alignment-maintaining phosphoprotein 1	Champ1	30736.9	43359.5	32790.8	30721.2	14471.8	19089.4	14774.6	15589.8	27758.3	23397.2	27548.2	23392.2	21416	12793.4	30261.2	28028
Q8BQV2;Q03059	Choline O-acetyltransferase	Chat	8696.74	8407.42	10759.4	9604.21	2683.56	2963.38	2723.92	0	6744.35	8063.77	4791.88	0	0	0	0	105254
Q7TNL9		Chchd10	391668	293761	278107	357661	387813	589587	530343	410841	0	40466.4	0	0	0	50739.3	33205.4	51592.7
Q9CRB9;Q9D9P1;D3Z0L4;S4R238	MICOS complex subunit Mic19	Chchd3	70630.3	79399.3	83349	80330.1	46668.2	45173.6	49812.9	44635.1	108701	99108.7	86188	73971.3	182332	158263	216066	172715
P40201;Q8C7Q2;G3V014	Chromodomain-helicase-DNA-binding protein 1	Chd1	292.353	0	323.446	1696.25	757.796	0	0	0	0	0	0	3145.5	0	2424.97	280.082	0
Q9CXF7	Chromodomain-helicase-DNA-binding protein 1-like	Chd1l	3680.58	1040.72	11610.2	3763.66	1610.03	1211.19	1339.45	2643.78	20189.5	6682.85	15998.8	18381.5	10322.9	7978.41	15053.2	7460.91
E9PZM4	Chromodomain-helicase-DNA-binding protein 2	Chd2	0	5394.74	9773.62	4847.8	1794.02	689.78	1694.85	1242.67	0	4153.42	0	0	0	6551.62	8199.6	2541.66
E9QAS4;Q6PDQ2	Chromodomain-helicase-DNA-binding protein 4	Chd4	359692	324952	386226	259608	69379.5	75754.1	73047.3	75515.3	306642	179904	342584	494134	209956	228587	203148	160540
A2AJK6	Chromodomain-helicase-DNA-binding protein 7	Chd7	25558.6	26260.9	34488.4	21353.5	4976.96	3532.45	2652.57	3589.54	9791.17	5353.52	14630.5	9612.58	3273.38	6609.89	7984.27	0
Q09XV5;F7AL76	Chromodomain-helicase-DNA-binding protein 8	Chd8	6258.35	4052.44	3299.95	7868.68	1640.14	1983.47	3077.87	1694.75	4617.72	1961.02	3125.71	10165.1	3939.72	1181.21	2440.83	6851.86
O35280;G3UYC5	Serine/threonine-protein kinase Chk1	Chek1	140258	44646.5	18197.8	150673	21584.8	18247.2	25038.5	38108.2	64982.5	24434.4	29362.3	12249.8	34070.4	15799.9	21072.4	36395
A0A1D5RL92;G5E8I8;Q8CGZ0	Calcium homeostasis endoplasmic reticulum protein	Cherp	30233.6	57755.9	76329.1	92454.8	39852.8	41573.2	33471.1	54311.3	74484.2	39568.3	64981.8	65255.7	42451.7	5602.75	9231.35	32032.6
Q810L3	E3 ubiquitin-protein ligase CHFR	Chfr	0	0	3672.51	0	1695.08	0	0	2025.21	0	3217.25	7143.97	3770.33	4828.82	0	0	5739.94
O55229	Choline/ethanolamine kinase	Chkb	1289.47	0	1358.09	0	0	468.31	0	0	0	0	0	0	0	0	699.711	0
A2AD03;Q9QXG2;Q3UR39	Rab proteins geranylgeranyltransferase component A 1	Chm	33798.3	42010.3	36310.6	17843	0	5676.01	2640.78	3279.12	0	23733	1558.82	11516	0	0	12481.1	10176.9
Q921W0	Charged multivesicular body protein 1a	Chmp1a	200691	195876	158473	236849	88530.6	104760	124129	83247.3	84152.2	105593	57929.3	15740.3	43585.6	158223	75982	91990.2
Q99LU0	Charged multivesicular body protein 1b-1	Chmp1b1	80869.5	147244	114648	434150	38186	60822.7	124162	59519	24005.2	81413.3	27631	39198.5	35561.6	21747.3	17185.7	60076.3
Q9DB34;A0A1B0GT75;A0A1B0GR63	Charged multivesicular body protein 2a	Chmp2a	1.86794e+06	1.81418e+06	1.66387e+06	1.50814e+06	355522	353091	533914	362044	588392	828512	454149	454368	437035	655584	268401	421754
Q8BJF9	Charged multivesicular body protein 2b	Chmp2b	17314	24008.1	15525.8	55593.8	12949.3	13468.6	22637	0	0	13161.6	0	0	0	15900.1	0	0
Q9CQ10	Charged multivesicular body protein 3	Chmp3	536157	484503	411304	407102	194987	207919	238820	205903	69210	293430	140637	56039	142441	159977	139620	145499
Q9D8B3	Charged multivesicular body protein 4b	Chmp4b	1.35481e+06	1.12907e+06	1.23453e+06	1.3291e+06	453237	542083	537002	460089	639015	1.05065e+06	530590	484113	950588	1.48625e+06	1.24925e+06	1.11946e+06
Q9D7S9	Charged multivesicular body protein 5	Chmp5	571473	322820	318094	539772	150058	309977	271086	187095	240657	125744	49959.4	71086.8	35491.7	261442	97682.1	83825.9
P0C0A3	Charged multivesicular body protein 6	Chmp6	1541.27	2672.08	3793.11	6293.27	737.76	1229.61	1201.82	0	0	0	0	6043.67	0	0	0	0
Q8R1T1	Charged multivesicular body protein 7	Chmp7	0	0	26882.8	0	0	6222.46	2506.42	6514.51	5773.42	0	0	0	0	15059	0	0
Q9D1P4;A0A1L1STZ1;A0A1L1SU22	Cysteine and histidine-rich domain-containing protein 1	Chordc1	200988	170824	221273	235426	67518.1	88205	71072	89448.5	144375	81983.8	78398.1	88174.7	138524	91723.7	73596	74118.4
B0R091;P61022	Calcineurin B homologous protein 1	Chp1	212029	234525	320933	132329	60121.9	64783.9	68349.1	58340.1	112957	210686	135590	79592.8	141067	149416	199563	143785
Q3UU43		Chpf2	0	0	0	0	0	0	0	0	0	2706.17	0	3250.11	0	2949.04	2251.9	0
Q9JKP8;D3Z0U4	Chromatin accessibility complex protein 1	Chrac1	111456	159952	286120	85173.3	62799.3	73596.9	80390.3	69796.6	208173	163762	271314	78732.4	163893	163695	163491	164231
Q99LL3;D3YUY0	Carbohydrate sulfotransferase 12	Chst12	0	0	9555.28	0	8692.47	0	2698.14	0	6247.33	14436.3	28149.1	0	0	0	14552.3	26102.9
Q6ZQ11	Chondroitin sulfate synthase 1	Chsy1	2092.71	3785.57	0	4457.6	0	529.305	589.638	250.688	0	5377.64	2393.87	4118.28	2745.63	1419.01	2604.61	9221.77
A0A0R4J0I4;Q8BIW9	Chromosome transmission fidelity protein 18 homolog	Chtf18	12606.4	7966.99	12387.8	0	1907.91	1769.25	1433.68	1103.55	6958.13	0	0	32315.4	0	0	0	0
P0CG14	Chromosome transmission fidelity protein 8 homolog isoform 2	Chtf8	392843	383682	455614	527333	223831	236729	251051	348044	463436	561903	518231	546196	333145	361023	367169	319309
E9PW20;Q9CY57;D3YZA1;D3Z7T7	Chromatin target of PRMT1 protein	Chtop	1.36767e+06	1.35607e+06	1.25016e+06	1.95992e+06	702681	785427	919443	779136	677653	790318	442741	397255	718951	899663	563708	520415
E9Q605;E9QNL4;Q60680	Inhibitor of nuclear factor kappa-B kinase subunit alpha	Chuk	27430.8	15725.5	6635.81	8884.75	1088.23	1467.05	729.915	3529.17	10471.2	3665.62	9627.61	9784.46	9359.74	3201.12	10850.6	0
Q6DG52	Protein Churchill	Churc1	94475.7	90715.9	68935.2	79334.8	43003.5	56996.9	61556.6	43855.5	0	42644.6	0	0	66878.7	81798.7	78331.7	71693.3
F8WIK0;Q8WTY4;F7BWP1	Anamorsin	Ciapin1	55214.2	109379	178229	82654.9	51024.1	54170.7	33185.4	58763.2	49664.1	59648	84383.3	0	54107.4	44599.5	77072.2	73748.6
A0A0U1RPF3;Q9Z0F4;Q8C2K4	Calcium and integrin-binding protein 1	Cib1	0	21330.7	22314.3	18621.2	6932.72	11928.2	8869.31	8690.53	39148.2	29432.9	52097.2	45967.8	44667.9	19815.8	28310.6	30010.1
P60824;K4DI65;D3YU80	Cold-inducible RNA-binding protein	Cirbp	379465	539197	370506	185257	145856	128042	125814	91112.3	205382	217922	227679	75081.3	67390.6	138197	157152	168882
Q8R2N2	Cirhin	Cirh1a	122884	71586.3	149886	130632	23452.6	14762.6	19968.3	28032.7	19611.9	5365.12	13830	30466.9	21613	0	4454.85	2997.88
Q91WS0	CDGSH iron-sulfur domain-containing protein 1	Cisd1	107204	74796.2	157306	62712.3	30168.4	18014.2	28607.7	13891.1	0	45875	47539.2	0	0	0	0	0
Q62225	Cytokine-inducible SH2-containing protein	Cish	317705	302530	219908	229707	94924.9	88039.6	85505.2	67792.9	64808.5	77325.7	40493.9	93832.1	63795.5	104226	111634	105332
E9QL53;P49025;F6SBR5;D3YU89;D3Z1U0	Citron Rho-interacting kinase	Cit	37963.1	34970.8	21229	46345	11436.3	13046.6	14173.5	13857.4	9558.07	7911.9	1635.66	6951.37	6124.15	7323.29	2081.99	816.995
O35740	Cbp/p300-interacting transactivator 2	Cited2	205994	211615	232254	193634	42054	32830.9	40111.5	1999.23	0	0	0	0	0	0	0	0
A2AN61;Q8VEH2;Q3UUV0;F6XWQ4		Ciz1	24151.6	37476	50847.1	26080.4	9872.9	21629.6	12252.5	11951.8	0	12058.5	0	0	0	0	0	0
Q3V1H1	Cytoskeleton-associated protein 2	Ckap2	17878.8	22252.5	15815.7	23502.5	8629.75	11763.5	8873.78	5143.29	15660.8	3931.97	10158.4	12800.4	11687.8	8846.19	7973.16	8381.17
Q7TS74	Cytoskeleton-associated protein 2-like	Ckap2l	68962.8	48061.1	48810.2	54004.6	22192.9	26119.5	17213	21336.2	22989.6	16999.6	19096.4	13924.7	14770.9	3332.3	13507.9	3081.58
Z4YL78;A0A0R4J0K2;K3W4R5;A2AGT5	Cytoskeleton-associated protein 5	Ckap5	195837	181724	207759	276930	50274.9	42681.9	50504.8	58435.2	117874	50789.1	100488	151217	61496.9	48338.5	55718.1	50294.8
Q04447	Creatine kinase B-type	Ckb	465126	527646	500755	296069	88353.4	76103.6	74777	73093.3	0	33610.5	20325	0	40673.1	58672.3	41215.7	15810.1
P61025;Q3UNC9;V9GWZ0;D3YXP1	Cyclin-dependent kinases regulatory subunit 1;Cyclin-dependent kinases regulatory subunit	Cks1b;Cks1brt	587001	755268	727558	346124	354796	330034	281030	229229	0	0	0	0	0	0	0	0
P56390	Cyclin-dependent kinases regulatory subunit 2	Cks2	2.15355e+06	2.53659e+06	2.69837e+06	1.67681e+06	1.50912e+06	1.87185e+06	1.44082e+06	1.01537e+06	99383.3	191603	130595	49740.8	95061.1	180518	121444	91471
E9Q6L0;A0A087WQF1;J3QP81;A0A087WS18;A0A087WNW8;E9QKH0;A0A087WQ95;A0A087WRK0;A0A087WP42;E9QNY9;A0A087WRE8;A0A087WQ31;Q80TV8;A0A0A6YXZ1	CLIP-associating protein 1	Clasp1	9474.53	8567.48	8214.9	11088.6	3047.33	1827.61	3251.73	3604.99	34923.4	6208.6	21431.7	22398	13941.7	11229.5	11206	11900.1
E9Q8N5;Q08EB6;Q8BRT1;Q08EB5;F7DCH5	CLIP-associating protein 2	Clasp2	4911.15	3552.54	8337.97	26898.7	4683.09	4607.18	2084.99	1550.29	22471.1	0	10276.4	14294.4	16163.6	15193.5	19504.2	12337.4
A0A1L1ST22;Q8BSE7		Clasp2	3909.9	1463.93	4295.56	1318.28	851.621	0	0	327.46	6937.51	1753.4	10734.5	16822.1	0	0	638.605	270.992
A2AEM2;Q99LI2	Chloride channel CLIC-like protein 1	Clcc1	6775.42	13315	4003.63	13894.3	9192.23	9914.51	15346.7	6467.44	1744.73	0	0	0	0	0	0	0
Q8K4W8;P51791;E9Q2I1;Q3TF45	Chloride channel protein;H(+)/Cl(-) exchange transporter 3	Clcn3	0	0	0	0	0	0	0	0	6112.49	6134.38	6165.26	10249.4	9927.69	4236.48	14209.3	0
Q91V08	C-type lectin domain family 2 member D	Clec2d	25239.1	0	17846.7	10850.7	2999.71	0	0	3205.2	176350	206122	184479	155027	142464	127260	183486	188525
Q9Z1Q5	Chloride intracellular channel protein 1	Clic1	3.13453e+06	3.22629e+06	3.22071e+06	3.23986e+06	380089	391567	427228	416949	2.32529e+06	2.26921e+06	1.85906e+06	1.90517e+06	1.68897e+06	1.84526e+06	2.1644e+06	2.21993e+06
Q9QYB1	Chloride intracellular channel protein 4	Clic4	799638	776447	875881	1.28989e+06	242515	181194	230915	275217	310390	261590	357664	367571	134046	106105	58774.5	148678
Q5SUH7;Q5SUH6;Q99KN9	Clathrin interactor 1	Clint1	631421	630274	552623	569940	407443	473759	512228	464510	338218	505637	305589	163997	360438	538376	377645	293522
Q922J3	CAP-Gly domain-containing linker protein 1	Clip1	9500.11	9367.53	7212.56	5686.17	11943.4	14872.3	12374.6	9469.9	17075.9	4653.64	8067.86	7179.74	11855	8926.49	15108.3	13755.5
O35492;A0A1L1SST3	Dual specificity protein kinase CLK3	Clk3	300981	262140	19887.5	7424.44	1464.86	2222.83	1809.2	4202.29	180551	206678	34899.7	58943.5	179572	256933	217032	7368.46
O35493	Dual specificity protein kinase CLK4	Clk4	0	0	0	0	5594.03	0	0	0	0	0	15670.9	17001.9	5112.97	23101.3	33016.2	20208
D6RE34;Q3U466		Cln6	0	0	0	0	0	0	0	0	203669	145421	87184	250011	196270	156391	120498	119342
Q923F1;Q61189	Methylosome subunit pICln	Clns1a	825150	882097	806008	788337	422631	532161	522792	479271	154861	191157	161715	139125	145190	155442	185201	190800
Q99LI9	Polyribonucleotide 5-hydroxyl-kinase Clp1	Clp1	35653.3	7487.66	43384	144080	11955.9	6426.53	17669.8	17050.2	39910.1	43629	44250.3	75925.7	36910.7	24647.8	21699.1	20289
Q8CCN6;Q60649;E9PY58	Caseinolytic peptidase B protein homolog	Clpb	0	0	7264.4	0	5831.28	4790.2	4672.54	8271.72	0	0	0	0	0	0	6405.38	0
O88696	ATP-dependent Clp protease proteolytic subunit, mitochondrial	Clpp	484.878	32632	28657.5	0	8736.03	10189.2	5379.32	5265.94	0	0	0	0	0	27054	19702.7	37466.7
Q8VBZ3	Cleft lip and palate transmembrane protein 1 homolog	Clptm1	0	4740.32	3560.13	4262.21	0	0	4399.5	5539.04	75357.4	43382.2	45082.9	38022.7	108060	96799.6	117807	94898.9
Q8BXA5	Cleft lip and palate transmembrane protein 1-like protein	Clptm1l	0	0	0	0	0	0	0	0	34784.5	0	35936	33311.6	15229.1	8442.36	8617.58	10577.3
Q9JHS4;Q6P8N8	ATP-dependent Clp protease ATP-binding subunit clpX-like, mitochondrial	Clpx	60865.4	57362	49875.7	54386.7	11014.7	8079.76	13201.1	16567.4	71458.6	32179	51218	42033.2	27271.9	8127.79	26269.6	30754.7
Q80YR7	Claspin	Clspn	26249.2	10513.3	21425.9	10360.4	15112.7	19153.7	19103.1	12374.2	24836.5	20116.7	29800.8	27905.7	13593.6	19382.1	22188.5	29621.8
B1AWE0;Q6PFA2;B1AWE1;B1AWD8;B1AWD9;O08585	Clathrin light chain A	Clta	925122	1.02743e+06	1.09266e+06	933767	273670	358085	304428	320163	435731	419572	339120	305647	234454	308444	366359	464389
Q5SXR6;Q68FD5	Clathrin heavy chain;Clathrin heavy chain 1	Cltc	1.85425e+06	2.00427e+06	2.45629e+06	2.10902e+06	369867	311536	316900	315647	441328	285683	418808	802396	427403	332057	324301	298906
Q8R3P7;D3Z1F2;E9Q8M4;H3BLK7	Clusterin-associated protein 1	Cluap1;Gm20695	7896.14	9886.07	8351.23	25078.4	5956.15	0	5538.16	0	0	9927.56	0	0	9762.43	8263.59	5689.56	8318.59
A0A0R4J140;Z4YLI8;Q5SW19	Clustered mitochondria protein homolog	Cluh	21929.6	33578.6	29590.4	39008.7	7087.5	4783.06	9361.45	7462.16	23827.8	18242.7	25094	32888.4	49764.5	22312.9	43378.4	25947.1
Q8R4N0	Citrate lyase subunit beta-like protein, mitochondrial	Clybl	121757	111932	127706	98540.5	0	0	0	0	33636.1	55855.4	49815.6	18980.8	39712.2	57272.1	56806.2	35207.3
A0A0R4J0B4;Q99KK2	N-acylneuraminate cytidylyltransferase	Cmas	14943.3	32140.5	41828.8	23308.8	5216.53	0	5466.74	4017.37	42840.8	14962.3	46450.2	53613.5	15224.5	21400.6	0	7679.24
Q9D486	C-Maf-inducing protein	Cmip	123216	98382.6	150648	112970	30325.2	40490.9	44270.3	25023.6	33442.2	17615.6	20951.8	44828	48737.1	49542.2	58828.5	36282.6
Q9DBP5;A0A0R4J093	UMP-CMP kinase	Cmpk1	758502	710193	810915	710713	252719	227398	232135	179080	493114	516816	495632	410311	299828	427418	323470	465391
Q9CZT6	Protein CMSS1	Cmss1	42495	0	8005.08	6364.08	20392.2	13662.9	16073.6	7462.88	14628.7	7131.78	69341.2	49401.4	12731.2	20272	28746	18638.4
Q9CZ69	CKLF-like MARVEL transmembrane domain-containing protein 6	Cmtm6	0	0	70011.5	0	0	10657.9	12142.4	0	201579	105334	264292	272629	206532	124871	135214	133672
Q9DBC3	Cap-specific mRNA (nucleoside-2-O-)-methyltransferase 1	Cmtr1	69358.2	71670.4	64061	53732.7	24030.2	28947.6	28394.2	22791.5	18964.2	19964.6	17946.3	22308.2	42127.6	25400.7	19879.4	19068
Q9D1A2	Cytosolic non-specific dipeptidase	Cndp2	3.59429e+06	3.59194e+06	4.02579e+06	3.33185e+06	1.0404e+06	1.05399e+06	992799	1.04501e+06	1.2684e+06	1.46153e+06	1.23675e+06	1.18542e+06	1.17473e+06	1.49878e+06	1.30475e+06	1.51138e+06
D3Z6J3;Q3UJ81	Nuclear envelope phosphatase-regulatory subunit 1	Cnep1r1	0	0	0	0	0	0	0	0	18566	23120.7	0	0	43938.3	32513.5	25086.9	0
Q08093;D3Z7R6	Calponin-2;Calponin	Cnn2	2.72566e+06	2.86772e+06	3.65827e+06	3.13725e+06	715371	652875	590419	848136	254293	892377	1.1082e+06	1.05167e+06	850283	536478	544191	695171
Q9DAW9;A0A0G2JDV8	Calponin-3	Cnn3	4833.44	7427.41	31613.5	60678.1	29581.8	38671.9	48384.5	50734.1	0	0	0	0	0	0	0	0
Q69ZF7	Metal transporter CNNM4	Cnnm4	953.745	985.356	5016.26	0	1751.36	0	2224.82	1859.16	0	0	0	0	0	0	0	0
Q6ZQ08;A0A1D5RMD8	CCR4-NOT transcription complex subunit 1	Cnot1	123893	113127	123641	138134	18429.5	20045.9	23144.7	24324.8	26853.4	24975.2	18067.3	50896.6	18027	16320.7	12157.9	8527.67
Q8BH15;A0A1L1SS47;A0A1L1SQF2;A0A1L1SQA7	CCR4-NOT transcription complex subunit 10	Cnot10	13179.6	23072.9	10684.2	11091.2	4427.54	1962.16	1508.82	3451.44	0	0	2428.93	0	0	0	0	0
Q9CWN7	CCR4-NOT transcription complex subunit 11	Cnot11	60116.7	108662	56092.3	95761.5	23885.6	10246	7358.3	34112.7	33933.2	35684.9	0	37276.1	4230.28	35237.4	50985.5	46847.1
Q8C5L3;E9Q027;E9Q8D5	CCR4-NOT transcription complex subunit 2	Cnot2	246218	245455	264544	224550	93443.9	100585	103275	141088	62845.3	81549.6	75892.1	67942.6	75796	71322.5	79912.4	70317.2
Q8K0V4	CCR4-NOT transcription complex subunit 3	Cnot3	48946.2	31584.9	55585.8	40968	11682	25273.9	18638.1	14341.5	22295	18637	28846.2	10384.5	34605.3	35523.5	49118	29882.8
Q05BG1;E9QA19;A0A0R4J1K1;Q8BT14	CCR4-NOT transcription complex subunit 4	Cnot4	0	0	0	0	1894.35	0	6836.4	2197.22	8668.27	0	0	0	0	3472.06	14687.4	0
Q60809;Q3TLK9	CCR4-NOT transcription complex subunit 7	Cnot7	0	10588.9	31019.9	19625.3	0	2346.77	0	0	13114.5	14081	0	0	0	0	0	12812.5
Q9D8X5	CCR4-NOT transcription complex subunit 8	Cnot8	246702	256250	179337	190354	48224.7	52404.4	45453.2	27714.2	147834	120669	117666	82535.3	154936	163840	175162	160064
P16330	2,3-cyclic-nucleotide 3-phosphodiesterase	Cnp	95782.4	82624.6	63608.9	109997	3270.64	11394.1	12681.8	9920.79	91324.2	50075.7	42509.7	71106.7	28752.8	44785.4	33607.6	37481.6
A0A1W2P729;Q9QXT0	Protein canopy homolog 2	Cnpy2	296003	265582	245817	189993	138954	259327	153114	134533	132032	170729	108855	0	69273.5	100259	95866.6	112956
Q8BQ47;D3Z0T5	Protein canopy homolog 4	Cnpy4	7804.18	0	0	0	3409.44	2041.34	3093.49	0	0	0	0	0	0	0	0	0
R4GML3;A2AL36;E9Q9E7	Centriolin	Cntrl	5883.42	7198.41	7019.65	3003.58	2139.11	2334.48	1812.96	3984.1	4434.6	1518.22	5726.53	10431.6	1752.88	1264.61	1529.74	1359.48
Q9D2R6;E9Q6W2	Cytochrome c oxidase assembly factor 3 homolog, mitochondrial	Coa3	94365.1	0	50210	35793.5	13789.7	24444.5	25605.4	21345.7	79641.4	72282.6	75457.7	62918.1	67552.1	60336.1	106001	98518.7
Q921H9	Cytochrome c oxidase assembly factor 7	Coa7	56158.6	27844.3	20669.1	36712	25482.4	26745.6	15885.4	15116.1	12728.7	17132.3	15515.8	0	43577.5	38130	47506.2	23692
Q9DBL7	Bifunctional coenzyme A synthase;Phosphopantetheine adenylyltransferase;Dephospho-CoA kinase	Coasy	14872.7	14217.6	14888.7	0	0	0	0	3258.92	23116.8	21298.7	50278.9	77448.8	15398.6	0	8643.04	15042
B1AZ15;B1AZ14;Q3UMF0	Cordon-bleu protein-like 1	Cobll1	20160.3	18223.1	15599	10439.2	3897.01	3232.62	5604	6902.65	23948.1	27381.7	19969.3	33517.2	6795.64	22769.1	8165	18452.1
Q62507	Cochlin	Coch	32105.1	34509.9	0	17191.6	0	8289.09	9559.72	6702.75	8229.56	0	15038	0	0	14093.9	16870.8	11824
Q9Z160;Q810S7	Conserved oligomeric Golgi complex subunit 1	Cog1	15934	14954.8	17187.8	9922.86	741.273	2429.49	511.446	0	0	0	5882.29	6081.4	3420.44	0	1556.55	0
Q921L5	Conserved oligomeric Golgi complex subunit 2	Cog2	9854.09	8330.92	20739.3	18425.5	3490.17	3500.05	1286.6	6120.42	5730.99	8998.26	22734.8	10795.8	8356.46	17122.3	15578	15229
E9QL65;Q8CI04	Conserved oligomeric Golgi complex subunit 3	Cog3	9246.38	6329.42	19851.9	9278.21	0	1941.52	0	2095.54	1161.75	0	0	2102.66	0	1120.43	0	1237.44
Q8C0L8	Conserved oligomeric Golgi complex subunit 5	Cog5	83752.5	82812	78170.1	106610	19204.5	16322.6	24024.9	15283.9	31965.9	22781.2	53066.2	66517.3	40277.9	20593.7	14244.7	32682.6
Q8BRB0;A0A0R4J0L5;Q8R3I3	Conserved oligomeric Golgi complex subunit 6	Cog6	5565.46	4793.2	0	0	0	0	0	0	6101.14	4670.34	0	0	0	0	5552.48	7388.37
A0A0R4J0Q9;Q3TR20;Q3UM29	Conserved oligomeric Golgi complex subunit 7	Cog7	9104.65	5726.16	16453.7	8166.62	664.843	0	624.754	401.666	11211.1	4009.71	21445.1	19796.5	11422.7	0	2989.65	3734.44
E9Q284;Q5SU73	Coilin	Coil	5391.37	0	0	17741.4	0	0	4193.05	0	2547.67	4868.88	4319.54	7957.88	4803.62	0	3079.12	7354.95
Q9EQG9	Collagen type IV alpha-3-binding protein	Col4a3bp	0	8479.99	9313.7	11863.5	316.871	0	0	3530.83	14017.4	0	12750.2	12473.6	4989.5	4362.52	0	10150.6
J3QQ16;A0A087WS16;E9PWQ3;D3YWD1		Col6a3	0	925.145	0	0	636.501	796.589	801.783	725.775	3050.74	4700.87	5162.24	3843.2	6845.69	5696.1	10157.8	9221.77
Q8K297	Procollagen galactosyltransferase 1	Colgalt1	172822	182422	182137	126825	53242.6	58485.1	53733.7	46572.3	117977	111058	93200.2	68597.4	99429.3	110615	63653.7	92936
Q8K4M5;Q8VI86;G8JL54;F7BCN0;F7BZY0	COMM domain-containing protein 1	Commd1;Gm28048	110550	133657	118684	120285	6056.62	44121.3	46152.6	35427.1	11178.8	0	12726.4	0	0	0	32162	0
Q8JZY2	COMM domain-containing protein 10	Commd10	91703.3	84275.9	72047.5	59844.4	22014.3	25935.4	30665.6	23421.1	0	0	24138.3	23284.4	0	0	26246.7	0
Q8BXC6	COMM domain-containing protein 2	Commd2	35393.3	56647.7	69433.8	56221.7	17742.4	14496.9	17708.1	16187.6	28764.3	0	33825.1	51902.7	0	20722.9	23132.1	30954.5
Q63829	COMM domain-containing protein 3	Commd3	317145	219934	301919	200381	86175.5	102024	68401.2	93120.7	315224	216354	469218	240010	249870	213307	318263	216310
Q9CQ02;A0A1L1SRX4;A0A1L1SVC7;A0A1L1ST08;A0A1L1SRJ9	COMM domain-containing protein 4	Commd4	0	0	0	0	20556	12136	14158.2	19118.8	0	0	0	0	0	0	18257.1	14422.6
Q3V4B5;B7ZNP3	COMM domain-containing protein 6	Commd6	187679	262169	138074	131574	54502.9	55974.7	49188	129251	77227.8	100918	102903	41498.2	87284.5	44363.5	112569	48142.1
Q8BG94;A2AU52	COMM domain-containing protein 7	Commd7	0	0	0	0	0	0	0	4135.27	31648.2	0	35492.3	44215.1	0	0	0	0
Q9CZG3;A0A0G2JEX2	COMM domain-containing protein 8	Commd8	20432.1	25602	24410.5	22346.8	9504.4	13337.9	11900.6	11256.6	0	0	0	0	0	0	0	0
Q8K2Q0	COMM domain-containing protein 9	Commd9	95339.9	65363.4	150223	97632	26325.7	26313.1	17886.7	39282.4	134391	44514	117904	98886.6	95171	53312.9	55931.2	85248.3
O88587	Catechol O-methyltransferase	Comt	130406	106912	151934	116116	55728.3	16297.4	20597	50786.4	261217	115613	208494	168181	71746.2	7298.37	66758.9	92587.6
Q8BIG7;H3BJ37	Catechol O-methyltransferase domain-containing protein 1	Comtd1	0	0	0	0	0	0	0	0	31406.8	6120	42733.1	46021.7	26280.1	0	6729.82	17511.9
Q8CIE6;F8WHL2	Coatomer subunit alpha;Xenin;Proxenin;Coatomer subunit alpha	Copa	534132	550700	557757	513411	93693.7	78155.6	72980.3	95107.8	257311	154605	231868	349645	219783	174770	157838	127364
Q9JIF7	Coatomer subunit beta	Copb1	454348	455492	543888	508074	123821	117620	116380	113374	109154	52361.6	66576.6	112305	109474	98917	67617.3	60209.3
O55029	Coatomer subunit beta	Copb2	185681	263135	221174	201263	17441.9	22354.9	22647.8	21052.4	201716	117134	157857	210645	192399	141466	131608	130009
O89079;D3Z315;F6YFR7	Coatomer subunit epsilon	Cope	920628	917180	849665	744248	195475	193495	202135	213635	276833	380719	340681	227833	339341	385189	276226	386366
Q9QZE5	Coatomer subunit gamma-1	Copg1	625856	639549	626038	581069	98139.5	112126	89727.2	76031.1	228940	138249	128030	311656	114897	72075.3	117568	95254.5
Q9QXK3	Coatomer subunit gamma-2	Copg2	133711	86740	90234.4	106129	18805.2	23800.3	22777.2	16478.8	7097.72	3433.41	9921.54	54226.4	23972.3	20272	16750.3	17770.1
P61202	COP9 signalosome complex subunit 2	Cops2	341799	363315	406595	391771	123929	115768	119159	127131	161132	38230.5	170010	154289	125594	51075.5	87569.4	101207
O88543;F6YCA7	COP9 signalosome complex subunit 3	Cops3	562485	478498	609695	548977	138585	120447	111079	112397	265419	174440	223315	344035	210964	169931	167575	168711
O88544;F6QTS1	COP9 signalosome complex subunit 4	Cops4	889447	777078	838555	721668	242483	201673	192920	258199	389928	272417	303531	248814	288616	236669	332719	286318
O35864	COP9 signalosome complex subunit 5	Cops5	343625	470867	413698	402005	175142	136765	127350	147266	120067	88369.3	133346	124325	53815.4	90037.5	85754.9	102003
D3Z0F5;O88545	COP9 signalosome complex subunit 6	Cops6	320927	319712	432485	440997	39954.5	34360.9	43991.3	84209.9	196346	221726	145777	201023	250924	219490	87481.1	253640
Q9CZ04;D3Z440;D3YVI6	COP9 signalosome complex subunit 7a	Cops7a	21245.8	0	0	0	3650.47	3532.45	4216.86	2478.12	66873.5	41267	71738.6	17039.5	45627.6	45662.1	98298.4	70445.9
Q8BV13	COP9 signalosome complex subunit 7b	Cops7b	303767	255198	254384	423301	139746	144435	137256	143620	21983.6	143574	218464	118151	25182.9	20807.3	18754.9	0
Q8VBV7	COP9 signalosome complex subunit 8	Cops8	711281	628553	717962	740507	223326	279637	211096	258151	458244	396212	323492	630857	345331	473919	441235	433936
P61924	Coatomer subunit zeta-1	Copz1	659173	1.58365e+06	1.54753e+06	721668	109290	152651	245215	95697.3	1.29275e+06	1.59151e+06	1.09744e+06	1.04756e+06	708426	1.76259e+06	1.0517e+06	848713
Q8BMS4	Ubiquinone biosynthesis O-methyltransferase, mitochondrial	Coq3	0	0	0	0	0	0	0	0	0	8702.04	0	0	13047.3	16738.6	22269.6	15327.2
B7ZCV4;Q8BGB8	Ubiquinone biosynthesis protein COQ4 homolog, mitochondrial	Coq4	0	7365.84	0	0	0	0	0	7669.19	31902.6	0	29166.8	39158.6	15943.7	37853.1	33860.1	24443.7
Q9CXI0	2-methoxy-6-polyprenyl-1,4-benzoquinol methylase, mitochondrial	Coq5	6855.07	11638.8	6186.08	15474.8	0	0	0	0	0	0	17731.2	0	0	0	0	0
Q8R1S0;D6RG57;D3YW66	Ubiquinone biosynthesis monooxygenase COQ6, mitochondrial	Coq6	71335.5	62059.7	1.50707e+07	85200	6.36153e+06	11237.4	15702	12869.5	2.21046e+07	2.89839e+07	3.12198e+07	3.06466e+07	56521.7	2.729e+07	2.69607e+07	40408.1
A0A140LIF0;Q3TYT1;P97478	5-demethoxyubiquinone hydroxylase, mitochondrial	Coq7	29888.6	0	0	32894.3	28242.3	19653.5	21367.4	56450.5	0	0	0	27005.4	0	0	0	0
Q8K1Z0;F6SFF5	Ubiquinone biosynthesis protein COQ9, mitochondrial	Coq9	4993.83	24095.1	0	26533.3	1568.44	5551.99	0	0	0	0	18731.3	0	17012.3	21482.3	19287	15648.6
O89053;G3UYK8	Coronin-1A;Coronin	Coro1a	9.90456e+06	1.01089e+07	8.46519e+06	1.16283e+07	1.74456e+06	1.83863e+06	2.19287e+06	2.01679e+06	7.49861e+06	6.63934e+06	6.12823e+06	7.18154e+06	7.62919e+06	8.24908e+06	7.68747e+06	8.55327e+06
Q9WUM3	Coronin-1B	Coro1b	615506	755679	648198	519170	81755.8	51829.4	84087.9	95958.7	259106	259809	231972	275863	194232	184183	193681	189812
Q9WUM4	Coronin-1C	Coro1c	1.21522e+06	1.4952e+06	1.33049e+06	1.48275e+06	326570	298924	308360	370933	508572	387927	482859	528509	383321	317488	281755	284739
B1AVH5	Coronin	Coro2a	361172	393770	466575	503872	108411	95112.6	105976	130899	115714	113934	111968	172147	160663	131238	132075	108347
Q8C0P5	Coronin-2A	Coro2a	0	0	0	0	7147.9	8470.99	0	0	0	0	15251	20860.9	18430.2	15358.3	14614.6	9922.28
Q9D2V7	Coronin-7	Coro7	319364	316442	288208	223735	52807	42749.5	40736.4	41438.2	20340.8	46473.4	70640.2	117306	22389.5	14278.5	36679.5	16204.1
Q9CQI6	Coactosin-like protein	Cotl1	1.22034e+06	1.44739e+06	1.23403e+06	1.12863e+06	326425	275405	246100	234447	1.1075e+06	672803	1.28464e+06	1.38736e+06	835520	628477	783452	1.06363e+06
Q8BJ03	Cytochrome c oxidase assembly protein COX15 homolog	Cox15	6738.57	0	0	5216.08	0	0	0	0	9818.68	6184.48	13418.3	34792.8	6000.69	20414.4	15615.4	0
P56394	Cytochrome c oxidase copper chaperone	Cox17	240548	191755	202951	391503	152401	183209	268828	134654	0	0	0	0	0	0	21889.2	26096.5
P19783;M0QWX7	Cytochrome c oxidase subunit 4 isoform 1, mitochondrial	Cox4i1	1.70125e+06	1.94556e+06	1.48531e+06	1.75711e+06	367863	385967	414916	446256	1.62824e+06	1.65849e+06	1.63825e+06	1.17057e+06	2.05524e+06	1.61757e+06	1.72969e+06	2.33912e+06
P12787	Cytochrome c oxidase subunit 5A, mitochondrial	Cox5a	790098	367426	1.26816e+06	679716	375733	333345	252822	505321	1.05503e+06	606564	1.45353e+06	782154	767787	587369	789792	1.08667e+06
Q9D881;P19536	Cytochrome c oxidase subunit 5B, mitochondrial	Cox5b	344855	314061	279235	455574	184934	284150	268840	103546	84255.4	120882	96423	93578.6	195846	128806	107269	133331
P56391;A0A140LIU3	Cytochrome c oxidase subunit 6B1	Cox6b1	472932	321510	0	386747	119547	0	167123	121123	0	174115	0	120776	0	0	0	0
Q9CPQ1	Cytochrome c oxidase subunit 6C	Cox6c	1.05164e+06	1.06482e+06	919835	1.70333e+06	521246	566060	714664	434609	911523	915319	1.04511e+06	1.06981e+06	1.15458e+06	1.07714e+06	1.24001e+06	1.32214e+06
P48771	Cytochrome c oxidase subunit 7A2, mitochondrial	Cox7a2	2.0103e+06	1.65125e+06	1.49362e+06	1.94095e+06	868899	935680	1.03893e+06	755534	395188	444008	423969	415601	572994	804644	561453	714017
E9PZS8;Q61387	Cytochrome c oxidase subunit 7A-related protein, mitochondrial	Cox7a2l	195326	95205.2	223123	251104	41107.3	29946.1	34016.5	8510.83	0	0	0	17605.4	93810.4	73805.1	0	112956
P17665	Cytochrome c oxidase subunit 7C, mitochondrial	Cox7c	226154	207618	165932	3935.07	83228.1	109623	0	106671	83416.5	0	114181	0	152359	3965.41	234678	6511.28
O89001	Carboxypeptidase D	Cpd	0	6537.77	9001.28	10932.2	7947.92	4827.79	10159.4	7987.21	0	0	9158.37	0	3909.83	0	12040.5	3516.96
Q8C166;B7ZCP4;B7ZCP6;E9Q806	Copine-1	Cpne1	297842	284295	305382	306818	54421.6	44313	60288.1	62573.3	345679	291639	355740	449757	251359	107317	141688	143593
Q8BT60	Copine-3	Cpne3	162486	155544	191950	147841	36795.1	39382.2	43217.6	34645.2	75508.7	47228.5	135228	163492	60432.9	58586.6	43259.9	55352.7
P36552	Oxygen-dependent coproporphyrinogen-III oxidase, mitochondrial	Cpox	253477	317676	377530	289830	110382	94041.5	93104.9	138638	76636.4	90431.7	145157	84888.9	140402	99878.1	162192	109236
Q8BFS6;D3Z7F7	Serine/threonine-protein phosphatase CPPED1	Cpped1	57564.8	48567.9	18316.6	0	16827.1	28008	26720.6	30654.4	0	0	0	0	0	0	0	0
Q9EPU4	Cleavage and polyadenylation specificity factor subunit 1	Cpsf1	55783.2	44687.6	36250.3	51516.2	4803.02	11759.8	9693.27	4371.29	30941.3	25897.4	27613.4	57468.3	18041.9	28659.8	24326.2	5720.46
O35218	Cleavage and polyadenylation specificity factor subunit 2	Cpsf2	68733.9	90195.7	40618	76442.2	13532.1	17280.2	19064.8	17293.8	53386.3	14037.4	49535.3	79139.7	27324.6	15636.4	19393	27319
Q9QXK7;A0A1Y7VLY3	Cleavage and polyadenylation specificity factor subunit 3	Cpsf3	359160	451323	518028	426201	108501	106274	102639	134231	220351	143788	209425	244562	185630	169351	174465	140727
A8Y5J3;Q9CWS4	Integrator complex subunit 11	Cpsf3l	81768.3	103919	88519	82060.3	14934.7	6765.14	6734.1	7119.18	19801	12634.7	22571.4	51629.2	15643.7	6127.35	13629.5	10663.3
B2LVG5;B2LVG6;E0CXT7;Q8BQZ5;F7B6Z5	Cleavage and polyadenylation specificity factor subunit 4	Cpsf4	52322.2	32395.8	38761.1	35480.2	22695.3	21843	20707.5	24983.2	0	0	17655.7	0	0	14526.3	0	0
H3BJ30;H3BJW3;Q6NVF9	Cleavage and polyadenylation specificity factor subunit 6	Cpsf6	648415	418908	413362	323692	190259	138321	132551	285247	994520	732920	964530	689647	655570	484651	554635	571043
Q8BTV2	Cleavage and polyadenylation specificity factor subunit 7	Cpsf7	171709	10174.8	159789	99996.8	0	2128.04	4778.19	11649.5	209308	30493.3	296343	245699	92014.6	52103.9	53826.7	65901.5
P52825	Carnitine O-palmitoyltransferase 2, mitochondrial	Cpt2	66464.2	88375.1	91217.8	64197.3	10853.5	10816.5	6982.22	10130.9	26892.5	26602.5	32962.5	40953.2	29557.9	0	32828.1	0
Q64735;A0A0A6YY75;A0A0A6YVT1;A0A0A6YXN9	Complement component receptor 1-like protein	Cr1l	23347.6	17113.9	6159.87	0	4012.87	8313.52	9435.85	6307.24	2612.1	6773.31	4590.92	18035.4	2859.24	0	0	12926.3
O88843	Death domain-containing protein CRADD	Cradd	184437	139480	109593	151027	18291.2	9565	0	25563.2	106452	120251	278213	210965	106442	54258.2	90490.7	73513.9
O35427;A0A0J9YU23	DNA-directed RNA polymerase III subunit RPC9	Crcp	52374.7	128225	351255	0	32230.2	44437	24344	25729.5	41652.5	0	0	16880.2	18076.3	0	0	0
Q62347;Q01147;A0A087WRI6	Cyclic AMP-responsive element-binding protein 1	Creb1	645546	352500	387245	566800	250796	259951	293123	378872	584101	734933	404236	262548	394041	445784	236372	547759
F8VPR5;P45481;A0A0U1RQB6	CREB-binding protein	Crebbp	18909.7	15406.2	12355.1	18561.8	8588.8	6377.67	9030.38	17613.3	4097.87	8986.67	5800.79	7238.23	3209.02	3270.47	4264.67	3893.03
O88668;K4DI63;J3QP41	Protein CREG1	Creg1	173783	150600	196719	181509	72178.8	53246.2	58870.8	90741.5	82453.8	107885	179763	90723.9	136966	93441.6	0	92096.8
D3Z7P7;D3Z326;F6VJ22;D3Z6A5;F6QWT6;F6U9F5;F6Q346;F6W4F5;E9PWV9;D3Z7M6;F6QKL8;D3Z2U7		Crem	350103	399392	381319	286717	123749	133916	131751	152383	0	0	0	0	0	0	0	0
D3Z0B6		Crem	0	43530.7	72025.7	0	20629.7	36872.8	26758.6	0	0	0	0	0	0	0	0	0
A0A0G2JEK2;P63254	Cysteine-rich protein 1	Crip1	62975.5	64661.5	95700.2	199927	16520.2	19634.4	25737.9	17346.3	46589.7	62455.2	56383.1	91270.9	36843.2	44409.6	27138.4	41990.5
P47941	Crk-like protein	Crkl	300808	331875	426865	267605	133535	129087	111968	115615	134452	78067	121948	95077.8	81271.7	63339.5	30582.4	128082
A0A0G2JGP1;A0A0R4J0F5;Q8CII9;A0A0G2JF13	Cytokine receptor-like factor 2	Crlf2	143127	143821	165705	153626	37564.6	43809.4	52662.4	44737.3	79400.7	78801.7	39216.6	67966.6	54522	21175.1	69078.4	58741.4
Q9Z2L7	Cytokine receptor-like factor 3	Crlf3	0	0	11643.9	0	5001.93	2969.92	0	0	0	12164.3	8966.21	0	0	0	16137.1	11521
Q6P1J1;P97427	Dihydropyrimidinase-related protein 1	Crmp1	26310.1	30931.9	43177.2	37008	0	1438.94	4079.22	646.578	9101.48	14897.4	15121.7	8992.34	11252.8	8289.95	5562.05	0
P63154	Crooked neck-like protein 1	Crnkl1	38019.1	49744	36168.2	48363.1	7141.51	4355.38	4223.55	0	230143	142517	167796	167354	193602	153583	156362	167595
Q8CJ40	Rootletin	Crocc	0	0	39750.4	82554.6	10284.7	0	17554.1	0	27754.8	43065.8	23512.6	0	31540.4	37435.2	0	23371.3
Q9DC50	Peroxisomal carnitine O-octanoyltransferase	Crot	210087	169246	142378	120666	28746.1	22744.6	18677.9	30984.8	93930.4	107171	44397.2	48696.7	58750.5	66072.6	73712.3	46787.3
Q91X84	CREB-regulated transcription coactivator 3	Crtc3	0	10278.1	21382.3	0	5558.61	13915.1	0	15236.6	14432	0	11519.5	19117.4	0	8907.63	0	8561.1
Q99KP3	Lambda-crystallin homolog	Cryl1	16866	21497.1	25478	0	7987.99	0	3625.92	4023.08	0	0	0	0	0	0	0	0
P47199;A0A0A6YXR4;A0A0A6YVS7;V9GXY8	Quinone oxidoreductase	Cryz	15033.1	54232.4	52206.4	27406.4	5983.15	9027.58	8122.73	5673.57	0	0	0	0	0	7648.15	0	13749.1
Q921W4;D3YZD6;D3Z6I4	Quinone oxidoreductase-like protein 1	Cryzl1	13444.4	8527.04	18586.6	39279.9	6166.97	0	0	0	12326.5	0	27240	0	0	0	0	17934.3
Q9CZU6	Citrate synthase, mitochondrial	Cs	3.32424e+06	3.18441e+06	2.88781e+06	2.88046e+06	580282	325659	541838	584494	1.76865e+06	1.45059e+06	1.5734e+06	1.35438e+06	1.99614e+06	1.91606e+06	1.60561e+06	1.80339e+06
Q91W50;Q8JZN2;A0A0G2JF72	Cold shock domain-containing protein E1	Csde1	469883	395080	450420	505903	131642	159517	137386	123464	213207	157592	144505	198113	183580	151262	127783	146957
Q9ERK4;E9Q1T9;F6ZEW4	Exportin-2	Cse1l	163640	7.01377e+06	6.21546e+06	4.32667e+06	2.58509e+06	2.98067e+06	3.24716e+06	3.10513e+06	9.03478e+06	1.17338e+07	1.26809e+07	1.25024e+07	9.85439e+06	1.10323e+07	16805.3	1.06647e+07
P41241	Tyrosine-protein kinase CSK	Csk	321681	321137	326305	341969	47873.4	57586.9	48778.8	65984.1	391709	295201	473675	481178	293151	192502	280612	284540
E9Q4G7;E9PWB2;Q8BK63;H7BXB1;E9Q3W1	Casein kinase I isoform alpha	Csnk1a1	939226	969005	1.0611e+06	943186	130018	141549	166241	177991	598211	490608	685800	606643	735982	590625	572718	466906
Q9DC28	Casein kinase I isoform delta	Csnk1d	249218	242892	250912	299663	64216.4	54354.9	76179.4	70661.8	84530.4	148890	83003.6	62135.5	92150.9	91266.2	93085.6	78307.2
Q8C4X2	Casein kinase I isoform gamma-3	Csnk1g3	11116.5	11055.5	0	22072.9	3161.74	0	4291.25	7029.57	9283.01	0	15036.9	19849.2	17801.4	14331.2	18843.3	15308
Q60737	Casein kinase II subunit alpha	Csnk2a1	2.55655e+06	2.22592e+06	3.31598e+06	3.03818e+06	953431	677604	660018	1.20635e+06	1.55618e+06	1.42906e+06	1.82907e+06	1.04416e+06	1.93098e+06	1.57696e+06	2.13447e+06	1.80197e+06
O54833;A0A1D5RM74;A0A1D5RLE4	Casein kinase II subunit alpha	Csnk2a2	292443	260342	302879	253857	89532.4	76911.6	52703.3	128175	180606	94043.3	176815	49746.8	206715	190327	209872	106640
P67871;G3UZJ5;G3UZA4;G3UXG7;G3UZX4	Casein kinase II subunit beta	Csnk2b	606172	688401	1.03321e+06	1.41414e+06	443074	296939	352786	421513	339696	438683	437146	376694	566775	524256	415899	417473
P97315	Cysteine and glycine-rich protein 1	Csrp1	132957	156529	143931	170240	90964	95905.6	80799.5	67861.8	71183.5	106595	64023.1	48387.3	86056.7	195825	75832.4	88491.2
O89098	Cystatin-F	Cst7	18270.8	17573.9	9630.37	25653.5	7190	12810.6	11677.1	4604.22	0	7352.95	0	0	0	0	0	0
Q62426	Cystatin-B	Cstb	1.27661e+06	1.47818e+06	1.98687e+06	1.75898e+06	643442	714660	683603	713487	103041	180155	76356.5	64664.8	137551	262102	90781.6	69462.4
Q99LC2	Cleavage stimulation factor subunit 1	Cstf1	539137	447756	542028	596494	209457	176448	177799	216846	173675	70614.6	140347	185500	194243	72622.5	101747	128829
Q8BIQ5	Cleavage stimulation factor subunit 2	Cstf2	716328	568016	599525	582292	269094	269933	301154	277237	194854	298486	208329	200105	93674.1	125266	142582	123218
Q8C7E9	Cleavage stimulation factor subunit 2 tau variant	Cstf2t	126652	107036	136907	89756	57999.2	75825.5	73036.1	60731.2	58482.3	46927	62083.9	58242.8	51059.8	52490.2	42906.6	33896.6
Q99LI7	Cleavage stimulation factor subunit 3	Cstf3	73783	83761.5	100234	107218	13964.8	9789.36	10033.6	20946.6	95738.8	49686.1	42501.4	92945.8	67347.1	45485.4	31579	13637.4
H3BKH2;H3BJI6;H3BJ71		Ctage5	1130.04	1015.57	743.851	4399.95	1788.3	2828.57	3035.91	1703.69	4326.09	7251.36	9269.76	1811.86	4193.17	7127.5	5473.92	8873.3
A0A0J9YU62;O88712;A0A0J9YUM4;A0A0J9YTW3	C-terminal-binding protein 1	Ctbp1	157273	119361	86814.5	210047	57717.5	45902.7	57215.5	80402.2	135539	117376	133852	283429	129911	32414.6	47945.8	97885.8
Q8R242	Di-N-acetylchitobiase	Ctbs	0	30630.7	57943.3	73983.9	11779.6	6760.63	13968.9	7989.11	31582.9	25890.9	32321.3	0	0	0	20868.7	31400.4
Q5SUQ9	CST complex subunit CTC1	Ctc1	13346.2	9627.9	12859.7	6772.45	444.613	1687.17	1479.62	2335.89	0	1812.77	0	0	631.587	0	0	0
Q61164	Transcriptional repressor CTCF	Ctcf	483226	193983	119278	126624	113167	82661.7	71566.8	108435	31880.6	78709	2037.37	11414.4	13046.1	87781.6	8670.37	9510.51
Q7TSG2	RNA polymerase II subunit A C-terminal domain phosphatase	Ctdp1	12520.7	0	9079.44	20774.3	7270.44	5813.19	6419.4	8187.34	2957.29	5235.23	9068.91	0	0	3828.16	2145.69	8859.08
Q8BG15	CTD small phosphatase-like protein 2	Ctdspl2	0	0	6406.1	7839.95	0	0	0	0	0	26043	0	23807.4	15536	0	0	15924.6
Q8VCN5	Cystathionine gamma-lyase	Cth	4489.55	3666.23	0	15311.2	138471	138963	139198	124655	0	0	5253.46	7540.47	4754.14	0	2509.73	6387.4
P12399	Protein CTLA-2-alpha	Ctla2a	599591	573821	553553	620990	84607.4	72973	111407	73706.5	5545.19	33653.2	22782.4	40657.8	12080.6	14830.9	9476.19	15418.2
A0A0R4J245;A0A286YD17;P12400;A0A286YDU1	Protein CTLA-2-beta	Ctla2b	4447.24	5014.08	7564.55	15601.7	610.279	956.763	1282.8	535.484	0	0	0	0	0	0	0	0
Q6GTR6;P09793	Cytotoxic T-lymphocyte protein 4	Ctla4	363903	506093	404023	275795	45219.2	37213.3	74620.8	26155	717336	541447	1.62191e+06	940677	398656	235325	582778	303422
P26231	Catenin alpha-1	Ctnna1	150304	145714	179110	183594	29671.8	26648.3	38259	31174.9	67377.5	96603.8	60714.5	67068.3	16304.5	23382.2	14588.7	20764.1
E0CXB9;Q61301;Q8BS72	Catenin alpha-2	Ctnna2	0	0	0	0	3169.58	2157.58	0	6607.44	23222	0	0	0	0	0	0	0
Q9CWL8	Beta-catenin-like protein 1	Ctnnbl1	234347	319120	273289	254264	96095.2	84713.6	90545.6	98951.2	110303	125790	99048.9	112174	104021	90845.7	85237.4	52867.9
P70698	CTP synthase 1	Ctps1	138309	84537.9	143535	142450	83617.2	70530.2	64231.2	82883.6	53615.9	37342.7	59310	92017.5	86090	32176	43161.2	50329.7
P70303	CTP synthase 2	Ctps2	114767	110746	136145	83416.4	31126.7	17521.1	30963.2	25337.4	23171.1	0	0	9015.7	11106.4	8061.87	23006.4	6515.27
Q62018	RNA polymerase-associated protein CTR9 homolog	Ctr9	0	0	2531.18	0	9720.45	7517.53	9929.85	12720.3	0	0	195.938	0	4957.89	34181.3	9410.09	27017.4
G3X8T3;P16675	Carboxypeptidase;Lysosomal protective protein;Lysosomal protective protein 32 kDa chain;Lysosomal protective protein 20 kDa chain	Ctsa	564739	431692	522222	491888	120383	128185	120576	69490	130340	264893	136624	86308.2	100339	40371.3	26537.7	15140.2
P10605	Cathepsin B;Cathepsin B light chain;Cathepsin B heavy chain	Ctsb	383150	319980	441398	263677	137394	131240	123485	101475	43043.6	39247.3	53007.3	19013.6	24941.2	18779.6	28925.8	14892
P97821;D3Z220	Dipeptidyl peptidase 1;Dipeptidyl peptidase 1 exclusion domain chain;Dipeptidyl peptidase 1 heavy chain;Dipeptidyl peptidase 1 light chain	Ctsc	193971	200255	144406	201223	59741.5	51882	79188.8	49279.5	61809.7	119444	101258	38831.2	53600.1	50922.6	56554.7	47623.7
P18242;F8WIR1;F6Y6L6;A0A1B0GT66	Cathepsin D	Ctsd	572053	641337	885111	738235	338273	353842	288983	354058	517298	561662	393480	362980	373322	363950	225180	298742
P06797;A0A1Y7VNM3	Cathepsin L1;Cathepsin L1 heavy chain;Cathepsin L1 light chain	Ctsl	37255.2	32182.6	45303.2	31477.4	28875	34722.8	37533.6	29297.2	0	0	0	0	0	0	0	0
F6WR04;O70370	Cathepsin S	Ctss	104148	81560.3	117576	56529.7	33017.1	33161.6	35761.1	40266.4	0	7515.39	19879.3	0	0	14867.8	0	23519.9
P56203	Cathepsin W	Ctsw	533800	566228	605500	499176	106055	90982.3	82525.6	109241	327677	423496	145850	257058	215660	227388	146115	274648
Q9WUU7	Cathepsin Z	Ctsz	267429	270086	238219	369078	85789.3	98190.5	104778	96840.5	0	22014.9	12587.8	19892.1	0	34044.2	4561.69	2593.65
Q3U308;G3UXB4	Cytoplasmic tRNA 2-thiolation protein 2	Ctu2	39940.4	31369.8	25270.2	29629	18006.1	13809.9	10026.6	12386.5	42655.1	22730.1	44388.9	41448.3	26288.1	28684.8	24309.6	30583.3
Q9CXX9	CUE domain-containing protein 2	Cuedc2	97358.7	102838	74404.9	180567	30662.1	32662.9	47759.6	28104	49316.9	103423	68990.6	57462.3	82266.9	78356.3	107861	107977
Q9WTX6;Q3TPM3	Cullin-1	Cul1	31176.6	45018.5	34766.4	35094.7	3006.68	2475.9	2951.73	2106.54	28404	8825.71	32804.3	34695	5199.89	951.991	0	5581.78
Q9D4H8;E0CYT5	Cullin-2	Cul2	46433.8	55562.4	85343.4	62862.6	9820.92	6095.43	3528.05	2900.25	31259	25786.1	26015.5	54467.9	26772.5	15190.8	18277.9	16557.5
Q9JLV5;E9Q4T8	Cullin-3	Cul3	169185	139069	163637	215859	33211.7	19040.9	16082.9	17032.4	127796	59218.4	71711.7	109349	109169	77857.9	60865.4	48706.1
Q3TCH7	Cullin-4A	Cul4a	4412.39	0	0	2666.49	0	558.018	0	0	7015.21	0	0	749.974	3300.07	0	1760.45	2288.91
E9PXY1;A2A432;J3QJX0	Cullin-4B	Cul4b	90797.6	73610.6	81782	59471.7	9701.86	7358.94	6196.95	10141.1	74002.8	39908.8	53291.7	60572.5	39866.8	28638.7	32639	35349.5
E9PV12;G3X914;Q9D5V5;E9Q6Z0	Cullin-5	Cul5	78366.8	75778.2	79739.1	40661.4	10911	8736.69	8608.18	10115	52682.1	25952.1	47041.7	39056.8	53177.4	28862.8	58383.8	42372.4
D5MCW4;Q9CQ89	Protein CutA	Cuta	436711	565626	497391	527306	146846	136592	88429	147344	315836	241319	243090	179543	203451	263763	253530	230569
E9QKE9;H3BK24;H3BJQ9;H3BLS0;P53564;H3BKF6	Homeobox protein cut-like;Homeobox protein cut-like 1	Cux1	0	0	1622.23	0	1484.23	4085.92	3829.62	2536.83	12266	3849.77	5656.2	0	479.022	0	1416.78	4172.66
Q9JHS9;A0A1L1SVD8	Spliceosome-associated protein CWC15 homolog	Cwc15	216744	203640	203199	368476	117384	98735.5	111503	115470	134583	230112	230741	184470	191414	237157	253156	294134
B1AYU7;Q8C5N3;B1AYU4;A2AK44;A2AK42	Pre-mRNA-splicing factor CWC22 homolog	Cwc22;Gm13695;Gm13697	18888.9	0	18250.3	22469.1	4108.41	0	3270.48	5147.34	44869.3	33578	94184.9	160114	19537.7	11386	33383.1	27284.8
Q9DBF7	Pre-mRNA-splicing factor CWC25 homolog	Cwc25	44807.7	36015.9	43931.1	68486	19105.8	35876.9	42362	31709.7	45264	80731.4	30703.7	31978.1	46068.6	33801.6	51572.7	50893.6
Q3TKY6	Peptidyl-prolyl cis-trans isomerase CWC27 homolog	Cwc27	16784.4	49648.4	64712.9	17060	38914.9	20351.4	30379.5	45707.1	24269.9	86827.5	24770.2	19654.2	42283.4	51606.9	99154.7	100140
Q8CI33	CWF19-like protein 1	Cwf19l1	0	1804.33	1317.92	14620.4	3974.83	2619.96	3421.62	2820.39	0	0	5758.18	0	0	3265.33	2680.27	7633.73
Q8BG79	CWF19-like protein 2	Cwf19l2	3139.44	2474.91	2978.04	0	687.464	4070.51	5887.46	520.486	0	0	0	0	0	0	0	0
G5E850;P56395	Cytochrome b5	Cyb5a	1.13682e+06	1.4645e+06	1.31238e+06	1.26751e+06	282698	268689	347708	240467	434534	715024	394483	336330	711564	916552	757898	908594
Q9CQX2	Cytochrome b5 type B	Cyb5b	350808	263211	283014	352076	97532.6	77129.6	119620	150560	145516	279096	111389	0	251096	293269	475103	210984
Q9DB73;G3UZG6	NADH-cytochrome b5 reductase 1	Cyb5r1	0	0	0	0	8121.86	7143.59	12991.3	8591.41	34069.4	25853.8	1585.5	19004	25737.2	13810.4	27293.2	32058.9
Q9DCN2;F2Z456;A0A0A0MQM3	NADH-cytochrome b5 reductase 3;NADH-cytochrome b5 reductase 3 membrane-bound form;NADH-cytochrome b5 reductase 3 soluble form;NADH-cytochrome b5 reductase	Cyb5r3	66773.2	86286.8	71986.1	112202	9256.99	5391.89	17256.9	13218.2	174197	174839	179856	164506	218924	286743	242161	216915
Q3TDX8	Cytochrome b5 reductase 4	Cyb5r4	16982.8	0	0	31167.4	3370.53	2545.13	3714.67	1674.14	0	0	0	0	0	0	0	0
Q61462	Cytochrome b-245 light chain	Cyba	0	0	0	0	1516.75	1450.52	0	0	41289.5	11818.3	0	0	0	51489.5	56147.3	41079.5
Q9D0M3	Cytochrome c1, heme protein, mitochondrial	Cyc1	719854	788801	830651	688000	273775	216221	271778	318571	771522	527420	855385	802995	657620	560974	716474	420744
P62897	Cytochrome c, somatic	Cycs	679852	1.06931e+06	742783	1.03838e+06	405323	463950	470900	164018	838909	803575	729776	998149	973471	1.16894e+06	647126	761452
Q5SQX6	Cytoplasmic FMR1-interacting protein 2	Cyfip2	272414	299470	332617	340226	36533.7	37291.9	42157.4	55780.2	84564.8	87970.4	89128.4	211444	92792.2	80493.4	65864.1	41460.6
Z4YJJ5;Q80TQ2;A0A1B0GSE5	Ubiquitin carboxyl-terminal hydrolase CYLD	Cyld	17907.9	16039.2	14603.8	9497.33	5345.46	4749.24	5592.84	6196.01	4765.01	7845.94	0	18748.5	0	0	6081.45	0
Q8BKE6	Cytochrome P450 20A1	Cyp20a1	0	0	0	0	0	0	0	0	0	8928.78	13112.2	19102.6	0	0	0	5413.45
Q8K0C4	Lanosterol 14-alpha demethylase	Cyp51a1	1.07709e+06	1.07323e+06	1.23908e+06	932831	67396.1	66591.6	77451.6	50182.7	710666	582304	689854	788422	507311	427537	295400	226622
Q9QX11;Q3TZ02;A2A517	Cytohesin-1	Cyth1	206692	153517	173144	146505	37837.5	31690.7	38154.8	41257.6	172114	162927	159626	136648	138032	167571	150428	171947
Q99KH2;P63034;A0A1B0GRB2;A0A1B0GRB8;A0A1B0GRX7;A0A1Y7VIW9	Cytohesin-2	Cyth2	32149.4	0	37109	34271.1	12088	12768.1	9114.45	9919.13	0	0	0	0	0	0	0	0
Q80YW0	Cytohesin-4	Cyth4	190265	165450	205197	251959	30476.2	33319.5	23425.9	47202.1	100965	60007.9	108875	95475	55543.6	45655.5	49146.1	76742.6
Q91VY6	Cytohesin-interacting protein	Cytip	335702	531978	323515	367795	103648	98743	70726.1	77195.8	302214	137201	440197	413425	169699	19020.8	217936	215571
Q9D172;A0A1W2P7B6;A0A1W2P870	ES1 protein homolog, mitochondrial	D10Jhu81e	52441.8	0	0	54916.4	13343.3	10966.4	0	0	23192.4	0	22038.8	53461.8	0	0	26913.9	20540.8
Q9CX66	Uncharacterized protein C12orf45 homolog	D10Wsu102e	428663	593442	603987	411611	116315	152091	106526	113151	157509	46308.2	124679	0	149084	166529	94294.2	61689.2
B2KF52;Q3TT38;B2KF54	Uncharacterized protein C6orf106 homolog	D17Wsu92e	35196.3	0	33282.4	42931.4	17381.7	14248.8	16355.2	27735.6	0	0	0	0	0	0	0	0
Q3UHX9	Putative methyltransferase C9orf114 homolog	D2Wsu81e	0	2345.25	11906	0	1837.4	3219.24	0	0	7724.84	0	0	16195.8	0	0	0	0
Q8R1F0	Leydig cell tumor 10 kDa protein homolog	D8Ertd738e	0	31232.1	21448.6	31786	9256.11	0	17159.8	0	0	0	0	13146.4	0	0	0	28259.9
A0A0B4J1F5;Q3U3D7	Transmembrane protein 131-like	D930015E06Rik;Kiaa0922	0	0	0	1617.16	0	596.352	557.61	560.108	0	0	0	0	0	0	0	0
P61804	Dolichyl-diphosphooligosaccharide--protein glycosyltransferase subunit DAD1	Dad1	18242.5	86221.8	0	102034	21360.4	19380.7	20781.5	3774.46	374518	353676	326657	499005	457101	488777	539795	484913
Q8VC30	Bifunctional ATP-dependent dihydroxyacetone kinase/FAD-AMP lyase (cyclizing);ATP-dependent dihydroxyacetone kinase;FAD-AMP lyase (cyclizing)	Dak	94468.8	117621	111828	108160	23359.4	24142.3	18162.3	22887.3	42098.8	56334.1	39769.9	18554	8599.26	28295.9	34660.3	27397.2
Q91XC8;A0A087WR57	Death-associated protein 1	Dap	223022	407787	435314	375551	115676	107229	133916	101204	58355.8	127005	86493.1	46514.8	74349.5	0	147466	64561
G3X9M0;Q9ER88;A0A0R4J1B9;G3UWZ6;G3UWM7	28S ribosomal protein S29, mitochondrial	Dap3	39307.8	37553.5	42461	16610.5	3506.72	644.795	0	1412.33	9134.49	15437.3	34344.3	0	36968	0	35316	34391.6
Q9D757	Death-associated protein-like 1	Dapl1	0	5403.54	0	6593.02	59709.6	13893.3	43474.2	11397.5	0	0	0	0	12224.9	0	0	0
Q9QXT1;Q3TEK6	Dual adapter for phosphotyrosine and 3-phosphotyrosine and 3-phosphoinositide	Dapp1	0	14806.6	20021.1	0	6943.76	6084.91	3521.61	5463.22	0	0	0	0	0	0	0	6230.8
Q922B2	Aspartate--tRNA ligase, cytoplasmic	Dars	1.43466e+06	1.21675e+06	1.41388e+06	1.25148e+06	217193	264235	258647	206711	660999	584929	598716	614867	880965	1.01572e+06	678334	517542
G3UX50;Q3UKR0;O35613	Death domain-associated protein 6	Daxx	0	10649.1	15313.1	0	2271.41	2088.13	0	4472.31	19209	0	25553.2	0	0	0	11849.3	0
Q3UGB5;Q9JII5;D3Z4J1	DAZ-associated protein 1	Dazap1	866494	1.44672e+06	1.29596e+06	1.03083e+06	410986	334176	284999	376067	934765	1.16095e+06	1.07614e+06	637365	846331	806332	794634	918764
Q9DCP9	DAZ-associated protein 2	Dazap2	5.98948e+06	7.04513e+06	8.61447e+06	5.84349e+06	3.27064e+06	3.47438e+06	2.80873e+06	3.02171e+06	823850	1.42146e+06	1.40482e+06	1.26189e+06	852779	1.10636e+06	1.00097e+06	150328
P31786;M0QWU8;Q4VWZ5	Acyl-CoA-binding protein	Dbi	5.49169e+06	4.93491e+06	6.29203e+06	4.69408e+06	833820	1.05572e+06	1.15409e+06	1.05381e+06	800608	1.82539e+06	1.16508e+06	542323	894514	1.05517e+06	990944	1.02722e+06
Q62418	Drebrin-like protein	Dbnl	567705	437869	411067	365791	175508	166447	136434	167638	234551	270589	299767	280514	279030	246531	322867	307198
Q923B1	Lariat debranching enzyme	Dbr1	12885.8	11220.9	53007.7	74337.9	5682.02	14458.2	4223.92	6665.2	1619.1	10262.5	11028.2	19426.4	7247	0	0	10520.4
P53395	Lipoamide acyltransferase component of branched-chain alpha-keto acid dehydrogenase complex, mitochondrial	Dbt	23287.4	11006.7	21545.6	19750.9	13812.6	7737.01	10840.8	5524.78	26295.7	14503.1	36970.2	37795.2	38602.4	14496	27029.2	17903.1
A2AKB9	DDB1- and CUL4-associated factor 10	Dcaf10	6583.78	4130.66	4636.57	30613.6	1259.96	1692.09	3149.66	1094.21	6017.04	7478.38	0	26270.8	0	0	6045.29	0
Q6PAC3	DDB1- and CUL4-associated factor 13	Dcaf13	607915	575016	601434	662501	206143	245971	246952	232531	136130	165515	137524	117406	210770	199899	174185	170162
Q6PFH3	DDB1- and CUL4-associated factor 15	Dcaf15	47004.9	45150.4	91852.9	61312.1	28357.8	14110.5	10845.3	14350.1	25176.2	0	0	0	0	0	0	0
Q99LF7;A0A1Y7VNZ0		Dcaf4	60593	97837.6	68255.5	79441.6	18728.6	18301.7	28701.1	24766.9	38337.5	23310	29012.7	134109	49444.9	42839.4	19885.6	14581.2
Q80T85	DDB1- and CUL4-associated factor 5	Dcaf5	10412.7	4316.16	0	4963.63	2956.15	1516.21	4592.56	1868.98	0	0	0	0	0	323.817	0	0
P61963	DDB1- and CUL4-associated factor 7	Dcaf7	1.21363e+06	1.63165e+06	1.47126e+06	1.03003e+06	710260	712518	700677	786409	385651	444064	413834	333695	493957	398545	471913	514647
Q8N7N5	DDB1- and CUL4-associated factor 8	Dcaf8	28914.5	18583.6	30175.1	15235.7	14472.6	9162.12	6138.18	15813.7	19127.1	0	40580.8	33241.7	8425.98	0	0	6601.81
Q8BHC4	Dephospho-CoA kinase domain-containing protein	Dcakd	15504.7	10444.5	16441.9	8037.69	1011.04	0	0	1113.04	18780.6	13914	32331.6	49267.7	18169	16132.2	8227.97	10660.5
P43346	Deoxycytidine kinase	Dck	721514	871321	687007	797222	101415	141571	147248	147156	652658	382148	447343	369787	437803	356619	432422	434548
Q91YD3;A0A286YDC8	mRNA-decapping enzyme 1A	Dcp1a	141917	126323	158869	245226	41496.4	44196.5	31366.4	67346	159620	127710	87044.4	139974	143529	92522.7	129155	166336
B9EIX0;Q3U564	mRNA-decapping enzyme 1B	Dcp1b	4989.27	3519.84	0	0	1743.98	694.215	495.265	1178.28	0	0	0	19010.6	0	0	0	0
Q9CYC6	m7GpppN-mRNA hydrolase	Dcp2	0	0	2170.88	10669.7	0	0	582.571	3391.07	0	0	0	0	0	0	0	0
Q9DAR7;Q3TBW9	m7GpppX diphosphatase	Dcps	75248.7	72363.7	45171.6	43996.9	8356.2	15274.8	14820.7	11664.2	95381.3	73086	70173.7	54242.3	89434.2	78016.1	63144.5	94294.4
E9Q586;E9Q3M3;O08788;D3YX34	Dynactin subunit 1	Dctn1	40316.5	55852.1	54041.5	48122.6	12234.6	18209.2	10246.8	18287.1	35681.8	31183.6	31652.1	49141.9	47568.9	18794.1	46189.5	26786.3
Q99KJ8	Dynactin subunit 2	Dctn2	639662	548682	661296	507005	287388	270805	254228	290144	570053	727288	542391	395718	719844	715611	730098	785846
Q8CBY8	Dynactin subunit 4	Dctn4	332252	324168	285171	363132	96440.7	89854.9	93871.2	99890.1	105874	128620	113591	128353	151981	170221	155229	128132
Q9QZB9	Dynactin subunit 5	Dctn5	69316.7	68159.3	112135	105214	45971.3	60593.5	35758.8	29389.9	0	0	0	0	0	0	10643.8	0
D3Z6H3;Q9WUB4;F6XWI6;D3Z4E5	Dynactin subunit 6	Dctn6	75746.5	86570.8	115736	86435.9	45840.6	44820.3	31012.6	44803.9	0	0	0	0	0	0	0	0
Q9QY93	dCTP pyrophosphatase 1	Dctpp1	0	7187.22	0	0	0	8382.29	8890.14	4381.99	0	0	0	0	0	0	19860.7	17595.1
Q9QZ73;A0A140T8R8;A0A0G2JGV7;Q3UT23;A0A1Y7VP24;A0A0G2JEA2;A0A0G2JDM0;A0A0G2JDN9;A0A1B0GXL7	DCN1-like protein 1;DCN1-like protein	Dcun1d1	238440	239134	244402	201350	58048.5	23270.4	37422	26863.3	128498	76345.1	102744	68587.4	61958.5	61425.1	57720.7	82744.9
Q9CXV9;A0A1L1SSU2;A0A1N9M8A6	DCN1-like protein 5	Dcun1d5	115749	45270	56925.3	83690.3	12925.2	16033.6	20993.1	9964.52	87129.7	60478.3	93783.6	119362	90689.5	150313	90162.3	78243.2
Q91X52;A2AC16	L-xylulose reductase	Dcxr	10867.6	7029.35	26189.3	32348.5	14903	26774.9	39445.6	10277.6	0	0	0	0	0	0	0	0
Q9D9Z5	DET1- and DDB1-associated protein 1	Dda1	10964.4	34536.7	72950.7	60065.6	32096.6	39686.6	44716.7	30359.7	49962.6	36082.9	39614.8	56352.4	14099.8	59223.4	45555.5	38811.5
Q3U1J4	DNA damage-binding protein 1	Ddb1	835313	913890	871637	746252	162219	152812	119092	138695	344702	206901	371750	375396	378648	398663	324748	244167
Q99J79	DNA damage-binding protein 2	Ddb2	98015.5	118109	167307	136885	23970.9	23187	40230.5	37110	15043.3	0	11161.6	10272.1	7945.29	12408.6	0	5944.19
Q80Y98;A0A1B0GSA5	Phospholipase DDHD2	Ddhd2	5355.9	0	17720	0	0	0	1192.56	1551.66	0	0	2859.18	0	0	0	0	0
A2ADY9	Protein DDI1 homolog 2	Ddi2	248001	228310	243136	249033	89930.2	104952	108040	139940	113727	144864	100793	89432.4	132374	143787	151654	146246
O54734	Dolichyl-diphosphooligosaccharide--protein glycosyltransferase 48 kDa subunit	Ddost	358226	443884	282499	338235	31803.3	19308.1	31446.8	29435.1	1.22054e+06	1.10343e+06	1.63887e+06	1.29891e+06	1.10626e+06	990634	967655	1.27314e+06
Q80WW9	DDRGK domain-containing protein 1	Ddrgk1	33727.8	9029.13	32751.2	14252.3	7936.59	5602.35	4618.6	9523.38	174624	85408	120862	202321	71683.2	75330.5	81149.1	139703
O35215;G3UZN1	D-dopachrome decarboxylase	Ddt	1.6597e+06	1.96287e+06	1.78951e+06	1.74963e+06	1.58741e+06	1.56777e+06	1.47899e+06	1.37043e+06	196903	233768	386778	266880	113352	151012	217333	159217
Q91VR5	ATP-dependent RNA helicase DDX1	Ddx1	402032	324331	447551	322369	183821	133852	120003	188043	264332	111401	240297	294149	218707	153108	131441	129896
Q80Y44	Probable ATP-dependent RNA helicase DDX10	Ddx10	61787.7	71442.9	55146.6	73629.8	16736.2	16287.3	21511.3	15873.2	92417.6	68592.1	83209.4	115410	85027.1	77905.4	62612.4	57105
Q3U741;Q501J6	Probable ATP-dependent RNA helicase DDX17	Ddx17	706926	734088	652531	779720	290911	330677	340369	416070	308004	339315	260134	234880	311487	366797	274501	250439
Q8K363	ATP-dependent RNA helicase DDX18	Ddx18	217906	244517	239021	189058	72170.1	42448.9	34654	106068	258529	134242	225766	295346	140735	129821	110563	108603
Q61655	ATP-dependent RNA helicase DDX19A	Ddx19a	392684	546846	436917	358189	186833	202751	183922	188309	268589	216892	249161	120007	305360	313467	331243	220030
Q8R3C7;Q8BZY3		Ddx19b	34219.4	31423.3	34040.2	21652.7	13437.1	9580.78	10203.3	0	0	0	0	0	15960.9	19289.8	37548.3	0
Q9JJY4	Probable ATP-dependent RNA helicase DDX20	Ddx20	422337	352720	302681	339170	67134.8	70312.2	52818.6	78928.5	172348	92855.8	146822	199786	96892.4	64065.9	61805.9	81393.7
Q9JIK5	Nucleolar RNA helicase 2	Ddx21	794453	751223	879620	720266	278105	268584	306812	262120	683801	810162	731234	1.21977e+06	727312	1.05255e+06	620262	715226
D3Z0M9		Ddx23	72573.1	54706.6	63293.3	99302.1	28785.6	28917.1	26038	26953.6	62962.9	76042.7	70477.8	47499	64664.8	98035	87679.6	73471.2
F8WJA0;Q9ESV0;A0A1Y7VKX7	ATP-dependent RNA helicase DDX24	Ddx24	108704	123626	141833	132055	31986.2	30020.9	40903.8	25116.3	29295.8	6484.41	23495	67303.8	13019.8	14567.2	12001	8019.18
Q921N6	Probable ATP-dependent RNA helicase DDX27	Ddx27	222815	215210	195690	144567	118635	122303	108613	108361	195947	208209	192256	217512	252092	270421	264234	196888
Q9CWT6	Probable ATP-dependent RNA helicase DDX28	Ddx28	0	0	0	9640.28	0	0	0	0	0	7244.13	0	0	0	0	9970.24	10632
Q6NZQ2		Ddx31	3571.89	3647.68	0	0	824.092	1471.98	1484.68	0	0	0	0	0	0	0	0	0
Q8VDW0	ATP-dependent RNA helicase DDX39A	Ddx39a	3.58821e+06	3.15381e+06	3.11199e+06	3.67982e+06	889981	832780	925767	1.09992e+06	2.75107e+06	2.24082e+06	2.80436e+06	3.60923e+06	2.47121e+06	2.15627e+06	1.49877e+06	1.97962e+06
Q9Z1N5	Spliceosome RNA helicase Ddx39b	Ddx39b	1.28851e+06	1.22326e+06	1.02737e+06	881193	441332	453916	457248	525477	480097	394542	348842	410990	447790	537005	397920	459944
Q62167;P16381	ATP-dependent RNA helicase DDX3X;Putative ATP-dependent RNA helicase Pl10	Ddx3x;D1Pas1	2.18632e+06	2.13489e+06	2.15891e+06	1.91376e+06	746181	702746	614338	628561	866483	702555	1.11006e+06	1.63288e+06	893678	669519	535472	474999
Q62095	ATP-dependent RNA helicase DDX3Y	Ddx3y	232867	235701	232007	163626	74774.9	77516.7	68155.7	59084.1	87844.8	8274.83	83170.1	65269.7	107681	71686.4	60094.3	51557.2
A0A1S6GWJ4;Q91VN6	Probable ATP-dependent RNA helicase DDX41	Ddx41	145685	134603	116636	68011.7	48956.5	42193.3	53703.9	50372.9	103929	80400.2	79168.6	56096.8	89607.2	108017	90322.3	85995
Q810A7	ATP-dependent RNA helicase DDX42	Ddx42	199149	230815	170869	172471	92610.5	93117	96731.8	86334.8	166386	223516	166100	181869	138799	201586	197495	128139
Q569Z5;F8WHR6	Probable ATP-dependent RNA helicase DDX46	Ddx46	235736	145255	202655	219988	89753.1	116298	115789	101635	269737	186843	220202	218630	195411	178316	223112	161863
Q9CWX9;F6QKD2;A0A0N4SVT1	Probable ATP-dependent RNA helicase DDX47	Ddx47	327232	312837	304837	355991	99013.6	95860.5	97557.6	96103.7	231450	221865	284305	339663	216931	158790	166806	132093
Q4FZF3	Probable ATP-dependent RNA helicase DDX49	Ddx49	75822.5	70008.6	82026.4	79942.7	17334.7	12281.8	15001.2	17591.2	38020.5	39277.9	46103.7	56579.9	67951.8	44160.4	37563.9	41259.4
Q8BTS0;Q61656;S4R1I6	Probable ATP-dependent RNA helicase DDX5	Ddx5	1.6727e+07	1.73893e+07	1.61708e+07	1.55336e+07	6.92895e+06	7.51716e+06	7.7128e+06	6.8998e+06	5.27777e+06	5.53749e+06	4.34932e+06	4.83613e+06	4.38868e+06	5.29081e+06	3.67138e+06	3.6316e+06
Q99MJ9	ATP-dependent RNA helicase DDX50	Ddx50	22031.2	27527.8	24526.3	10999	8563.54	8453.7	6486.36	10326.8	24178.5	17914.3	22244.6	22410	8730.74	4100.28	8680.66	10162.7
Q6P9R1	ATP-dependent RNA helicase DDX51	Ddx51	0	4448.88	0	0	0	0	0	0	6159.59	6378.84	93551.9	0	0	0	1697.89	0
Q8K301	Probable ATP-dependent RNA helicase DDX52	Ddx52	110993	115977	94586.3	89041.2	36179.4	36539.9	34077.5	30055.4	73205.2	44841.5	53717.8	43215	47122.2	49862.6	41533.7	41029
Q8K4L0	ATP-dependent RNA helicase DDX54	Ddx54	204818	163432	120623	126297	33551.4	42065.6	35826.9	41041.3	54087.7	53451.7	46586.7	106910	28263.7	43155.8	28090.3	25395.3
E9Q9T6;Q6ZPL9	ATP-dependent RNA helicase DDX55	Ddx55	0	0	8388.62	4882.2	2376.53	0	3736.62	3089.21	35569.8	15634	7017.06	0	5941.25	8230.49	0	12608.4
Q9D0R4;Q5SVX2	Probable ATP-dependent RNA helicase DDX56	Ddx56	78684.8	59475.2	50005.3	61976.8	18145.5	16477.8	13467.1	11023.4	42593.9	39204.6	58384.3	60484.6	32347.9	41093.8	28261.8	30470.9
Q6Q899;A2AP29	Probable ATP-dependent RNA helicase DDX58	Ddx58	6039.88	7921.58	5978.53	0	2722.04	3644.29	2648.67	2996.99	10561.3	0	0	4267	0	0	0	0
P54823	Probable ATP-dependent RNA helicase DDX6	Ddx6	2.47033e+06	2.12801e+06	2.39199e+06	1.9819e+06	634440	562377	514422	412053	722631	584447	767009	659983	783008	849299	594562	496541
Q9CQ62	2,4-dienoyl-CoA reductase, mitochondrial	Decr1	173375	156548	158780	175377	21960.3	18544.5	18157.5	23753.9	82309.4	98403.6	75173.3	22112.6	102762	77785.4	73441.1	58076.5
Q9WV68	Peroxisomal 2,4-dienoyl-CoA reductase	Decr2	34869.9	9381.11	8848.14	7869.35	2275.02	0	0	0	0	0	25450.8	0	0	0	0	0
A0A0R4IZX1;Q8C2K1	Differentially expressed in FDCP 6	Def6	292387	274475	283251	261191	89117.1	76844	106563	100092	287155	296677	243907	222503	298236	259030	338123	270836
O09005	Sphingolipid delta(4)-desaturase DES1	Degs1	462354	552019	612900	498134	97892.7	56282.8	64290.7	71310.7	1.01109e+06	1.01716e+06	901327	121452	1.06822e+06	780609	1.02926e+06	871115
Q7TNV0;E9Q8Y1;D3YVJ6	Protein DEK	Dek	398485	416020	384722	391029	143063	169160	159951	199393	457123	427309	546714	560170	366691	272108	287273	297050
Q8CFK6	DENN domain-containing protein 1C	Dennd1c	15160.4	10933.1	0	5844.29	0	0	0	663.596	0	2917.6	0	0	0	0	4898.4	3512.05
S4R219		Dennd2d	16639.9	13766.3	25516.6	0	16535.6	13791.9	12181.5	9349.63	0	0	794.768	0	0	0	0	0
E9Q8V6		Dennd4a	23722.3	21945.6	26486.1	18835.7	10022.2	7504	8669.18	11361.6	12584.3	3669.52	6311.81	26867.6	6260.67	3204.42	6684.41	4490.56
A0A0R4J172;Q3U1Y4	DENN domain-containing protein 4B	Dennd4b	3000.34	0	5527.71	0	2060.97	1260.39	0	1099.99	3691.96	0	3068.61	10297.5	0	0	739.971	0
Q8BH88;E9PW09	DEP domain-containing protein 1B	Depdc1b	48247.9	69851.8	63187.4	84732.4	14397.1	6965.45	8354.11	13896.8	19627	7451.66	17212	17121.9	9318.85	16981.2	6641.18	6542.86
E9QAT3;Q6GQV2;P61460	DEP domain-containing protein 5	Depdc5	7300.17	8381.03	5498.83	6446.32	2426.92	2599.51	2097.68	1819.47	5544.23	6637.21	5790.96	0	5283.27	6252.07	5534.71	4166.12
Q91YP3;A0A0N4SV34;A0A0N4SUV7;A0A0N4SVW1	Deoxyribose-phosphate aldolase	Dera	65959.5	128005	92738.3	51721.9	0	0	4284.19	5029.68	85383.1	94692.7	129240	82842.7	127701	30549.1	131046	133608
Q99J56	Derlin-1	Derl1	27920.3	22415.1	41370.8	31157.4	0	3429.4	6355.42	6499.29	267997	213014	315011	540267	226976	169483	107602	129732
P31001	Desmin	Des	0	0	0	0	0	0	0	0	7248.32	12454.7	9356.33	7474.39	8537.87	9173.56	3979.93	12065.8
O54788;A0A1W2P7L3	DNA fragmentation factor subunit beta	Dffb	0	0	0	0	0	2718.65	3177.08	0	0	15945.7	10399.4	9539.92	0	11287.6	7880.25	0
Q3UFM6;O70279	Protein DGCR14	Dgcr14	39879.6	46455.6	30606.4	0	27414.7	26297.3	20021.5	26889.5	106294	149605	96600.9	75604.3	102404	106121	113193	101235
Q9EQM6	Microprocessor complex subunit DGCR8	Dgcr8	41897.7	30565.6	25742.1	43660.8	21505.3	12539.6	18421.6	17840.3	10627.3	5138.57	13212.5	24641.8	9189.2	5929.59	6169.27	5339.7
O88673	Diacylglycerol kinase alpha	Dgka	131457	144758	192218	88105.9	27509.3	29297.4	30696.8	21996.7	33437.4	20449.8	22528	3878.73	21674.8	16109.8	16191.2	12318.2
F2Z490;Q9R1C6	Diacylglycerol kinase epsilon	Dgke	28762.4	19534.1	29466.8	13768.7	7653.17	6756.12	5333.57	5850.41	0	0	0	0	13378.3	0	0	0
A2AHJ7;A2AHK0;Q80UP3	Diacylglycerol kinase;Diacylglycerol kinase zeta	Dgkz	35977.5	20118.3	28176.7	23122.4	11125.3	7546.09	10717.3	10711.8	675.59	1020.87	645.671	2228.62	44051.7	1074.09	797.648	626.607
Q8VCH6	Delta(24)-sterol reductase	Dhcr24	105621	93868.4	78214.6	52856.2	5390.47	17200.2	7411.86	9765.82	0	0	1428.19	0	0	13177.5	8496.72	0
A0A140LIT2;O88455;D3Z7G1	7-dehydrocholesterol reductase	Dhcr7	0	1166.08	23067.1	10085.2	0	0	0	0	53123.6	21765.3	100443	244382	38979.2	22684.7	24547.6	14632.4
Q9DBB8	Trans-1,2-dihydrobenzene-1,2-diol dehydrogenase	Dhdh	7934.16	20671.9	7732.13	4013.63	701.025	0	722.661	0	0	4075.86	0	0	0	0	4046.23	0
P00375	Dihydrofolate reductase	Dhfr	1.6008e+06	1.46594e+06	1.33444e+06	1.2929e+06	721004	594247	660837	779278	549974	472721	544439	421909	543067	543175	584014	623393
O35435;E9Q1V3	Dihydroorotate dehydrogenase (quinone), mitochondrial	Dhodh	0	5406.02	0	0	1593.3	2971.95	2537.52	5275.45	10603.3	7985.93	8260.44	31383.2	0	31441.7	3603.83	9232.44
Q3TXU5	Deoxyhypusine synthase	Dhps	24941.9	16762.1	22028.4	19841.7	15538.4	16313.2	23063.3	12757.3	16193.7	3345.55	22969.6	27889.7	0	18951	13707.4	14106.8
Q99L04	Dehydrogenase/reductase SDR family member 1	Dhrs1	37368.5	16764.9	40071.9	58762.2	5984.89	1395.08	1619.26	922.603	21719.5	5173.73	25977.2	33353.5	6448.5	5930.12	2220.52	3630.11
Q3U0B3	Dehydrogenase/reductase SDR family member 11	Dhrs11	40939.5	56747.1	35994.1	23083	11919.8	10471.1	12661.7	9089.36	10016.7	0	12377.9	0	0	0	0	0
Q99LB2	Dehydrogenase/reductase SDR family member 4	Dhrs4	30739.7	28906.6	30007.9	33921.7	3550.57	3115.4	4732.06	10482.9	21016.1	5906.26	0	6854.35	0	0	0	0
A0A1Y7VN19;Q9CXR1	Dehydrogenase/reductase SDR family member 7	Dhrs7	19200.7	0	0	20363.4	0	0	0	0	0	0	12353.1	0	5040.12	0	0	3543.2
Z4YKT6;Q99J47	Dehydrogenase/reductase SDR family member 7B	Dhrs7b	50617.3	57344.8	65196.7	79815.7	20954.4	16615.8	11301.4	23649.3	72689.4	49459.7	78342.2	86633.6	110536	62668.4	98459.5	70120.2
Q8VBZ0	Dehydrogenase/reductase SDR family member on chromosome X homolog	Dhrsx	6955.18	0	0	9351.03	0	0	0	0	0	0	9674.36	0	9101.25	0	0	6378.44
O35286;Q497W9;A0A0G2JG10	Pre-mRNA-splicing factor ATP-dependent RNA helicase DHX15	Dhx15	1.57052e+06	1.41593e+06	1.51845e+06	1.59665e+06	311470	328189	373327	386383	435387	451068	406056	690925	459563	494236	260836	215236
G3X8X0;Q05BH3		Dhx16	24688.8	22853	9142.35	9312.28	0	1109.57	1282.09	0	8476.42	15943.8	25715.5	48612.9	18185.1	9636.72	10143.2	7241.16
Q6PGC1	ATP-dependent RNA helicase Dhx29	Dhx29	0	3044.71	0	1395.77	0	0	583.649	0	1437.01	0	751.764	20044.4	0	0	0	0
A0A0G2JGL8;Q99PU8	Putative ATP-dependent RNA helicase DHX30	Dhx30	13246	11959.1	14804.6	16928.4	4141.8	2815.42	3137.72	6316.51	5463.57	4321.89	11494.6	12964.1	9043.87	658.287	2890.61	2257.33
Q80VY9;A3QK59	Putative ATP-dependent RNA helicase DHX33	Dhx33	12435	20757	12901.2	20059.5	522.35	0	2925.28	2239.15	0	0	0	4018.47	5384.75	10285.9	838.365	3057.76
A2ACQ1;Q8K1G9		Dhx35	9562.34	42676.8	19960.8	12325.1	3088.86	2860.89	3323.04	4195.4	4169.86	8909.3	2966.84	5925.69	9656.03	18084.8	5646.22	10723.8
Q8VHK9	ATP-dependent RNA helicase DHX36	Dhx36	60186.5	66775.7	59060.2	49470	22273	15615	21198.1	9997.09	29426.5	16596	14737	19606	19444.9	19951.6	7454.37	13499.5
Q6NZL1		Dhx37	5463.41	12495.5	11954.5	11498.1	3025.26	1687.24	2291.78	0	11508.9	0	4979.28	17203.4	7284.11	0	11698.6	11501.8
Q80X98		Dhx38	33785.9	38768.8	55028.8	37084.1	13046	12787.3	11700.1	14410.2	51002.3	14735	68210.7	46335.1	21995.5	18639.8	7999.24	9050.38
Q6PE54	Probable ATP-dependent RNA helicase DHX40	Dhx40	26172.5	31868.9	28340	15037.3	2951.5	3833.37	3799.86	3526.55	0	5931.12	6013.12	6600.43	7635.49	7448.67	5465.4	9420.9
Q6P5D3	Putative ATP-dependent RNA helicase DHX57	Dhx57	3701.59	2643.97	468.356	1988.11	160.492	276.183	366.051	186.94	3751.37	4304.36	0	13068.5	4595.75	0	5183.04	5342.83
Q99J87	Probable ATP-dependent RNA helicase DHX58	Dhx58	12990.8	19104.7	16689.2	4326	0	1296.47	1304.71	0	0	0	0	0	0	0	0	0
A2A4P0;A2A4N9	ATP-dependent RNA helicase DHX8	Dhx8	67460.4	82645.6	84086	81058.3	14482.2	9013.3	16884.5	19627.2	16629	31394.1	11969.4	35517.4	5687.45	10347	3865.92	3428.63
A0A087WPL5;O70133	ATP-dependent RNA helicase A	Dhx9	825427	783007	817246	866296	211083	184896	255868	263333	495734	396889	438418	1.05536e+06	461098	528554	333145	238641
E9QNN1;Q3UR42		Dhx9	7698.4	4162.4	7884.98	4062	2711.67	2560.99	1873.74	2591.97	0	0	0	0	0	0	0	0
Q9JIQ3	Diablo homolog, mitochondrial	Diablo	2060.01	3112.31	18474.8	6876.66	4466.17	4255.79	1419.62	961.655	5069.08	5918.97	8108.2	8123.77	7178.51	27179.2	39062.5	45271.1
E9PXV7;E9PV41;O08808;F6XC54;D3Z074	Protein diaphanous homolog 1	Diap1;Diaph1	87002	85300	157375	105428	45169.8	41050.8	42131.4	57339.4	92637.6	43207.8	98704.5	181857	50560.4	30905.1	27321.3	51752.7
Q6W4W7;E9Q4U7;O70566	Protein diaphanous homolog 2	Diap2;Diaph2	0	2223.43	2715.88	0	0	1413.76	731.998	0	0	2153.99	0	0	2079.75	2172.1	1223.59	0
Q9Z207;F8WIG5	Protein diaphanous homolog 3	Diaph3;Diap3	48074.4	59794.5	47942.6	30155.4	7000.38	12486.6	14599.4	13851.6	19860.1	45718.2	24650.3	62037.7	18876.8	27987.4	27373.2	20921.3
Q8C9B9	Death-inducer obliterator 1	Dido1	4866.97	5986.82	11904	9489.31	2751.31	1613.43	3971.72	3356.13	5041.02	19910.8	3962.72	20769.1	2469.15	9600.07	919.539	1612.58
A0A0R4J114;Q8BTT6;A0A0A6YWS6	Digestive organ expansion factor homolog	Diexf	0	2291.61	9405.4	11680.4	0	1446.72	1213.5	871.239	21648.7	3048.31	21327.2	39280.4	9454.11	0	0	4163.2
Q9D0D4	Probable dimethyladenosine transferase	Dimt1	119884	71577.7	68437.6	73890.4	17817	17532	18024.7	5470.83	91661.2	23850.8	45189.4	46790.3	142762	115110	117235	65691
Q3UH60;D3Z5G8	Disco-interacting protein 2 homolog B	Dip2b	32344.4	24163.9	17172	40199.8	6149.54	5380.99	5450.37	5550.45	1161.27	9170.26	786.277	16370.9	1471.48	0	3958.73	4126.86
Q9CSH3	Exosome complex exonuclease RRP44	Dis3	107404	111473	107515	75179.6	35952.9	42926.2	35951.2	40644.4	67132.7	80040.2	60039.1	73991.3	88271.7	98591.4	70126	32953.6
Q8CI75	DIS3-like exonuclease 2	Dis3l2	10739	3389.7	5148.03	5783.03	0	3642.19	1083.12	3571	0	0	5439.42	0	8303.09	687.384	0	0
Q80Y83	Dixin	Dixdc1	24809.1	22410.3	18868.6	20006	6429.77	8059.84	11377.3	10937.8	0	0	0	0	0	0	5356.59	0
Q9ESX5;B7ZCL7	H/ACA ribonucleoprotein complex subunit 4	Dkc1	320526	287804	349761	406060	119829	101776	77942.7	127262	184161	192688	260910	361981	275754	252846	192454	131169
Q8BMF4	Dihydrolipoyllysine-residue acetyltransferase component of pyruvate dehydrogenase complex, mitochondrial	Dlat	129355	113949	183433	148215	42646.4	40381.9	40531.8	48107.7	124901	81755.6	142954	135568	158636	113682	84678.3	135258
O08749	Dihydrolipoyl dehydrogenase, mitochondrial	Dld	303753	280097	380636	333298	73279.4	71202.9	59328.4	93272.9	326597	208181	345315	179048	404612	370383	406597	314957
H7BWY4;Q811D0;E9Q9H0;D3Z3B8	Disks large homolog 1	Dlg1	5858.25	0	0	0	5905.33	2364.13	3670.96	8493.01	11531.6	5419.85	7802.78	3880.73	0	5242.3	7063.42	2629.63
A0A0R4J0G7;Q8K4R9	Disks large-associated protein 5	Dlgap5	295595	327821	309952	349718	84712	108405	98271.8	88661.8	189621	160997	189547	220447	158681	127318	129062	117692
Q9D2G2	Dihydrolipoyllysine-residue succinyltransferase component of 2-oxoglutarate dehydrogenase complex, mitochondrial	Dlst	249965	170298	216969	199599	81555.4	86449.9	99369.2	95419.2	313126	295025	304534	207631	278869	304515	312121	319359
Q9JI44	DNA methyltransferase 1-associated protein 1	Dmap1	8117.37	4322.75	12981.4	5470.33	3319.71	4831.92	12377.2	8702.17	9939.01	13515.1	0	0	0	47896.8	12422.9	10840.4
B9EJR8;B2RY24	Dynein assembly factor 5, axonemal	Dnaaf5	8264.64	36687.2	44810.5	3983.17	1765.3	2928.77	4974.22	0	8904.13	6435.24	0	13653.4	2424.37	0	11003.3	1112.2
P63037;B1AXY1;B1AXY0	DnaJ homolog subfamily A member 1	Dnaja1	1.42166e+06	1.27068e+06	1.60382e+06	1.61014e+06	572732	538964	514794	614348	683422	534628	558597	455027	560075	432837	650878	764368
Q9QYJ0	DnaJ homolog subfamily A member 2	Dnaja2	1.04701e+06	1.05047e+06	889879	561189	446326	401714	378461	418589	624527	666272	488538	306466	849378	750853	756515	693649
Q99M87	DnaJ homolog subfamily A member 3, mitochondrial	Dnaja3	54830.5	59707.5	28663.5	50742.6	33600.8	31662.9	21326.8	35774.2	98571.9	39168.5	6533.45	154816	63367.2	28630.8	48583.8	67952.5
Q9JMC3	DnaJ homolog subfamily A member 4	Dnaja4	13662.9	17580.6	12432.3	27420.5	19483	6162.32	8742.09	6722.01	9449.42	4679.99	0	0	7450.29	9160.64	3629.71	5100.1
Q9QYJ3;Q3TYL7	DnaJ homolog subfamily B member 1	Dnajb1	728773	941247	742011	726278	238574	249251	216289	263356	405193	280432	240401	223122	272582	223894	240394	251520
Q99KV1	DnaJ homolog subfamily B member 11	Dnajb11	172400	131591	146641	102455	102417	93522.9	133190	90313.7	270191	250040	187768	130541	225109	228258	322462	264542
Q8C4C9;Q9QYI4	DnaJ homolog subfamily B member 12	Dnajb12	70989.9	69502.7	42441.2	44297.5	7299.48	21101.2	24691.8	15405.6	38981.8	0	0	0	35250.1	17587.7	21153.5	0
Q9D832	DnaJ homolog subfamily B member 4	Dnajb4	0	16905.5	16672.4	0	7737.39	6164.95	7168.95	15495.7	0	0	0	0	0	9513.71	11890.8	0
O54946;F6YRQ2;A0A0G2JER9	DnaJ homolog subfamily B member 6	Dnajb6	117319	65463.8	101520	36747.4	19716.2	39265.7	41822.6	5839.48	21435.5	75824.7	43448.8	0	61249.5	47892.9	65246.8	86855.5
Q61712;F6ZL86	DnaJ homolog subfamily C member 1	Dnajc1	4644.21	8689.88	0	4487.87	1177.58	1934.8	0	3526.55	14258	23397.2	9356.12	15759.1	21591.2	36453	25250.1	20986
Q9DC23	DnaJ homolog subfamily C member 10	Dnajc10	10282.1	12441	7965.5	19734.8	1754.12	1803.52	2709.23	2536.83	9824.87	9824.59	11547.4	9566.27	1614.64	2616.27	0	4060.37
Q5U458;E9Q8B3	DnaJ homolog subfamily C member 11	Dnajc11	30144.4	25114.4	18175.1	24165.8	9290.96	5899.63	12293.8	7397.04	23125	12778.5	28036.4	29538.6	26505.7	19210.7	40001.9	18706
G3X922;D4AFX7		Dnajc13	20696.8	30356.2	32868.9	28553.4	2831.69	3463.03	3407.49	5873.94	1275.76	1478.42	5457.11	14591.6	4014.05	0	606.534	0
Q78YY6	DnaJ homolog subfamily C member 15	Dnajc15	126700	75792.6	57701.9	52786.7	25782.7	25612.5	38794.6	30393	141501	94980.3	188233	218490	16977.9	0	66625.9	80711
Q80TN4	DnaJ homolog subfamily C member 16	Dnajc16	0	0	1863.12	886.871	0	0	0	0	1391.63	0	0	3212.78	1984.81	0	1318.57	0
Q91WT4	DnaJ homolog subfamily C member 17	Dnajc17	47548.3	73019.6	109425	8297.55	37860.8	40866.7	46089.3	24327.2	34439.3	21230.9	22447.3	50471.4	22722.8	14870.4	11321.3	14007.3
G3X8S1;Q9CQV7;D3Z5K6	Mitochondrial import inner membrane translocase subunit TIM14	Dnajc19	53271.4	46640.2	34415.2	53140.1	10959.5	11724.8	15085.2	13255.3	88154.3	66642.1	149552	196813	102370	89839.7	107976	123900
P54103;E9Q9H2;E9Q9H3	DnaJ homolog subfamily C member 2;DnaJ homolog subfamily C member 2, N-terminally processed	Dnajc2	132570	134852	150598	127620	50187.7	57218.6	46409.2	75375.1	92981.4	64666.9	98981.7	140978	94068.1	93400.7	82378.5	78854.8
E9Q8D0;F6QYD2		Dnajc21	22126.6	21034.3	18368	29886.1	0	2391.8	8020.44	2726.02	5504.07	0	4261	6268.85	0	8231.28	0	0
A2A4A1;Q91ZF0	DnaJ homolog subfamily C member 24	Dnajc24	33791.4	53151.9	46526.9	0	43863.1	39145.4	39877.1	27008.3	38808.5	43325.6	43325.7	30103.6	74724	52570.6	99766.8	78748.1
Q91YW3	DnaJ homolog subfamily C member 3	Dnajc3	90009.4	82511.7	38019.1	99522.5	33362.7	31659.1	29332.7	72356.5	362856	167658	193011	219788	139360	137617	135131	228727
Q9QYI3;F7BTP8	DnaJ homolog subfamily C member 7	Dnajc7	858128	876513	890730	1.02529e+06	221871	255828	254339	279567	293371	285182	324733	328644	232943	106320	216835	225257
Q6NZB0;F6TQL3;A2ALF3;A2ALF0	DnaJ homolog subfamily C member 8	Dnajc8	714254	617423	580837	431471	238737	226270	283362	311369	397306	286434	394349	232584	270978	307600	260721	341085
Q91WN1	DnaJ homolog subfamily C member 9	Dnajc9	1.18563e+06	870680	834638	969105	508585	617473	657489	587679	524257	705172	357054	389270	476170	750391	532489	490453
E9PUD2		Dnm1l	181478	188561	182612	139557	53893.1	48187.7	53350.5	58085.8	125988	90963.2	136128	169514	94875.6	48144.7	67976.9	67099.1
Q3T9X3;P39054;F8WIV5;G3UZZ3	Dynamin-2	Dnm2	269337	252664	319954	299008	72356	64565.9	73847.1	86130.4	297641	186964	284511	335950	268779	215601	184109	174095
P13864	DNA (cytosine-5)-methyltransferase 1	Dnmt1	391461	331273	329560	458887	69800.5	63780.4	68918.2	79646.3	228761	172306	164870	390967	194346	178659	91241	86578.1
O88508	DNA (cytosine-5)-methyltransferase 3A	Dnmt3a	4552.19	3908.15	29703.2	16178.3	14204.6	13451	12526	26932.2	11112.8	3581.94	8428.71	26374.6	15413.5	25230.6	15766.1	6201.5
Q3TVK3;Q9Z2W0;Q8BPW9;A0A087WS31;A0A087WSE6	Aspartyl aminopeptidase	Dnpep	159617	298131	291265	237617	56718.6	83687.6	71663.5	53745.6	67383	37545	69939	73196.8	40361.5	36298.7	31450.1	31588.9
Q80VJ3	2-deoxynucleoside 5-phosphate N-hydrolase 1	Dnph1	3888.26	45679.2	0	0	7653.46	8652.13	0	1448.56	42947.3	0	0	0	0	0	0	0
Q99LB0;F7B2G8;A2A4Y7	Deoxynucleotidyltransferase terminal-interacting protein 1	Dnttip1	51361.2	54356.7	54762.7	30675.8	15812.2	21948.3	24254	41243.3	37043.4	0	0	15272.2	7511.45	22624.1	24920.7	0
Q8R2M2	Deoxynucleotidyltransferase terminal-interacting protein 2	Dnttip2	52297.3	54637.8	57825.5	36251.1	23561.2	21097	16667.7	24869.1	74910.5	50149.9	69652.5	6301.99	10568.7	249524	167690	180083
A0A087WQ86;E9QM99;Q8BZN6;A0A0R4J2B7	Dedicator of cytokinesis protein 10	Dock10	89477.1	101184	94874.2	90804.8	18682.7	14740.4	16442.6	19227.9	21394.9	19490.5	28183.3	66563.2	51847.8	35615.8	47305.6	37444.7
A2AF47	Dedicator of cytokinesis protein 11	Dock11	27496.5	31886.1	30809.2	25411.7	5897.78	4382.82	7832.95	7371.6	4332.76	1716.1	2851.11	4316.51	1432.08	4518.62	557.67	2571.17
Q8C3J5;Q5SRI3	Dedicator of cytokinesis protein 2	Dock2	369689	378289	390569	336271	61719	69549.3	77831.1	89622	54805.5	29745.6	41857.1	136927	34197.5	37172.8	22205.2	14120.3
F8VPQ1;Q8CIQ7;F7CVM6	Dedicator of cytokinesis protein 3	Dock3	23957.3	32697	22837.6	20748.9	5149.74	5601.6	5646.78	0	0	0	0	0	0	0	3342.15	0
A0A0U1RNK7;E9PX48;A2A9M5;A2A9M4;Q8R1A4	Dedicator of cytokinesis protein 7	Dock7	686.779	2194.75	1388.46	4610.31	523.395	510.74	1143.01	512.452	7975.14	884.825	19088.1	0	16673.3	2705.79	10253.3	20555.7
Q8C147	Dedicator of cytokinesis protein 8	Dock8	59210.3	80337.4	80959.9	83262.8	11546.7	13656.9	10951.3	13449.7	9242.44	1036.36	14507.4	42290.7	9196.99	9443.31	649.039	3641.06
E9QMR2;A0A1D5RLE0;A0A1D5RMM1;F8VPN7;Q8BIK4;A0A1D5RM88	Dedicator of cytokinesis protein 9	Dock9	6721.43	6912.31	8676.9	11593.6	1314.12	0	1539.58	1907.84	4257.19	4439.15	4439.1	12126.9	5883.52	4322.44	4641.6	5149.17
Q99LN9;D3Z7J7;D3Z6Y9	Deoxyhypusine hydroxylase	Dohh	218639	128589	189685	139978	86213.3	73040.7	72660.4	71710	0	28367.9	0	64457.2	72313.1	82355	79085.2	21740.5
P97465	Docking protein 1	Dok1	0	4573.95	0	0	1493.32	2146.53	8817.23	3763.76	0	0	0	0	0	0	0	0
O70469	Docking protein 2	Dok2	21590.1	17822.5	11414.3	0	2325.86	0	0	0	0	22834	0	8715.26	0	0	19596.7	1233.39
A0A140T8S3;Q9JMF7;A2AWJ3	Dolichyldiphosphatase 1	Dolpp1	0	0	0	0	0	0	0	0	49865.6	10949	68906.8	278718	38247.3	9459.66	0	8265.25
Q9QXP4;D3YWN6;D3Z6I5;F6QFE2;F6RJK8	Protein downstream neighbor of Son	Donson	0	0	0	0	0	0	0	0	7350.77	0	7354.44	50487.4	11502.3	669.862	0	0
Q8BPA8	Protein DPCD	Dpcd	73264.5	123712	98748.2	66294.9	25284.4	26727.2	19988	23518.1	46304.4	48460.5	57372.9	58727.9	39776.3	35768.7	35974.9	38522.1
D3Z5N6;Q61103;F8WIP7	Zinc finger protein ubi-d4	Dpf2	201458	168070	68763	63598.1	104737	118846	124397	90042.7	13432.2	24298.9	0	0	16869.1	52258.2	43142.5	23790.1
Q5NCQ5	Diphthamide biosynthesis protein 1	Dph1	0	0	0	7832.6	0	0	3503.87	3060.45	0	0	0	11481.1	0	0	0	0
Q9CR25	Diphthamide biosynthesis protein 2	Dph2	36809.2	18052.9	16214.3	41493.1	15031.6	2560.69	5340.63	4343.24	6154.16	9229.73	39931.3	28081.4	16999.7	10160	0	18625.6
Q9CQ28	Diphthine--ammonia ligase	Dph6	0	7687.88	6080.03	20137	15137.1	17691.4	13793.7	2639.27	0	15529.2	0	24693.7	4880.93	14815.1	0	3047.45
O70152;A2BDX2	Dolichol-phosphate mannosyltransferase subunit 1	Dpm1	68778.9	211194	119822	128194	1373.42	0	0	0	308416	97494.4	205609	266860	79654.5	56884.5	21497.4	61897.6
Q99KK7	Dipeptidyl peptidase 3	Dpp3	204072	200389	166081	147253	29933.2	28152.3	31597.4	27462.3	166331	108432	189898	126170	99699.6	85289.8	133198	183511
P28843	Dipeptidyl peptidase 4;Dipeptidyl peptidase 4 membrane form;Dipeptidyl peptidase 4 soluble form	Dpp4	42338.8	16013.4	55249.4	23317.4	1526.71	1233.18	3572.24	1840.81	91881.2	68839.8	72376.7	75596.3	52675.8	30177.3	35740	40004.9
Q8BVG4	Dipeptidyl peptidase 9	Dpp9	32743.3	45068.2	32498.9	22089.6	4519.6	2231.88	1970.46	5451.34	21085.5	8467.33	28369.4	89925.4	22374.6	8675.46	3819.16	4036.33
Q99LT0	Protein dpy-30 homolog	Dpy30	265472	171914	453269	338422	141004	50536.5	50891.7	135617	405180	96158.5	467697	833558	115973	40106.3	45153.4	104386
O08553	Dihydropyrimidinase-related protein 2	Dpysl2	3.01582e+06	3.83146e+06	3.43954e+06	3.43005e+06	742232	729129	693869	736471	1.34081e+06	1.61442e+06	1.06362e+06	1.07081e+06	1.2612e+06	1.33292e+06	995143	903971
F6T9K1;D3YY09;Q9D6N5;D3YYC2;G3UXH5	Dr1-associated corepressor	Drap1	113571	98889.4	148086	101767	38055.3	29712	33022.5	55081.4	218632	155013	348180	302553	77594.1	88431.6	92696.9	160348
P32233	Developmentally-regulated GTP-binding protein 1	Drg1	98547.9	88541.5	99007.4	107833	26130	27207.5	26026.9	29038.1	153534	67514.1	157619	108205	96882.1	88224.6	96925.6	84700.7
Q9QXB9	Developmentally-regulated GTP-binding protein 2	Drg2	519253	373326	376442	354341	99823.8	76374.2	104004	122725	248854	145569	286673	257877	362476	710865	340762	245852
F6QX82;Q5HZJ0	Ribonuclease 3	Drosha	4056.34	3840.36	0	1690.64	969.257	1078.42	446.869	1106.36	0	0	0	2929.71	0	0	0	0
O35075	Down syndrome critical region protein 3 homolog	Dscr3	17957.6	0	28478.5	11029.8	0	0	0	0	0	0	0	0	10403.1	0	0	0
Q9CYC5;A2ACV5	Kinetochore-associated protein DSN1 homolog	Dsn1	64370	32974.3	30391.7	27095.8	10032.9	13698.3	16884.9	19525.2	7665.71	0	21142.1	47155.6	18912.3	8242.23	11825.4	6392.8
E9Q557;E9PZW0	Desmoplakin	Dsp	41288.6	2555.9	0	225.819	0	1485.96	7403.68	6304.39	66.0669	0	0	0	1315.15	10293.6	1929.64	0
E9Q9X1;S4R1P5;Q91ZU6;A0A087WSP0	Dystonin	Dst	884.746	0	989.579	839.241	186.676	0	116.157	146.448	705.234	386.471	755.973	1977.43	708.975	0	0	487.85
Q9R0P5	Destrin	Dstn	410204	563092	390668	339604	205795	223654	209600	187373	53452.3	72913.5	35842.9	32491.1	23148.8	40596.8	26303.9	28980.3
Q9DD18	D-tyrosyl-tRNA(Tyr) deacylase 1	Dtd1	33807.3	43609.1	53398.5	48368.4	24880.1	20947.1	22870.2	18630.3	0	0	0	0	0	0	0	0
Q3TLR7	Denticleless protein homolog	Dtl	90604	139757	90286.9	101173	50338.7	61721	60355.1	37915.7	10217.5	10305.1	11902.1	25033.1	8049.17	15301.6	4292.01	0
Q91WZ8;A0A1Y7VK42;A0A1Y7VP73;A0A1Y7VIX4;K3W4R3;A0A1Y7VJD2	Dysbindin	Dtnbp1	58416.6	44946.8	45052.9	20661.4	36603.4	28010.6	21217.8	26618.5	19946.8	0	30602.4	0	32597.5	0	35965.6	34351.8
Q3UIR3	E3 ubiquitin-protein ligase DTX3L	Dtx3l	166890	180395	186727	173266	47855.9	46661.8	44233.1	65370.9	69072.5	59928.1	29690.2	52108.3	51181.2	16235	24819.9	24125.8
P97930;D3Z3R3	Thymidylate kinase	Dtymk	0	0	0	0	0	3744.64	2522.15	2791.15	10240.2	0	23344	0	37679.2	11528.6	25625.3	0
B1ATU5;Q8C2P3;B1ATU6	tRNA-dihydrouridine(16/17) synthase [NAD(P)(+)]-like	Dus1l	26274.1	18841.8	24784.5	0	13758.9	13208.6	6090.56	14801.7	4718.87	0	10520.4	15370.4	0	0	8565.31	3737.71
Q9D7B1	tRNA-dihydrouridine(20) synthase [NAD(P)+]-like	Dus2	7437.07	0	0	0	726.086	0	1057.79	1088.2	0	0	0	0	0	0	0	0
A0A0R4IZY9;Q91XI1	tRNA-dihydrouridine(47) synthase [NAD(P)(+)]-like	Dus3l	41653.7	42977	39469.4	16973.9	19802.4	19060.8	24533.7	20580.5	13531.9	0	0	13559.8	8451.4	20443.4	15392	0
Q6NXK5	RNA/RNP complex-1-interacting phosphatase	Dusp11	0	5717.27	50529.6	28783.2	7386.89	2441.1	2470.52	0	0	2105.65	0	15048	0	0	2736.28	0
H3BKL8;B1AQF4;Q9D7X3	Dual specificity protein phosphatase 3	Dusp3	67618.7	60016.4	134453	39348.7	29776.4	0	0	10342.7	0	0	24641	41420.4	0	0	0	0
Q8BFV3	Dual specificity protein phosphatase 4	Dusp4	66603.1	67578.9	33216.1	0	15187	15286.5	16613.4	4709.28	0	0	12081.1	0	8358.98	0	15093.7	15667.1
Q9CQ43;Q8VCG1		Dut	766729	592476	558549	688668	306272	350708	329027	321019	126166	227348	113074	137347	163194	204856	195925	174138
Q60838	Segment polarity protein dishevelled homolog DVL-2	Dvl2	42258.6	50456.4	27336.8	36199	18319.1	11609.8	15483.3	7815.6	534.255	0	13579.7	0	0	5510.33	0	0
Q9JHU4	Cytoplasmic dynein 1 heavy chain 1	Dync1h1	78442.8	73388.7	85904.3	85841.3	16990.9	16836.7	18186.1	22302.3	31908.1	6639.06	23689.5	65034.1	15260	5339.46	6944.01	9018.38
Q3TPJ8;O88487;A2BFF8;A2BFF9;A2BFF5	Cytoplasmic dynein 1 intermediate chain 2	Dync1i2	49131.5	129803	16691.2	41555.9	15962.9	19890.3	21900.4	943.425	0	2288.23	1596.88	0	8924.18	28230	3914.14	31009.3
Q8R1Q8	Cytoplasmic dynein 1 light intermediate chain 1	Dync1li1	84948.6	70617.7	76929.6	79936	24142.6	18155.1	20347.7	34409.8	103784	77663.4	97075.6	75502.5	49825.2	67352.7	72773.9	53024.3
A0A1D5RMC1;Q6PDL0;A0A1D5RM94	Cytoplasmic dynein 1 light intermediate chain 2	Dync1li2	36788.5	34097.8	42359.1	36287.8	3890.91	11745.1	3421.51	14142.3	15395.4	5757.82	12641.6	3435.96	8049.06	6440.08	3879.85	21646
Q45VK7	Cytoplasmic dynein 2 heavy chain 1	Dync2h1	0	0	0	3734.2	745.803	496.834	284.831	913.001	0	0	492.437	0	320.604	0	0	0
Q9D0M5	Dynein light chain 2, cytoplasmic	Dynll2	27663.8	0	0	43438.4	0	13703.9	0	7626.88	67407.7	0	40787.6	77510.7	66020.8	61636.1	58445.1	67296.8
P62627;A2AVR9	Dynein light chain roadblock-type 1	Dynlrb1	1.77772e+06	1.22373e+06	1.62272e+06	1.02903e+06	834720	958717	791628	887758	671898	958245	635390	374159	661205	1.21478e+06	1.13224e+06	941521
P51807	Dynein light chain Tctex-type 1	Dynlt1	892351	867515	936059	847257	228585	211793	145976	180858	884568	375023	863546	866216	257223	223999	431258	610044
A1L341		Dyrk1a	145084	140379	131664	183627	50408.4	9012.17	14085.3	13852.1	0	3695.96	0	4879.65	7515.81	4230.67	7003.04	50719.4
F6XLV1		E030010N08Rik	0	833.561	0	4386.99	0	357.078	450.143	1171.22	0	0	498.797	0	0	0	4763.5	0
P56931	Transcription factor E2F2	E2f2	37746.7	27040.2	40580.4	17847	4483.3	0	0	5576.36	38785.8	8119.71	35889.4	49467.3	0	0	0	0
O35261;Q3TMJ9;A0A1Y7VML1	Transcription factor E2F3	E2f3	266074	252836	204495	329617	66925.7	73570.6	69096.8	65955.6	162377	102551	159295	138606	303528	0	25171.1	27362.4
Q8R0K9	Transcription factor E2F4	E2f4	0	0	0	0	919.833	0	0	0	12126.4	3821.48	8314.11	30722.4	0	0	10861	10870.3
Q58FA4	Transcription factor E2F8	E2f8	15986.5	9646.07	18785.5	17944.5	4556.48	603.868	2073.5	6079.54	8384.97	8945.11	16404.2	19295.6	0	43306.1	0	6921.84
Q9D4C5	ELL-associated factor 1	Eaf1	8014.36	7377.02	5211.54	23709.6	2015.21	2414.08	3528.75	1284.84	0	0	8396.54	11475.7	6492.71	3561.97	3270.97	6489.52
E0CXF0		Eapp	243991	165823	158641	159525	52487.6	30453.8	30192.4	34464.5	76808.3	0	0	35994.5	0	36485.9	0	38204.2
Q5BU09	E2F-associated phosphoprotein	Eapp	34654.9	21075.4	28215.3	25167.9	19620.1	28971.2	14332.7	16286.5	0	0	0	0	0	0	0	0
Q9D903;A2ACZ1	Probable rRNA-processing protein EBP2	Ebna1bp2	727390	630743	722770	721000	301481	333811	351908	353891	790500	796079	803580	820482	751386	718907	883997	775960
P70245;A2AC29	3-beta-hydroxysteroid-Delta(8),Delta(7)-isomerase	Ebp	242671	181629	187627	193540	32938.7	0	32968.6	35488.9	75563.7	1.01409e+06	1.44226e+06	2.10026e+06	1.38501e+06	952070	839342	833779
Q9CS74	Protein SGT1 homolog	Ecd	43678.7	63498.8	61664.9	61161.8	34527.1	26044.7	21194	26841.9	80459.7	33340.5	97398.3	96836.5	21882.1	26744.1	24132.9	30093.3
E9QKA6;E9PUE3;Q80Z60;F7DDS0	Endothelin-converting enzyme 2;Methyltransferase-like region;Endothelin-converting enzyme 2 region	Ece2	7179.88	0	25584.8	0	0	0	0	2840.11	0	6233.09	0	0	0	7524.74	12030.1	0
O35459;F7B227	Delta(3,5)-Delta(2,4)-dienoyl-CoA isomerase, mitochondrial	Ech1	549286	700048	640452	501534	195925	175452	146016	217252	263479	260848	207532	225657	249091	230051	298206	258860
Q9D9V3;E0CXS3	Ethylmalonyl-CoA decarboxylase	Echdc1	17039.5	39940.2	49626.4	36577.8	5081.79	8081.64	9472.68	9540.97	42507.3	16597.9	0	0	15794.8	6988.67	8372.95	9978.46
Q8BH95	Enoyl-CoA hydratase, mitochondrial	Echs1	308206	377113	358100	276142	93548.5	80775	68758.3	77592.7	179877	165561	107262	138101	225281	154651	193889	80206
P42125	Enoyl-CoA delta isomerase 1, mitochondrial	Eci1	620283	669555	615156	379379	137022	130680	120506	137777	356261	419535	409862	303950	545610	509608	631923	467475
Q9WUR2;Q3TCD4;E9PYC6;E9Q858;E9PUY9;E9PYA9;E9PVM6;E9Q7A8	Enoyl-CoA delta isomerase 2, mitochondrial	Eci2	35702.3	21712.3	0	33337.8	10474.9	13492.7	20237.6	16687.2	6018.01	8140.21	4860.04	10083.3	9011.8	9928.35	4043.22	5821.87
Q6PDI5	Proteasome-associated protein ECM29 homolog	Ecm29	113599	107438	112739	75714.1	26915.8	23074.2	21040	24550.6	40115	23309	35985.6	85863.1	43918.8	23129	15918.9	14586.9
A0A0R4J174;Q9QZH6	Evolutionarily conserved signaling intermediate in Toll pathway, mitochondrial	Ecsit	3726	13324.5	24392.7	13736.6	4967.38	4252.41	1895.47	8156.21	30374	10999.1	62736.5	60468.7	22604.8	9845.29	0	19663.2
Q07139	Protein ECT2	Ect2	80613.7	74247.4	60749.9	45344.3	18500.3	17068.6	18556.3	18951.9	21219.6	11401.7	16091.9	36613.4	6609.53	7391.58	1709.84	3447.05
Q8K2D3	Enhancer of mRNA-decapping protein 3	Edc3	32296.7	34219.3	22026.4	33884.9	6958.57	11916.1	7224.01	14897	2399.97	10559.3	6999.07	9454.48	2038.18	0	6106.7	5500
A0A0R4J1Q0;G5E896;Q3UJB9;D6RE33	Enhancer of mRNA-decapping protein 4	Edc4	41696.5	38785.1	73382	68172.1	18932.4	17646.6	16143.5	24263	47409.4	10192.9	31489.8	60748.1	47568.9	16472.3	24022.8	42008.3
Q925U4;A0A0N4SV08	ER degradation-enhancing alpha-mannosidase-like protein 1	Edem1	0	19854.4	31785.6	18494.3	6707.67	2028.9	2404.16	7517.78	36826.7	9588.95	41268.6	13514.7	0	6040.86	5982.1	0
Q8BJT9	alpha-1,2-Mannosidase	Edem2	16931	16414	17609.2	6599.36	0	305.888	0	0	0	0	10896.8	0	10247.2	0	7834.21	10387.4
Q9JMG1	Endothelial differentiation-related factor 1	Edf1	0	0	0	0	3427.45	0	0	0	0	19762.4	0	0	14193.7	56572	19051.1	22184.3
Q8BL66	Early endosome antigen 1	Eea1	588.888	0	0	0	936.443	5130.7	1979.98	0	0	17657.4	0	0	0	0	19399.2	0
Q921E6	Polycomb protein EED	Eed	65032.3	100161	103420	217763	30752.1	28081.3	91051.5	44162.1	37169.2	36409.4	56619.9	40350.4	42751.8	41016	26975.2	28327.4
P10126;D3YZ68;D3Z3I8	Elongation factor 1-alpha 1	Eef1a1	3.89552e+07	3.89027e+07	4.31416e+07	7.37901e+07	1.10411e+07	1.04771e+07	1.07032e+07	1.08875e+07	1.36887e+07	1.4183e+07	1.09765e+07	1.50103e+07	2.17951e+07	1.87545e+07	1.24042e+07	1.58449e+07
P62631	Elongation factor 1-alpha 2	Eef1a2	0	8156.51	6570.52	17329.9	4322.13	4783.82	5649.38	4483.71	5373.63	5157.68	0	0	6830	9173.82	5243.11	6075.97
O70251;A0A087WS46	Elongation factor 1-beta	Eef1b;Eef1b2	1.53747e+06	1.32911e+06	1.80158e+06	1.80461e+06	650266	685872	667086	652996	791875	699522	663077	549570	979576	848455	1.18659e+06	1.1346e+06
A0A0R4J1L2;F6ZFU0;D3YY68;D3Z7N2		Eef1d	57495	42021.8	38627.5	83436.4	10368.9	15821.7	12926.2	9821.2	96949.1	119732	70459.2	60568.5	113295	90682.2	109607	125529
Q80T06;A0A0R4J1E2;P57776;E9QN08;D3YUQ9	Elongation factor 1-delta	Eef1d	1.53533e+06	1.35397e+06	1.23581e+06	1.60827e+06	373439	331985	439132	395225	2.7147e+06	2.48036e+06	3.05579e+06	2.41567e+06	3.07605e+06	2.62418e+06	3.99479e+06	3.81494e+06
Q9D1M4	Eukaryotic translation elongation factor 1 epsilon-1	Eef1e1	31558.3	63926.2	34959.3	38209.7	30737.6	20535.6	28430.7	48290.7	0	0	0	0	24564.4	24748	21400.8	0
Q9D8N0	Elongation factor 1-gamma	Eef1g	1.93058e+06	1.73319e+06	1.92861e+06	2.4405e+06	574300	567188	504044	522886	1.79451e+06	1.22608e+06	1.69906e+06	2.03339e+06	2.86394e+06	2.03709e+06	2.28401e+06	2.18686e+06
P58252	Elongation factor 2	Eef2	1.30883e+07	1.1851e+07	1.31842e+07	1.40259e+07	3.39551e+06	3.19537e+06	3.28469e+06	2.60742e+06	3.62388e+06	2.86481e+06	2.90417e+06	3.8971e+06	5.78571e+06	3.83172e+06	2.97499e+06	3.37793e+06
Q9JHW4;A0A0N4SUV6;A0A0N4SWD9	Selenocysteine-specific elongation factor	Eefsec	30069.1	61732.7	86235.7	34754.1	10724.6	4873.26	5301.95	14567.6	18914.7	0	32372	32281.5	19828.6	14361.5	7778.4	16802.2
B1ASN7		Efcab3	0	0	0	0	0	0	0	0	0	87328.4	42723.8	52691.2	62007.7	80627.9	65059.7	76465.3
Q8C845;Q9D8Y0	EF-hand domain-containing protein D2	Efhd2	178954	141000	119040	242006	83068.4	82221.9	50556.9	56046.4	527660	691543	451935	402605	468703	704431	864803	759106
A0A1D5RLL3;Q8BG67	Protein EFR3 homolog A	Efr3a	18368.3	16102.3	19593.7	40718.2	933.684	2157.25	3629.45	7137.96	0	3482.77	6430.44	10668.8	5098.99	0	0	2108.34
Q8C0D5	Elongation factor Tu GTP-binding domain-containing protein 1	Eftud1	42795.1	46690.9	25397.8	24565.3	8454.06	8230.09	9608.82	9068.21	31295.4	16534.8	27433.4	25478.2	42843.4	16997.1	40855.1	24503.5
A2AH85;O08810;G3UZ34	116 kDa U5 small nuclear ribonucleoprotein component	Eftud2	816715	718330	842107	632240	224964	206333	202469	242630	476556	336365	479012	440654	386264	311147	388567	397268
P08046	Early growth response protein 1	Egr1	0	30110.5	22821.8	0	36490.1	30923.2	9221.58	42429.4	0	0	0	0	10831.8	24013.7	12010.3	0
Q9WVK4	EH domain-containing protein 1	Ehd1	946001	990806	1.19436e+06	1.13751e+06	314577	280133	243358	304619	627752	472035	556984	493735	344896	327693	311643	319231
Q9QXY6	EH domain-containing protein 3	Ehd3	0	0	0	0	0	274.882	0	0	0	5870.82	0	0	0	14489.4	7126.39	5780.2
Q9EQP2	EH domain-containing protein 4	Ehd4	379196	422627	426153	311120	98755.1	137069	129854	144948	368928	305815	319521	270693	278549	287363	306769	264442
A2CG76;Q9Z148	Histone-lysine N-methyltransferase EHMT2	Ehmt2	27063	36470.1	13255.4	6187.32	5964.28	2310.17	3060.09	0	0	0	2346.92	0	0	0	6909.19	0
P48024	Eukaryotic translation initiation factor 1	Eif1	0	0	0	0	0	0	0	0	291521	248574	0	115254	249744	256868	321630	347443
Q60872	Eukaryotic translation initiation factor 1A	Eif1a	45880	46037.8	95053.2	31014.4	28800.1	9223.38	6557.03	11609.1	116629	31833.9	93718.4	120778	29884.3	0	0	26202.4
Q3THJ3	Probable RNA-binding protein EIF1AD	Eif1ad	241067	105468	100590	233689	95964.5	119909	128540	75653.2	67125.8	44906.4	91493.7	0	31484.3	132369	64907	35151.1
Q8BMJ3;J3QNT6	Eukaryotic translation initiation factor 1A, X-chromosomal	Eif1ax;Gm5039	789614	600460	628768	708308	592420	530094	750449	245625	362993	314916	472320	512639	330053	165251	221147	234545
Q8BJW6	Eukaryotic translation initiation factor 2A;Eukaryotic translation initiation factor 2A, N-terminally processed	Eif2a	404597	400166	384425	416508	71937.8	104688	111730	70923.2	112428	110418	95028.8	74398.5	117680	123082	71091.4	85611
Q03963	Interferon-induced, double-stranded RNA-activated protein kinase	Eif2ak2	46993.8	44163.7	72196.8	49618.3	15457.9	7325.49	16711.6	20921.4	31342.9	20884.9	27784	0	8004.73	15637.8	0	24110.2
E9QQ30;Q9Z2B5	Eukaryotic translation initiation factor 2-alpha kinase 3	Eif2ak3	4783.38	0	4148.26	0	1141.08	2757.69	1937.31	2108.09	0	4313.91	0	0	7294.76	19421.6	9695.57	3361.36
Q99LC8;D3Z151	Translation initiation factor eIF-2B subunit alpha	Eif2b1	147531	162667	114955	185898	6279.93	6360.01	7337.09	13033.1	186561	99006.6	193301	167119	138158	86161.3	114596	141538
Q99LD9;D3Z487;D3Z7J6	Translation initiation factor eIF-2B subunit beta	Eif2b2	370139	366795	365708	192365	55754.5	78118	67248	56785.6	170354	106289	79747.8	94405	157742	130807	181262	193859
B1AUN2;B1AUN3;Q3UKV0		Eif2b3	77371.2	163576	106536	69454.7	54386.8	51848.2	45836.4	41737.7	37048.9	27113.6	23331.6	20749.1	46100.6	51235.1	29257.3	36687.3
Q61749;D3Z780;A0A0J9YUY0	Translation initiation factor eIF-2B subunit delta	Eif2b4	175684	202655	219274	259708	54601.6	51322	53592.3	60871.5	166001	71110	120355	197220	88690.9	54071	92468.3	55187.7
Q8CHW4	Translation initiation factor eIF-2B subunit epsilon	Eif2b5	16444.2	12519.4	0	0	0	0	0	3912.55	25181.7	34027	17247.1	59105.2	0	8524.37	14265.5	20364.4
E9PUG7;A0A0R4J298;Q61211;Q8C8I3	Eukaryotic translation initiation factor 2D	Eif2d	35020.7	18968.9	21229	38626.6	25146.1	27230.1	11842.6	20198.6	17295.3	8689.43	15143.5	20966.7	17946.9	17160.5	17323.9	34577.9
Q6ZWX6	Eukaryotic translation initiation factor 2 subunit 1	Eif2s1	2.09713e+06	2.07513e+06	2.095e+06	2.06781e+06	526909	512882	590903	563768	1.34466e+06	1.24946e+06	1.47142e+06	1.3973e+06	1.5591e+06	1.28013e+06	1.19345e+06	1.43657e+06
Q99L45	Eukaryotic translation initiation factor 2 subunit 2	Eif2s2	1.8678e+06	1.4843e+06	1.45988e+06	1.15455e+06	714470	729956	800295	693925	1.04087e+06	1.35949e+06	1.04232e+06	776844	1.191e+06	1.29256e+06	1.5685e+06	1.29426e+06
Q9Z0N1;A2AAW9	Eukaryotic translation initiation factor 2 subunit 3, X-linked	Eif2s3x	906870	845523	878483	906712	200132	216796	221493	221383	921563	388929	673596	598598	930144	646671	305616	499926
Q9Z0N2	Eukaryotic translation initiation factor 2 subunit 3, Y-linked	Eif2s3y	37660.3	38891.2	24485.7	23676.8	13021.9	6349.86	13083.6	5415.21	0	0	8594.91	0	0	0	15803.5	0
P23116	Eukaryotic translation initiation factor 3 subunit A	Eif3a	835313	828837	997592	1.06931e+06	197348	198768	199613	190418	759694	501369	815712	1.36223e+06	720405	549820	511580	434064
Q8JZQ9	Eukaryotic translation initiation factor 3 subunit B	Eif3b	1.18065e+06	984304	1.04844e+06	1.02068e+06	240055	188707	194669	240348	1.05771e+06	607844	1.19032e+06	1.08572e+06	791632	552971	568208	664008
Q8R1B4	Eukaryotic translation initiation factor 3 subunit C	Eif3c	878524	848554	812814	843984	240403	247207	240561	219591	506646	373501	384109	587159	553615	531072	407678	342181
O70194	Eukaryotic translation initiation factor 3 subunit D	Eif3d	1.80911e+06	1.94078e+06	1.66279e+06	1.48455e+06	580166	572186	574015	550458	636333	603428	583843	724861	825269	724656	817695	590145
P60229	Eukaryotic translation initiation factor 3 subunit E	Eif3e	1.23251e+06	1.19868e+06	1.07486e+06	1.41915e+06	239776	209197	243622	184953	571510	415100	481412	465587	569924	362605	522606	451374
Q9DCH4	Eukaryotic translation initiation factor 3 subunit F	Eif3f	1.98278e+06	1.38887e+06	1.79436e+06	1.94683e+06	366295	330556	324385	397007	1.44127e+06	872820	1.20004e+06	1.91675e+06	622253	353481	467870	571079
Q9Z1D1	Eukaryotic translation initiation factor 3 subunit G	Eif3g	539109	470676	626433	504346	189188	196971	141538	183872	645637	569993	801708	716537	584813	645867	845692	1.12472e+06
Q91WK2	Eukaryotic translation initiation factor 3 subunit H	Eif3h	1.69061e+06	1.95054e+06	2.36636e+06	2.4429e+06	444032	363993	353973	557921	375770	204238	345346	246598	300286	283882	268734	286979
Q9QZD9	Eukaryotic translation initiation factor 3 subunit I	Eif3i	1.55095e+06	1.66521e+06	1.23146e+06	1.46157e+06	589894	529493	562148	577197	703309	502176	684000	610775	712217	600619	552183	605428
Q3UGC7;Q66JS6	Eukaryotic translation initiation factor 3 subunit J-A;Eukaryotic translation initiation factor 3 subunit J-B	Eif3j1;Eif3j2	636925	620607	617955	530653	227141	195577	187601	206124	309173	346801	346608	314550	174521	305201	192964	244551
Q9DBZ5;A0A140LJ59	Eukaryotic translation initiation factor 3 subunit K	Eif3k	1.22863e+06	1.25758e+06	1.53962e+06	1.36565e+06	376459	447903	479679	324822	535788	653534	341250	357869	562675	672710	939721	707432
Q8QZY1	Eukaryotic translation initiation factor 3 subunit L	Eif3l	647682	545517	613622	830690	77719.4	46477.7	56691	62863.3	683862	478881	529990	824994	526518	290250	348380	354221
Q99JX4;A2A702;A2A701	Eukaryotic translation initiation factor 3 subunit M	Eif3m	1.56464e+06	1.39241e+06	1.60026e+06	1.1321e+06	322389	298491	261162	264759	440022	375913	512532	584524	202249	196497	210921	184279
P60843	Eukaryotic initiation factor 4A-I	Eif4a1	4.03891e+07	4.06449e+07	4.12491e+07	3.61883e+07	7.73361e+06	7.0906e+06	7.03764e+06	7.38254e+06	1.74693e+07	1.47267e+07	1.5552e+07	1.52935e+07	1.50515e+07	1.28455e+07	1.20914e+07	1.14364e+07
P10630;Q8BTU6;E9Q561	Eukaryotic initiation factor 4A-II;Eukaryotic initiation factor 4A-II, N-terminally processed	Eif4a2	245962	225681	186875	180020	23759.8	32199.1	33032.9	19564.2	12584.3	40900.5	25225.3	14678.3	50019.9	47235	42816.1	28875.7
Q91VC3;A0A0N4SVP8;A2AFK7;E9PV04	Eukaryotic initiation factor 4A-III;Eukaryotic initiation factor 4A-III, N-terminally processed	Eif4a3;Gm8994	2.52585e+06	2.5647e+06	2.21797e+06	2.83577e+06	829377	895204	966797	808633	1.42498e+06	1.40763e+06	1.51983e+06	1.40686e+06	1.89284e+06	1.71197e+06	1.28344e+06	1.42412e+06
Q8BGD9	Eukaryotic translation initiation factor 4B	Eif4b	70554.3	16126.2	52044.2	41242.6	6894.68	4224.6	2480.27	10473.4	190570	95397.8	187933	219029	85289.4	115435	63654.7	100688
P63073;A0A0G2JGT5;A0A0G2JH04;A0A0G2JFB4	Eukaryotic translation initiation factor 4E	Eif4e	268203	321032	366242	319684	94808.8	87626.2	84928.6	90724.9	298198	185591	416533	199945	222074	210512	237380	312823
Q0P688;D3Z730;M0QWD1		Eif4e2	305751	367446	377965	311681	66225.9	75600	53291	92331.6	313408	228285	390212	311316	190326	188890	255556	254785
Q9DBB5;H3BJN7	Eukaryotic translation initiation factor 4E type 3	Eif4e3;Gm20696	10534.4	3778.11	4175.17	0	0	0	0	0	0	0	0	28949.7	0	0	0	0
Q60876	Eukaryotic translation initiation factor 4E-binding protein 1	Eif4ebp1	133234	0	0	0	180903	126403	221489	181457	0	0	0	0	0	0	0	0
P70445	Eukaryotic translation initiation factor 4E-binding protein 2	Eif4ebp2	7807.64	8560.98	8524.55	41521.8	3424.84	3191.95	4160.31	2866.26	0	0	0	0	0	0	0	0
Q9EST3;A8Y5K6	Eukaryotic translation initiation factor 4E transporter	Eif4enif1	19516	18938.3	19906.3	11945	13691.2	6371.28	12969	16040	15261.3	0	0	5748.23	15829.2	19163.2	22103.3	16709.7
E9PVC5		Eif4g1	362713	283855	281926	316691	86828.9	91001.1	93037.9	108870	347955	187576	294968	384599	235336	208838	188620	183369
E9Q9E1;Q6NZJ6;E9PVC6;A0A0J9YUS5	Eukaryotic translation initiation factor 4 gamma 1	Eif4g1	0	918.289	0	3486.36	297.125	292.847	464.204	163.381	859.676	915.496	1226	5257.54	1109.26	493.919	0	0
G3XA17		Eif4g2	552176	482141	552217	493571	153171	145326	152430	149395	311455	259892	347900	375137	375659	238937	387413	284355
F7CBP1		Eif4g2	0	8405.7	10687.2	6548.26	0	2013.61	0	2805.89	0	0	0	6074.21	4985.04	4345.24	0	0
Q62448	Eukaryotic translation initiation factor 4 gamma 2	Eif4g2	14081.8	4191.85	6687.45	9480.62	2750.87	3461.6	3730.3	0	0	0	0	0	0	0	0	3385.11
A0A0N4SVL0;A2AMI2;Q80XI3	Eukaryotic translation initiation factor 4 gamma 3	Eif4g3	8326.17	7057.66	10973.1	8271.5	2058.1	3163.47	2763.2	3436.71	4257.47	3417.55	2807.57	12208.9	6852.33	4102.66	7795.66	4323.79
Q9WUK2	Eukaryotic translation initiation factor 4H	Eif4h	2.39684e+06	1.87605e+06	2.18147e+06	1.97455e+06	622592	529192	505160	699463	2.67516e+06	1.8791e+06	2.5398e+06	2.15137e+06	1.99053e+06	1.66279e+06	1.78924e+06	1.76264e+06
P59325;Q8BVV6;A0A1Y7VJG2	Eukaryotic translation initiation factor 5	Eif5	331083	217065	267828	274612	89056.2	107383	113747	147589	596753	417318	764816	681303	284309	229273	294454	343646
P63242;A0A0A0MQM0;J3QPS8	Eukaryotic translation initiation factor 5A-1;Eukaryotic translation initiation factor 5A	Eif5a	1.36898e+07	2.89363e+07	1.76498e+07	1.35756e+07	7.25215e+06	6.23486e+06	5.33431e+06	7.37065e+06	3.40859e+06	3.36244e+06	3.84471e+06	4.20312e+06	397877	333389	162161	461309
Q05D44	Eukaryotic translation initiation factor 5B	Eif5b	51879.7	43842.4	51695.9	32225.6	11779.3	14999	15425.2	18200.4	85004.9	64459.1	104490	76360.9	65190.5	48875.1	66823.3	50494.7
O55135	Eukaryotic translation initiation factor 6	Eif6	2.27834e+06	2.44384e+06	1.96392e+06	1.33812e+06	617539	674710	637439	506866	631761	610971	563531	421131	706124	1.01843e+06	921347	1.00979e+06
Q80Y81;B1ATP7	Zinc phosphodiesterase ELAC protein 2	Elac2	27796.5	31340.2	9417.97	23572	16282.1	10585	13044.9	6683.03	0	0	8810.24	4826.15	1118.97	577.955	1318.16	1332.95
P70372	ELAV-like protein 1	Elavl1	1.9814e+06	2.15526e+06	2.20986e+06	2.43522e+06	936065	978936	857656	1.14541e+06	1.36027e+06	1.59568e+06	1.29705e+06	1.35748e+06	1.61751e+06	1.97117e+06	1.62743e+06	1.94634e+06
Q60775	ETS-related transcription factor Elf-1	Elf1	301375	352787	322704	212619	92726.7	96048.4	95478.2	120112	329994	434239	379414	333116	134733	164684	258913	241664
A0A0B4J1G5;Q9JHC9	ETS-related transcription factor Elf-2	Elf2	119870	138179	113342	124206	56971.2	52900.5	42142.5	26870.4	0	22284.8	3800.14	29756.2	16803.8	34329	8733.56	14759
Q9Z2U4;Q3U1U8	ETS-related transcription factor Elf-4	Elf4	166240	276263	309675	163038	64930.7	55162.9	36289.7	112782	257834	307355	201565	80002	187280	121256	94229.8	131787
O08856	RNA polymerase II elongation factor ELL	Ell	0	0	0	0	0	920.384	0	0	18391.4	14022.5	0	24046.9	0	22680.8	15900.2	7602.43
Q8BPU7	Engulfment and cell motility protein 1	Elmo1	838701	948227	921536	838239	215108	205314	239397	229346	325538	280506	336482	407177	304868	243617	309471	300278
Q8BHL5	Engulfment and cell motility protein 2	Elmo2	18081.4	17463.9	8671.06	4221.52	0	0	0	0	0	9703.06	4548.21	0	0	0	0	4346.19
E9Q2I4;A0A1Y7VP67		Elmsan1	7204.07	4565.15	6489.1	7665.6	2583.84	2517.73	5195.19	3486.62	0	0	0	0	0	0	0	0
Q9JLJ5;Q4V9V3	Elongation of very long chain fatty acids protein 1;Elongation of very long chain fatty acids protein	Elovl1	57528.9	82015.5	43905.3	17601.1	9484.07	10551.5	9101.43	10793.1	37279.2	47714.7	40983.1	441433	135993	15796	30595.9	34551.6
Q91WG4	Elongator complex protein 2	Elp2	53987.7	82063.3	43636.3	27141.9	5285.35	16391	6253.12	1535.67	16408.2	13041	20688.1	47013.9	31080	25419.1	25414.3	20500.3
Q9CZX0;A0A286YDB8	Elongator complex protein 3	Elp3	116413	130922	170236	125749	43221.3	23386.2	35925.1	52383.7	46204.7	33674.5	57644.9	122876	73028.9	44503.2	66853.5	41054.6
Q9ER73;A2A414	Elongator complex protein 4	Elp4	11945.5	20736	0	7624.85	3430.06	5698.94	2457.09	0	5948.56	9371.86	0	0	0	0	9294.43	9954.99
P21995	Embigin	Emb	145271	199816	162450	163112	48820	43426	56110.7	39225.4	250229	340122	314112	240809	296324	248931	218788	288409
Z4YJW0;Q8C7X2	ER membrane protein complex subunit 1	Emc1	35627	59943.7	87218.1	62512.5	8407.02	10637.6	7551.73	8907.53	122680	41649.2	119942	117436	140574	88413.2	101473	82517.4
A0A0X1KG66;A0A0X1KG67;Q3TAS6;D3Z665	ER membrane protein complex subunit 10	Emc10	161573	164092	180366	156639	44223.2	37965.4	27489.9	35472.3	84372.3	94729.8	49258.1	33413.4	93494.3	102511	126266	93625.9
Q9CRD2	ER membrane protein complex subunit 2	Emc2	486185	440680	299297	480818	156990	200068	207845	198437	215036	267722	231268	197769	269489	202878	348702	231273
Q99KI3	ER membrane protein complex subunit 3	Emc3	72835.8	152819	109909	138241	21102.5	30773.3	31915.8	14183.2	399431	292548	419657	332816	359739	305425	601525	433730
Q9CZX9	ER membrane protein complex subunit 4	Emc4	56534	61500.4	11550.9	0	11023.7	12600.9	18162.3	18235.1	98255.5	124936	105855	0	67533.8	131961	103073	69173.6
Q9EP72	ER membrane protein complex subunit 7	Emc7	992945	1.00343e+06	1.02252e+06	1.07091e+06	344778	223530	376898	360855	639778	864267	639196	533879	909495	955485	888445	998984
O70378;M0QWY0	ER membrane protein complex subunit 8	Emc8	160066	93615.1	138203	177067	59875.1	39664.1	63167.3	51917.8	52792.2	29182.5	31457.7	36972.7	66726.4	25809.4	80338.5	36257
O08579;I7HJS1;Q3THM8;B7FAU5	Emerin	Emd	439462	474396	468712	450256	137060	175200	190856	110127	250222	352525	343960	214598	227434	164394	303808	297085
O35130	Ribosomal RNA small subunit methyltransferase NEP1	Emg1	361704	392230	410928	296971	107490	95770.3	90393.1	92074.9	177168	104480	225921	300856	173845	115948	172231	144603
E9QK48;Q7TNG5;D6RGM3	Echinoderm microtubule-associated protein-like 2	Eml2	63426.3	55923.9	71525.1	53267.7	11296.7	14106.8	12610	9773.19	4764.8	5726.18	0	0	0	4261	0	0
A0A286YDN1;Q8VC03	Echinoderm microtubule-associated protein-like 3	Eml3	0	4223.21	7301.99	7983.58	1069.24	0	0	1254.63	4178.94	0	0	0	1652.1	0	2581.75	0
F8WJ93;Q3UMY5	Echinoderm microtubule-associated protein-like 4	Eml4	101984	15566.8	91016	11343.7	412.903	46406.3	49411.2	40012.1	10821.2	14911.3	31091.6	5112.62	49556	50099.9	8542.96	14794.5
Q8C522	Endonuclease domain-containing 1 protein	Endod1	0	0	0	6111.24	0	3541.73	3803.58	3160.04	17251.3	17857.7	10676.5	0	13512.3	19628.6	9246.21	8763.07
O08600	Endonuclease G, mitochondrial	Endog	54297.4	32820.3	49872.7	42116.4	5141.61	3832.61	2789.8	7951.08	60555.5	35558.7	107769	116324	32669.7	26406.6	0	66306.2
F7A1B4;Q3UAM9;Q63961	Endoglin	Eng	0	0	6982.45	0	0	1697.35	3674.39	2548	0	0	0	0	0	0	0	7799.43
P17182;Q6PHC1	Alpha-enolase	Eno1	7.78621e+07	7.73435e+07	7.83393e+07	7.18863e+07	2.07877e+07	1.69352e+07	1.52002e+07	1.73811e+07	4.64268e+07	4.06797e+07	4.05229e+07	3.16367e+07	4.1871e+07	4.9177e+07	5.3171e+07	4.34114e+07
P21550;Q5SX59	Beta-enolase;Enolase	Eno3	106409	127212	87820.6	121935	49720.2	43012.6	49095	20542.8	29874.8	43028.7	30359.3	20467.6	49388.8	32129.9	91026.9	50882.3
Q8BGB7	Enolase-phosphatase E1	Enoph1	68852.1	41565.7	89027.5	48039.1	9090.88	0	0	0	0	22134.5	0	19531.8	0	0	13477.7	0
P60840	Alpha-endosulfine	Ensa	0	18221.2	0	0	8025.16	5435.11	10693.2	11244.9	0	0	0	0	0	0	0	0
Q3TQC7;Q9WUZ9	Ectonucleoside triphosphate diphosphohydrolase 5	Entpd5	0	0	11806.1	5430.32	0	0	0	0	67421.5	26458.7	68530.3	12964.3	13841	26775.8	46913.8	50868
Q9JIX0	Transcription and mRNA export factor ENY2	Eny2	534353	412702	433978	343673	232307	207787	184361	162818	156092	90908.5	90561.9	180933	137333	254547	269180	281795
B2RWS6	Histone acetyltransferase p300	Ep300	100332	96298.1	113243	127446	25833.2	22695	18054.8	32496.5	98262.4	47224.8	60531.4	95872.3	35080.6	25444.2	41416.3	17883.9
Q8CHI8	E1A-binding protein p400	Ep400	6491.27	5480.8	8364.28	5068.25	2614.68	2088.88	2872.79	3112.74	4291.64	7253.59	2183.4	4369.81	5672.1	8581.72	4423.47	0
A2A842;A2A841;P48193;A2A839;A2A838;A2AD32	Protein 4.1	Epb4.1;Epb41	6788.98	9379.67	10164.9	7105.12	0	2246.47	2605.37	2660.9	0	0	0	0	0	0	0	0
Q80UE5;O70318;Q80UE4;A0A1W2P6I5	Band 4.1-like protein 2	Epb4.1l2;Epb41l2	1041.48	0	0	4262.34	0	2639.01	1308.1	836.442	0	0	3628.66	9362.05	0	0	8234.62	6926.75
Q99JW5	Epithelial cell adhesion molecule	Epcam	26926.1	30079.9	14893.6	20056.1	3887.71	8295.48	9201.87	0	0	0	0	0	0	0	0	0
E9PWK1;Q9D379	Epoxide hydrolase 1	Ephx1	5970.19	0	12660.8	15856.9	5821.41	3904.02	8690.76	8560.51	1343.08	16495.8	9755.24	26410.5	0	10429.9	0	0
Q8VEH5	EPM2A-interacting protein 1	Epm2aip1	15989.3	23797.7	0	0	4583.19	2661.78	2548.86	8003.14	0	8633.39	0	0	0	0	0	0
Q80VP1	Epsin-1	Epn1	53847.3	32232.3	28662.5	0	26435.5	16241.4	10311.9	17778	96240.8	67914.9	73509.2	0	14962.2	75267.2	91589.1	55496.4
Q8CGC7	Bifunctional glutamate/proline--tRNA ligase;Glutamate--tRNA ligase;Proline--tRNA ligase	Eprs	432480	426911	497480	471393	148249	127362	133942	139441	168937	90754.5	167610	284886	181393	137933	115313	103127
H3BK65;P42567;F6W2Q5;Q5JC28;A0A0R4J0A0	Epidermal growth factor receptor substrate 15	Eps15	0	6514.25	0	4055.52	1662.44	6283.71	2996.44	2836.55	0	0	0	0	0	0	0	0
Q60902;A0A1D5RLS1	Epidermal growth factor receptor substrate 15-like 1	Eps15l1	43550.1	51154.4	56716.5	59827.1	19240.5	21902.8	24305.3	13377.5	26376.8	17670.3	3023.73	12978.9	41927.2	23247.7	28574.6	18514.7
Q9D3Q7;A0A140T8I6;Q8VDI1	Epithelial-stromal interaction protein 1	Epsti1	205468	98028.8	194720	144968	26846.1	76197.5	32672.8	23514.3	136694	235818	74541.4	25250.7	34465.5	77541.5	92780.1	100389
Q80TA1;D6RE20;Q8CET7	Ethanolaminephosphotransferase 1	Ept1	0	0	0	15380.6	0	0	0	0	21279.4	31241.1	39710	104598	0	56598.4	42920.1	0
Q9EQH2	Endoplasmic reticulum aminopeptidase 1	Erap1	203830	203698	232818	248379	48518	38882.4	41104.7	45105.7	419173	268158	337506	343017	238280	171553	139423	244899
B2RUJ2;B7ZNX6;Q80TH2	Protein LAP2	Erbb2ip	18684.3	17244.9	20133.9	24522.6	6313.9	693.914	1859.38	4869.96	21813	10066.7	31718.3	51305.8	11463.3	5741.85	8347.48	14301
V9GXP8;F8VPM7;V9GXF0;Q99MI1;V9GXH3;V9GWT6	ELKS/Rab6-interacting/CAST family member 1	Erc1	1175.81	747.035	0	834.899	0	0	0	0	0	4228.56	0	0	3792.32	0	0	0
E9Q6K1;O08811;F6YA33;D3Z700	TFIIH basal transcription factor complex helicase XPD subunit	Ercc2	0	56729	0	0	0	0	0	0	0	0	0	0	42410.5	25933.3	0	40727.4
P49135	TFIIH basal transcription factor complex helicase XPB subunit	Ercc3	31220.9	25564.8	16167.8	13641.8	0	1925.29	1993.93	1257.6	8258.44	0	7278.52	7949.7	8045.39	5520.75	6533.2	4831.07
Q9QZD4;F7A043	DNA repair endonuclease XPF	Ercc4	0	0	6072.12	0	0	0	1073.59	643.203	23570.6	10353.4	12690.2	0	14819	11551.7	16281.6	12040.2
Q8BHK9	DNA excision repair protein ERCC-6-like	Ercc6l	23719.5	27644.5	33729.6	12308.4	3641.17	2488	2279.95	2652.82	0	0	3166.76	0	2226.92	0	1279.18	2289.34
Q9DC16	Endoplasmic reticulum-Golgi intermediate compartment protein 1	Ergic1	59800	29401	17148.2	50753.3	16458.6	19253.3	25918.6	27303	135972	71591.5	141227	181130	131767	109484	122473	85795.9
Q9CR89;A0A0N4SVQ6	Endoplasmic reticulum-Golgi intermediate compartment protein 2	Ergic2	0	0	4294.38	0	1515.62	0	0	0	27493.5	0	0	0	0	0	35898	24046.2
F6UIS1;Q9CQE7;F6RK81	Endoplasmic reticulum-Golgi intermediate compartment protein 3	Ergic3	0	7738.56	8651.87	30397.2	1963.2	991.113	4451.58	0	0	0	0	16564.4	6604.15	0	0	0
P84089;A0A1W2P7H9;A0A1W2P7T3	Enhancer of rudimentary homolog	Erh	5.65375e+06	5.41176e+06	5.2987e+06	7.36833e+06	2.4624e+06	2.62428e+06	2.59845e+06	2.33836e+06	5.12209e+06	4.22142e+06	4.46371e+06	4.2171e+06	5.01665e+06	4.14102e+06	5.27013e+06	5.00481e+06
A0A0R4J0C8;Q7TMF2	3-5 exoribonuclease 1	Eri1	68676.5	103508	116834	101193	60769.5	43944.7	57888.8	47905.7	11319.8	18542.4	29954.9	18027.6	19388.8	26504.2	8816.7	14086.9
E9PY43		Erich1	0	12897.1	0	0	0	0	9836.48	16557.7	16609	29265	27552.4	15208.3	61084.6	31112	68264.7	52948.2
Q8BFZ9	Erlin-2	Erlin2	0	9775.15	5169.79	10246.2	1480.43	0	2537.59	0	21948.5	31584.3	19229.8	0	38195.8	28910.3	47672.4	30218.4
Q3UVK0	Endoplasmic reticulum metallopeptidase 1	Ermp1	11626.1	11058.4	13956.8	5410.48	1878.96	862.357	1844.02	1876.18	29248.4	23132.8	25876.9	74632.1	35256.9	34255.2	8953.35	24507.7
Q8R180	ERO1-like protein alpha	Ero1l	298720	327018	358407	368924	38499.6	16866.8	31023.4	41248.1	213578	341124	258035	157924	156127	224369	182779	164544
P57759	Endoplasmic reticulum resident protein 29	Erp29	918831	862820	992646	955745	212953	253540	227839	244864	280629	451022	348180	348627	337726	495000	299339	256463
Q9D1Q6	Endoplasmic reticulum resident protein 44	Erp44	499259	376969	364926	301894	152204	204326	160494	178973	309537	369930	279619	247376	331954	305003	358325	331883
Q8CIB9	N-acetyltransferase ESCO2	Esco2	8400.84	8301.95	0	6882.67	3576.13	3949.87	0	2192.47	0	0	0	0	0	0	0	0
H3BKH6;Q9R0P3;H3BJP2;H3BLJ9;H3BJL6;H3BK43	S-formylglutathione hydrolase	Esd	706995	636461	803940	718128	215503	152459	199542	226824	452990	331049	290169	349505	333741	327522	160353	293451
Q3V1V3	ESF1 homolog	Esf1	27904.4	24854.3	41464.8	43241.3	16825.7	18490	28365.2	19185.8	58045.7	53268.9	63591.8	71260.4	36154.8	64421.9	66061.6	39473.6
B1AWP9;B1AWP7;B1AWQ0;B1AWP8;B1AWQ3;B1AWQ4;Q9ET47;Q9DD12;B1AWQ1	Espin	Espn	0	24849.5	20347.6	35981.2	0	0	0	0	0	20221.6	0	0	0	0	0	0
Q3U7R1;A0A1W2P784	Extended synaptotagmin-1	Esyt1	743292	702170	823093	836903	137365	98243.2	106232	149626	1.62755e+06	831565	1.53731e+06	2.24819e+06	833321	399468	490234	620783
Q3TZZ7	Extended synaptotagmin-2	Esyt2	34940.5	36622.2	29645.8	40816.4	3931.85	5281.03	6481.15	4921.77	22318.4	20065.7	17802.5	19552.2	12844.5	21867.3	18323.6	4799.85
Q8BWY3	Eukaryotic peptide chain release factor subunit 1	Etf1	921458	849883	898160	884867	264787	237421	253480	286103	901209	683723	1.10665e+06	903007	702940	618378	683385	635817
Q99LC5	Electron transfer flavoprotein subunit alpha, mitochondrial	Etfa	420878	305350	494186	236568	45794.2	47909.6	45531.3	77440.6	344572	324017	443000	413285	340315	265477	397120	297882
Q9DCW4;A0A0U1RNP5;A0A0N4SVE0;A0A0U1RNR3;A0A0N4SWE9	Electron transfer flavoprotein subunit beta	Etfb	374114	341820	256709	325609	95142.7	93244.8	103636	82679.2	301959	338276	348635	291015	378728	358478	354927	315533
Q6PF96;Q921G7	Electron transfer flavoprotein-ubiquinone oxidoreductase, mitochondrial	Etfdh	4451.18	3838.35	4587.01	0	0	0	3462.54	0	0	0	0	0	0	6071.19	7615.14	0
Q9DCM0	Persulfide dioxygenase ETHE1, mitochondrial	Ethe1	82660.2	61500.4	60178	42489.1	0	10583.5	9293.75	11333.1	10929.2	24204.3	10581.4	0	0	0	15981.2	10703.9
A0A0N4SV10;A0A0N4SVC4;Q9D4V0	Ethanolamine kinase 1	Etnk1	85695.3	87920	124086	123772	13046.3	12151	18028.4	18049.4	160300	211604	208246	184057	252882	181876	128812	202250
P27577;E9PWI8;V9GXE2;V9GX28	Protein C-ets-1	Ets1	335736	428403	371634	459442	133538	138009	140861	122211	153954	138017	159657	137303	236676	203590	193359	210486
P41163	ETS translocation variant 2	Etv2	155821	119448	76990.9	0	46168.8	36874	47577.3	39337.1	0	114416	85003.8	58025.2	79656.8	99135.9	129155	65248.7
Q8R4Z4	ETS translocation variant 3	Etv3	125262	151604	149688	156525	47553.9	55756.7	59421.4	47532.5	71300.4	106697	22904.5	28209.1	40819.7	46989.8	45754	42097.9
P97360;E9Q8J8	Transcription factor ETV6	Etv6	0	0	0	0	1308.92	0	1522.96	7150.56	0	0	0	0	0	0	0	3936.13
Q9D7G4	Protein EURL homolog	Eurl	260868	215899	256669	222372	64396.4	89550.4	60381.1	78334.3	131949	71431	143440	172053	48130.1	36267.1	41239.6	98497.4
Q8VD58	Protein EVI2B	Evi2b	0	0	0	0	0	3001.15	0	0	0	17779.8	0	0	0	15033.9	0	23195.6
P70429;F8WJB9;E9PVP4;A0A1Y7VJA2	Ena/VASP-like protein	Evl	627944	711063	775766	766627	138489	104234	128753	207391	640205	551578	486593	445046	335195	196484	242265	259564
Q5SUT0;Q5SUS9;Q61545	RNA-binding protein EWS	Ewsr1	941646	576354	933883	1.34874e+06	313880	330733	358708	300150	320429	453582	259317	233961	232084	297633	221428	227469
Q8VEG4;A0A1W2P7Q1	Exonuclease 3-5 domain-containing protein 2	Exd2	4287.74	5448.48	4771.21	3512.35	903.455	421.708	0	919.632	3055.97	0	0	3461.31	0	0	0	0
Q6P1Y9;Q8R3S6;Q5PPR2	Exocyst complex component 1	Exoc1	12943.8	6166.29	26886.7	16349.9	0	4522.24	1128.65	8884.24	0	0	0	0	4185.27	0	0	0
Q9D4H1	Exocyst complex component 2	Exoc2	11129.7	17593.9	15824.6	22010.8	3123.41	4700.01	5169.89	4908.46	10352.3	6529.04	2383.74	0	1262.92	0	4884.47	0
Q6KAR6	Exocyst complex component 3	Exoc3	34538.8	34228.8	20599.8	45021.6	11348.9	12889.1	16044.6	8154.54	0	18943.2	9612.51	14794.1	5749.07	18339.2	1823.22	0
O35382;Q8C391	Exocyst complex component 4	Exoc4	55089	68192.8	60123.6	45789.8	23369.5	25810.6	27902.1	23837.6	10689.9	0	4360.39	4021.06	19814.8	9361.43	14775.7	11113.5
Q3TPX4;E9PZ92	Exocyst complex component 5	Exoc5	9104.65	11145.4	0	0	0	643.742	672.592	0	3058.79	1778.63	0	0	8621.71	2626.82	1848.58	1178.84
Q3U9D6;Q8R313	Exocyst complex component 6	Exoc6	3426.64	0	6880.06	5995.33	1555.78	1572.54	0	1204.55	2161.02	0	0	2184.7	0	0	0	2431.78
A2AAN0;O35250	Exocyst complex component 7	Exoc7	26037.7	9825.83	23266.9	16005.2	2670.52	4167.85	4798.65	5020.41	12279	0	11513.3	0	9806.52	0	0	0
Q6PGF7	Exocyst complex component 8	Exoc8	10046.3	41115.3	31652.1	36737.4	3468.1	2602.55	3344.69	2774.04	25377.7	10361.7	15091.8	18434.8	8288.65	10455.7	14027.5	12871.5
E9PZS5;Q8C163	Nuclease EXOG, mitochondrial	Exog	0	0	0	0	0	0	1835.46	13468	0	9334.75	9097.56	0	0	0	0	5045.63
Q9DAA6	Exosome complex component CSL4	Exosc1	48682.8	78808.4	93180.5	88680.4	17328.6	12887.6	21268	22224.4	49038.4	24193.2	39683.1	27011.4	17373.1	0	13662.7	20927
P56960;Q8K366;F6VYQ6	Exosome component 10	Exosc10	185349	183589	162885	156064	38052.4	32021	42083	31374.6	79242.6	51926.5	67959.4	65986.3	50302.7	34948.6	55534.2	43117
Q8VBV3;A2AV19	Exosome complex component RRP4	Exosc2	161628	270449	152162	178523	73081.9	89129.5	49195.4	49538.6	122742	52275.3	223305	143737	97225.7	140530	49417.3	58906.4
Q7TQK4	Exosome complex component RRP40	Exosc3	232757	311288	295548	245112	94480.6	83484.7	81978.7	79527.5	20178.5	25444.7	17305	27612.2	55280.2	33700.1	40858.2	61747.6
Q921I9	Exosome complex component RRP41	Exosc4	84229.6	56080.7	218394	56539.7	32799.3	17453.1	38203.2	46598.4	95903.9	79526.3	77654.5	33633	55953.7	82236.4	180254	174813
Q9CRA8	Exosome complex component RRP46	Exosc5	42407.9	45470.8	0	28809.3	13474.9	17622.6	21010.6	11768.3	0	47934.5	10119.5	59955.6	14509.8	0	34346.4	94628.6
Q8BTW3	Exosome complex component MTR3	Exosc6	40745.2	0	30094	23052.9	3064.75	4316.3	9535.54	8091.56	8378.09	0	7294.97	0	0	10646.8	0	0
Q9D0M0	Exosome complex exonuclease RRP42	Exosc7	85100.7	45219.3	34704	21683.5	24932.1	27864.4	23999.6	16421.3	21153.6	22966.7	16719.7	21893	44588.8	38082.5	42284.1	5063.69
Q9D753;D3YYN3	Exosome complex component RRP43	Exosc8	23243.2	48693.1	21061.8	14736	8925.07	9162.87	7037.27	8579.05	57567.8	0	35447.8	0	0	0	0	25200.4
Q9JHI7;A0A0G2JFV9	Exosome complex component RRP45	Exosc9	120257	123989	106318	110231	31698.7	43166.7	52093.2	29078.5	108316	97559.4	123324	109567	114759	108671	118222	120970
P70428;E9Q1M5;V9GX32;A2AIG3	Exostosin-2	Ext2	21612.2	31496	21612.9	27338.3	3741.94	8038.42	3321.22	2014.61	31633.1	25605.2	32046.2	29588.5	50073.7	49824.4	48146.3	37929.7
Q3TSR0;Q9ES89	Exostosin-like 2	Extl2	67610.4	136525	69608.9	148489	38601.3	52351.8	36440.3	27982.8	43272.6	93598	81634.2	105089	104128	105460	60770.9	85056.2
Q6P1H4;Q9WVL6	Exostosin-like 3	Extl3	0	0	0	0	0	0	0	0	3293.2	0	1415.47	1751.66	0	2001.49	0	0
Q6P4T3;P97480	Eyes absent homolog;Eyes absent homolog 3	Eya3	0	0	15600	26240.7	2153.23	0	0	2571.53	26163.7	0	0	0	15357.3	0	0	4459.05
Q61188;D3Z774;Q6AXH7	Histone-lysine N-methyltransferase EZH2	Ezh2	31893.6	55507.9	29322.3	20591.2	19981	15253.8	15052.5	26000.5	19291.5	15309.3	16920.3	23054.8	28059.9	0	26634.3	20378.7
P26040	Ezrin	Ezr	4.9883e+06	4.66029e+06	4.78714e+06	3.82398e+06	872645	902870	946040	1.0264e+06	2.14486e+06	2.37191e+06	1.65656e+06	1.54035e+06	1.6663e+06	1.42482e+06	1.45564e+06	1.30578e+06
P30558	Proteinase-activated receptor 1	F2r	0	0	0	0	0	0	0	0	23826.4	33514	0	0	0	33125.3	0	28840.2
Q9JJQ6;Q00558	Factor VIII intron 22 protein	F8a;F8a1	12692.2	26279	0	17541	7159.22	0	4009.29	7464.06	13331.8	0	0	14798.5	0	7209.91	0	29412
O08914	Fatty-acid amide hydrolase 1	Faah	168141	124238	192000	106216	30363	21971.6	11263.4	23773.4	45875.3	12436.1	23953.2	15382	27429.9	10705.2	12383.4	0
A2ACJ2	Fanconi anemia-associated protein of 100 kDa	Faap100	5580.88	3199.04	8214.31	5963.8	1428.42	0	0	1188.38	0	0	0	0	3067.11	0	0	0
Q05816	Fatty acid-binding protein, epidermal	Fabp5	1.27793e+06	917572	778437	980261	386681	432719	452821	328435	302894	383196	390811	234101	221501	333665	340679	339315
Q61160	FAS-associated death domain protein	Fadd	197441	163624	215129	170661	29648.6	32413	43943	37454.6	106500	41164.9	20258.9	81197.8	53860	0	132772	0
Q920L1	Fatty acid desaturase 1	Fads1	22432.2	29087.4	43712.4	22123.7	0	0	0	0	27457.8	0	0	0	0	16331.3	0	0
Q9Z0R9	Fatty acid desaturase 2	Fads2	176479	149711	155881	277992	7336.07	0	0	0	431392	346820	417474	383920	269226	175587	145138	188397
P54731	FAS-associated factor 1	Faf1	142263	143926	95771.4	72066.6	42867.1	44940.6	32283.7	46047	78850.6	44779.3	118504	64063.9	119466	81983.2	116716	110374
Q3TDN2;D3Z2H4	FAS-associated factor 2	Faf2	57528.9	45987.1	47346.1	46452.5	14530.7	13196.6	4993.94	14582.3	34954.3	36647.8	0	23188.5	39676.6	14577.8	27815.9	33130.7
P35505	Fumarylacetoacetase	Fah	77696.1	85659.5	118892	50492.1	49490.8	40513.4	36274.8	29285.3	0	14324	0	0	4921.36	4227.51	5849.91	0
Q9WUD8;A0A087WRH2;D3Z3C1	Fas apoptotic inhibitory molecule 1	Faim	79072	82551.9	79457.2	79695.5	36054.6	25815.5	45873.6	37045.8	57959	50138.8	31412.2	35259.9	35929.2	9681.55	48247.1	35006
Q78T81	Protein FAM102A	Fam102a	54140.5	59296.4	62680.9	29551.5	13697.3	0	0	451.984	49369.8	68787.9	59593.4	39875.3	0	0	0	0
Q9CQY2;D3YZS0	RNMT-activating mini protein	Fam103a1	55623.5	86604.2	13984.5	50655.1	33441.1	28695	37808.9	0	0	13732.2	0	0	0	0	13761.4	0
Q3TGF2;H9H9T1;H3BLM7	Protein FAM107B	Fam107b	1.82287e+06	1.33704e+06	1.22631e+06	1.3758e+06	444874	654453	646999	549174	794213	803334	432171	426461	335493	397635	498133	505757
Q9D2L9;D3YYD2	Protein FAM111A	Fam111a	39303.7	32117.5	9256.42	23467.1	22920.6	15061	22890.3	16904	12483.2	7045.31	10260.8	8779.34	8786.52	17966.1	6358.61	9634.25
Q8VE88	Protein FAM114A2	Fam114a2	11165.6	10417.7	32596.9	8740.45	0	5864.3	2919.06	2974.64	27922.6	7698.43	21695.4	0	13711.5	0	0	14298.8
Q6A0A9	Constitutive coactivator of PPAR-gamma-like protein 1	FAM120A	26411	21300.1	22675.3	30401.2	10224	15190.7	18564.1	23968.3	15728.9	23469.5	27678.6	61035.6	28335.9	38454.3	14697.8	15386.2
Q6RI63	Constitutive coactivator of peroxisome proliferator-activated receptor gamma	Fam120b	0	0	0	0	0	0	0	0	27650.3	8878.22	58274.7	42965.5	82078	12423.1	97904.5	72489.8
Q6P9N1	Hyccin	Fam126a	12155	0	17651.8	19799.6	0	2215.99	0	3132.71	11698	6017.03	11038.5	5263.73	0	0	5578.46	4858.3
Q3UW53;E9PYV4	Protein Niban	Fam129a	55709.2	40873.4	38551.3	59867.8	28402.6	41253.8	47294.6	53184.7	36555.8	34974.2	36241.1	23360.2	0	0	2179.47	1406.27
Q8R1F1	Niban-like protein 1	Fam129b	183116	90013.1	375166	339217	1628.96	0	0	0	134934	26585.8	118908	59173.1	7615.33	19788.1	0	21555.6
Q6NS82;A0A087WPR9	Protein FAM134A	Fam134a	0	0	0	0	0	0	0	0	12750.7	0	17385.7	0	11274.5	0	29807.1	0
Q8VE91	Protein FAM134B	Fam134b	31892.2	29407.7	15592.1	39259.9	10580.9	9017.81	12890.1	10210.3	29225	30410.8	23897.3	35770.9	22334.5	24758.6	0	27387.3
Q9CQV4	Protein FAM134C	Fam134c	16866	18617.1	19694.6	18855.7	5398.89	6236.36	6299.62	5561.62	124489	170321	132042	92676.3	148351	119306	115146	144539
Q9CR98;A0A0N4SWI4	Protein FAM136A	Fam136a	47965.9	29797.8	24475.8	72761.4	19384.6	29192.6	37336.4	16033.6	15844.4	23400.9	2751.41	15061.2	22998.8	24951.1	22715.4	27897.2
Q8CDM8	Protein FAM160B1	Fam160b1	2748.4	12105.4	3625.13	3507.47	0	1697.13	0	0	0	0	0	0	0	2381.99	0	0
Q9D6U8	Protein FAM162A	Fam162a	1.21225e+06	1.37969e+06	1.16933e+06	1.48956e+06	153255	109428	134236	110662	1.38977e+06	1.40179e+06	1.4736e+06	1.13278e+06	2.10701e+06	2.21231e+06	2.45112e+06	1.69949e+06
A0A140LIJ1;Q8BGZ2	Protein FAM168A	Fam168a	97939.5	133704	127162	159772	46363.3	84476.9	30147.8	44521	13570.4	0	0	0	23610.4	0	0	13786.8
A0A087WSR1;A0A087WNR1;E9Q917;G3UWF0;Q80XQ8	Myelin-associated neurite-outgrowth inhibitor	Fam168b	0	0	852029	1.01346e+06	375094	506343	436082	676978	0	0	0	0	0	0	229711	0
A0A140LIM4;A0A1B0GRP6;Q8CHT6	Protein FAM169B	Fam169b	11745	12432.4	17664.6	11531.5	3224.18	1914.43	0	2784.5	0	0	0	0	13515.7	0	0	0
Q3TNH5;E9QMA2;A0A286YD37	Protein FAM172A	Fam172a	58498.9	0	0	20330	34512.6	30007.7	47878.6	24883.4	9018.28	17632.3	0	7461.01	0	13923.8	13129.6	14658.7
Q501J2	Protein FAM173A	Fam173a	17862.9	23145.6	0	13764	0	3087.21	0	0	11950.3	29703.8	15298.6	20329.9	0	0	0	0
Z4YJY0;Q3TCJ1	BRISC complex subunit Abro1	Fam175b	55875.8	73034	59144.2	131948	15461.4	18647.4	16558.3	17801.3	76498.9	78711.7	59668.9	59260.9	22991.9	26694	35024	49627.8
Q8BR63	Protein FAM177A1	Fam177a1	230731	388128	265306	476169	87697.2	94030.2	115179	106222	137203	117153	80823.4	180408	83450	173965	139994	104293
Q9CV28;D6REU0	Protein FAM188A	Fam188a	32764	39941.1	21197.4	0	5211.88	4414.76	0	0	12831.9	3196.1	7838.67	5719.48	0	0	0	0
Q91WE2;A0A1D5RLY1;A0A1D5RLX7;A0A1D5RLW0;A0A1D5RLU2;A0A1D5RLI3;A0A1D5RLF2	Protein FAM192A	Fam192a	89684.5	28093.9	14069.6	66537.4	0	11923.6	8663.23	24189.3	51930.6	58691.5	80890.6	58200.9	47413.2	34396.2	80521.4	86030.5
Q3UGS4	Protein FAM195B	Fam195b	0	0	0	0	6078.4	17983.7	12225	8063.75	0	20971.2	0	0	0	0	0	0
P58468;Q3TVF6	Protein FAM207A	Fam207a	305039	385412	304887	419113	120316	138354	135207	112637	127920	230669	103139	74380.6	210678	238212	219890	128032
Q6PGL7;A0A0N4SUJ0;A0A0N4SV74	WASH complex subunit FAM21	Fam21	4333.02	5575.75	3268.39	4497.75	1693.31	1565.93	2416.88	1830.66	14915.4	15005.9	18550.3	9365.64	3208.79	9895.13	9513.39	9414.5
Q8BGY7	Protein FAM210A	Fam210a	0	0	0	0	0	0	0	0	0	13683.9	29397.5	0	19945.4	24469.9	23971.8	22171.5
Q3U125;Q9CYH2;D3YYG8;D3Z398;D3Z252;D3Z0A8	Redox-regulatory protein FAM213A	Fam213a	0	30240.5	17689.4	16243.1	0	0	0	0	17728.5	57111.6	82159.6	46866.2	57187.1	63549.1	97717.4	43032.3
Q9CR80	Protein FAM32A	Fam32a	303857	224198	204049	243930	130718	168465	168745	171103	0	99943.6	75742.1	55941.1	77374.2	110068	75199.5	85611
I7HPY1;I7HLV5;I7HJS7;Q9D8T0	Protein FAM3A	Fam3a	0	20656.6	22848.5	29528.8	0	0	0	0	0	9303.21	0	0	0	0	8436.65	0
G5E911;G3X9I1;Q91VU0	Protein FAM3C	Fam3c	0	0	14109.1	8061.74	2881.87	3590.51	5096.98	2298.14	47475.4	26744.4	67412.3	67964.6	34348.7	9750.5	25640.8	26967
A0A087WS27;D3Z5S8		Fam46a	225006	272907	258470	127653	8684.05	15749.1	16773.3	19823.8	25685.8	19470.1	61906	0	11185.9	0	18871.3	16391.8
Q921M7	Protein FAM49B	Fam49b	737415	777595	870855	790141	107722	96619.6	112943	135766	612287	589447	620683	571529	629881	672723	852384	575061
Q9WV03	Protein FAM50A	Fam50a	303912	295483	323268	316858	99881.8	143631	139068	123737	158822	307475	115070	92604.4	211858	278186	260742	208110
Q8C8M1	Protein FAM60A	Fam60a	156091	69814.5	109306	95494.3	32384.1	9347.78	15540.9	33675.4	74326	33224.5	118608	112761	0	0	24419.7	0
Q5RIU1;Q8BFY7	Protein FAM64A	Fam64a	175518	226981	93208.2	250256	62567	94263.2	85077.4	29881.9	81621.8	146497	98206	44826	105001	135547	78345.2	123566
A6PW28;Q80U16	Protein FAM65B	Fam65b	3074.31	6127.66	2579.75	2970.38	0	0	0	466.341	0	0	0	0	0	0	0	0
Q922G2	Protein FAM76A	Fam76a	0	0	0	0	0	0	0	5748.21	0	0	0	0	12629.2	0	9438.15	16462.9
Q80XP8;D6RG49	Protein FAM76B	Fam76b	21312.2	4976.89	15366.5	28719.8	7279.44	6877.51	7896.19	7527.53	23340.9	34997.4	4575	19071.1	41061.3	49960.2	32947.6	31691.3
Q3UVG3	Protein FAM91A1	Fam91a1	0	11171.2	8870.2	0	1340.72	1463.44	1045.58	1468.33	3160.69	4147.94	2206.67	7382.56	3880.28	2254.23	1570.17	2362.44
Q9DCL2	MIP18 family protein FAM96A	Fam96a	65383.5	55799.6	0	43497.8	6335.1	0	6614.32	9666.47	137691	44776.6	234123	205395	69878.2	51560.7	73842.3	43025.9
Q9D187;F8WHV1;A0A1D5RMI0	Mitotic spindle-associated MMXD complex subunit MIP18	Fam96b	113295	84962.5	0	0	21497.4	30657.2	38913.7	10162.3	34043.2	0	0	0	31611.4	33436.4	48988.1	44264.1
Q3TJZ6	Protein FAM98A	Fam98a	10253	15583.1	24663.8	0	6775.04	3079.36	13238.7	13395.3	0	0	0	0	0	0	0	0
Q80VD1	Protein FAM98B	Fam98b	190272	111941	216336	140833	98554.8	94661.6	84839.3	105516	121917	100723	92487.6	103290	151363	135705	117256	136446
E9PYD1;F6S0H0		Fam98c	18727.1	18344.5	0	0	2378.25	2282.06	3583.58	0	0	0	0	0	0	0	0	0
Q69ZT1	Fanconi-associated nuclease 1	Fan1	8624.84	170.068	0	368109	0	0	0	102.046	7977.89	0	20536	11939.4	0	0	7925.87	0
Q9JL70;F7CK17	Fanconi anemia group A protein homolog	Fanca	0	0	0	0	0	0	0	0	0	4619.69	0	0	8149.04	5163.46	8112.72	5160.48
A0A0N4SV29;Q80V62	Fanconi anemia group D2 protein homolog	Fancd2	3903.34	6665.04	1550.9	0	696.002	0	0	0	2670.41	0	909.673	0	0	845.594	0	0
Q8K368;F7ALG5	Fanconi anemia group I protein homolog	Fanci	10160.4	21686.4	20802.6	16152.9	2628.97	656.069	4976.83	803.38	8539	3428.96	4516.77	11027.5	6807.9	725.262	714.001	378.138
Q922J9;D3Z4N9	Fatty acyl-CoA reductase 1	Far1	203595	254691	217622	249227	16057.6	14481.1	20835.1	17052.1	120315	99999.3	88511	165085	168164	104178	92254.2	70492.8
F8VPU2	FERM, RhoGEF and pleckstrin domain-containing protein 1	Farp1	0	3283.95	0	2995.36	0	949.472	817.072	0	0	0	0	0	0	0	0	0
E9PWY9;Q8C0C7	Phenylalanine--tRNA ligase alpha subunit	Farsa	763411	843390	733058	628933	161250	132281	81134.3	154850	300976	504496	561783	499983	448923	298543	269232	369575
Q9WUA2	Phenylalanine--tRNA ligase beta subunit	Farsb	404873	329886	365619	433021	141971	124832	136244	145633	264923	227997	299074	346311	288810	201810	230656	230235
P41047	Tumor necrosis factor ligand superfamily member 6;Tumor necrosis factor ligand superfamily member 6, membrane form;Tumor necrosis factor ligand superfamily member 6, soluble form;ADAM10-processed FasL form;FasL intracellular domain	Faslg	0	0	29114.6	27301.6	0	0	0	0	41235.1	33382.3	34773.5	0	0	29684.2	0	39736.1
P19096;A0A0U1RNJ1	Fatty acid synthase;[Acyl-carrier-protein] S-acetyltransferase;[Acyl-carrier-protein] S-malonyltransferase;3-oxoacyl-[acyl-carrier-protein] synthase;3-oxoacyl-[acyl-carrier-protein] reductase;3-hydroxyacyl-[acyl-carrier-protein] dehydratase;Enoyl-[acyl-carrier-protein] reductase;Oleoyl-[acyl-carrier-protein] hydrolase	Fasn	563093	547592	622437	701561	97724.2	87021.2	94399.4	101328	201606	118767	158933	558453	184176	130268	88884	69091.1
E9QK16;Q8BNA6	Protocadherin Fat 3	Fat3	0	0	0	0	0	0	0	680.234	3099.22	3708.11	2495.95	2458.19	2478.54	0	0	0
P62862;Q642K5	40S ribosomal protein S30	Fau	4.25835e+06	4.54603e+06	5.46816e+06	6.33983e+06	1.68942e+06	1.71682e+06	1.83078e+06	1.9472e+06	2.90421e+06	4.33024e+06	3.87957e+06	4.11948e+06	3.99664e+06	4.60194e+06	3.23709e+06	2.86062e+06
P35550	rRNA 2-O-methyltransferase fibrillarin	Fbl	961142	713176	1.01263e+06	1.00979e+06	316929	304606	277976	340842	546054	406992	698242	753907	595591	373653	427195	307724
Q80WS3	rRNA/tRNA 2-O-methyltransferase fibrillarin-like protein 1	Fbll1	226147	155611	135819	154347	63275.5	83360.7	79951.4	77188.6	101171	132906	132560	121464	164545	184658	171628	159921
A0A1N9PTV1;A0A0U1RNY3;A0A0U1RPV5;Q8R089	Probable fibrosin-1	Fbrs	0	0	0	9936.89	4085.18	0	0	3882.37	15671.1	11426.8	0	17595.2	18938.7	11703.6	17467.3	0
Q8C4V4	F-box/LRR-repeat protein 3	Fbxl3	42389.3	37134.7	17874.4	23145.1	4931.08	4785.32	4222.44	2287.92	0	0	0	0	0	0	4258.34	0
F6T356;Q7TPD1	F-box only protein 11	Fbxo11	0	7827.29	0	3204.72	0	0	3013.25	2291.61	0	0	0	0	2031.19	0	0	0
Q8VDH1;A0A0J9YU92	F-box only protein 21	Fbxo21	42972.8	37513.3	61135.7	65737.8	6254.96	4934.9	2894.55	4436.42	24703.8	0	23220.9	53761.2	16589.7	0	11068.8	13011.6
Q78JE5;D6REV6	F-box only protein 22	Fbxo22	0	13708.9	7444.25	6621.47	1218.82	1961.26	1531.44	1227.32	0	0	9241.21	11923.6	0	0	0	0
Q8BIG4	F-box only protein 28	Fbxo28	110716	99711.7	88343.9	83189.3	20729.1	21389.4	53555.1	21423.6	69168.8	76417.5	67003.8	38118.5	115767	90198.3	71985.2	52568.5
Q9DC63;A2BHN6	F-box only protein 3	Fbxo3	39156.4	45214.5	44903.5	36146.9	9229.69	18258.8	19920.7	19203.2	0	0	0	0	0	0	11257.9	0
Q8BJL1	F-box only protein 30	Fbxo30	21903.3	18973.7	27918.5	15943.1	7040.16	3626.18	0	4381.27	9556	7355.45	11503.9	12852.5	0	0	0	0
Q8BMI0	F-box only protein 38	Fbxo38	30667.8	15737	13573.9	34557	3066.79	8268.04	7886.52	8635.86	0	21419.3	2671.15	14558.9	4610.18	2195.43	2700.74	0
Q8CHQ0	F-box only protein 4	Fbxo4	8154.02	8784.63	0	6797.83	2859.01	2440.2	2932.9	2309.34	0	0	8169.22	6891.48	7013.25	0	0	0
Q7TSG3	F-box only protein 5	Fbxo5	111394	94904	94524.9	130766	22967.4	23871.3	30348.3	36608.4	37394.7	18630.5	16114.6	24861.4	24685.8	4648.88	8592.85	17300
Q9QZN4;A2A7G9;A2A7H1;Z4YN00	F-box only protein 6	Fbxo6	0	4858.8	6962.07	4919.28	0	0	843.781	0	5992.29	0	0	0	0	0	3832.25	4380.4
Q5SRY7	F-box/WD repeat-containing protein 11	Fbxw11	61560.3	50028.9	21483.3	73543	5787.43	4818.77	3249.02	2371.68	12853.9	0	8238.41	8476.51	8714.36	0	10537.8	5277.4
Q8BIA4	F-box/WD repeat-containing protein 8	Fbxw8	40384.3	42419.6	36075.2	29538.1	13170	7795.26	14891.8	4526.26	0	8563.44	10865.8	22767.3	5903.91	0	0	0
E9Q186;Q9CTH6	rRNA-processing protein FCF1 homolog	Fcf1	87727.9	141689	142506	209486	43857.3	58864.7	37831.2	53453.3	0	0	0	0	0	0	0	0
Q8K285	F-BAR domain only protein 1	Fcho1	31373	41244.4	19940	33223.6	9243.92	6603.54	5855.46	10113.1	28920.4	6679.7	17609.1	24799.5	18574.5	6217.4	6331.59	7257.52
P53798	Squalene synthase	Fdft1	99329.1	65940	224597	134848	8947.43	6353.99	3128.87	8028.81	9478.3	0	57600.4	0	0	0	9191.75	10477.7
Q920E5	Farnesyl pyrophosphate synthase	Fdps	5.4928e+06	4.61879e+06	6.24346e+06	4.92522e+06	293147	241878	224889	289240	2.00046e+06	1.43528e+06	2.00623e+06	1.44623e+06	845919	722546	725006	861728
P46656;A0A1L1STP5	Adrenodoxin, mitochondrial	Fdx1	53548	41464.3	42808.2	33914.3	12582.5	12292	11655.1	8424.32	0	0	0	0	0	0	0	0
Q61578	NADPH:adrenodoxin oxidoreductase, mitochondrial	Fdxr	0	12938.2	7464.43	0	0	0	0	0	0	0	3341.45	0	5574.52	0	0	0
Q8CEF1	Protein fem-1 homolog C	Fem1c	48492	62686.1	76523	46998.3	10038.1	7157.87	8666.58	16491.2	8471.61	4300.46	7722.73	10504.1	4787.47	2278.76	0	3741.05
Q91Z50;P39749	Flap endonuclease 1	Fen1	892559	909846	766437	854205	452308	349528	486784	524170	439203	619895	389374	434146	449634	458467	441495	515678
Q8K1B8	Fermitin family homolog 3	Fermt3	652833	729670	665362	609013	55243.4	50235.9	43783	56716.7	1.17234e+06	733207	1.3016e+06	1.51945e+06	645205	588265	543651	631827
Q6TYB5;D3Z6D5	Fasciculation and elongation protein zeta-2	Fez2	15010.3	17149.3	0	0	5161.65	3156.74	3611.26	3100.14	0	0	0	0	0	0	0	0
Q3TNB8;A0A0R4J1D9;O88842	FYVE, RhoGEF and PH domain-containing protein 3	Fgd3	2277.58	12332	20264.5	0	0	5838.37	2559.24	7779.71	6831.34	5041.34	5244.67	12595.6	0	0	9372.89	0
Q9CRA9;F8WGG1	FGFR1 oncogene partner 2 homolog	Fgfr1op2	255357	199710	193424	140606	77623.6	139050	100902	87863.1	21159.8	72684.3	28584.6	0	14707.9	28334.1	67636	68108.3
P12804	Fibroleukin	Fgl2	9352.85	8994.04	1483.03	14883	0	0	0	821.04	76024.4	51459.9	42724.8	41534.1	9745.71	9068.88	3968.39	10428.6
P97807	Fumarate hydratase, mitochondrial	Fh	599107	665089	775746	692943	288910	225169	175072	288218	705853	520063	511146	401667	518077	319136	342779	496576
Q9R059;F2Z455	Four and a half LIM domains protein 3	Fhl3	9698.54	14528.4	9991.75	26100.4	4397.34	4972.1	10597.6	4391.97	6090	7644.07	10549.3	8252.53	4290.52	5433.47	4868.15	6365.28
Q6P9Q4	FH1/FH2 domain-containing protein 1	Fhod1	8911.07	8664.35	17082.9	11199.5	1970.75	3271.89	2293.31	2363.53	18167.2	10531.5	11590.8	15063.2	19671.7	22257.5	19906.4	10887.3
Q8K2D8;Q9JI19	Acidic fibroblast growth factor intracellular-binding protein	Fibp	0	0	0	0	0	0	0	3450.49	12012.9	0	30841.3	35369.7	21649.6	18336.6	0	16441.6
Q91WF7	Polyphosphoinositide phosphatase	Fig4	4246.05	0	3855.53	0	903.745	544.639	0	0	2832.35	0	0	7130.23	3034.13	0	1626.08	0
Q8BPY9	Fidgetin-like protein 1	Fignl1	28588.1	30239.6	33524.8	46527.3	9032.23	4067.88	4782.65	18146.6	19545.2	8031.48	20705.6	27344.7	13680.6	5863.8	16062.3	14130.3
Q9D824;D3Z3F1	Pre-mRNA 3-end-processing factor FIP1	Fip1l1	41162.1	37863.3	46401.3	12731.9	8188.07	10370.4	10764.2	13109.8	57199.2	41664	101894	116667	46444.2	20173.1	59870.9	87154.2
Q9CQ92;G3X9U9	Mitochondrial fission 1 protein	Fis1	1.04494e+06	1.00897e+06	821926	549926	255965	257884	184629	313841	313855	218395	319541	251289	411988	470741	361007	512819
Q9WTJ4	Flt3-interacting zinc finger protein 1	Fiz1	0	0	0	0	0	4398.6	2839.68	11127.5	23930.9	15004.1	19851.4	21106.4	15329.8	19370.2	14456.7	11303.4
Q6P9Q6;Q80YW9;Q80YW6	FK506-binding protein 15;Peptidyl-prolyl cis-trans isomerase	Fkbp15	54534.6	26746.6	32886.7	15196.3	13711.5	21369.9	19431.9	15520.9	16021.8	31757.8	3402.06	13385.9	14387.3	20541	16483.2	9900.23
P26883	Peptidyl-prolyl cis-trans isomerase FKBP1A	Fkbp1a	2.70339e+06	1.6414e+06	2.23449e+06	2.93344e+06	938127	1.2407e+06	1.10588e+06	974823	606772	1.00046e+06	600019	487346	616641	784710	757451	730090
P45878	Peptidyl-prolyl cis-trans isomerase FKBP2	Fkbp2	430952	424186	402994	302222	7015.77	98059	81651.4	107964	91943.1	137581	100651	95660.7	108144	120173	70945.9	109236
Q62446;A0A1Y7VLK0;A0A1Y7VP01	Peptidyl-prolyl cis-trans isomerase FKBP3	Fkbp3	488930	497363	381240	387822	150746	229051	212059	235849	45289.4	261154	154858	176767	137207	116767	238191	148208
P30416;F6S2D5	Peptidyl-prolyl cis-trans isomerase FKBP4;Peptidyl-prolyl cis-trans isomerase FKBP4, N-terminally processed;Peptidyl-prolyl cis-trans isomerase	Fkbp4	431256	454545	448402	623796	156063	139986	133726	188975	333246	277482	459434	272170	254669	255747	288042	330133
Q64378	Peptidyl-prolyl cis-trans isomerase FKBP5;Peptidyl-prolyl cis-trans isomerase FKBP5, N-terminally processed	Fkbp5	715914	821121	741576	987810	147427	158506	182044	192904	319343	274281	325705	347748	196007	151526	178425	217697
O35465	Peptidyl-prolyl cis-trans isomerase FKBP8	Fkbp8	527252	614507	500201	280865	143513	106688	97858.9	161510	484360	389449	433950	217472	479171	575055	536241	657842
Q8R123	FAD synthase;Molybdenum cofactor biosynthesis protein-like region;FAD synthase region	Flad1	0	7676.22	11138.3	0	0	0	0	0	0	4796.33	0	0	0	0	10422.4	8383.3
P26323	Friend leukemia integration 1 transcription factor	Fli1	844992	995109	1.0059e+06	1.14252e+06	346230	291043	319467	493936	656247	599550	623952	615067	405494	463187	390240	269342
Q9JJ28	Protein flightless-1 homolog	Flii	281415	249232	219769	313498	36533.7	34808.8	36501.7	42101.4	114277	75241.1	74167	144910	73702.4	75189.4	67009.3	55979.9
B7FAU9;Q8BTM8;B7FAV1	Filamin-A	Flna	440686	416508	430526	552491	38769.7	51773	45363.9	69846.5	202892	166192	160060	311117	118802	106387	86669.4	99763.3
Q80X90	Filamin-B	Flnb	62989.3	65686.6	67324.6	101834	2639.95	3954	4050.21	2419.17	7381.03	6650.01	3568.88	11275.7	0	0	269.347	0
O08917;G3UYU4;G3UZZ5;G3UWW8	Flotillin-1	Flot1	60729.9	67495.7	39024.2	28739.8	0	0	1789.63	0	37253.8	78965	39398.7	0	14753.8	11119.5	13142.1	16920.9
Q5SS83;Q60634	Flotillin-2	Flot2	0	0	5458.56	0	0	1600.47	0	0	18429.9	14539.3	14133	19339	0	0	10706.1	0
A0A1W2P6X3;Q9JL26;A2AB60	Formin-like protein 1	Fmnl1	462685	411880	435235	424631	46389.5	42565.4	54481.4	77877.9	309159	195805	239646	315149	222727	162838	197931	191938
E9QAT0;E9QAS9;Q6AXB7;P35922;D3Z6U8;E9QNF5;E9QAS8	Fragile X mental retardation protein 1 homolog	Fmr1	57538.6	46178.4	53451.9	43706.3	12906	6728.31	8223.17	13184	48189.8	36410.3	42905.8	39647.7	27574.3	24622.8	28577.7	22793.1
Q8K274	Ketosamine-3-kinase	Fn3krp	8945.63	16983.9	0	0	0	5640.69	8366.01	0	0	0	16253.2	0	0	0	19819.1	12406.4
A2AQ43;A2AQ44;A2AQ42;A2AQ45;A2AQ41;Q80TY0;F6VVN1	Formin-binding protein 1	Fnbp1	549867	505625	729744	614383	150877	141158	142587	188849	406115	241394	373043	293709	274563	160359	260784	239110
A0A0R4IZZ6;Q6ZQ03	Formin-binding protein 4	Fnbp4	30810.9	31628.9	33979.9	32049.9	7887.81	8229.71	8788.22	9231.97	32348.2	6819.69	23925.3	13163.1	8517.71	12412.4	0	3126.46
F6TLV3;Q8BX90	Fibronectin type-III domain-containing protein 3A	Fndc3a	10438.3	0	11477.7	6947.47	1514.87	0	0	3375.38	0	0	0	6016.32	0	0	0	0
Q61239	Protein farnesyltransferase/geranylgeranyltransferase type-1 subunit alpha	Fnta	47696.9	33717.3	64227.2	31822.8	2882.48	4633.49	2917.73	2537.3	10149.4	22067.7	38400.6	0	5954.42	27689.4	8033.53	20711.5
D3YWJ4		Fntb	22199.9	31126	35388.6	15283.8	7842.51	17101.3	10589	5853.26	0	0	13012.9	0	0	0	8574.35	0
A2AKG8;E9PYJ6	Focadhesin	Focad	8765.88	1959.14	4719.37	7781.83	0	790.801	1091.08	682.421	0	0	0	2388.92	0	7000.54	8883.21	0
P47930	Fos-related antigen 2	Fosl2	48816.9	0	0	1965.87	7697.6	0	10750.8	9143.56	12486	24645.9	0	0	0	16076.8	0	0
Q8BUR3	Forkhead box protein J3	Foxj3	7564.97	17382.6	0	0	8950.34	11348.6	8107.48	6707.98	11329.4	0	0	0	0	0	0	0
P42128	Forkhead box protein K1	Foxk1	6372.15	7448.64	1973.22	34817.5	567.302	748.258	733.746	2514.01	1575.77	5829.9	22389.4	28552.5	1761.13	3570.28	1242.29	1442.83
Q6P1H7;E9Q7Y0;O08696	Forkhead box protein M1	Foxm1	9601.05	3436.65	3205.57	13045.2	1637.41	1296.99	1213.35	4050.17	16544.4	6486.83	16464.2	26885.6	9097.81	3872.99	0	5538.19
E9Q7L6		Foxn2	180219	258248	190526	246515	28003.3	34943.4	40007.3	37922.9	116842	86634.5	56056.3	43883.7	100356	68912.4	73874.5	48065.3
Q9R1E0	Forkhead box protein O1	Foxo1	471452	499563	449075	467171	170995	158186	200732	280327	78286.8	64205.9	39006.7	70665.5	64102.5	46776.2	33068.2	43255.6
Q9WVH4	Forkhead box protein O3	Foxo3	20049	55945.9	11404.4	27926.8	53292	55997.2	78329.5	94946.2	12228.1	16456.9	0	16013.2	13610.8	25945.2	18255.1	16848.4
D3Z6Q3;A0A0R4J282;H3BJ24;H3BL33;H3BJM1;H3BJR8		Foxp1	176555	133446	159621	142136	124791	101975	87964	75420.2	128972	53081.5	105648	100991	43319.8	28806.1	71768	44779
A0A0R4J1I5;D3Z726;A0A0R4J161;Q9DBY0	Forkhead box protein P4	Foxp4	7258.69	24131.4	24156.3	0	2226.11	8229.71	3198.69	17145.7	17429.4	17944.9	12085.2	15603.2	16072	20770.4	0	14230.6
Q3USW5	FAD-dependent oxidoreductase domain-containing protein 2	Foxred2	0	3446.02	1722.14	0	1046.7	731.158	467.589	467.291	9089.79	0	0	0	0	8214.14	0	8669.19
P48760;A0A0A6YX96;A2AK70	Folylpolyglutamate synthase, mitochondrial	Fpgs	14769.7	0	17197.7	20517.7	4668.28	0	0	0	0	0	14324.3	13391.3	0	0	0	0
P97376	Protein FRG1	Frg1	262679	267380	249121	262421	55615.1	75814.2	80420.1	68244.5	227193	221345	166069	171441	154638	212555	211639	167083
Q6ZQ04;Q920B0	FERM domain-containing protein 4B	Frmd4b	14308.6	12893.3	8893.06	4670.7	2881.58	2051	2462.11	1531.6	3688.93	0	2910.48	0	0	0	2894.56	2738.3
Q3UFK8;D3Z5B2	FERM domain-containing protein 8	Frmd8	108123	68801.9	78074.2	95541.1	27177.4	28299.3	40985.6	41381.2	134342	88090.1	155882	156229	118848	53489.6	106344	76941.8
F8VQ05		Fryl	4493.21	8257.87	1000.46	9307.61	1339.18	0	1163.02	551.409	1720.93	0	0	2035.58	528.281	0	0	0
P09528	Ferritin heavy chain;Ferritin heavy chain, N-terminally processed	Fth1	724210	692302	696316	801364	209152	159844	276447	182412	296830	511964	241952	175377	180832	220387	217967	270452
Q9CPX4;P29391;A0A1B0GR60;P49945	Ferritin;Ferritin light chain 1;Ferritin light chain 2	Ftl1;Ftl2	394876	327324	393448	524808	162649	217844	215764	177395	457666	811294	407866	250850	227961	394313	395831	429634
Q8BGW1;E9Q1E4	Alpha-ketoglutarate-dependent dioxygenase FTO	Fto	109098	101615	142249	73168.9	55353.7	47383.4	37894.4	51858.4	59396.2	72280.8	77105.3	48391.3	87324.6	76739.9	47453.2	55140.1
Q9DBE9	pre-rRNA processing protein FTSJ3	Ftsj3	56184.2	33541.3	36687.5	14436.7	18143.7	16263.2	22197.3	22924.6	71988.1	141404	58381.2	43793.9	95527.2	141611	151187	143273
Q3TUE1;A0A0G2JG00;A0A0G2JFK2		Fubp1	834069	864216	847489	1.0959e+06	510967	435951	512376	624069	771797	929486	718596	746501	1.14165e+06	847190	1.05274e+06	699964
A2AJ72;Q3TIX6;A0A0A6YVV5		Fubp3	55738.9	27407.3	20771	24547.3	40782.1	46229.6	57483.3	52825.8	4079.71	12257.1	0	23587.8	58821.5	65125.9	45892.3	22746.1
Q99LJ1	Tissue alpha-L-fucosidase	Fuca1	35507.4	26180.5	10693.2	13877.6	2730.23	7243.18	9823.46	6715.35	12490.1	0	38469.9	18818.7	8200.58	12808.6	10059.8	36130.4
Q9D6K8	FUN14 domain-containing protein 2	Fundc2	85197.5	196574	98305	82968.8	0	0	0	47035.7	21572.3	110872	20064.4	19005.4	97287.6	92807.5	236767	124875
A0A1B0GTA0;D3YWS7;F6SJM7;Q8R2K1	Fucose mutarotase	Fuom	93245.1	0	83926.8	0	0	5323.49	0	0	20460.5	0	0	0	0	0	0	0
Q8CFQ9;P56959;G3UXT7	RNA-binding protein FUS	Fus	3.92428e+06	3.80631e+06	3.78025e+06	3.52384e+06	1.94148e+06	1.76327e+06	1.53813e+06	1.80335e+06	5.41915e+06	6.28347e+06	4.77999e+06	4.28996e+06	4.78312e+06	5.55147e+06	5.90281e+06	5.50056e+06
Q11131	Alpha-(1,3)-fucosyltransferase 7	Fut7	0	0	0	9444.55	0	0	0	0	8963.95	14902	20755.3	9992.47	0	0	0	6624.22
Q9WTS2	Alpha-(1,6)-fucosyltransferase	Fut8	4754.76	0	0	0	0	296.447	0	0	0	5221.32	4897.17	0	0	0	0	0
Q61584;A0A0G2JEP0;A0A0H2UH27	Fragile X mental retardation syndrome-related protein 1	Fxr1	72794.3	34621.8	130002	140312	4151.39	18347.2	22581.2	42336.7	144244	118702	113943	143956	90531.4	67569	94146.7	88861
Q6P5B5;Q9WVR4	Fragile X mental retardation syndrome-related protein 2	Fxr2	23463.7	17326.2	16270.7	9762.53	5112.28	4291.12	2449.91	5724.2	9985.09	14681.2	9001.58	0	0	13088.3	17026.7	8701.91
P97808;F6TWM7;A0A0J9YUX0	FXYD domain-containing ion transport regulator 5	Fxyd5	499584	512787	425728	554281	46209.4	72781.3	53722.5	26219.2	586810	896366	503234	445285	645251	866148	1.24125e+06	976653
F8WJA1;E0CXN1;E0CYX7;E0CXM5		Fxyd5	0	0	0	0	0	0	0	0	11334.9	24915.9	9201.91	0	0	18397.2	20287.8	16326.4
O35601	FYN-binding protein	Fyb	64918.2	64788.7	52694.1	121955	36304.3	37258.8	51263.7	31776.3	81525.5	117849	45004.3	38941	59128.4	56673.6	52994.3	52584.1
D3YZ57;P39688	Non-specific protein-tyrosine kinase;Tyrosine-protein kinase Fyn	Fyn	9414.38	25049.4	28345.9	17770.8	0	3245.4	7295.43	10407.6	56697.9	33134.6	80084.9	107882	10062.3	9605.34	0	5851.17
Q91Z49;D3Z591	UAP56-interacting factor	Fyttd1	124889	106960	101886	87017.1	52229.2	58071.7	64513.9	53244.1	92967.7	108924	115308	113276	118195	128169	132533	91421.2
D3YTV2;Q9R1K5;F8WJ80	Fizzy-related protein homolog	Fzr1	30440.3	40801.7	41416.3	17872.4	6936.79	3799.17	7475.1	1867.83	24725.1	16318.6	23267.5	27546.4	22681.5	24067.7	18906.7	9589.45
E9Q7C2;E9Q7E5;Q5RJY2	G2/M phase-specific E3 ubiquitin-protein ligase	G2e3	0	0	0	11923.6	0	0	0	2383.28	9712.1	5126.41	8448.67	0	0	0	0	0
P97855	Ras GTPase-activating protein-binding protein 1	G3bp1	2.22213e+06	2.33167e+06	2.44501e+06	2.46428e+06	1.10432e+06	969353	940051	1.2252e+06	1.75882e+06	1.72826e+06	1.63132e+06	1.5143e+06	1.84634e+06	2.26412e+06	1.82499e+06	1.91889e+06
P97379	Ras GTPase-activating protein-binding protein 2	G3bp2	614400	597066	672811	784663	261520	193769	198262	240253	589355	352479	288307	158136	590471	384372	272558	336954
Q00612;A3KG36	Glucose-6-phosphate 1-dehydrogenase X;Glucose-6-phosphate 1-dehydrogenase	G6pdx	411870	412186	273863	438031	105370	98671.6	61199.5	123751	137629	71994.1	149056	179454	113308	71969.8	72080.8	70123
P70699	Lysosomal alpha-glucosidase	Gaa	33933.1	19943.3	28007.6	0	10603.5	4159.58	5157.99	7098.74	34149.8	36058.7	61971.1	49559.1	51131.9	71940.8	59568.5	59818.9
Q8R3R8;Q9DCD6	Gamma-aminobutyric acid receptor-associated protein-like 1;Gamma-aminobutyric acid receptor-associated protein	Gabarapl1;Gabarap	136490	43183.6	160838	115735	11547	0	0	0	336251	40198.2	512749	789241	128239	74760.9	0	50307.6
P60521	Gamma-aminobutyric acid receptor-associated protein-like 2	Gabarapl2	287935	271128	266295	240463	87804.6	86194.4	88618.7	97320.7	172685	171592	203509	136438	131858	200162	157058	164373
Q00422	GA-binding protein alpha chain	Gabpa	138661	153564	101797	114667	45683.8	38187.1	28772.5	56659.7	94741.8	109610	116808	121109	94347.6	70701.5	67251.5	59585.6
Q00420;Q3UT69	GA-binding protein subunit beta-1	Gabpb1	1660.53	63485.4	25071.4	23599.4	33365.6	34486.8	28241	32843.5	0	0	0	0	1322.71	0	0	0
P81069	GA-binding protein subunit beta-2	Gabpb2	162500	61183.9	141992	191710	33844.7	23162.6	43232.5	42771.7	266319	234760	432243	412307	137402	86849.5	88202.3	89750
Q9CR59	Growth arrest and DNA damage-inducible proteins-interacting protein 1	Gadd45gip1	75843.3	59436	146443	67791.3	42771.2	47135.4	19245.2	33539.9	96275.2	60473.6	46849.4	0	220539	37760.8	86843	110580
A0A0R4J0F6;Q99KY4	Cyclin-G-associated kinase	Gak	48354.4	26290.5	40254.9	28901.5	11688.7	8749.85	7874.99	8111.52	46638.6	20528.7	21091.4	67186.1	31718	22291.8	20992.4	20130.5
Q8R059	UDP-glucose 4-epimerase	Gale	264366	293044	325296	288340	9320.58	15743.5	8698.94	15872.9	30601.6	37692.5	67602.6	36721.2	51793.9	36932.9	62873.2	1581.86
Q9R0N0	Galactokinase	Galk1	1.90472e+06	1.77211e+06	1.75449e+06	1.74141e+06	211832	194784	187579	229431	942810	960843	1.07717e+06	1.22357e+06	752714	996276	785406	685400
Q8BUU7;Q68FH4	N-acetylgalactosamine kinase	Galk2	64979.8	95925.2	47715.1	57998	8878.61	10022.4	20758.4	17915.8	37205.6	58909.5	41678.1	43438.6	19215.9	14757.1	22171.9	17701.1
Q571E4;Q8CC47	N-acetylgalactosamine-6-sulfatase	Galns	30846.9	25618.3	12999.2	14879.6	9135.89	2437.49	1758.39	3408.9	0	0	0	0	0	0	0	0
O08912	Polypeptide N-acetylgalactosaminyltransferase 1;Polypeptide N-acetylgalactosaminyltransferase 1 soluble form	Galnt1	6404.3	3885.1	3375.93	23402.3	1387.21	3560.97	4447.12	2851.76	5005.88	3642.61	2731.45	9407.37	0	0	4069.2	5393.6
Q8BGT9;A2ANU2	Polypeptide N-acetylgalactosaminyltransferase 12	Galnt12	17620.3	4452.89	0	10198.8	0	0	1520.76	0	0	0	0	0	0	0	0	0
Q6PB93	Polypeptide N-acetylgalactosaminyltransferase 2;Polypeptide N-acetylgalactosaminyltransferase 2 soluble form	Galnt2	0	5491.13	8954.29	9374.41	5292.32	0	1432.19	5650.75	0	0	0	13575.2	0	0	0	0
P70419	Polypeptide N-acetylgalactosaminyltransferase 3	Galnt3	0	15394.7	9443.2	14452.1	3634.5	0	0	2561.55	0	10438.7	0	7501.34	4448	0	0	0
Q8C7U7	Polypeptide N-acetylgalactosaminyltransferase 6	Galnt6	92332.4	115891	117131	104827	22187.4	21195.9	19842.2	20863.6	63387.2	21241.1	25682.5	28574.4	33447.4	94212.9	55120.6	48200.4
Q80VA0	N-acetylgalactosaminyltransferase 7	Galnt7	3009.81	4619.17	0	0	1674.43	0	0	1070.75	5708.43	0	2150.1	0	3032.41	0	0	0
Q8CA72;F6TZU3	Gigaxonin	Gan	9012.7	10226.5	11285.7	6344.24	2510.52	1124.38	3268.21	2499.98	1828.13	0	0	7941.51	14319.7	8857.14	0	0
Q8BHN3	Neutral alpha-glucosidase AB	Ganab	871956	760077	961899	811117	135611	131789	147798	165848	903340	663378	945510	1.02813e+06	951710	804156	618475	701131
A2AQJ8;Q8BVW0	Neutral alpha-glucosidase C	Ganc	9598.29	22806.1	9059.16	34951.8	4911.33	2915.24	4435.21	5326.79	0	6386.91	4092.52	0	8366.31	22854.8	0	4215.26
P16858;A0A0A0MQF6;S4R257	Glyceraldehyde-3-phosphate dehydrogenase	Gapdh	9.20766e+07	9.9444e+07	1.02331e+08	1.07525e+08	2.60641e+07	1.95622e+07	1.79681e+07	2.59886e+07	2.52271e+07	2.60737e+07	2.52512e+07	2.14957e+07	3.29434e+07	3.11002e+07	2.7552e+07	2.70082e+07
Q6PAR5;F7ADQ2	GTPase-activating protein and VPS9 domain-containing protein 1	Gapvd1	72172.1	93540.5	91503.7	71358.5	26214.5	19962.8	15716.5	19540.4	48797.7	39876.3	38916.7	70819.3	53991.8	35746.3	43872	36319.6
D3YZ09;Q9CY66	H/ACA ribonucleoprotein complex subunit 1	Gar1	46208.4	51297.8	16996.9	0	20894.3	25213	27486.9	26219.2	44790.2	18459.8	54611.4	23539.9	26089.9	25558.9	37189.8	45963.1
Q9CZD3	Glycine--tRNA ligase	Gars	1.76292e+06	1.29258e+06	1.66407e+06	1.79298e+06	496273	422535	406657	549388	1.12111e+06	836667	1.11285e+06	1.3952e+06	498744	542661	465532	429648
Q64737	Trifunctional purine biosynthetic protein adenosine-3;Phosphoribosylamine--glycine ligase;Phosphoribosylformylglycinamidine cyclo-ligase;Phosphoribosylglycinamide formyltransferase	Gart	363764	339372	379964	340065	148560	114084	113069	154613	208393	110408	225838	393323	214595	168375	166297	112913
A0A0R4J1A6;Q3UWW6;Q3TPC3	GAS2-like protein 3	Gas2l3	24413.7	21491.4	12378.9	14532.2	4596.55	8621.69	7125.06	2433.19	0	3479.98	0	17399.8	0	0	0	0
Q920S3	GATA zinc finger domain-containing protein 1	Gatad1	0	0	0	18618.6	3420.77	3230.29	4903.55	3686.99	0	0	0	0	11593.9	0	0	7259.65
E9QMN5;Q8CHY6;A0A1I7Q4G8	Transcriptional repressor p66 alpha	Gatad2a	312077	342957	339611	424504	135327	148167	153133	186346	512065	528143	537023	541725	460021	479179	408011	360038
Q8VHR5;A1L3S7	Transcriptional repressor p66-beta	Gatad2b	617006	549141	676699	854138	323376	355533	363310	297583	317575	359827	252036	220886	327785	315537	296699	289653
Q9D964	Glycine amidinotransferase, mitochondrial	Gatm	6512.08	16879.7	7023.51	4015.04	0	0	0	0	0	0	0	0	0	0	0	0
P17439;A0A0G2JDK2	Glucosylceramidase	Gba	44931.4	40449.8	67961.7	27298.2	2253.47	5553.87	7376.52	5028.02	48207	12438	35471.6	9208.94	21350.7	8356.53	14995	10380.3
Q69ZF3	Non-lysosomal glucosylceramidase	Gba2	18343.4	21895.8	29171	22262.6	6571.77	5327.63	5852.49	8471.38	57285.8	40126.8	72049.9	91764	27282.2	14229.7	16709.7	23891.1
F6ZHD8;Q9D6Y9;G3UW30	1,4-alpha-glucan-branching enzyme	Gbe1	245851	276081	313039	249895	5175	6258.16	4787.11	0	16448.8	18560	12334.4	16895.1	12289.1	11121.5	13576.5	4798.78
Q6A099;Q6DFZ1		Gbf1	3536.22	10044.8	11268.9	3433.45	3587.16	864.199	3308.5	5001.16	7854.81	2444.74	14332.6	11730.4	13212.2	5644.81	10800.7	4057.6
Q9Z0E6	Interferon-induced guanylate-binding protein 2	Gbp2	200069	155104	180544	159191	156095	127542	174351	233334	486712	479484	208525	309919	217871	256353	65240.6	208665
Q61107	Guanylate-binding protein 4	Gbp4	79632	84531.2	83258	46323.6	22273.9	16548.1	30663.7	38488.5	34861.5	70627.6	50395.8	93556.6	36217.8	35269	38723.7	40725.3
A4UUI3		Gbp4	0	0	0	2502.89	0	0	332.345	0	6825.77	4570.71	0	0	0	0	0	2266.72
Q8CFB4;Q8BMN7	Guanylate-binding protein 5	Gbp5	67665.8	91914	90198.8	69635	65616.1	72830.2	70700.1	89201.3	48886.4	38932.8	57703.8	104334	54550.7	35499.7	24055	31278.1
L7N1X8;A0A0G2JDV3;Q000W5		Gbp6;Gbp10	72725.2	54692.3	78154.3	84064.4	74833	70552.7	95760.9	224053	470167	433265	102712	571748	376712	145975	35104	70494.3
Q91Z40		Gbp7	174578	134441	171393	170119	49914.8	41994.2	45386.3	49500.6	113851	73521.1	73452.3	89841.6	128148	49932.5	21700.1	39643.6
Q8BTS3		Gbp9	0	0	0	21320.7	0	1502.75	3118.75	2445.79	0	733.745	0	0	9560.17	0	0	0
O88986;E9PWY6	2-amino-3-ketobutyrate coenzyme A ligase, mitochondrial	Gcat	495055	582904	527565	401363	39306.9	31654.2	18641.1	31750.1	70633.4	16392.9	70659.8	96129.8	107414	140095	35829.4	13064.2
Q9D4H2	GRIP and coiled-coil domain-containing protein 1	Gcc1	0	0	0	0	0	0	0	1978.88	0	0	0	11076.4	2725.36	4103.05	2800.92	3826.96
B2RSU7;Q8CHG3;E9PWI6	GRIP and coiled-coil domain-containing protein 2	Gcc2	7979.79	8989.93	2288.21	4123.46	2030.33	3225.36	785.378	578.053	3319.67	3344.91	2636.09	8192.44	6931.02	3838.84	5481.3	410.788
A0A0A0MQ68;Q60759	Glutaryl-CoA dehydrogenase, mitochondrial	Gcdh	13528	15108.8	16583.3	13903	0	3651.43	3767.87	2372.94	8435.85	0	0	11661.7	5395.85	6132.49	0	6009.34
P97494	Glutamate--cysteine ligase catalytic subunit	Gclc	12199.9	29029	30916.1	30735.2	8184	7689.66	4826.17	14451.6	10484.3	16289	8790.28	0	7957.66	5769.01	10768.5	15143
O09172;A0A0G2JDI4;H3BJA3	Glutamate--cysteine ligase regulatory subunit	Gclm	282314	380488	362226	1.06002e+06	145955	98322.1	71507.3	136097	272618	288874	329139	337308	242884	110577	221303	240191
E9PVA8		Gcn1l1	74336.1	70506.8	67657	59720.9	16352.6	12351	12127.2	14698	29659.6	12190.3	33463.1	76568.5	43787.1	31792.4	24136	19365.9
P50396	Rab GDP dissociation inhibitor alpha	Gdi1	68657.2	112678	49768.8	13742	36670.2	40314.2	26184.6	22105.3	0	18548.9	10957.9	9681.85	0	0	12082	0
Q61598;A0A1Y7VL99	Rab GDP dissociation inhibitor beta	Gdi2	5.55931e+06	5.83277e+06	7.24887e+06	5.97436e+06	1.18949e+06	985927	895338	1.36691e+06	2.85972e+06	1.93597e+06	2.57517e+06	2.35918e+06	2.34913e+06	1.91909e+06	1.75027e+06	1.63129e+06
Q3TLS3	GDP-D-glucose phosphorylase 1	Gdpgp1	38174	0	44294.1	35501.6	14543.5	10265.9	8928.83	19645	0	0	15689.5	0	0	0	0	18112.9
P55041	GTP-binding protein GEM	Gem	34970.9	27712.4	23185.8	38849.7	8812.11	20785.1	11582.6	9144.27	0	0	0	0	0	0	0	0
Q9CQQ4	Gem-associated protein 2	Gemin2	34195.2	42738	23226.4	33212.9	7369.46	10971.7	9651.97	5506	0	11292.2	10239.1	0	9145.34	6782.47	15192.5	10186.1
Q6P6L6		Gemin4	1917.1	2784.91	2757.72	1591.84	0	0	0	1647.43	0	0	0	4151.42	0	0	0	0
Q8BX17;A2AFQ9;E9PUU4	Gem-associated protein 5	Gemin5	2153.34	4214.42	615.512	4021.58	0	724.544	0	3165.03	0	0	2823.5	12677.2	3417.12	5300.7	262.187	175.112
Q9CX53	Gem-associated protein 6	Gemin6	0	33637.9	24972.5	0	8585.9	21979.8	0	17298.1	0	0	0	0	0	0	21593.1	0
B1AVP5;Q8BHE1	Gem-associated protein 8	Gemin8	0	0	36954.6	18253.8	4580.87	9429.7	8578.42	8853.82	28167.4	0	39796.8	30966	12731.2	12987.6	13744.8	14853.6
Q9D1H7;D3Z4J5	Golgi to ER traffic protein 4 homolog	Get4	117187	118606	82489.3	66134.6	22434.5	24400.5	23772.3	13771.1	70372.1	62367.1	57591.1	0	26356.8	110000	101149	46720.5
P56213	FAD-linked sulfhydryl oxidase ALR	Gfer	0	0	13303.9	0	0	0	0	6303.2	12213.7	8705.38	16080.5	0	0	0	13381.1	17041.1
Q8K0D5	Elongation factor G, mitochondrial	Gfm1	103159	122660	93702.9	100064	25780.6	22757	16854.8	26357	71238.5	63037.9	58669.8	96227.6	90304.7	65837.9	58427.4	63238.9
E9Q7N5;Q8R2Q4;Q8C1C2	Ribosome-releasing factor 2, mitochondrial	Gfm2	378.477	6642.67	11415.3	5189.63	1945.11	2160.52	136.717	0	6136.69	0	0	0	0	0	4916.58	0
P47856	Glutamine--fructose-6-phosphate aminotransferase [isomerizing] 1	Gfpt1	53465.7	59836.6	38695.8	44646.2	13325.3	18145	18635.9	13589.5	12794.7	17054.3	5037.1	43055.3	83844	40416.1	30636.4	39750.3
Q8R0H9	ADP-ribosylation factor-binding protein GGA1	Gga1	108531	123770	76567.5	85701.1	22999	23641	13469.7	23598.9	65645.4	58681.3	19831.7	33808.6	65175.6	43631.8	64391.5	6143.54
Q6P5E6	ADP-ribosylation factor-binding protein GGA2	Gga2	16532	7393.85	10554.7	15046.6	6198.04	3259.26	5069.08	1687.55	3970.72	8848.07	0	0	13666.9	0	0	9152.08
Q9D7X8	Gamma-glutamylcyclotransferase	Ggct	56294.8	49300.3	38769	73937.1	27555.8	32002.6	5060.9	0	0	0	0	0	0	0	26999.1	0
Q9Z0L8	Gamma-glutamyl hydrolase	Ggh	53854.9	67135.2	102351	68018.4	29123	25341.6	23046.1	28672.1	36302.8	35185.8	21572.4	17370.8	31503.8	34971.1	38050.2	40419.5
Q5SV77;H7BX83	Gametogenetin-binding protein 2	Ggnbp2	251465	274800	288277	182865	90017.4	96582	75948.8	81096.2	123932	81622.9	113333	89967.4	96067.8	64722.5	94471.9	65672.5
Q91VC9;A0A286YDK2	Growth hormone-inducible transmembrane protein	Ghitm	36771.2	445719	59925.8	488848	30528.5	24897	33932.4	31431.6	25199.6	39476.5	42261.5	94333.2	62593	28173.3	23860.6	36426.3
Q9D7M1	Glucose-induced degradation protein 8 homolog	Gid8	62292.4	69046.6	129566	56029.3	51392.9	53261.2	56795.1	68206.5	0	29942.3	0	0	15775.4	15260.7	38448.3	32757.3
Q99MR1	PERQ amino acid-rich with GYF domain-containing protein 1	Gigyf1	0	7122.68	5638.22	6115.78	1980.45	3080.67	2066.8	2694.89	5827.4	10580.7	8930.32	8365.52	0	0	7918.91	6141.47
G3UYG6;Q6Y7W8;G3UWR2;G3UYR9;E9Q2M5	PERQ amino acid-rich with GYF domain-containing protein 2	Gigyf2	34271.2	42890	49880.6	42799.1	17599.8	16079.8	21199.6	25337.4	57234.9	19504.4	43195.4	30277.2	42164.2	21875.2	44840.6	39432.4
Q3TFI6;P70224	GTPase IMAP family member 1	Gimap1	22953.5	0	15621.8	38670.7	4395.02	0	3169.3	5293.75	47870.8	34935.3	40726.6	50489.4	53873.8	30893.2	54700.7	48703.2
Q99MI6	GTPase IMAP family member 3	Gimap3	54895.5	81458	50288.2	51910.3	23711.6	24379.1	22942.7	10150.9	52830.7	72286.3	51169.4	17250.3	65585.6	29288.7	35778.5	72397.4
D3YTN4;Q99JY3	GTPase IMAP family member 4	Gimap4	1.87748e+06	1.70346e+06	1.65052e+06	1.25395e+06	370883	339828	344026	312153	1.42016e+06	1.10186e+06	1.17036e+06	957026	1.24414e+06	1.23694e+06	883332	1.01036e+06
Q8BWF2	GTPase IMAP family member 5	Gimap5	1113.87	2348.7	2099.46	8244.11	493.834	511.867	673.596	0	1868.16	2024.11	3057.44	8734.83	1903.37	0	0	1058.01
Q8R379		Gimap7	86490.4	111808	134305	63523.9	23132.6	17329.1	30215.1	13933.9	217264	195536	143657	103971	171887	165738	157609	200337
Q75N62	GTPase IMAP family member 8	Gimap8	1008.02	33058.4	16486.4	2785.07	5472.65	9204.59	4926.24	8346.59	5987.82	1898.4	4204.01	4427.9	10514.5	2489.04	0	0
G3X987		Gimap9	28361.4	59250.5	5594.79	13387.9	3275.29	14436.4	6108.42	2074.93	0	82905	10324.8	27464.5	56380.9	90146.9	48781.3	76429.7
Q9CZ15	DNA replication complex GINS protein PSF1	Gins1	40839.9	54140.6	26929.3	0	16556.2	28525.5	27107.5	38550.3	0	24214.5	41568.5	0	0	0	37705.2	23193.5
Q9D600	DNA replication complex GINS protein PSF2	Gins2	83158	0	27791.9	40511.1	19643.6	15678.8	41841.2	40349.6	0	24711.8	0	0	0	0	29168	23588.2
Q9CY94;A0A1D5RLV2	DNA replication complex GINS protein PSF3	Gins3	153961	174132	205880	196206	102989	109195	101121	131060	149732	178939	179297	118873	150744	105373	138768	214013
Q99LZ3	DNA replication complex GINS protein SLD5;DNA replication complex GINS protein SLD5, N-terminally processed	Gins4	204528	198926	174509	209179	106970	111652	112690	114444	83347.7	107421	110292	79363.2	100422	112801	142520	177260
Q9Z0G0	PDZ domain-containing protein GIPC1	Gipc1	3802.88	3566.31	2635.84	9708.42	1124.12	4136.65	0	886.641	2164.66	14068.9	3948.45	5462.76	3460.75	3081.94	3224.2	4867.83
Q5F258;Q68FF6	ARF GTPase-activating protein GIT1	Git1	0	2338.37	3168.37	0	1425.54	498.976	0	0	3096.68	3360.12	2922.48	4550.07	3483.78	0	2123.24	1457.62
E9PVA6;F7BIK4		Git2	50389.1	55006.9	33646.5	47453.2	20421.8	32193.1	19777.5	31300.9	18828.7	7918.67	39509.3	51563.3	17517.4	5667.88	0	0
A0A286YDG2;Q9JMB0;A0A286YD22;A0A286YDT9	G kinase-anchoring protein 1	Gkap1	0	0	0	0	9425.99	10725.5	10432	5375.75	0	0	0	0	0	0	0	0
Q8BGZ6;P51569	Alpha-galactosidase A	Gla	8467.9	15716.9	11811	0	1644.9	0	0	0	0	0	0	0	0	0	0	0
P23780	Beta-galactosidase	Glb1	86863.7	45835.1	86611.7	101299	11381.2	5495.24	7954.97	11010.1	24606.9	44514	48786.5	14772.1	21772.2	37822.8	21370.7	16126.5
Q8R322	Nucleoporin GLE1	Gle1	18506.6	15286.6	17157.1	18700.1	5150.03	3513.66	2645.39	5450.15	5661.61	4730.27	6773.91	4726.14	0	3768.83	4275.59	1837.67
F8WHM5;Q61543	Golgi apparatus protein 1	Glg1	94524.1	72251.8	91433.4	56670	22479.8	21186.5	28166.6	26321.4	37171.9	29110.1	45377.6	51383.7	52697.6	38302.7	47046.8	43055.8
Q9CWG1	Glioma pathogenesis-related protein 1	Glipr1	0	24580.8	0	34814.2	8968.34	0	7709.83	0	46559.5	37300	72581.5	40891.4	29342.6	0	35504.1	36212.2
Q9CYL5	Golgi-associated plant pathogenesis-related protein 1	Glipr2	435812	406124	354213	565905	131366	148291	154100	132886	114222	191037	101801	99551.4	64653.4	109569	121163	87225.3
Q3T9A5;Q8BZM1	Glomulin	Glmn	19670.9	24418.3	20603.8	16961.2	3609.23	3362.61	3803.58	3570.05	22557	6885.56	19054	7517.51	33729.1	14678	22884.8	16571.7
Q9CPU0	Lactoylglutathione lyase	Glo1	329355	277602	85100.1	404463	90145.1	63092.7	79631.5	94335.3	136612	74127.9	155396	164037	70138.2	106448	41524.4	85739
Q9CPV4;E9Q197;F6ZTG3	Glyoxalase domain-containing protein 4	Glod4	942475	982296	1.09039e+06	727681	360371	368616	355479	348401	245567	262759	172906	160679	288639	393706	269004	185296
Q9QUH0;A0A1Y7VM65	Glutaredoxin-1	Glrx	2.40548e+06	1.96421e+06	2.19373e+06	2.30796e+06	307840	286258	299633	540784	2.16356e+06	1.19444e+06	2.11173e+06	2.04117e+06	746404	410859	672172	1.01221e+06
Q923X4;B7ZC40	Glutaredoxin-2, mitochondrial	Glrx2	0	5759.43	4142.03	11451.3	2972.99	2172.58	3615.58	0	0	0	0	0	0	0	0	2183.58
Q9CQM9;A0A1B0GS58	Glutaredoxin-3	Glrx3	2.78892e+06	2.24504e+06	2.22658e+06	1.89365e+06	791307	812523	621071	677834	1.64392e+06	1.42712e+06	1.3802e+06	1.15975e+06	1.57479e+06	1.24502e+06	1.57536e+06	1.3535e+06
Q80Y14;A0A1Y7VN70	Glutaredoxin-related protein 5, mitochondrial	Glrx5	60269.5	0	47197.7	40376.8	30667.9	10891.3	37429.4	31562.4	0	0	0	0	0	0	38203	21015.1
D3Z7P3;D3Z7P4	Glutaminase kidney isoform, mitochondrial	Gls	422800	301497	505889	463917	69365	64133.7	65600.1	118373	99376.4	52817.1	92777.2	88466.2	136760	49947	65734.2	61700.6
F6RDM4		Gls	500213	452700	808155	773574	67372.9	22303.8	0	72729.6	397739	76283.9	348035	102476	186249	88957.7	85293.5	110410
F6U529		Gls	29683.3	40866.7	32738.3	40044.8	6652.21	8675.81	6363.23	15292.7	0	22826.6	0	49050.1	22719.3	0	0	12333.2
Q6NSU3	Glycosyltransferase 8 domain-containing protein 1	Glt8d1	0	0	10834.6	6051.78	0	0	0	0	20105.6	13936.3	28684.9	25126.9	16283.9	0	13817.6	20349.5
Q9JL62;D3Z1H9;D3Z1H8	Glycolipid transfer protein	Gltp	114359	146307	177645	156906	35035.3	41546.9	42473.6	52540.6	48337	48964.3	56872.3	48391.3	78320.2	96335.5	48150.5	81728
Q8BK35		Gltscr2	216558	201317	130882	120124	45045	58304.7	51576.1	31467.3	44132.1	82775.2	30296.2	40001	42029.1	77814.4	62383.7	42969.8
P26443	Glutamate dehydrogenase 1, mitochondrial	Glud1	1.04549e+06	1.15049e+06	1.25124e+06	1.1967e+06	90920.5	105617	103242	107634	262661	360522	142871	178276	316298	327324	334350	189222
P15105	Glutamine synthetase	Glul	291993	388405	357497	397442	97245.1	113073	94618.9	104228	32764.2	29966.4	30377.9	41412.4	36727.5	21665.6	23761.9	14282.5
D3YYT1;Q922P9	Putative oxidoreductase GLYR1	Glyr1	246280	312359	279828	232066	80820.8	70199.5	84456.2	106127	126510	117273	147763	82717	57376.1	70584.2	66619.6	66109.2
E9QAZ2;Q9CZM2;B8JKK2	Ribosomal protein L15;60S ribosomal protein L15	Gm10020;Rpl15	1.21342e+06	1.16254e+06	1.20504e+06	1.8855e+06	218691	166612	279713	209471	1.49897e+06	1.3914e+06	1.86041e+06	2.2432e+06	1.96774e+06	2.05383e+06	1.51135e+06	1.22748e+06
E9PYL9;Q9CXW4	60S ribosomal protein L11	Gm10036;Rpl11	3.18065e+06	3.15515e+06	3.18579e+06	3.19898e+06	1.00564e+06	1.21025e+06	1.15272e+06	917184	2.17394e+06	2.44102e+06	2.04492e+06	1.97809e+06	3.13446e+06	2.69748e+06	3.16455e+06	3.28085e+06
E9Q317;O55128;D3Z2N9	Histone deacetylase complex subunit SAP18	Gm10094;Sap18	838563	835272	875297	598150	277274	260894	243165	285295	1.13734e+06	538024	894232	915224	752588	612524	736219	656142
G3X9L6;Q9DCX2;B1ASE2	ATP synthase subunit d, mitochondrial	Gm10250;Atp5h	3.94751e+06	3.72437e+06	4.09969e+06	3.53626e+06	2.35017e+06	2.32261e+06	1.97589e+06	2.45839e+06	2.57978e+06	2.56747e+06	2.18009e+06	1.8543e+06	2.22131e+06	2.10143e+06	2.10734e+06	2.63369e+06
F6YVP7;P62270;S4R1N6;A0A1Y7VKY1	40S ribosomal protein S18	Gm10260;Rps18	776754	979523	1.00303e+06	1.15542e+06	569160	545315	520300	390400	2.44088e+06	1.94339e+06	3.60818e+06	3.19661e+06	3.75956e+06	2.33347e+06	2.991e+06	4.04344e+06
A2A8Q4		Gm13152	0	0	0	0	0	0	0	0	32599.9	75977.7	31672.8	75368.7	94023.4	110208	71075.8	43951.2
E9Q2E4		Gm15800	0	0	973.088	0	0	1690.44	1552.05	1939.78	0	0	2803.02	2882.6	2642.78	0	2177.6	0
Q9CQX6;Q3UX61	N-alpha-acetyltransferase 11	Gm16286;Naa11	0	22865.4	0	0	0	6971.84	0	0	33128	10637.3	0	30564.7	0	0	0	0
F8VQK7		Gm16519	0	38401.6	14883.8	0	0	2035.18	0	0	9578.01	0	0	0	0	0	0	0
E9Q368		Gm17296	0	3821.42	0	0	0	1487.08	0	0	0	1861.48	0	1553.03	0	0	1772.71	0
F6QL70;Q5M8M8;P47915;W4VSN7;A0A1L1SS27	60S ribosomal protein L29	Gm17669;Rpl29;Gm3550	673878	1.1023e+06	377767	2.27743e+06	411305	346217	446423	155485	365593	529452	525491	1.36087e+06	987009	728110	454485	464595
E9PZF0;Q01768	Nucleoside diphosphate kinase;Nucleoside diphosphate kinase B	Gm20390;Nme2	7.65761e+06	4.17388e+06	6.29104e+06	5.45523e+06	2.75877e+06	2.4803e+06	1.70902e+06	2.20254e+06	2.13351e+06	1.85665e+06	6.48587e+06	1.33438e+06	1.88482e+06	1.73293e+06	2.07814e+06	1.47625e+06
E9Q035;P47758	Signal recognition particle receptor subunit beta	Gm20425;Srprb	0	6652.52	0	2890.21	1603.67	0	1771.04	0	10802	10262.5	14111.3	17333.9	16138.4	8008.34	10396.4	14736.2
E9PY39;B7ZBY7		Gm20431;Ube2v1	909843	1.01701e+06	895261	1.00331e+06	375065	473834	533468	419825	132795	349139	72815.2	70549.8	213610	265912	302446	309111
G3UYJ7		Gm20441	0	23259.4	0	14186.9	8644.56	0	5415.77	9517.91	0	0	0	0	0	0	0	0
E9PVN6;Q9D6K5	Synaptojanin-2-binding protein	Gm20498;Synj2bp	56884.5	0	67907.3	65969.6	25147	36855.9	29080.5	33242.8	65499.6	38413.3	69250.2	30652.5	49396.8	30041.5	99470.6	40903.1
F7BGR7;Q8C7Q4;J3QPA9;F6TBN8;Q5CZX8;S4R1A6	RNA-binding protein 4	Gm21992;Rbm4;Rbm4b	17500	23846.5	25813.3	36380.7	13012.6	18953.4	16465.7	27868.7	0	0	0	2147.18	0	0	0	0
Q60648	Ganglioside GM2 activator	Gm2a	9657.75	0	0	0	0	6744.85	0	0	0	37527.3	0	0	0	22083.5	0	0
Q3UED7		Gm4951	0	0	888.573	0	0	0	0	0	4869.94	6939.55	2006.34	6629.97	5492.75	3356.56	0	0
G3XA03;F6YJZ8;F6XVS9;L7N474;K7N7D7;J3QP00;J3QNG9;J3QNE1;J3QNA6;J3QMX3;Q2TB45;L7N284;F6X687;F6R3J9;A3KN63;F6VCN9;L7N2A2;L7N294;L7MUE8;F7A7Y6;L7N291;L7N200;F7D1B3;F7AXK2;W4VSP1		Gm5152;Gm6460;Gm8922;Gm5861;Gm8871;Gm8897;Gm8879;Gm8906;Gm8926;Gm8890;4933402N22Rik;Gm6465;Gm8857;Speer3	11917.8	12903.8	7148.16	11870.8	0	0	0	0	0	0	0	0	0	0	0	0
J3QNY1		Gm9242	461330	217821	275080	306764	140635	203582	227415	114482	5981.7	7910.32	4718.55	0	3660.5	1592.78	0	0
F6SVV1;P62082	40S ribosomal protein S7	Gm9493;Rps7	5.5582e+06	4.69423e+06	6.00979e+06	4.76924e+06	2.16066e+06	1.57367e+06	1.23943e+06	1.68698e+06	2.85353e+06	1.49308e+06	2.88452e+06	2.78358e+06	2.80049e+06	2.63908e+06	1.83288e+06	2.44978e+06
A0A0A6YVU8;Q9JKV1;D3YUD8	Proteasomal ubiquitin receptor ADRM1	Gm9774;Adrm1	632189	725903	757691	737968	279908	259816	246487	273316	486959	517271	417516	487905	444228	422791	542102	394523
Q8K0C9	GDP-mannose 4,6 dehydratase	Gmds	86269.1	100419	86716.5	122449	31710.4	17865.7	17203	16153.9	41755	52756.8	33073.2	11161.3	34564	17639.1	33807.1	52478.8
Q9JL60	Glucocorticoid modulatory element-binding protein 1	Gmeb1	25070.5	43689.4	15781	35405.4	12293.6	6310.77	11458.7	12024.1	35721.7	56772	49281.9	30470.9	7840.84	23718.4	42569.8	10263.6
P58929	Glucocorticoid modulatory element-binding protein 2	Gmeb2	161946	138485	155021	176639	40732.7	43226.8	43295.7	43420.5	134920	124500	117232	79327.3	95439	110884	59043.7	76308.8
Q9CQI3	Glia maturation factor beta	Gmfb	1.13882e+06	863375	784095	536592	347130	300506	310696	330669	130505	701544	248302	238912	353634	892635	584638	610478
Q9ERL7;D3Z2F6;D3YY16	Glia maturation factor gamma	Gmfg	2.96591e+06	3.15859e+06	2.4369e+06	3.46512e+06	567186	724093	899542	687341	801915	1.25475e+06	764020	632115	555769	681240	643635	862155
Q6PGG2	GEM-interacting protein	Gmip	0	0	0	0	0	1244.27	0	508.007	0	14546.7	8585.5	24583.9	15770.8	5300.31	5535.75	7720.49
H3BJJ1;H3BLK4;O88513	Geminin	Gmnn	123333	54867.3	85356.3	114747	80327.1	52216.5	53901.1	33437.7	11524	8484.77	0	0	0	0	0	0
Q922H4	Mannose-1-phosphate guanyltransferase alpha	Gmppa	45167.2	28004	42492.6	48023.7	7393.86	5046.89	12128.3	6784.04	0	0	0	14727.4	0	0	0	0
Q8BTZ7	Mannose-1-phosphate guanyltransferase beta	Gmppb	103526	124869	117042	166880	32076.2	33633.7	32165.4	25026	95353.7	63580.6	83671.7	109195	62123.4	28898.4	40686.8	53419
Q99L27	GMP reductase 2	Gmpr2	70326.1	47846	23507.3	43839.2	18262.5	13607.3	15608.6	21449.5	34292.1	23211.6	24105.2	0	38301.1	15832.9	22117.9	13206.5
Q3THK7	GMP synthase [glutamine-hydrolyzing]	Gmps	653386	705919	567759	568684	285080	261830	241171	253944	371960	238805	296726	301954	364813	348498	249820	271995
P27601	Guanine nucleotide-binding protein subunit alpha-13	Gna13	505115	505348	511924	539618	64175.7	60943	54168.9	82786.1	668604	452404	586595	511541	436268	384464	324124	380456
P08752;A0A0A6YWA9	Guanine nucleotide-binding protein G(i) subunit alpha-2	Gnai2	2.68245e+06	2.6389e+06	2.60013e+06	2.80818e+06	419465	462146	471011	510598	2.04825e+06	1.66498e+06	1.77249e+06	1.4402e+06	1.91242e+06	1.73517e+06	1.77438e+06	1.71819e+06
Q9DC51	Guanine nucleotide-binding protein G(k) subunit alpha	Gnai3	345021	388903	346011	412539	73932.8	71845.6	71392	99395.7	355196	260690	278637	268078	399137	276828	288749	301103
P21279	Guanine nucleotide-binding protein G(q) subunit alpha	Gnaq	27791.7	32550.7	41534	28369.7	2538.63	7754.3	5818.64	0	11026.8	35712.7	6447.81	0	43601.6	33528.7	44603.6	45301
Z4YKV1;P63094;Q6R0H7	Guanine nucleotide-binding protein G(s) subunit alpha isoforms short;Guanine nucleotide-binding protein G(s) subunit alpha isoforms XLas	Gnas	353518	315132	263248	314313	58696.1	38303.6	58911.8	47492.1	299608	330474	305641	247716	381935	316974	354054	255090
P62874;H3BKR2;H3BLF7	Guanine nucleotide-binding protein G(I)/G(S)/G(T) subunit beta-1	Gnb1	855017	912207	893668	784530	206544	205577	197529	256226	413520	296881	297243	193302	397351	411109	482035	379610
P62880;E9QKR0;D3Z1M1;D3YZX3;D3Z1T4	Guanine nucleotide-binding protein G(I)/G(S)/G(T) subunit beta-2	Gnb2	3.02585e+06	3.00742e+06	3.06856e+06	3.25489e+06	608217	539791	625424	710112	937447	794910	873743	760634	1.00694e+06	975762	1.14866e+06	853478
P68040	Guanine nucleotide-binding protein subunit beta-2-like 1;Guanine nucleotide-binding protein subunit beta-2-like 1, N-terminally processed	Gnb2l1	4.86047e+06	4.54928e+06	4.68841e+06	5.95786e+06	1.60111e+06	1.79702e+06	1.3091e+06	1.50432e+06	1.89484e+06	1.54531e+06	1.37793e+06	1.30455e+06	2.33721e+06	2.19266e+06	1.91529e+06	1.96646e+06
P62881	Guanine nucleotide-binding protein subunit beta-5	Gnb5	1.16413e+07	8.45953e+06	7.63805e+06	5.42878e+06	1.61522e+06	2.29123e+06	2.4591e+06	2.18465e+06	1.99021e+06	2.63427e+06	1.37607e+06	183738	610880	3.38319e+06	1.04764e+06	861870
Q3UW64;Q91WG8;G3UX23;G3UYD5;G3UZ98	Bifunctional UDP-N-acetylglucosamine 2-epimerase/N-acetylmannosamine kinase;UDP-N-acetylglucosamine 2-epimerase (hydrolyzing);N-acetylmannosamine kinase	Gne	12648.6	15659.6	21349.7	24505.9	8763.33	10007.3	10036.6	20232.8	4634.01	0	6011.77	2110.64	5071.28	5307.82	5274.18	0
A0A0N4SVT3;A0A0N4SW28;Q9DAS9	Guanine nucleotide-binding protein G(I)/G(S)/G(O) subunit gamma-12	Gng12	12870.5	9635.55	10098.6	40318.7	3216.92	4678.96	5178.45	1762.23	7532.99	12013.1	11895.9	11569.7	0	6438.63	7437.64	0
P63213	Guanine nucleotide-binding protein G(I)/G(S)/G(O) subunit gamma-2	Gng2	223893	193801	64368.6	321334	26409	23016.4	42001.2	82332.2	86682.7	183337	71215.2	102200	198721	271436	232828	197194
Q80SZ7	Guanine nucleotide-binding protein G(I)/G(S)/G(O) subunit gamma-5	Gng5	23174.7	13554	20007.2	71371.9	6953.34	8364.25	13317.9	5020.41	0	20842.2	0	49131.9	25273.3	0	13552.6	21803.1
P36916	Guanine nucleotide-binding protein-like 1	Gnl1	8995.41	4803.05	7664.76	10189.4	1785.83	0	1629.08	0	5059.59	832.168	2201.71	1807.19	3751.2	5184.15	15916.8	2390.18
Q99LH1	Nucleolar GTP-binding protein 2	Gnl2	275656	302453	305441	313605	106607	117775	114267	115152	256081	225381	249388	191196	257406	203274	227570	247396
Q8CI11	Guanine nucleotide-binding protein-like 3	Gnl3	86220.7	66792.9	49387.9	52610.4	21464.9	24101	23063.6	27757	47943.7	61041.4	39283.9	26083.1	34245.6	59397.4	50882.6	44565.6
Q6PGG6	Guanine nucleotide-binding protein-like 3-like protein	Gnl3l	386586	434685	474747	296169	198794	181074	177081	185483	92782	85341.2	103870	78876.2	122914	122931	148069	161998
P98192;Q05DV2	Dihydroxyacetone phosphate acyltransferase	Gnpat	13225.9	15973.2	16663.5	6872.65	1995.11	0	0	0	0	0	0	7607.34	4881.61	0	1835.07	0
O88958	Glucosamine-6-phosphate isomerase 1	Gnpda1	133365	193858	144030	102876	60487.8	42118.2	46200.9	7651.12	0	11731.1	0	0	42959.1	18493.5	23423.1	0
Q9JK38	Glucosamine 6-phosphate N-acetyltransferase	Gnpnat1	27948.6	0	18493.6	0	9716.38	22470.7	15530.9	18389.3	0	0	0	0	0	0	0	0
Q69ZN6	N-acetylglucosamine-1-phosphotransferase subunits alpha/beta;N-acetylglucosamine-1-phosphotransferase subunit alpha;N-acetylglucosamine-1-phosphotransferase subunit beta	Gnptab	2231.74	0	1953.34	1258.63	0	0	0	0	0	5552.98	1590.26	0	0	3675.22	8192.95	0
A0A0R4J0H5;A0A140T8R4;Q6S5C2	N-acetylglucosamine-1-phosphotransferase subunit gamma	Gnptg	24047.9	32662.6	39005.4	36518.3	10248.1	7938.83	5492.03	0	0	0	0	0	24771.7	15963.4	0	0
Q8BFR4	N-acetylglucosamine-6-sulfatase	Gns	0	0	0	7651.57	0	3216.8	2822.57	3114.17	0	0	0	0	0	0	6535.38	0
Z4YJU8;E9PUQ5;Q921M4	Golgin subfamily A member 2	Golga2	58830.7	39470.7	67571	32166.1	9963.21	10666.9	7705.73	8544.35	13584.1	16120.1	20538.1	29995.8	16924.1	15548.1	27716.2	20365.1
E9QP99;P55937;A0A0R4J1H6	Golgin subfamily A member 3	Golga3	4346.09	4769.58	3751.56	9747.17	2341.98	6350.99	4992.82	15702.3	8290.76	5242.28	7480.51	7802.57	11227.3	4808.67	18689.5	7009.6
Q9QYE6	Golgin subfamily A member 5	Golga5	1842.22	6444.54	3532.73	3420.16	2262.33	96.3528	1775.2	903.351	15126.5	31221.6	13157.7	24310.4	25329.5	16128.2	36517.4	31354.2
Q91W53	Golgin subfamily A member 7	Golga7	31582.5	32507.7	0	31943.7	37134.8	25565.5	26893.6	31172.6	69457.6	56372.2	81990	0	113584	56467.9	178425	167190
E9QAH1;E9PVZ8		Golgb1	6867.72	5102.43	2323.23	6841.92	1758.3	2913.36	2556.38	2274.33	3835.67	2877.15	2648.5	3109.77	4797.78	4557.77	3066.55	2817.03
D3YVW2;Q8BXA1	Golgi integral membrane protein 4	Golim4	0	0	0	18050.1	1332.62	792.492	841.921	0	3075.43	6075.94	0	0	3937.09	0	0	5186.23
Q91XA2	Golgi membrane protein 1	Golm1	0	7477.14	5715.18	0	0	0	1977.12	0	2907.85	25309.2	14128.9	16307	12584.6	0	10037.2	14175.8
Q9CRA5	Golgi phosphoprotein 3	Golph3	153567	77609.3	116567	84385	30455.9	28182	20522.2	38029.8	81559.9	69383.5	98713.8	75839.8	65104.6	60382.3	60019.5	73841
H3BJ07;Q8R088;H3BJ12;K3W4Q3;H3BJ82;H3BJN5;K3W4N3;H3BKI7	Golgi phosphoprotein 3-like	Golph3l	32488.2	23050	23031.5	30868.1	16646.5	7808.04	7349.37	12996.5	4312.68	0	20552.6	15662.4	0	0	14434.9	11279.2
Q9CR60	Vesicle transport protein GOT1B	Golt1b	30125.1	0	0	0	0	0	0	0	187469	27371.5	154362	495332	79420.9	23146.2	0	40627.2
E9Q507;K4DI71;Q9DB00	GON-4-like protein	Gon4l	4131.21	3171.59	6243.36	3255.02	3014.23	1222.13	2806.17	1054.69	3745.46	2133.11	0	0	2933.8	2740.07	2278.61	2056.85
K3W4Q9;Q8BH60;A0A1W2P7V0	Golgi-associated PDZ and coiled-coil motif-containing protein	Gopc	12082.4	9105.63	8473.2	1911.56	3659.18	1981.47	0	0	0	11009.3	5560.12	0	8359.78	6427.95	8384.17	0
A2ATI9;Q99JX3;A2ATI8;A2ATI6	Golgi reassembly-stacking protein 2	Gorasp2	146709	206451	252603	206320	60624.3	35725.1	30499.7	70873.3	220214	95694.6	244858	251768	110121	93688.2	78190.4	116078
O88630	Golgi SNAP receptor complex member 1	Gosr1	169731	153727	148195	148282	36365.3	36169.3	41856.1	38136.8	67974.4	73422.8	44096.2	32814.5	66916.5	46933.1	62778.6	56105.8
A2A9I0;O35166	Golgi SNAP receptor complex member 2	Gosr2	153297	104177	103598	96683.4	20521.4	29535.7	37820	29903.3	0	155978	0	82559.2	17244.8	0	0	0
P05201	Aspartate aminotransferase, cytoplasmic	Got1	430302	409518	464300	413849	92247.5	95608.7	98420.6	102585	327243	239482	343950	367471	192216	191355	195738	249906
P05202	Aspartate aminotransferase, mitochondrial	Got2	2.15189e+06	1.95054e+06	2.26803e+06	2.58078e+06	528187	536784	433701	673746	1.54882e+06	1.03812e+06	1.69741e+06	1.98462e+06	1.33302e+06	955564	873325	1.04941e+06
Q9WTK3;E9PW03	Glycosylphosphatidylinositol anchor attachment 1 protein	Gpaa1	23033	7724.6	12554	10315	2963.99	10187	0	6898.85	64851.1	24516	59322.4	94257.3	76507.2	67569	49654.3	47938
Q6PES3;H3BL77;Q61858	G patch domain and ankyrin repeat-containing protein 1	Gpank1	57085.7	63172.8	52660.5	67938.2	14564.4	18729	17370.7	22001.2	31840.1	20752.2	52278.1	44488.6	19427.7	22120.4	41468.3	44303.2
Q3UFS4;A0A0R4J215	G patch domain-containing protein 11	Gpatch11	60528.7	58496	44774.9	48415.2	22887.2	32879.8	27011.5	56120.1	25726.3	7285.32	6663.25	0	41841.3	68495.8	54527.2	48005.6
Q3TFK5;A0A0A6YWB3	G patch domain-containing protein 4	Gpatch4	9724.12	9136.9	0	0	3674.86	0	7870.52	2998.65	0	0	0	0	0	9281.93	0	0
A2A6A1	G patch domain-containing protein 8	Gpatch8	0	0	1269.55	996.227	394.695	1325.1	998.081	251.52	0	0	1342.56	2133.4	2377.76	2353.11	906.31	1325.13
Q9QZF2	Glypican-1;Secreted glypican-1	Gpc1	12331.3	0	8920.85	8507.98	1932.1	5439.25	3347.93	4587.11	0	10420.2	8405.65	9056.02	0	9839.1	0	0
Q8C0L9;B0R058	Glycerophosphocholine phosphodiesterase GPCPD1	Gpcpd1	3006.15	0	2892.36	2292.67	0	4074.64	3284.43	0	0	0	0	0	0	0	0	0
Q3ULJ0	Glycerol-3-phosphate dehydrogenase 1-like protein	Gpd1l	97234.3	65624.4	60001	120131	14857.4	19342.3	11704.6	11883.1	24192.9	17449.5	30602.4	46704.5	12523.9	10325.6	9501.65	12659.6
A2AQR0;Q64521	Glycerol-3-phosphate dehydrogenase;Glycerol-3-phosphate dehydrogenase, mitochondrial	Gpd2	517228	458810	569055	477124	132548	132480	122258	151092	114078	119129	128805	136430	125628	115811	123502	96435
A0JNY3;Q8BUV3	Gephyrin;Molybdopterin adenylyltransferase;Molybdopterin molybdenumtransferase	Gphn	35255	24848.6	46380.5	34208.9	21048.2	21272.2	20214.6	25209	21727.1	4327.27	14031.6	3824.83	18656.9	0	3521.63	4103.96
P06745	Glucose-6-phosphate isomerase	Gpi	8.16024e+06	8.0781e+06	1.0802e+07	9.85405e+06	1.33683e+06	1.01599e+06	928854	1.48057e+06	5.54609e+06	4.50085e+06	5.26236e+06	4.57063e+06	5.3639e+06	4.95818e+06	4.46327e+06	4.59268e+06
Q56A08	G patch domain and KOW motifs-containing protein	Gpkow	23192	34389.5	44237.7	52588.3	34817.5	38863.6	34480.3	19507.6	31281	25762.9	33001.8	41035.1	31309.1	36919.7	19665.3	0
Q8VCU2;O70362	Phosphatidylinositol-glycan-specific phospholipase D	Gpld1	21663.4	22910.4	3130.09	7290.84	0	0	0	0	10359.8	11522.3	6323.29	0	0	0	4772.34	1966.89
Q8VCE2	GPN-loop GTPase 1	Gpn1	22106.6	26172.9	0	28158.6	9174.52	6473.13	6009.84	8617.79	29861.1	13843.5	22725.5	0	17692.6	15846.1	19744.3	15116
Q9D3W4;A0A0G2JG32	GPN-loop GTPase 3	Gpn3	48635.8	63436.7	62912.4	32055.2	7949.08	3885.23	6831.56	9941.23	0	12951	0	0	0	16357.6	29916.2	18645.5
Q8BWS5	G protein-regulated inducer of neurite outgrowth 3	Gprin3	0	3581.8	0	4543.98	1094.36	1526.54	0	0	6950.57	0	0	8179.27	10535.4	6552.67	10324	14912.6
G3UXW9;Q3MIA8;Q99LD4;A0A140LJB7;B1ATU4	COP9 signalosome complex subunit 1	Gps1	173181	209894	201556	301367	58789	42065.6	57044.4	65059.5	52322.5	73869	73918.8	76420.8	78127.8	64636.8	93945.1	78044.1
Q921N8		Gps2	64293.9	61957.4	83717	78072.2	43535	46304.8	37942.8	28232.4	24094.6	8515.38	20264	17581.6	31091.5	10473	24577.7	37121.8
Q8VDU0	G-protein-signaling modulator 2	Gpsm2	61655.7	58233.1	50019.1	29486.7	10152.3	10438	9108.5	8583.09	12219.9	7515.95	12717.1	13054.5	12202	24555.6	3536.28	4203.88
Q3U1Z5	G-protein-signaling modulator 3	Gpsm3	189138	294536	266958	164862	65758.3	63945.8	42402.9	47216.4	105180	112783	111730	95722.6	117084	91926.8	100722	94329.9
Q8BGT5	Alanine aminotransferase 2	Gpt2	27404.5	23016.5	13487.9	47059.1	37102.9	21884.8	25671.6	50762.7	0	0	0	0	0	0	0	0
P11352;A0A0A6YY34;A0A0A6YVV2	Glutathione peroxidase 1;Glutathione peroxidase	Gpx1	250677	237595	252455	178042	85818.3	77069.5	103643	94202.2	22598.3	76548.3	41120.7	17184	54823.2	25467.9	42629.1	62846.3
F7A8H6;O70325;S4R1E5;Q91XR9	Phospholipid hydroperoxide glutathione peroxidase, mitochondrial;Glutathione peroxidase;Phospholipid hydroperoxide glutathione peroxidase, nuclear	Gpx4	625303	566926	816435	674038	274634	345165	350331	328269	194070	130651	101862	43674.1	145499	128684	138477	103177
A0A1L1SQ42;D3YWR0;A0A1D5RLT6;Q80TI0;F7BFL8	GRAM domain-containing protein 1B	Gramd1b	0	0	0	0	0	0	0	0	10078.6	0	6255.96	10332	0	0	2792.4	0
Q9CX99	GRB2-related adapter protein	Grap	236988	248811	272696	163533	103709	123464	109446	92614.5	143082	143556	128692	132100	37501.7	186240	207887	149709
O89100	GRB2-related adaptor protein 2	Grap2	5.53538e+06	5.28889e+06	5.52208e+06	5.33278e+06	1.71915e+06	1.53823e+06	1.45923e+06	1.99077e+06	3.26102e+06	3.09962e+06	2.63733e+06	2.5594e+06	2.73692e+06	2.86057e+06	2.84696e+06	3.05811e+06
Q60631;B1AT92	Growth factor receptor-bound protein 2	Grb2	1.73264e+06	1.74362e+06	1.76864e+06	2.20776e+06	661794	650207	666342	804069	579301	550696	539257	601293	473261	491902	395041	569820
O35127	Protein C10	Grcc10	2.77329e+06	2.59568e+06	3.58209e+06	2.34571e+06	1.04514e+06	1.17019e+06	999978	878560	194001	443322	230120	138884	430954	969526	772114	575104
Q91Z53;D6REG4;B1AXQ0	Glyoxylate reductase/hydroxypyruvate reductase	Grhpr	720062	628601	623614	754469	134455	117842	110209	107967	363282	233721	291989	288300	248381	161203	234553	254372
P35436	Glutamate receptor ionotropic, NMDA 2A	Grin2a	0	0	58819.8	0	0	0	0	0	7110.1	0	8648.18	42268.8	9954.72	21875.2	14856.8	10782.1
Q8VD04;A2AEW9;A2AEW8;A2AEW5;A2AEW6	GRIP1-associated protein 1	Gripap1	4943.16	0	470.226	4281.58	760.584	2988.03	3028.17	5729.19	1225.91	1113.82	1288.05	1437.21	1108.22	1691	10128.4	987.961
Q3U9N4;P28798;H3BJE0	Granulins;Acrogranin;Granulin-1;Granulin-2;Granulin-3;Granulin-4;Granulin-5;Granulin-6;Granulin-7	Grn	49509.7	61594.1	57612.8	32544.2	13647.7	16278.3	16327.3	7055.01	0	6592.49	3967.58	0	0	0	1958.11	0
Q99LP6	GrpE protein homolog 1, mitochondrial	Grpel1	281802	188217	212409	207228	67349.7	63720.3	62720.9	63821.2	115515	98681.9	147018	90159	128022	134149	190469	180695
Q8C5Q4;E9Q179	G-rich sequence factor 1	Grsf1	98706.9	140446	106922	88172.7	44655.9	44707.6	22578.9	32078.1	70351.5	40206.6	83937.5	105071	40355.8	38230.2	46400.4	21720.6
Q810D6	Glutamate-rich WD repeat-containing protein 1	Grwd1	233075	296573	325316	224958	93975.3	79655.1	48462.6	92329.3	48156.2	104694	133542	119416	62661.7	68847.8	89752.8	109265
Q3U3C9	Genetic suppressor element 1	Gse1	9047.27	31443.4	37930.1	35737.4	8495.3	8349.6	4840.68	14166.3	6629.45	7906.43	4802.32	4789.02	4737.08	4614.47	0	1937.31
A0A0R4J0P2;Q9Z0R0	Serine/threonine-protein kinase haspin	Gsg2	0	0	0	0	0	567.489	0	560.25	0	0	2160.03	2983.81	0	2182.51	0	0
D3Z7E5;Q2NL51	Glycogen synthase kinase-3 alpha	Gsk3a	21796.8	26938.8	6130.48	24963.5	4772.24	6972.59	8146.91	0	54263.7	13745.1	52952.5	40214.6	51264.8	36876.2	18945.1	54778.1
E9QAQ5;Q9WV60	Glycogen synthase kinase-3 beta	Gsk3b	32422.5	31977.9	17946.6	64047	7234.72	2882.8	2146.48	8929.88	29242.2	5891.88	31684.2	9713.39	13514.5	6441.4	5376.75	0
P13020;A0A0J9YUQ8	Gelsolin	Gsn	212244	332009	276346	254297	11835.6	14144	15838.9	14260.2	62951.2	127432	15798.1	54855.2	28171	57684.8	27266.2	45203.6
Q8R050	Eukaryotic peptide chain release factor GTP-binding subunit ERF3A	Gspt1	371687	326980	412758	477472	128636	88340.3	137026	148644	212003	129909	199145	289238	111287	132330	90519.8	99293.9
P47791	Glutathione reductase, mitochondrial	Gsr	246397	254959	251980	217108	107859	121334	109524	94611	89667	68547.6	60350.5	68924.8	79984.4	79124.9	67744.1	61628.1
P51855;Q3UEE2;H3BKH4	Glutathione synthetase	Gss	27524.8	36834.4	34660.5	14162.8	21379.8	28217	23532.3	17175.7	12350.5	19522.1	19694.2	17014.7	6289.3	26059.9	17688.7	0
Q9DCM2	Glutathione S-transferase kappa 1	Gstk1	13667	28619.8	51085.6	21398.2	11453.8	5160.76	3573.58	6199.57	9778.11	8407.68	8045.31	0	6070.09	10678.4	0	0
A2AE89;P10649	Glutathione S-transferase Mu 1	Gstm1	60479.7	53154.7	124541	94138.2	7941.82	5860.54	6692.07	0	0	0	0	0	0	0	0	0
O09131	Glutathione S-transferase omega-1	Gsto1	190348	230662	228129	242647	152465	168687	178372	186413	89962.7	96186.3	132839	100757	60146.6	76937.6	73037.9	86108.8
P19157	Glutathione S-transferase P 1	Gstp1	5.14718e+06	5.29731e+06	6.26819e+06	5.33065e+06	1.6539e+06	1.39339e+06	1.40054e+06	1.73195e+06	1.83934e+06	1.7559e+06	1.74498e+06	1.93471e+06	1.28537e+06	1.42482e+06	984678	1.13439e+06
Q64471;D3Z3X5;D3Z5W7	Glutathione S-transferase theta-1	Gstt1	17697.7	17046	24877.5	26274.8	21983.5	10063.7	34212.5	26754	0	5975.46	7042.61	0	14940.4	9449.9	36991.3	9460.02
Q61133;A0A1W2P7J9;A0A1W2P6L1	Glutathione S-transferase theta-2	Gstt2	384042	344420	463736	286637	72024.9	66501.4	59871.5	66262.2	136715	130030	155313	95011.9	146129	131433	195541	103241
Q9WVL0;A0A1Y7VJZ2;A0A1Y7VNC1	Maleylacetoacetate isomerase	Gstz1	13455.4	42593.6	41364.9	19509	7305.58	4178.74	2940.9	0	0	12957.5	0	0	0	18877.1	0	12858.7
D6RIQ7;D3Z7C2;Q05C74;D3Z7S8;D3Z793;Q80ZM7	Transcription initiation factor IIA subunit 2	Gtf2a2	0	24330.3	0	53450.8	6378.66	8573.96	0	0	35212.9	31742	44046.6	91314.8	41796.6	0	22742.4	0
P62915	Transcription initiation factor IIB	Gtf2b	935493	893399	1.04033e+06	800696	357032	363798	337650	382390	396041	412150	408476	304569	349271	408301	421344	379937
Q9D0D5	General transcription factor IIE subunit 1	Gtf2e1	84927.9	129707	146582	107465	37370	48206.5	45297	45236.5	102038	128453	111906	124175	113000	94541.2	134247	107458
Q9D902	General transcription factor IIE subunit 2	Gtf2e2	152357	158565	151855	3055.68	46433	54666.8	45564.8	47494.5	76031.3	103951	111233	36573.4	88941.7	74556.6	142592	135194
Q3THK3	General transcription factor IIF subunit 1	Gtf2f1	242291	267447	254434	235539	108916	98566.4	94094.4	99469.4	361776	356747	351603	330800	323318	305346	415556	486143
Q8R0A0	General transcription factor IIF subunit 2	Gtf2f2	91385.3	99491.8	67824.2	48796	32569.9	39299.5	34295.8	28850.4	52260.6	15653.5	63857.6	37469.8	66681.7	29454.8	75418.8	62562.6
G3X8R4;E9QKD9;Q9DBA9	General transcription factor IIH subunit 1	Gtf2h1	12699.1	0	3426.28	0	2354.61	3592.54	1823.15	2770.23	0	0	7150.9	0	0	0	0	0
Q91YN8;Q9JIB4;S4R2R0;Q8C5I2	General transcription factor IIH subunit 2	Gtf2h2	21276.2	1573.41	1141.83	20457	4510.89	535.694	8653.56	7378.97	6903.81	6484.04	994.771	0	0	0	11554.1	431.895
Q8VD76	General transcription factor IIH subunit 3	Gtf2h3	23716.8	0	0	0	4089.24	2299.79	0	0	45033.6	0	23055.5	0	0	21202.8	0	0
O70422;E0CXV5	General transcription factor IIH subunit 4	Gtf2h4	29557.4	21875.8	38557.3	17881.7	3565.67	0	0	10496	78355.5	82552.5	129198	151714	75573.8	43899.4	54305.8	72319.1
Q3UHU8;Q9ESZ8;G3UYD0	General transcription factor II-I	Gtf2i	84934.8	65810.9	78596.5	66300.9	23912.3	13266.1	24411	39783.9	61549.8	17230.6	56861.9	102268	16290.8	29598.5	12272.2	25158.4
Q8K284;A0A0U1RPD8	General transcription factor 3C polypeptide 1	Gtf3c1	15525.4	15535.3	16312.3	14149.5	4683.96	3068.87	3651.77	3003.17	1784.47	3755.98	12455.5	14895.7	4216.65	4245.04	5563.19	3630.89
D3Z7I0;Q8BL74;Q3UU56	General transcription factor 3C polypeptide 2	Gtf3c2;Gm29609	0	0	0	14670.5	0	3140.02	0	0	6610.88	3388.88	0	0	0	0	0	0
Q3TMP1		Gtf3c3	28450.6	32364.2	14193.2	12616.3	5976.18	3691.87	4338.13	5487.23	10880.4	6936.4	7578.45	6713.02	0	18332.6	7933.77	13842.3
Q8BMQ2	General transcription factor 3C polypeptide 4	Gtf3c4	2711.76	13165.8	5143.97	14290.4	2796.32	2364.4	1301.62	4507.96	2211.01	0	0	0	0	0	0	0
Q8R2T8	General transcription factor 3C polypeptide 5	Gtf3c5	19025.1	34248.9	27603	58204.4	5332.1	9236.91	14730.7	7538.22	20849	13951.1	29699.5	18580.6	14243	34434.5	13567.1	19704.5
O08582	GTP-binding protein 1	Gtpbp1	543444	490603	545253	469495	169578	161464	146519	174283	108157	81577.5	92549.7	125862	126853	156734	139298	107672
Q8K013;D3Z4U2;F8WHJ2	GTP-binding protein 10	Gtpbp10	7531.09	0	0	5858.99	0	1589.94	0	1328.5	0	0	0	0	0	0	0	0
Q99ME9	Nucleolar GTP-binding protein 1	Gtpbp4	332805	165440	284359	315221	59256.6	78749.4	64818.9	56526.6	191402	173224	146460	159709	260018	292544	234044	169501
Q8R080	G2 and S phase-expressed protein 1	Gtse1	104625	82140.7	82336	113277	121132	122021	121257	114769	7720.03	4257.78	4289.54	11158.1	11873.3	25794.9	29793.6	6067.44
Q64520	Guanylate kinase	Guk1	15614.6	18691.6	0	37285.2	13275.7	19283.3	14119.9	14996.6	0	0	8609.81	0	21402.2	27131.7	27776.5	32598
P12265;Q99KJ6	Beta-glucuronidase	Gusb	27754.4	30961.5	41067.1	18396.8	1727.11	4078.4	2623.82	7282.47	18046.2	17946.8	25095	10031.8	15931.1	4962.4	4801.85	16813.5
L7N451;Q80SU7	Interferon-induced very large GTPase 1	Gvin1	91966	99577.9	85061.5	67109.9	16666.2	10019.4	18722.5	17533.6	31459.8	24164.4	14334.7	73418.4	23064.1	19855.4	5754.72	3253.97
D3Z6W7;Q3UHH8	Glucoside xylosyltransferase 1	Gxylt1	7439.14	11604.3	9946.25	0	2786.62	0	0	3999.31	0	0	0	0	8157.29	0	0	0
Q9R062;K3W4S6;V9GX26	Glycogenin-1	Gyg1;Gyg	296266	291954	242077	310245	86579.2	96653.4	79657.5	22988.5	0	0	0	0	16439.6	0	0	0
B1ASZ3;Q64516	Glycerol kinase	Gyk;Gk	19097.7	36151.7	32964.9	46093.8	10277.7	7405.91	8779.66	6953.28	80452.8	72893.1	76041	106239	72391	52827.7	35380.5	75327.4
A0A1B0GT92;Q9Z1E4	Glycogen [starch] synthase, muscle	Gys1	35102.9	12986	43552.2	22964.7	0	3556.09	2063.12	1068.47	27378	0	0	21014.6	4649.69	1693.38	3021.86	5372.98
P11032	Granzyme A	Gzma	53424.9	64635.7	35774.4	77931.9	17555.1	9009.54	12563.5	14942.6	128023	115706	80800.6	132334	114327	76703	31069.8	86521.3
P04187	Granzyme B(G,H)	Gzmb	4.02557e+07	4.01677e+07	3.89105e+07	3.69198e+07	1.33215e+07	1.13528e+07	1.04004e+07	1.30476e+07	2.47141e+07	1.7726e+07	2.72318e+07	2.84527e+07	2.12281e+07	2.00611e+07	2.42161e+07	2.18344e+07
P08882	Granzyme C	Gzmc	93659.9	127508	116636	41803.7	71891.3	54298.5	50635	46959.7	229077	308162	405818	268058	283313	476780	372500	166180
P10922	Histone H1.0;Histone H1.0, N-terminally processed	H1f0	0	0	6960.99	25439.8	0	0	0	0	8019.15	14643.2	93458.8	99212	92405.1	91899.1	80929.8	104969
P14483;P06346;P06345;P06344;P06343;P06342;P01921	H-2 class II histocompatibility antigen, A beta chain;H-2 class II histocompatibility antigen, A-F beta chain;H-2 class II histocompatibility antigen, A-S beta chain;H-2 class II histocompatibility antigen, A-U beta chain;H-2 class II histocompatibility antigen, A-K beta chain;H-2 class II histocompatibility antigen, A-Q beta chain;H-2 class II histocompatibility antigen, A-D beta chain	H2-Ab1	60728.5	108796	8935.69	42912.7	0	0	0	0	0	21397	0	0	0	0	6307.07	0
Q3THW5;P0C0S6;Q8R029;Q3UA95	Histone H2A.V;Histone H2A.Z;Histone H2A	H2afv;H2afz	1.43639e+06	821608	539495	658807	284336	292339	239263	208520	768496	407697	2.51053e+06	4.89423e+06	763835	599986	454236	349342
P27661	Histone H2AX	H2afx	11877.7	11416.9	11455.9	41323.4	4284.96	5375.73	7913.67	2782.36	12326.5	12440.8	0	24364.3	0	0	0	0
Q9QZQ8	Core histone macro-H2A.1	H2afy	3.99964e+06	3.5906e+06	3.86453e+06	3.73761e+06	422050	454968	493182	510788	4.37147e+06	4.41643e+06	4.91682e+06	3.90229e+06	4.2115e+06	4.31729e+06	4.14755e+06	3.98818e+06
G3UZP7;G3UX20		H2-D1	103249	79767.5	70849.4	0	0	30459.9	53581.2	40252.2	0	213720	0	0	0	0	0	0
P01899;P01897	H-2 class I histocompatibility antigen, D-B alpha chain;H-2 class I histocompatibility antigen, L-D alpha chain	H2-D1;H2-L	7.27045e+06	8.0214e+06	8.84626e+06	7.74576e+06	2.69149e+06	3.1891e+06	3.11231e+06	3.63066e+06	5.73842e+06	8.62625e+06	6.07155e+06	5.84065e+06	4.51936e+06	4.21393e+06	3.76605e+06	4.44739e+06
Q3TH01		H2-K1	5.282e+06	7.33352e+06	7.72719e+06	6.80785e+06	2.28878e+06	2.70936e+06	2.92959e+06	3.08992e+06	5.26608e+06	6.29525e+06	5.82499e+06	4.54009e+06	3.08235e+06	2.74969e+06	2.30178e+06	2.56214e+06
P01901;G3UXW2	H-2 class I histocompatibility antigen, K-B alpha chain	H2-K1	113910	141583	94551.7	182258	47818.2	57534.3	4042.02	40642	4856.87	15985.6	0	10103.9	4419.26	6002.23	0	0
P04223	H-2 class I histocompatibility antigen, K-K alpha chain	H2-K1	0	0	0	0	0	0	0	0	0	0	52996.9	0	0	90597.8	54811.9	69068.4
Q31093		H2-M3	44495.9	82897.1	70719.8	63423.1	10375	18748.2	0	18644.6	63919.4	62317.9	48361.4	0	53687.1	37105.6	15964.6	0
Q8HWB2		H2-Q4	235771	262322	246796	220475	99858.6	106474	109867	118056	232687	297883	86098.1	187932	150939	103787	48813.5	108376
P79568		H2-Q6	65933.9	76852	67769.8	42314.1	24506.4	25467.5	23154.4	17021.7	29779.9	22004.7	0	24919.3	18102.6	27689.4	13108.8	20216.5
E9PWT4;E9QJR9;P14429;L7N260;P14431	H-2 class I histocompatibility antigen, Q7 alpha chain;H-2 class I histocompatibility antigen, Q9 alpha chain	H2-Q7;H2-Q9	10022.1	11817.6	73466.1	30963	14571.7	3422.67	6822.26	0	20531.3	0	4494.12	20391.8	3918.07	4457.05	2592.66	6677.91
P14430	H-2 class I histocompatibility antigen, Q8 alpha chain	H2-Q8	84105.1	122603	129250	67798	29642.8	32575	29798.1	26069.4	47142.6	49084	0	75815.9	0	39460.3	19318.2	39034.1
P06339	H-2 class I histocompatibility antigen, D-37 alpha chain	H2-T23	164325	302233	222094	174629	72977.4	83063.8	97639.4	97767.5	389247	421140	266040	252167	284779	246281	248292	303322
P84244;P02301;F8WI35;E0CZ27	Histone H3.3;Histone H3.3C;Histone H3	H3f3a;H3f3c	54548.4	68457.6	73030.8	287385	25130.5	37969.1	47923.2	23295.9	51440.3	34304.4	54267	87164.6	60302.4	38810.3	47171.5	55588.1
Q78JT3	3-hydroxyanthranilate 3,4-dioxygenase	Haao	32491.6	30303.6	14287.2	31872.2	9489.3	6273.94	11708.3	7852.68	0	0	0	0	0	0	0	0
Q8K2C9	Very-long-chain (3R)-3-hydroxyacyl-CoA dehydratase 3	Hacd3	0	7157.29	10958.3	39637.3	2623.25	0	3065.55	0	27079.6	17253.8	29793.6	100875	34615.6	25570.7	0	18707.4
D3YZ54;Q9QXE0;E9PWM4	2-hydroxyacyl-CoA lyase 1	Hacl1	48614.4	54297.4	85191.1	33628.4	4438.29	7991.82	5094.75	3593.58	0	0	0	0	0	0	0	0
Q61425	Hydroxyacyl-coenzyme A dehydrogenase, mitochondrial	Hadh	493375	485115	633329	424971	125625	78411.1	72809.2	131048	200176	202596	353434	238693	223150	156760	134175	205273
Q8BMS1	Trifunctional enzyme subunit alpha, mitochondrial;Long-chain enoyl-CoA hydratase;Long chain 3-hydroxyacyl-CoA dehydrogenase	Hadha	837595	787262	968102	810850	123139	75021.2	63275.2	136653	385940	262703	298205	318583	505776	413008	273504	255823
Q99JY0	Trifunctional enzyme subunit beta, mitochondrial;3-ketoacyl-CoA thiolase	Hadhb	925883	1.06874e+06	1.11433e+06	920740	185543	147415	141240	220618	401336	527754	377594	326169	561277	582003	457135	431966
Q61035	Histidine--tRNA ligase, cytoplasmic	Hars	339324	297519	372613	303210	81326	80346.6	101791	107510	243531	202828	230534	229011	194071	227045	165528	237162
Q99KK9;G5E823	Probable histidine--tRNA ligase, mitochondrial	Hars2	7228.96	6029.37	6968.21	20966.7	0	1565.93	2088.3	1987.53	12157.3	9509.16	10402.5	16338.8	9522.49	18036	4589.43	7279.56
Q8BY71;A2ATU9	Histone acetyltransferase type B catalytic subunit	Hat1	367346	510559	475716	418598	85507.6	70804.5	92334.9	70405.1	283655	349167	384575	319661	321039	280850	216991	167524
Q8BHX1	HAUS augmin-like complex subunit 1	Haus1	118335	140034	89478.6	90771.4	41220.6	48390.6	36100	38067.8	62280.8	36069.9	62122.1	51343.8	30697.5	22554.2	21997.3	36031.6
Q8QZX2	HAUS augmin-like complex subunit 3	Haus3	46320.4	9086.31	42636.1	0	9829.63	8448.06	6993.75	6017.74	4047.19	0	4318.61	19211.8	0	0	5035.05	4777.94
Q8BFT2	HAUS augmin-like complex subunit 4	Haus4	127565	109570	113530	84685.7	27649.9	24028.8	22073.8	26399.8	144251	79280.4	111451	88031	70109.6	36083.8	72934	91698.6
Q9D786	HAUS augmin-like complex subunit 5	Haus5	39038.9	57086.6	38445.5	21054.8	11522.6	14733.3	2580.44	9825.48	8190.37	9599.15	16080.5	46746.4	12654.4	12989.5	16389.6	12137.6
Q6NV99		Haus6	19587.9	7728.9	4964.61	8779.87	1791.4	2188.93	1241.77	590.056	3523.56	0	6186.25	13170.5	0	0	0	0
Q99L00	HAUS augmin-like complex subunit 8	Haus8	61569.9	55194.3	58205.4	56114.2	18185.5	10947.6	27139.9	9537.64	19952.3	0	21708.9	0	20860.5	0	0	0
O35387;A0A0G2JDP0;A0A0G2JFF9;A0A0G2JE46;A0A0G2JEE6	HCLS1-associated protein X-1	Hax1	107259	105688	96945.7	88172.7	33801.2	29081.3	43355.2	24553	284555	194237	297605	408594	197255	118470	198181	192024
Q3TGM7;Q69ZS7	HBS1-like protein	Hbs1l	24547.1	37258	32274.3	18933.2	8146.54	7434.85	7351.6	5683.56	0	6742.41	0	9445.69	0	0	0	3664.6
P53702	Cytochrome c-type heme lyase	Hccs	16107.5	4785.17	33706.8	34018.6	3616.2	1312.63	5654.96	3630.42	5105.66	5046.07	20402.6	2873.61	2556.43	8314.08	8664.03	6714.39
Q61191;B1AUX2	Host cell factor 1;HCF N-terminal chain 1;HCF N-terminal chain 2;HCF N-terminal chain 3;HCF N-terminal chain 4;HCF N-terminal chain 5;HCF N-terminal chain 6;HCF C-terminal chain 1;HCF C-terminal chain 2;HCF C-terminal chain 3;HCF C-terminal chain 4;HCF C-terminal chain 5;HCF C-terminal chain 6	Hcfc1	193058	168060	184274	225966	53817.6	55944.6	65663.3	71170.4	194723	198959	184231	253585	160903	161599	132397	130671
P49710	Hematopoietic lineage cell-specific protein	Hcls1	1.09955e+06	1.06788e+06	841315	1.01914e+06	311644	337133	369127	357219	1.12386e+06	1.49985e+06	999735	1.02773e+06	768794	905095	900989	1.11106e+06
O09106;D3YYI8	Histone deacetylase 1;Histone deacetylase	Hdac1;Gm10093	1.12887e+06	1.07342e+06	1.39538e+06	1.55857e+06	400997	343180	354192	461278	683828	515554	584412	433228	632504	495515	594521	477318
A0A0R4J008;P70288;Q8BQ10	Histone deacetylase 2	Hdac2	134907	96642.4	153586	151729	60482	58996.3	51401.3	65297.2	41114.1	30747.5	0	30337.1	34096.7	0	28775.1	25230.3
Q3UM33;O88895	Histone deacetylase;Histone deacetylase 3	Hdac3	8404.29	16990.6	36228.5	8872.05	3643.21	2406.98	4731.69	2039.59	11968.2	8718.46	25120.9	0	18610	7119.46	5636.45	10708.8
Q6NZM9	Histone deacetylase 4	Hdac4	398.927	560.157	0	9108.53	7810.85	5975.92	5816.78	9142.6	0	0	5304.35	0	0	0	0	155.754
Q9Z2V5;A0A1B0GX25	Histone deacetylase 6	Hdac6	28959.4	18105.5	31459.2	7425.78	5080.34	3305.34	4414.38	1651.99	3961.72	0	0	0	0	4068.9	0	0
E9PXW8;Q8C2B3;E9PX62;E9PXW1;E9PZG4	Histone deacetylase 7	Hdac7	56886.6	106070	58346.9	58822.4	32166.3	24503.9	19039.1	30483.3	81779.9	67688.5	120449	80640.8	83243.9	53349.8	118482	89707.3
Q8VH37	Histone deacetylase 8	Hdac8	0	0	0	26479.2	7142.09	5998.09	5994.59	8082.52	0	0	0	0	0	0	0	0
Q3SXD3	HD domain-containing protein 2	Hddc2	340755	183149	369794	246629	130007	138978	122049	110448	0	0	0	0	0	10389.4	0	24585.9
P51859;E0CXA0	Hepatoma-derived growth factor	Hdgf	286697	287890	273171	197168	173626	180086	133689	209917	382983	277491	440610	315788	411312	407035	643666	506476
Q3UGR5	Haloacid dehalogenase-like hydrolase domain-containing protein 2	Hdhd2	56689.6	63551.4	119129	63235.3	20138.7	15811.9	10775.4	28764.8	109650	60740.8	119807	97694.9	102223	65143.1	57645.9	124789
D6RI20;Q9CR20	Immediate early response 3-interacting protein 1	Hdhd2;Ier3ip1	33106.9	0	63193.4	0	9712.31	0	9500.2	11483.8	126380	88653.2	73510.2	80858.4	128938	134492	200560	124028
Q8VDJ3;A0A087WP83	Vigilin	Hdlbp	317152	256221	296063	221564	86402	82932.2	78240.3	88195.9	207190	153306	208598	226256	248267	234481	165466	144745
G3X9B1		Heatr1	16334.3	23324.4	20067.6	22600.7	2646.74	5688.79	3646.52	5660.98	13667.3	1792.36	24831.3	45596.5	14236.1	16769	11473.1	11220.2
[truncated: 3,482 more rows]

## Sheet: DE_GC7vMock
Majority protein IDs	Protein names	Gene names	Log2_Mock_1	Log2_Mock_2	Log2_Mock_3	Log2_Mock_4	Log2_GC7_1	Log2_GC7_2	Log2_GC7_3	Log2_GC7_4	FC	T.test	BH_FDR
P26443	Glutamate dehydrogenase 1, mitochondrial	Glud1	19.9957	20.1338	20.2549	20.1906	16.4723	16.6885	16.6557	16.7158	-11.3986	7.99769e-09	4.29796e-05
P25444;D3YVC1;D3YWJ3;A0A140T8L5;F6YTZ4	40S ribosomal protein S2	Rps2;Gm6576	20.7582	20.8446	20.8494	20.7861	19.2781	19.3526	19.3763	19.2826	-2.80315	9.99343e-09	2.68523e-05
P40142;A0A286YE28	Transketolase	Tkt	23.5251	23.4685	23.4521	23.5695	21.3483	21.2233	21.2022	21.2013	-4.78811	1.05671e-08	1.89292e-05
Q9D0F9;A2CEK3	Phosphoglucomutase-1	Pgm1;Pgm2	19.5725	19.3661	19.5387	19.3495	15.801	15.6653	15.6386	15.474	-14.0331	1.4534e-08	1.95265e-05
Q61881	DNA replication licensing factor MCM7	Mcm7	22.095	22.0498	22.0635	21.9495	20.211	20.0611	20.0887	20.1698	-3.74909	1.72129e-08	1.85004e-05
Q91YI6;A0A286YCM6;A0A286YDA7	Poly(A) RNA polymerase GLD2	Papd4	15.5145	15.4887	15.5896	15.5115	13.4427	13.3841	13.29	13.3385	-4.47423	1.82431e-08	1.63398e-05
Q564E2;P06151;A0A1B0GSX0;A0A1B0GSR9;D3YZQ9;A0A1B0GT41;A0A1B0GQX5	L-lactate dehydrogenase;L-lactate dehydrogenase A chain	Ldha	25.2739	25.1961	25.2989	25.3951	22.371	22.202	22.1834	22.1219	-8.39878	1.87026e-08	1.43582e-05
Q9CVB6;D3YXG6	Actin-related protein 2/3 complex subunit 2	Arpc2	21.0278	20.8997	20.9489	21.0751	18.9565	18.8452	19.022	18.8764	-4.17794	2.67799e-08	1.79894e-05
Q6NV83	U2 snRNP-associated SURP motif-containing protein	U2surp	18.3207	18.182	18.3226	18.2022	16.3776	16.3334	16.3315	16.2303	-3.83474	2.75485e-08	1.64495e-05
Q9Z0N1;A2AAW9	Eukaryotic translation initiation factor 2 subunit 3, X-linked	Eif2s3x	19.7905	19.6895	19.7447	19.7903	17.6106	17.726	17.7569	17.7562	-4.11441	2.94064e-08	1.5803e-05
P05201	Aspartate aminotransferase, cytoplasmic	Got1	18.715	18.6436	18.8247	18.6587	16.4932	16.5449	16.5867	16.6465	-4.41794	2.94933e-08	1.44088e-05
P60843	Eukaryotic initiation factor 4A-I	Eif4a1	25.2675	25.2766	25.2979	25.109	22.8827	22.7575	22.7467	22.8157	-5.41887	2.95971e-08	1.32546e-05
P61161	Actin-related protein 2	Actr2	22.5011	22.3475	22.5318	22.5485	20.0012	19.9838	20.0193	20.1967	-5.39475	3.24531e-08	1.34156e-05
P47754;D6RCW7;A0A0N4SVM0	F-actin-capping protein subunit alpha-2	Capza2	20.7841	20.6941	20.7451	20.6268	18.8034	18.8745	18.7805	18.9516	-3.62918	3.70479e-08	1.42211e-05
Q9ET01;Q3UEJ6	Glycogen phosphorylase, liver form;Alpha-1,4 glucan phosphorylase	Pygl	18.6541	18.7333	18.8213	18.86	13.91	14.0922	14.1025	13.7955	-27.6385	3.76934e-08	1.35043e-05
A0A1B0GX27;O35855;O88374	Branched-chain-amino-acid aminotransferase, mitochondrial;Branched-chain-amino-acid aminotransferase	Bcat2	17.5633	17.5683	17.4146	17.5741	15.709	15.7537	15.5942	15.6215	-3.63153	3.87268e-08	1.30074e-05
Q9CQX8;Q9D6T9	28S ribosomal protein S36, mitochondrial	Mrps36	20.123	20.2121	20.3519	20.2212	18.0146	17.9544	17.9983	17.8507	-4.83486	4.81949e-08	1.52353e-05
P16546;A3KGU7;A3KGU9	Spectrin alpha chain, non-erythrocytic 1	Sptan1	18.4493	18.3365	18.469	18.2972	16.1221	16.1258	16.301	16.2734	-4.53745	4.86064e-08	1.45117e-05
A0A0R4J083;P51174	Long-chain specific acyl-CoA dehydrogenase, mitochondrial	Acadl	20.0445	19.7774	19.9218	19.8705	16.4317	16.3785	16.4459	16.1328	-11.7469	4.9334e-08	1.39537e-05
A0A087WQS2;Q9CQC6;A0A087WPF9	Basic leucine zipper and W2 domain-containing protein 1	Bzw1	20.0247	19.8618	19.7583	20.0451	16.6714	16.5638	16.8053	16.6031	-9.60258	5.2883e-08	1.42097e-05
Q99PM9;A0A0B4J1E5;A0A0A6YVQ3;A0A0A6YXW7	Uridine-cytidine kinase 2	Uck2	18.6493	18.5843	18.6279	18.4823	16.9362	16.7564	16.8793	16.8742	-3.3043	5.58344e-08	1.42883e-05
Q920E5	Farnesyl pyrophosphate synthase	Fdps	22.3891	22.1391	22.5739	22.2318	18.1613	17.8839	17.7789	18.1419	-20.2833	5.891e-08	1.43901e-05
P20152;A0A0A6YWC8	Vimentin	Vim	25.3213	25.1149	25.2606	25.418	22.4253	22.4741	22.3524	22.6081	-7.03638	6.30442e-08	1.47304e-05
O55222;D3YZA5	Integrin-linked protein kinase	Ilk	19.4194	19.4949	19.2852	19.2865	16.8533	16.732	16.8806	17.0111	-5.66335	6.51727e-08	1.45932e-05
Q76MZ3	Serine/threonine-protein phosphatase 2A 65 kDa regulatory subunit A alpha isoform	Ppp2r1a	20.8259	20.8131	20.6918	20.7301	18.885	18.8429	18.7041	18.8839	-3.82501	7.67564e-08	1.64995e-05
Q8BH74;E9Q4V9	Nuclear pore complex protein Nup107	Nup107	17.6746	17.5872	17.7838	17.5165	15.3092	15.2396	15.0696	15.1712	-5.44125	7.85769e-08	1.62412e-05
P31230;Q3UZG4	Aminoacyl tRNA synthase complex-interacting multifunctional protein 1;Endothelial monocyte-activating polypeptide 2	Aimp1	19.1486	19.2125	19.2154	19.0707	17.6652	17.6522	17.5011	17.619	-2.93266	8.82125e-08	1.75576e-05
O88630	Golgi SNAP receptor complex member 1	Gosr1	17.3729	17.23	17.1771	17.178	15.1503	15.1425	15.3532	15.2189	-4.06441	9.20614e-08	1.76692e-05
Q8BPU7	Engulfment and cell motility protein 1	Elmo1	19.6778	19.8549	19.8137	19.677	17.7147	17.6475	17.869	17.8072	-3.9888	1.01771e-07	1.88593e-05
A0A0R4J2D8;Q8BHK6;A0A0A6YWL9;A0A0A6YW73;A0A0R4J2D6	SLAM family member 7	Slamf7	16.2647	16.438	16.3693	15.9039	9.96578	9.35232	9.96578	9.96578	-85.8001	1.09001e-07	1.95258e-05
Q91ZW3	SWI/SNF-related matrix-associated actin-dependent regulator of chromatin subfamily A member 5	Smarca5	19.2933	19.3877	19.325	19.5166	17.3336	17.2599	17.4497	17.4589	-4.01481	1.09641e-07	1.90068e-05
O35350	Calpain-1 catalytic subunit	Capn1	17.944	17.8554	17.7439	17.7466	15.0214	15.2054	15.321	15.2358	-6.16861	1.20183e-07	2.01833e-05
P46061	Ran GTPase-activating protein 1	Rangap1	19.7196	19.605	19.6438	19.5597	18.0561	18.1403	18.1592	18.149	-2.84121	1.23381e-07	2.00924e-05
P62305;E9Q4F4	Small nuclear ribonucleoprotein E	Snrpe	22.2718	22.2288	22.373	22.4595	20.3286	20.2435	20.1429	20.3727	-4.17419	1.25917e-07	1.99022e-05
P14869;D3YVM5;S4R1N1	60S acidic ribosomal protein P0	Rplp0	22.0798	22.0272	21.8759	21.8635	19.8607	19.7449	19.8875	19.9849	-4.26528	1.36129e-07	2.09017e-05
Q8R1B4	Eukaryotic translation initiation factor 3 subunit C	Eif3c	19.7447	19.6946	19.6326	19.6869	17.8751	17.9154	17.876	17.7445	-3.57038	1.49644e-07	2.23385e-05
A2AMW0		Capzb	21.1292	21.2203	21.0682	21.3141	18.9143	18.9165	19.0759	18.946	-4.66299	1.66762e-07	2.42211e-05
Q9CW03	Structural maintenance of chromosomes protein 3	Smc3	18.4968	18.3239	18.303	18.3233	16.5904	16.6339	16.736	16.7711	-3.20259	1.76952e-07	2.50247e-05
P14685	26S proteasome non-ATPase regulatory subunit 3	Psmd3	18.9311	18.8467	18.7087	19.032	16.0266	15.994	15.8167	15.9431	-7.65907	1.80113e-07	2.48186e-05
P42232	Signal transducer and activator of transcription 5B	Stat5b	17.783	17.9523	17.986	17.9511	15.5861	15.4812	15.5648	15.7665	-4.98226	1.8319e-07	2.46116e-05
G5E866;Q99NB9	Splicing factor 3B subunit 1	Sf3b1	18.9591	18.8286	18.9894	18.8156	17.383	17.2211	17.2414	17.1943	-3.11316	1.86172e-07	2.44021e-05
P62821	Ras-related protein Rab-1A	Rab1A	20.8103	20.8356	20.8564	20.6252	18.5933	18.5529	18.7498	18.7879	-4.31781	1.86856e-07	2.39087e-05
P61164	Alpha-centractin	Actr1a	19.0326	18.8851	18.9329	19.0243	16.7828	16.5522	16.7678	16.6648	-4.8407	1.90408e-07	2.37966e-05
P59999	Actin-related protein 2/3 complex subunit 4	Arpc4	23.5686	23.6991	23.3847	23.6954	20.8997	20.9273	20.9144	20.6232	-6.7088	1.93007e-07	2.35732e-05
Q08943;A2AW05	FACT complex subunit SSRP1	Ssrp1	19.753	19.6463	19.5627	19.5556	17.7067	17.7303	17.9148	17.8614	-3.54474	1.98103e-07	2.36579e-05
Q9DB77	Cytochrome b-c1 complex subunit 2, mitochondrial	Uqcrc2	20.5313	20.5311	20.7422	20.7339	17.8362	17.7999	17.6252	17.9944	-7.05417	2.01652e-07	2.35582e-05
F8WIE5;Q69ZR2	E3 ubiquitin-protein ligase HECTD1	Hectd1	16.4279	16.4885	16.7448	16.5076	13.9444	14.0627	14.1277	13.8734	-5.82352	2.05408e-07	2.34864e-05
D3YWT0;D3YTS1;Q9R0P6;D3Z569	Signal peptidase complex catalytic subunit SEC11;Signal peptidase complex catalytic subunit SEC11A	Sec11a	18.8111	18.8255	18.677	18.8498	16.1849	16.0882	16.3735	16.2387	-5.92715	2.0943e-07	2.34474e-05
Q8K1B8	Fermitin family homolog 3	Fermt3	19.3164	19.4769	19.3438	19.2161	15.7535	15.6164	15.4181	15.7915	-12.8988	2.23012e-07	2.44585e-05
A0A0B4J1E2;Q9CSN1	SNW domain-containing protein 1	Snw1	20.1482	20.2406	20.1543	20.0194	18.5855	18.4363	18.5309	18.4347	-3.12631	2.23373e-07	2.40081e-05
P24369	Peptidyl-prolyl cis-trans isomerase B	Ppib	20.8321	20.7758	20.8455	20.9501	19.3329	19.3456	19.5148	19.4029	-2.73462	2.42086e-07	2.55092e-05
Q91Z53;D6REG4;B1AXQ0	Glyoxylate reductase/hydroxypyruvate reductase	Grhpr	19.4578	19.2618	19.2503	19.5251	17.0368	16.8465	16.7499	16.7202	-5.79575	2.44037e-07	2.52203e-05
P80315;G5E839	T-complex protein 1 subunit delta	Cct4	21.5699	21.4189	21.5432	21.5909	20.0492	19.9454	19.8266	19.9169	-3.022	2.58966e-07	2.62582e-05
D3YVZ9;P58059	28S ribosomal protein S21, mitochondrial	Mrps21	18.4915	18.6493	18.5099	18.4576	9.96578	9.96578	9.96578	9.96578	-378.241	2.63453e-07	2.62185e-05
Q9D662	Protein transport protein Sec23B	Sec23b	19.0697	19.2817	19.3421	19.2014	16.9916	17.0361	17.0402	17.2646	-4.4081	2.66019e-07	2.59924e-05
Q61166	Microtubule-associated protein RP/EB family member 1	Mapre1	21.2373	21.0541	21.2499	21.2117	19.5088	19.676	19.5454	19.6787	-3.00236	2.67948e-07	2.57134e-05
P57759	Endoplasmic reticulum resident protein 29	Erp29	19.8094	19.7187	19.9209	19.8663	17.7002	17.9519	17.7977	17.9016	-3.97153	2.79419e-07	2.63438e-05
Q8BHN3	Neutral alpha-glucosidase AB	Ganab	19.7339	19.5358	19.8755	19.6296	17.0491	17.0079	17.1733	17.3395	-5.8602	3.07196e-07	2.84633e-05
P26041	Moesin	Msn	23.3455	23.3571	23.3207	23.5577	21.4315	21.4268	21.5229	21.6051	-3.73202	3.14718e-07	2.8666e-05
Q8VDD5	Myosin-9	Myh9	22.1936	21.9323	21.992	22.0354	19.5742	19.5343	19.8051	19.782	-5.14335	3.28796e-07	2.94492e-05
Q62261;A0A0A0MQG2	Spectrin beta chain, non-erythrocytic 1	Sptbn1	18.5304	18.4027	18.4475	18.334	16.2283	16.3556	16.409	16.1535	-4.40846	3.28887e-07	2.89744e-05
Q8CGC7	Bifunctional glutamate/proline--tRNA ligase;Glutamate--tRNA ligase;Proline--tRNA ligase	Eprs	18.7223	18.7036	18.9243	18.8466	17.1777	16.9586	17.0312	17.0893	-3.33021	3.34535e-07	2.89966e-05
Q9DCL9	Multifunctional protein ADE2;Phosphoribosylaminoimidazole-succinocarboxamide synthase;Phosphoribosylaminoimidazole carboxylase	Paics	20.7478	20.4431	20.6968	20.7903	17.9854	17.9701	18.2507	18.0658	-6.0763	3.36024e-07	2.86634e-05
Q5SUA5	Unconventional myosin-Ig	Myo1g	19.092	19.1983	18.951	18.8654	16.4026	16.0177	16.327	16.1932	-6.91597	3.37832e-07	2.83673e-05
Q99LH1	Nucleolar GTP-binding protein 2	Gnl2	18.0725	18.2064	18.2205	18.2586	16.7019	16.8457	16.8021	16.8132	-2.63806	3.38187e-07	2.79603e-05
Q9QZQ8	Core histone macro-H2A.1	H2afy	21.9314	21.7758	21.8819	21.8337	18.6871	18.7954	18.9118	18.9624	-8.07681	3.4214e-07	2.78585e-05
Q9D2R0	Acetoacetyl-CoA synthetase	Aacs	18.8353	18.8203	19.0633	19.2415	15.5066	15.585	15.2138	15.1331	-12.3682	3.42893e-07	2.75031e-05
E9QB02;Q68FL6	Methionine--tRNA ligase, cytoplasmic	Mars	17.903	18.0634	17.9873	18.1809	15.503	15.7568	15.6723	15.4401	-5.42128	3.64321e-07	2.8792e-05
P05063	Fructose-bisphosphate aldolase C	Aldoc	20.6036	20.6681	20.8251	20.661	15.0947	15.3482	14.8676	15.1556	-47.3455	3.7569e-07	2.92603e-05
A0A0R4J0R7;Q62137	Tyrosine-protein kinase JAK3	Jak3	17.7401	17.7356	17.6225	17.4874	14.3567	14.5201	14.7196	14.3544	-8.90375	3.76504e-07	2.89048e-05
Q8R0G9	Nuclear pore complex protein Nup133	Nup133	16.5588	16.4586	16.4935	16.6249	14.0567	14.2414	14.2807	14.3192	-4.94994	3.77524e-07	2.85749e-05
Q8BHD0	Ras-related protein Rab-39A	Rab39a	18.0238	18.172	18.3838	18.3906	15.2467	15.4025	15.1806	15.0819	-8.10019	3.83394e-07	2.86161e-05
Q9EQH2	Endoplasmic reticulum aminopeptidase 1	Erap1	17.637	17.6361	17.8288	17.9222	15.5662	15.2468	15.327	15.461	-5.11906	3.99985e-07	2.94455e-05
Q64701	Retinoblastoma-like protein 1	Rbl1	15.0473	14.8132	15.0574	14.9296	11.9795	12.366	12.1768	12.1175	-6.95758	4.01549e-07	2.91611e-05
Q9EQH3	Vacuolar protein sorting-associated protein 35	Vps35	17.9638	17.7013	17.9464	18.0887	14.9564	14.825	15.0865	14.6424	-8.25275	4.05019e-07	2.90209e-05
Q8C605;Q9WUA3	ATP-dependent 6-phosphofructokinase;ATP-dependent 6-phosphofructokinase, platelet type	Pfkp	22.0148	22.106	22.1725	22.084	19.3765	19.2161	19.3487	19.1186	-7.09452	4.05348e-07	2.86624e-05
Q8BG60	Thioredoxin-interacting protein	Txnip	20.1225	20.4249	20.3734	20.4785	16.9135	17.1313	17.3772	17.0223	-9.41254	4.18099e-07	2.918e-05
E9PVB7;Q60611	DNA-binding protein SATB;DNA-binding protein SATB1	Satb1	18.0643	18.1499	18.4731	18.2778	15.0301	14.9532	15.2427	15.0926	-8.97552	4.26489e-07	2.9384e-05
Q99JI4	26S proteasome non-ATPase regulatory subunit 6	Psmd6	19.0083	18.9154	18.5633	18.7776	15.2871	15.3821	15.6083	15.4381	-10.4976	4.44245e-07	3.02199e-05
Q9WTX6;Q3TPM3	Cullin-1	Cul1	14.9282	15.4582	15.0854	15.099	11.554	11.2737	11.5273	11.0407	-13.8562	4.64296e-07	3.11891e-05
A0A0R4J0G0;Q8BH04	Phosphoenolpyruvate carboxykinase [GTP], mitochondrial	Pck2	18.6073	18.4811	18.4393	18.3277	16.3798	16.5636	16.2408	16.3742	-4.20796	4.6734e-07	3.1006e-05
Q922J9;D3Z4N9	Fatty acyl-CoA reductase 1	Far1	17.6353	17.9584	17.7315	17.9271	13.971	13.8219	14.3467	14.0577	-13.5203	4.97351e-07	3.25947e-05
O70310	Glycylpeptide N-tetradecanoyltransferase 1	Nmt1	19.4882	19.6756	19.3571	19.4165	16.4932	16.8745	16.8094	16.825	-6.64065	5.11057e-07	3.30894e-05
O55029	Coatomer subunit beta	Copb2	17.5025	18.0054	17.7548	17.6187	14.0903	14.4483	14.4671	14.3617	-10.4346	5.19938e-07	3.32637e-05
E9PUF7;Q61210;F6ZN61	Rho guanine nucleotide exchange factor 1	Arhgef1	19.8327	19.8515	19.7548	19.5435	17.5169	17.5029	17.5253	17.7516	-4.5088	5.28361e-07	3.34048e-05
Q78PY7;Q3TJ56	Staphylococcal nuclease domain-containing protein 1	Snd1	20.1285	20.1054	20.1268	19.8473	17.9296	17.9617	17.8373	18.1243	-4.25667	5.395e-07	3.37125e-05
Z4YJV4;Q60597	2-oxoglutarate dehydrogenase, mitochondrial	Ogdh	17.9673	18.2024	18.2205	18.0241	16.2166	16.0506	15.9826	16.2476	-3.94252	5.84786e-07	3.61223e-05
P48036	Annexin A5	Anxa5	20.5022	20.6134	20.656	20.3842	18.1067	18.1789	18.0493	18.0191	-5.47545	5.8763e-07	3.58855e-05
Q99PT1	Rho GDP-dissociation inhibitor 1	Arhgdia	23.6174	23.398	23.4533	23.2813	21.079	21.2376	21.2848	21.4266	-4.53256	6.14419e-07	3.70999e-05
Q3THK3	General transcription factor IIF subunit 1	Gtf2f1	17.8864	18.0289	17.9569	17.8456	16.7329	16.5888	16.5218	16.602	-2.49276	6.20442e-07	3.70473e-05
A0A0R4IZZ6;Q6ZQ03	Formin-binding protein 4	Fnbp4	14.9112	14.949	15.0524	14.968	12.9454	13.0066	13.1014	13.1724	-3.76327	6.494e-07	3.83503e-05
P51150	Ras-related protein Rab-7a	Rab7a	21.1918	21.2575	21.0906	21.2593	19.4929	19.459	19.6223	19.6822	-3.10466	6.52199e-07	3.8097e-05
P42932;H3BL49	T-complex protein 1 subunit theta	Cct8	21.4965	21.4152	21.3216	21.5712	19.7106	19.7436	19.8866	19.7425	-3.20797	6.65644e-07	3.84642e-05
O08582	GTP-binding protein 1	Gtpbp1	19.0518	18.9042	19.0566	18.8408	17.3716	17.3008	17.1607	17.4111	-3.14308	6.78158e-07	3.87704e-05
A2AN08	E3 ubiquitin-protein ligase UBR4	Ubr4	14.1569	13.9578	14.2307	14.2628	11.898	12.1841	11.8544	12.0197	-4.47541	7.04353e-07	3.98441e-05
O88543;F6YCA7	COP9 signalosome complex subunit 3	Cops3	19.1015	18.8682	19.2177	19.0664	17.0804	16.878	16.7612	16.7782	-4.5588	7.18116e-07	4.01995e-05
Q9CQV4	Protein FAM134C	Fam134c	14.0418	14.1843	14.2655	14.2027	12.3984	12.6065	12.621	12.4413	-3.15083	7.2323e-07	4.00684e-05
Q9D168	Integrator complex subunit 12	Ints12	16.8836	16.6218	16.7151	16.8616	14.6764	14.9182	14.6878	14.5849	-4.14778	7.36402e-07	4.03819e-05
Q9WUM4	Coronin-1C	Coro1c	20.2128	20.5119	20.3435	20.4998	18.317	18.1894	18.2343	18.5008	-4.23338	7.54201e-07	4.09402e-05
Q8BTS0;Q61656;S4R1I6	Probable ATP-dependent RNA helicase DDX5	Ddx5	23.9957	24.0517	23.9469	23.8889	22.7242	22.8418	22.8788	22.7181	-2.2651	7.59321e-07	4.08059e-05
Q60972	Histone-binding protein RBBP4	Rbbp4	21.6207	21.6719	21.6226	21.6791	20.1558	20.2364	20.297	20.277	-2.65057	7.82738e-07	4.16478e-05
Q9Z110	Delta-1-pyrroline-5-carboxylate synthase;Glutamate 5-kinase;Gamma-glutamyl phosphate reductase	Aldh18a1	18.825	18.6442	18.9359	19.0161	16.5839	16.4178	16.4881	16.7479	-4.91472	8.02795e-07	4.22963e-05
P35279	Ras-related protein Rab-6A	Rab6a	20.7419	20.4973	20.489	20.6728	18.3795	18.4227	18.7095	18.4553	-4.30736	8.28067e-07	4.32042e-05
P52293	Importin subunit alpha-1	Kpna2	21.9459	21.7185	22.0529	21.977	19.8693	19.8262	19.6744	20.014	-4.22168	8.32058e-07	4.2995e-05
P45376;D3YVJ7	Aldose reductase	Akr1b1;Akr1b3	20.3104	20.3877	20.4211	20.5665	18.6123	18.526	18.6919	18.6257	-3.50469	8.39844e-07	4.2984e-05
Q5SXR6;Q68FD5	Clathrin heavy chain;Clathrin heavy chain 1	Cltc	20.8224	20.9346	21.228	21.0081	18.4966	18.249	18.2737	18.268	-6.41108	8.82877e-07	4.47602e-05
Q9CXF4	TBC1 domain family member 15	Tbc1d15	18.1395	18.246	18.3286	18.0742	16.1603	16.4493	16.4227	16.381	-3.58678	9.00371e-07	4.52205e-05
Q9R0N0	Galactokinase	Galk1	20.8612	20.757	20.7426	20.7318	17.6926	17.5715	17.5171	17.8077	-8.70873	9.20525e-07	4.58046e-05
P05132	cAMP-dependent protein kinase catalytic subunit alpha	Prkaca	16.825	17.0584	17.4871	17.4606	12.762	12.233	12.5511	12.9732	-23.8993	9.30282e-07	4.58655e-05
Q91WC0;F2Z420	Histone-lysine N-methyltransferase setd3	Setd3	16.8943	16.7988	17.0555	16.9703	14.8422	15.1305	15.0312	15.1266	-3.72067	9.38505e-07	4.58502e-05
Q9QY81;A0A0R4J1I6;F6XGN0	Nuclear pore membrane glycoprotein 210	Nup210	16.9563	17.0666	17.3294	17.3277	14.5911	14.4385	14.7094	14.3667	-6.26174	9.39316e-07	4.54764e-05
A2AQR0;Q64521	Glycerol-3-phosphate dehydrogenase;Glycerol-3-phosphate dehydrogenase, mitochondrial	Gpd2	18.9804	18.8075	19.1182	18.864	17.0162	17.0154	16.8996	17.2051	-3.75613	9.58519e-07	4.59918e-05
O88685;A2AGN7;B7ZCF1	26S protease regulatory subunit 6A	Psmc3	21.318	21.2912	21.3643	21.1754	19.9683	19.8163	19.72	19.8498	-2.72743	9.66392e-07	4.59592e-05
P13020;A0A0J9YUQ8	Gelsolin	Gsn	17.6954	18.3409	18.0761	17.9562	13.5308	13.7879	13.9512	13.7997	-19.1676	1.02704e-06	4.84148e-05
P45952	Medium-chain specific acyl-CoA dehydrogenase, mitochondrial	Acadm	16.3391	16.6056	16.467	16.7669	12.2254	12.1161	11.9856	11.5718	-23.5636	1.04206e-06	4.86957e-05
P14152	Malate dehydrogenase, cytoplasmic	Mdh1	21.933	21.9532	21.8995	21.6741	19.7058	19.7657	19.6523	19.9993	-4.2344	1.05827e-06	4.9027e-05
P56135;F8WHP8	ATP synthase subunit f, mitochondrial	Atp5j2	20.8444	21.1308	20.816	21.1476	18.1992	17.9376	18.1211	18.0362	-7.54868	1.05831e-06	4.861e-05
P62334	26S protease regulatory subunit 10B	Psmc6	20.6511	20.6264	20.7379	20.4743	19.0785	19.2167	19.0211	19.1903	-2.82182	1.05969e-06	4.82607e-05
Q8VCY6	U3 small nucleolar RNA-associated protein 6 homolog	Utp6	16.9659	17.0876	16.9559	17.1423	14.3513	14.6509	14.5668	14.3553	-5.86862	1.06009e-06	4.78731e-05
P60521	Gamma-aminobutyric acid receptor-associated protein-like 2	Gabarapl2	18.1354	18.0486	18.0227	17.8755	16.422	16.3953	16.4353	16.5705	-2.96112	1.06683e-06	4.77763e-05
A2A6U3;Q80UG5	Septin-9	Sept9	20.0344	20.1616	19.9518	20.1645	18.4829	18.5813	18.6174	18.7397	-2.77526	1.06748e-06	4.74101e-05
P11157	Ribonucleoside-diphosphate reductase subunit M2	Rrm2	22.5437	22.5917	22.4045	22.6024	20.6198	20.5359	20.5026	20.3023	-4.12085	1.07523e-06	4.7363e-05
O70591;F8WJ30	Prefoldin subunit 2	Pfdn2	19.2797	19.1738	19.3356	19.2074	18.1964	18.2358	18.3372	18.2589	-1.98965	1.08826e-06	4.75473e-05
Q9QYI3;F7BTP8	DnaJ homolog subfamily C member 7	Dnajc7	19.7108	19.7414	19.7646	19.9676	17.7594	17.9648	17.9564	18.0928	-3.60878	1.1373e-06	4.92893e-05
Q9D051	Pyruvate dehydrogenase E1 component subunit beta, mitochondrial	Pdhb	19.4257	19.3413	19.2734	19.128	17.391	17.048	17.1125	17.0858	-4.37797	1.14015e-06	4.90174e-05
Q9D0I9	Arginine--tRNA ligase, cytoplasmic	Rars	19.5267	19.5058	19.7175	19.4962	17.2071	17.1297	17.177	17.2444	-5.18481	1.14754e-06	4.89435e-05
Q542I8;P11835;M0QWA7	Integrin beta;Integrin beta-2	Itgb2	18.6882	18.8508	18.9605	18.709	16.7938	16.8497	16.6554	17.0115	-3.92626	1.15083e-06	4.86973e-05
F6RPJ9;Q9JHR7	Insulin-degrading enzyme	Ide	17.2114	16.8181	17.1065	16.9861	14.8021	14.4014	14.7091	14.7017	-5.19327	1.15654e-06	4.85568e-05
P32233	Developmentally-regulated GTP-binding protein 1	Drg1	16.5885	16.4341	16.5952	16.7184	14.6734	14.7317	14.6677	14.8257	-3.63395	1.15964e-06	4.83095e-05
Q99LB4;D3YTL5;P24452	Macrophage-capping protein	Capg	21.8665	21.9495	22.044	21.7603	19.5793	19.606	19.4647	19.582	-5.0976	1.16014e-06	4.79585e-05
P60229	Eukaryotic translation initiation factor 3 subunit E	Eif3e	20.2332	20.193	20.0357	20.4366	17.8713	17.6745	17.8943	17.4968	-5.61245	1.17649e-06	4.82632e-05
Q9Z1Q5	Chloride intracellular channel protein 1	Clic1	21.5798	21.6214	21.6189	21.6275	18.536	18.5789	18.7046	18.6695	-7.93484	1.18408e-06	4.82065e-05
Q8K4Z5	Splicing factor 3A subunit 1	Sf3a1	19.5513	19.4581	19.4976	19.5806	17.9856	17.9993	17.9868	18.0305	-2.87196	1.22658e-06	4.95612e-05
A0A1L1ST61;A0A1L1SV00;Q8R472;Q9JLR9;A0A1L1SR69	HIG1 domain family member 1A, mitochondrial	Higd1a	20.1611	19.7304	19.9948	19.9308	15.8243	15.3664	15.6898	16.0227	-18.6007	1.26718e-06	5.08195e-05
Q9D6U8	Protein FAM162A	Fam162a	20.2093	20.3959	20.1573	20.5065	17.2256	16.7396	17.0344	16.7558	-10.3448	1.27326e-06	5.0685e-05
Q52KC3;P49718	DNA helicase;DNA replication licensing factor MCM5	Mcm5	21.6842	21.7148	21.8492	21.7495	20.1045	20.088	20.1791	20.322	-2.97799	1.28303e-06	5.06985e-05
Q8BVQ5	Protein phosphatase methylesterase 1	Ppme1	18.9992	19.0163	18.9799	18.6844	16.6669	17.002	16.8274	16.686	-4.35972	1.29281e-06	5.07122e-05
Q8K0C4	Lanosterol 14-alpha demethylase	Cyp51a1	20.0387	20.0335	20.2408	19.8313	16.0404	16.0231	16.241	15.6149	-16.5209	1.29617e-06	5.04757e-05
P09103	Protein disulfide-isomerase	P4hb	20.5928	20.4448	20.4014	20.2777	18.5815	18.3665	18.2019	18.3758	-4.12912	1.30238e-06	5.03524e-05
Q9CPQ3	Mitochondrial import receptor subunit TOM22 homolog	Tomm22	20.2735	20.6219	20.5302	20.239	17.7279	17.8651	18.0189	18.1203	-5.59732	1.31227e-06	5.03725e-05
Q5FWK3;A2AH25	Rho GTPase-activating protein 1	Arhgap1	19.3253	19.3906	19.1776	19.1305	16.4753	16.7528	16.8882	16.6113	-5.93704	1.32615e-06	5.05442e-05
P63028;D3YU75	Translationally-controlled tumor protein	Tpt1	24.23	24.1267	24.0322	24.239	22.5925	22.5163	22.4126	22.3013	-3.24814	1.33831e-06	5.06485e-05
E0CZE8;E0CXR0;E0CX98;Q9D2C7	Bax inhibitor 1	Tmbim6	19.1041	19.1957	18.8952	18.8798	16.7349	16.9891	16.8168	17.0808	-4.32651	1.35941e-06	5.10873e-05
E9Q9L6;Q6ZQA0;A0A0G2JFQ4;F6VTL9	Neurobeachin-like protein 2	Nbeal2	14.1278	14.5264	14.3229	14.4767	9.96578	9.96578	9.96578	9.38672	-23.108	1.36387e-06	5.08989e-05
P54276	DNA mismatch repair protein Msh6	Msh6	17.4619	17.6747	17.6287	17.646	15.4163	15.3865	15.5856	15.6882	-4.23007	1.37083e-06	5.08059e-05
O08583	THO complex subunit 4	Alyref	22.4127	22.2496	22.2843	22.3194	20.8948	20.8599	20.8512	21.0641	-2.63474	1.37822e-06	5.07298e-05
P23591	GDP-L-fucose synthase	Tsta3	17.724	17.7984	17.5447	17.9597	15.6293	15.4995	15.3992	15.2138	-4.99697	1.42328e-06	5.20321e-05
P07901	Heat shock protein HSP 90-alpha	Hsp90aa1	22.4964	22.2823	22.3912	22.6303	20.3282	20.3875	20.3501	20.6584	-4.05141	1.43309e-06	5.20368e-05
P19096;A0A0U1RNJ1	Fatty acid synthase;[Acyl-carrier-protein] S-acetyltransferase;[Acyl-carrier-protein] S-malonyltransferase;3-oxoacyl-[acyl-carrier-protein] synthase;3-oxoacyl-[acyl-carrier-protein] reductase;3-hydroxyacyl-[acyl-carrier-protein] dehydratase;Enoyl-[acyl-carrier-protein] reductase;Oleoyl-[acyl-carrier-protein] hydrolase	Fasn	19.103	19.0627	19.2476	19.4202	16.5764	16.4091	16.5265	16.6287	-6.3991	1.48522e-06	5.35675e-05
Q99JR8;G3UXC0	SWI/SNF-related matrix-associated actin-dependent regulator of chromatin subfamily D member 2	Smarcd2	18.3859	18.2628	18.2778	18.2638	17.1494	17.1644	17.18	17.3246	-2.13195	1.51049e-06	5.41158e-05
Q8BT60	Copine-3	Cpne3	17.31	17.247	17.5504	17.1737	15.1672	15.2653	15.3993	15.0804	-4.27046	1.51779e-06	5.40174e-05
Q64324	Syntaxin-binding protein 2	Stxbp2	18.3981	18.6069	18.4907	18.5447	16.3371	16.4684	16.2765	16.5889	-4.25546	1.52559e-06	5.39376e-05
A0A0U1RPL0	Ataxin-2-like protein	Atxn2l	19.1663	19.0607	19.1205	19.2511	18.0151	18.0418	18.0962	17.886	-2.20305	1.5267e-06	5.36242e-05
O54825	Bystin	Bysl	16.8411	17.116	16.8724	17.0168	14.6681	14.5263	14.9303	14.7622	-4.71302	1.54005e-06	5.37417e-05
Q8BHB4	WD repeat-containing protein 3	Wdr3	15.7525	15.7816	16.0635	15.9859	13.4337	13.8443	13.745	13.6549	-4.67393	1.56785e-06	5.43587e-05
A0A0J9YUZ4;P63158;A0A0J9YUD8	High mobility group protein B1	Hmgb1	23.1647	23.0689	23.1124	23.3791	21.3642	21.5388	21.4502	21.2835	-3.41998	1.57215e-06	5.41586e-05
P70353;A2A763	Nuclear transcription factor Y subunit gamma	Nfyc	18.7215	18.6906	18.7681	18.5038	16.9582	16.9133	16.9287	17.1948	-3.18438	1.59755e-06	5.4683e-05
Q922B2	Aspartate--tRNA ligase, cytoplasmic	Dars	20.4523	20.2146	20.4312	20.2552	17.7286	18.0115	17.9806	17.6573	-5.61561	1.60588e-06	5.46203e-05
Q3UGC7;Q66JS6	Eukaryotic translation initiation factor 3 subunit J-A;Eukaryotic translation initiation factor 3 subunit J-B	Eif3j1;Eif3j2	19.2808	19.2433	19.2371	19.0174	17.7932	17.5774	17.5173	17.6532	-2.9471	1.62485e-06	5.4918e-05
B2ZAC8;Q8R3L2;A0A1D5RM90	Transcription factor 25	Tcf25	17.5973	17.4244	17.84	17.8521	14.9699	15.1055	14.6999	15.1647	-6.46905	1.63376e-06	5.48739e-05
P19783;M0QWX7	Cytochrome c oxidase subunit 4 isoform 1, mitochondrial	Cox4i1	20.6982	20.8918	20.5023	20.7448	18.4888	18.5581	18.6625	18.7675	-4.26577	1.67085e-06	5.57712e-05
A0A0R4J049;Q8CIG8	Protein arginine N-methyltransferase 5	Prmt5	16.9386	17.1801	17.0126	17.3473	14.6867	14.6358	14.8499	14.5368	-5.45113	1.67607e-06	5.56001e-05
P58044;G3XA48	Isopentenyl-diphosphate Delta-isomerase 1	Idi1	19.4699	19.3063	19.8481	19.7033	16.5466	16.3099	16.1815	16.7257	-8.81907	1.67843e-06	5.53366e-05
Q8BG32;G3UYH2	26S proteasome non-ATPase regulatory subunit 11	Psmd11	19.7341	19.5672	19.6304	19.7712	17.7682	17.5833	17.6761	17.9099	-3.83329	1.7174e-06	5.62762e-05
P12382	ATP-dependent 6-phosphofructokinase, liver type	Pfkl	19.5865	19.7667	19.7692	19.3454	16.9954	16.9266	16.5179	16.6357	-7.18351	1.76438e-06	5.74655e-05
Q9DBJ1	Phosphoglycerate mutase 1	Pgam1	23.9658	24.1701	24.3836	24.1011	21.8669	21.749	21.5885	21.691	-5.41045	1.7867e-06	5.78416e-05
G3X8Y3;A0A0A6YW80;Q80UM3	N-alpha-acetyltransferase 15, NatA auxiliary subunit	Naa15	18.178	18.5015	18.4558	18.4762	16.2851	16.2747	16.4077	16.165	-4.3557	1.84249e-06	5.92905e-05
P48962	ADP/ATP translocase 1	Slc25a4	18.9305	18.1501	18.5381	18.7201	14.4243	14.1148	14.3572	13.6303	-21.8406	1.88126e-06	6.0178e-05
O89053;G3UYK8	Coronin-1A;Coronin	Coro1a	23.2397	23.2691	23.0131	23.4711	20.7344	20.8102	21.0644	20.9436	-5.14663	1.88658e-06	5.99909e-05
Q6ZWQ9;D3YV37		Myl12a	23.0285	22.9937	23.0053	22.8414	21.8131	21.9813	21.9181	21.9636	-2.06845	1.8866e-06	5.96386e-05
Q9ES70;A2ATN9	Serine/threonine-protein kinase Nek6	Nek6	17.1509	17.5411	17.5344	17.6216	15.0361	14.7685	14.6544	14.9626	-6.10402	1.90192e-06	5.97715e-05
Q8C129	Leucyl-cystinyl aminopeptidase	Lnpep	17.312	17.3798	17.3191	17.657	15.323	15.2216	15.5788	15.4555	-4.06451	1.95951e-06	6.12234e-05
Q9JHJ0	Tropomodulin-3	Tmod3	20.4906	20.7139	20.5789	20.5825	19.1299	19.0555	19.0182	19.1078	-2.85827	1.97169e-06	6.12478e-05
P39428	TNF receptor-associated factor 1	Traf1	13.9421	13.8517	13.6528	13.6588	12.1335	12.0825	12.0111	11.8371	-3.39041	1.98541e-06	6.13196e-05
P61222	ATP-binding cassette sub-family E member 1	Abce1	19.9231	19.7731	20.1529	19.9882	17.7937	18.0397	17.9659	17.8456	-4.14471	2.01266e-06	6.18059e-05
E9PVP1;A0A0G2JG52		Aim1	19.131	19.1266	19.2784	18.963	15.9644	15.6294	15.4735	15.5093	-11.0917	2.02225e-06	6.17475e-05
Q8CDN6	Thioredoxin-like protein 1	Txnl1	21.3593	21.3176	21.2912	21.1564	20.0048	20.0125	19.9985	20.1157	-2.37744	2.02724e-06	6.15501e-05
Q5XJF6;P53026	Ribosomal protein;60S ribosomal protein L10a	Rpl10a	20.9833	20.824	20.9031	20.8777	18.8619	19.0051	18.7592	18.733	-4.15351	2.07187e-06	6.25518e-05
P53811	Phosphatidylinositol transfer protein beta isoform	Pitpnb	18.6237	18.3329	18.6512	18.6712	16.0105	16.3938	16.3252	16.4173	-4.85851	2.07414e-06	6.22706e-05
P70122;F6TN03	Ribosome maturation protein SBDS	Sbds	19.0459	18.8742	18.7887	18.8377	17.3481	17.3632	17.2421	17.0714	-3.09326	2.10464e-06	6.28351e-05
F8WIT2	Annexin	Anxa6	23.3352	23.3503	23.3607	23.1738	21.0104	20.9454	20.9518	21.2629	-4.78445	2.10649e-06	6.25431e-05
O54950	5-AMP-activated protein kinase subunit gamma-1	Prkag1	16.209	16.7236	16.0734	15.9781	11.7634	12.279	12.4733	12.3509	-16.4014	2.18663e-06	6.45657e-05
P24527	Leukotriene A-4 hydrolase	Lta4h	19.2176	19.2862	19.3868	19.1653	16.9172	17.2326	16.9091	17.0981	-4.66132	2.24303e-06	6.5869e-05
P09450	Transcription factor jun-B	Junb	19.5693	19.3115	19.5742	19.402	17.583	17.5722	17.4327	17.5987	-3.78531	2.24641e-06	6.56099e-05
Q80XI6	Mitogen-activated protein kinase kinase kinase 11	Map3k11	13.3045	13.4551	13.3112	13.0024	9.91154	10.4741	10.15	9.96578	-8.78361	2.25704e-06	6.55641e-05
E9Q1S3;Q01405	Protein transport protein Sec23A	Sec23a	16.622	16.4125	16.6411	16.6716	14.5492	14.4182	14.4485	14.505	-4.31453	2.28601e-06	6.60484e-05
Q6ZQ08;A0A1D5RMD8	CCR4-NOT transcription complex subunit 1	Cnot1	16.9187	16.7876	16.9158	17.0757	14.1697	14.291	14.4984	14.5701	-5.80367	2.28672e-06	6.57156e-05
Q80SX0;Q99JV5;D3YW24;D3YW30	StAR-related lipid transfer protein 4	Stard4	20.2713	20.4638	20.1823	20.1987	18.0342	17.9264	18.0796	18.0326	-4.80379	2.29239e-06	6.55283e-05
Q9CQC8;A0A1L1SST5	Maspardin	Spg21	17.3935	17.6498	17.6471	17.0761	14.2128	14.4855	13.904	14.2491	-9.40022	2.31851e-06	6.59242e-05
P62908;D3YV43;A0A140LI77	40S ribosomal protein S3	Rps3	21.8157	21.7727	21.9483	21.7678	20.6841	20.879	20.8184	20.7388	-2.06482	2.33192e-06	6.59566e-05
P08752;A0A0A6YWA9	Guanine nucleotide-binding protein G(i) subunit alpha-2	Gnai2	21.3551	21.3315	21.3102	21.4212	18.6782	18.818	18.8454	18.9618	-5.75866	2.34366e-06	6.59416e-05
Q9JIK5	Nucleolar RNA helicase 2	Ddx21	19.5996	19.5189	19.7465	19.4582	18.0853	18.035	18.227	17.9999	-2.81956	2.36845e-06	6.62919e-05
P62814	V-type proton ATPase subunit B, brain isoform	Atp6v1b2	19.5487	19.7517	19.6225	19.4373	18.0356	18.0017	17.83	18.1366	-3.00937	2.40221e-06	6.68886e-05
P31786;M0QWU8;Q4VWZ5	Acyl-CoA-binding protein	Dbi	22.3888	22.2346	22.5851	22.1624	19.6694	20.0098	20.1383	20.0072	-5.22588	2.42528e-06	6.71827e-05
Q8R326	Paraspeckle component 1	Pspc1	20.1538	20.1776	20.2568	20.079	19.1045	18.9122	18.9547	19.0869	-2.22105	2.46695e-06	6.79867e-05
Q8CG47;E9Q2X6	Structural maintenance of chromosomes protein 4;Structural maintenance of chromosomes protein	Smc4	17.7564	17.8162	17.6168	17.8934	15.5279	15.7145	15.8489	15.8885	-4.06286	2.47807e-06	6.79446e-05
P40336	Vacuolar protein sorting-associated protein 26A	Vps26a	17.9151	17.7044	18.0828	17.9733	15.8741	15.501	15.7522	15.9062	-4.46436	2.47874e-06	6.7618e-05
Q60864	Stress-induced-phosphoprotein 1	Stip1	21.3923	21.2738	21.2243	21.5079	19.6686	19.8555	19.7059	19.946	-2.93914	2.526e-06	6.85593e-05
Q543K9;P23492	Purine nucleoside phosphorylase	Pnp	20.6901	20.8231	20.8768	20.694	18.7099	18.4803	18.4646	18.7627	-4.47764	2.5336e-06	6.842e-05
Q8BY71;A2ATU9	Histone acetyltransferase type B catalytic subunit	Hat1	18.4868	18.9617	18.8597	18.6752	16.3838	16.1116	16.4946	16.1034	-5.55464	2.56082e-06	6.88093e-05
Q9CZW4;E9PUC2	Long-chain-fatty-acid--CoA ligase 3	Acsl3	14.8366	14.8402	14.9493	14.6995	9.96578	9.96578	9.96578	9.96578	-29.209	2.56273e-06	6.8518e-05
Q80X90	Filamin-B	Flnb	15.9428	16.0033	16.0388	16.6359	11.3663	11.9491	11.9838	11.2403	-22.7993	2.58e-06	6.86382e-05
P35564	Calnexin	Canx	19.8892	19.9617	19.9078	19.9412	18.6589	18.5457	18.6976	18.6867	-2.42298	2.62982e-06	6.96191e-05
Q91YQ5	Dolichyl-diphosphooligosaccharide--protein glycosyltransferase subunit 1	Rpn1	18.4039	18.3646	18.0781	18.2198	15.9512	15.6826	16.0539	16.125	-4.95746	2.6386e-06	6.95091e-05
P26011	Integrin beta-7	Itgb7	17.0848	16.7774	17.1075	16.961	13.7795	13.4837	13.5374	14.009	-9.65119	2.66959e-06	6.99823e-05
Q8VC30	Bifunctional ATP-dependent dihydroxyacetone kinase/FAD-AMP lyase (cyclizing);ATP-dependent dihydroxyacetone kinase;FAD-AMP lyase (cyclizing)	Dak	16.5276	16.8438	16.7709	16.7228	14.5117	14.5593	14.1487	14.4823	-4.87941	2.67476e-06	6.97775e-05
P26039	Talin-1	Tln1	20.0157	19.936	20.1608	20.0513	18.1675	18.0349	18.071	18.3552	-3.68228	2.68269e-06	6.96463e-05
A0A1L1SRJ2;Q60773	Cyclin-dependent kinase 4 inhibitor D	Cdkn2d	20.0017	19.8663	19.948	19.6746	18.0208	18.2271	18.3003	18.0109	-3.32297	2.72666e-06	7.04474e-05
P52480	Pyruvate kinase PKM	Pkm	25.6905	25.7301	25.6888	25.5681	23.5698	23.4946	23.3191	23.6287	-4.47836	2.77218e-06	7.12808e-05
Q3U1J4	DNA damage-binding protein 1	Ddb1	19.672	19.8017	19.7334	19.5093	17.3076	17.2214	16.8617	17.0816	-5.87811	2.81195e-06	7.19592e-05
A0A0A6YX18;Q8BVE3;A0A0A6YWP6	V-type proton ATPase subunit H	Atp6v1h	17.9032	18.0122	17.9176	17.408	14.9016	14.5698	14.2611	14.3801	-9.70964	2.84196e-06	7.23825e-05
P10300	T-cell surface glycoprotein CD8 beta chain	Cd8b	18.1006	18.5247	18.2166	18.3452	16.3067	16.0075	16.0996	16.3669	-4.29544	2.86593e-06	7.26486e-05
Q78XR0;F6VKM0	Trafficking protein particle complex subunit 6A	Trappc6a	18.5136	18.5955	18.7741	18.4697	16.8407	16.4281	16.6299	16.645	-3.863	2.87609e-06	7.25638e-05
Q8QZT1	Acetyl-CoA acetyltransferase, mitochondrial	Acat1	20.265	20.2025	20.3856	20.0708	16.8766	16.9823	16.5752	17.1145	-10.0908	2.89158e-06	7.26137e-05
A0A0J9YUN2;Q3TQ27;Q9Z255;A0A0J9YUR7;A0A0J9YUW6;A0A0J9YTT1	Ubiquitin-conjugating enzyme E2 A	Ube2a	19.0158	19.0909	19.1246	19.2718	17.6573	17.6384	17.8532	17.8577	-2.59083	2.90894e-06	7.27099e-05
Q921Y0;Q3UDM0;Q8BPB0	MOB kinase activator 1A;MOB kinase activator 1B	Mob1a;Mob1b	21.1192	20.8771	20.9464	21.2212	19.2188	19.0616	19.3975	19.2832	-3.48722	2.9093e-06	7.23823e-05
Q99JY9	Actin-related protein 3	Actr3	21.7103	21.5286	21.6928	21.5868	18.8771	18.6689	18.8551	19.083	-6.74147	2.91041e-06	7.20762e-05
Q8C253;P16110	Galectin;Galectin-3	Lgals3	24.0035	23.9006	24.0735	24.2074	22.1781	21.9394	21.7536	21.9948	-4.21682	2.93888e-06	7.24473e-05
P40124	Adenylyl cyclase-associated protein 1	Cap1	22.255	21.9206	22.295	22.0195	19.3715	19.368	19.2637	19.7856	-6.3614	2.95892e-06	7.26084e-05
Q9ERU9	E3 SUMO-protein ligase RanBP2	Ranbp2	15.8842	15.7545	15.908	16.0548	14.3799	14.4693	14.542	14.3421	-2.76796	2.97432e-06	7.26545e-05
P03930	ATP synthase protein 8	Mtatp8	21.4089	21.2968	21.2365	21.8015	9.96578	9.96578	9.96578	9.96578	-2871.64	2.99152e-06	7.27439e-05
A0A0A6YVU8;Q9JKV1;D3YUD8	Proteasomal ubiquitin receptor ADRM1	Gm9774;Adrm1	19.27	19.4694	19.5313	19.4932	18.0946	17.9871	17.9112	18.0602	-2.69342	3.00172e-06	7.26633e-05
Q3T9X3;P39054;F8WIV5;G3UZZ3	Dynamin-2	Dnm2	18.0391	17.9469	18.2875	18.1898	16.1428	15.9785	16.1723	16.3942	-3.84293	3.00769e-06	7.24812e-05
Q3V493;Q9ES56	Trafficking protein particle complex subunit 4	Trappc4	16.8406	17.1125	16.9938	17.1458	14.7672	14.4474	14.8997	14.7639	-4.92182	3.02958e-06	7.26828e-05
P97311;Q3ULG5	DNA replication licensing factor MCM6;DNA helicase	Mcm6	19.3769	19.2039	19.1811	19.3412	17.943	17.7693	17.8208	18.0376	-2.60587	3.04095e-06	7.26315e-05
Q5SX39	Myosin-4	Myh4	14.8714	14.9551	15.2197	15.5126	10.6874	10.7496	10.0887	10.9972	-22.5477	3.05994e-06	7.27615e-05
P51881	ADP/ATP translocase 2;ADP/ATP translocase 2, N-terminally processed	Slc25a5	22.2626	22.2709	22.1552	22.6414	18.8744	18.6275	18.8058	18.7961	-11.8432	3.07132e-06	7.27104e-05
Q9D6Z1	Nucleolar protein 56	Nop56	17.99	18.1614	17.9913	18.0176	16.6733	16.741	16.6436	16.6861	-2.55869	3.12147e-06	7.35737e-05
P56203	Cathepsin W	Ctsw	19.0259	19.111	19.2078	18.9292	16.6945	16.4733	16.3326	16.7372	-5.67048	3.12943e-06	7.34392e-05
Q9Z204	Heterogeneous nuclear ribonucleoproteins C1/C2	Hnrnpc	21.8617	21.9949	22.1235	22.1476	20.4848	20.4452	20.5349	20.7113	-2.80633	3.1365e-06	7.3285e-05
Q9WVK4	EH domain-containing protein 1	Ehd1	19.8515	19.9182	20.1878	20.1175	18.2631	18.0958	17.8927	18.2166	-3.73565	3.13698e-06	7.29789e-05
Q5SQ20;Q9EQ61	Pescadillo homolog	Pes1	17.2145	16.9766	16.9416	17.3646	14.6822	14.6574	15.0668	14.8924	-4.92616	3.18551e-06	7.37885e-05
P20060	Beta-hexosaminidase subunit beta	Hexb	15.5097	15.8136	16.2511	16.3368	11.5761	11.5032	11.2938	12.0479	-20.8656	3.18736e-06	7.35144e-05
P33610	DNA primase large subunit	Prim2	16.3361	16.3214	16.6886	16.3494	14.4797	14.4827	14.2194	14.5677	-3.97008	3.21402e-06	7.38125e-05
P42227;B7ZC18	Signal transducer and activator of transcription 3;Signal transducer and activator of transcription	Stat3	20.8499	20.7587	21.1015	20.829	18.5323	18.3312	18.3945	18.789	-5.16233	3.23355e-06	7.39452e-05
D3YZC9;D3YZD0;Q64213;E9Q4Q2;D3YVH4	Splicing factor 1	Sf1	21.7423	21.7802	21.7884	22.0212	20.3578	20.3196	20.2943	20.51	-2.75959	3.25547e-06	7.4131e-05
P19157	Glutathione S-transferase P 1	Gstp1	22.2954	22.3368	22.5796	22.3459	20.6574	20.4102	20.4175	20.724	-3.56701	3.2791e-06	7.4354e-05
Q07417	Short-chain specific acyl-CoA dehydrogenase, mitochondrial	Acads	18.2322	17.9219	18.1233	18.0631	15.2768	15.157	14.9878	15.4957	-7.20101	3.31892e-06	7.49406e-05
Q9JI11	Serine/threonine-protein kinase 4;Serine/threonine-protein kinase 4 37kDa subunit;Serine/threonine-protein kinase 4 18kDa subunit	Stk4	19.3872	19.2767	19.2867	19.4825	17.8079	17.8887	18.0143	18.0846	-2.65341	3.33478e-06	7.49836e-05
P50544;B1AR28	Very long-chain specific acyl-CoA dehydrogenase, mitochondrial	Acadvl	17.3818	17.5037	17.3951	17.0584	15.2181	15.3714	14.9602	15.2151	-4.42422	3.35378e-06	7.50966e-05
Q9D0F6	Replication factor C subunit 5	Rfc5	18.0132	17.4728	17.9865	18.2533	14.2707	13.8243	14.0059	14.3471	-14.2334	3.36059e-06	7.4937e-05
Q62167;P16381	ATP-dependent RNA helicase DDX3X;Putative ATP-dependent RNA helicase Pl10	Ddx3x;D1Pas1	21.0601	21.0257	21.0419	20.868	19.5092	19.4226	19.2287	19.2617	-3.11828	3.3619e-06	7.46565e-05
Q8QZY1	Eukaryotic translation initiation factor 3 subunit L	Eif3l	19.3049	19.0573	19.227	19.664	16.246	15.5043	15.7908	15.9399	-10.8205	3.4199e-06	7.56319e-05
Q9CZ13	Cytochrome b-c1 complex subunit 1, mitochondrial	Uqcrc1	20.198	20.5498	20.2757	20.2462	18.0046	18.1624	18.0814	17.9618	-4.8216	3.46163e-06	7.62411e-05
P28352;F6QA74;D3Z124	DNA-(apurinic or apyrimidinic site) lyase;DNA-(apurinic or apyrimidinic site) lyase, mitochondrial	Apex1	16.2535	16.3277	16.5641	15.96	13.3646	12.6743	12.8044	12.9648	-9.95952	3.49465e-06	7.6654e-05
B9EKI5;Q3TTA7	E3 ubiquitin-protein ligase CBL-B	Cblb	17.0691	16.971	16.8835	16.5788	14.2696	14.5568	14.6697	14.5441	-5.16785	3.50847e-06	7.66444e-05
G3UVV4;P17710	Hexokinase;Hexokinase-1	Hk1	19.7575	19.6177	19.6165	19.3608	17.3447	17.1279	17.2783	17.211	-5.10657	3.54063e-06	7.70338e-05
P26040	Ezrin	Ezr	22.2501	22.152	22.1907	21.8666	19.735	19.7842	19.8515	19.9692	-4.87191	3.57931e-06	7.75613e-05
Q9WUK4	Replication factor C subunit 2	Rfc2	18.8081	18.9944	18.854	18.7406	17.5386	17.7391	17.599	17.74	-2.2902	3.66029e-06	7.89975e-05
Q9DCU6;A0A1L1SU24;A0A1L1STN5;A0A1L1SRY8;A0A1L1SSY9	39S ribosomal protein L4, mitochondrial	Mrpl4	15.3959	15.5981	15.2186	15.7011	12.2422	12.409	12.3175	12.5129	-8.67156	3.7009e-06	7.95545e-05
P97384;D3Z7U0	Annexin A11;Annexin	Anxa11	21.0826	21.0954	20.9201	20.8575	19.3677	19.4536	19.3698	19.6643	-2.87492	3.75808e-06	8.04618e-05
Q9R190	Metastasis-associated protein MTA2	Mta2	19.5107	19.4515	19.3669	19.4591	17.8357	17.9804	17.9299	18.0905	-2.80091	3.76398e-06	8.02683e-05
A6ZI44;A0A0U1RPT5;Q9CPQ9;A6ZI46;D3YV98	Fructose-bisphosphate aldolase	Aldoa;Aldoart1	23.6929	23.8151	23.7568	24.0044	21.2109	21.3287	21.2516	21.3204	-5.82941	3.77897e-06	8.02695e-05
Q8R4N0	Citrate lyase subunit beta-like protein, mitochondrial	Clybl	16.8936	16.7723	16.9625	16.5884	9.96578	9.96578	9.96578	9.96578	-114.984	3.79608e-06	8.03154e-05
Q8VDP3;E9PUI4	Protein-methionine sulfoxide oxidase MICAL1	Mical1	17.3956	17.6073	17.5247	17.5284	14.6829	14.5816	14.2721	14.6158	-7.83315	3.84824e-06	8.10997e-05
Q64378	Peptidyl-prolyl cis-trans isomerase FKBP5;Peptidyl-prolyl cis-trans isomerase FKBP5, N-terminally processed	Fkbp5	19.4494	19.6472	19.5002	19.9139	17.1696	17.2742	17.4739	17.5575	-4.79735	3.94433e-06	8.28001e-05
P61202	COP9 signalosome complex subunit 2	Cops2	18.3828	18.4709	18.6332	18.5796	16.9192	16.8209	16.8625	16.956	-3.09366	3.96543e-06	8.29191e-05
A0A0R4IZW8;O88456;A0A0R4J1C2	Calpain small subunit 1	Capns1	20.7833	20.33	20.7788	20.4729	18.0049	17.7065	18.1186	18.2489	-5.94308	3.98099e-06	8.29219e-05
Q91W50;Q8JZN2;A0A0G2JF72	Cold shock domain-containing protein E1	Csde1	18.8419	18.5918	18.7809	18.9485	17.0063	17.2833	17.0679	16.9137	-3.29938	4.03111e-06	8.36416e-05
F8WGT6;Q02111	Protein kinase C;Protein kinase C theta type	Prkcq	17.6203	17.9549	17.541	17.5117	14.0669	14.597	14.7001	14.549	-9.00378	4.07582e-06	8.4244e-05
Q5D0E0;A0A0R4J0T4;O88351	Inhibitor of nuclear factor kappa-B kinase subunit beta	Ikbkb	16.414	16.5923	16.4087	16.8885	13.5582	13.8115	14.1135	13.5697	-7.00312	4.08372e-06	8.40839e-05
P26231	Catenin alpha-1	Ctnna1	17.1975	17.1528	17.4505	17.4862	14.8568	14.7018	15.2235	14.9281	-5.23817	4.08742e-06	8.3839e-05
Q6PAC3	DDB1- and CUL4-associated factor 13	Dcaf13	19.2135	19.1332	19.198	19.3376	17.6533	17.9081	17.9139	17.8271	-2.62653	4.09587e-06	8.36927e-05
P11983	T-complex protein 1 subunit alpha	Tcp1	22.3795	22.4664	22.2638	22.162	20.6663	20.681	20.5904	20.5061	-3.2714	4.1138e-06	8.37408e-05
P97369;A8XU21	Neutrophil cytosol factor 4	Ncf4	17.865	18.1374	18.1497	17.7037	15.8343	15.4144	15.6111	15.5555	-5.14891	4.13369e-06	8.38281e-05
Q8HWB2		H2-Q4	17.847	18.001	17.913	17.7503	16.6076	16.7001	16.7454	16.8491	-2.22303	4.18368e-06	8.45229e-05
Q9D2V7	Coronin-7	Coro7	18.2848	18.2716	18.1367	17.7714	15.6884	15.3836	15.314	15.3387	-6.45778	4.2028e-06	8.45912e-05
Q80T06;A0A0R4J1E2;P57776;E9QN08;D3YUQ9	Elongation factor 1-delta	Eef1d	20.5501	20.3688	20.237	20.6171	18.5105	18.3408	18.7443	18.5923	-3.7235	4.22455e-06	8.47116e-05
Q9D7N3	28S ribosomal protein S9, mitochondrial	Mrps9	17.2843	17.0728	16.8606	17.1228	15.1923	15.1086	14.7932	15.1754	-4.04724	4.23302e-06	8.4566e-05
Q8C483;P26638;A2AFS0	Serine--tRNA ligase, cytoplasmic	Sars	21.0952	20.9934	21.2357	20.8159	18.9348	18.9163	18.8741	19.1408	-4.20716	4.25492e-06	8.46887e-05
B7ZNL2;Q78ZA7;A0A140LJB5	Nucleosome assembly protein 1-like 4	Nap1l4	18.8278	18.8304	18.8516	18.6935	17.1596	17.0052	16.9383	17.2098	-3.29382	4.27506e-06	8.47755e-05
Q6P1F6;Q9CWU3	Serine/threonine-protein phosphatase 2A 55 kDa regulatory subunit B alpha isoform;Serine/threonine-protein phosphatase 2A 55 kDa regulatory subunit B	Ppp2r2a	18.9019	18.8565	18.9963	18.5729	16.6069	16.0894	16.514	16.43	-5.34224	4.34323e-06	8.58107e-05
Q02053	Ubiquitin-like modifier-activating enzyme 1	Uba1	21.2227	21.241	21.2863	21.0836	19.2157	18.9808	19.0161	19.3001	-4.21632	4.34768e-06	8.55841e-05
P37040;Q05DV1	NADPH--cytochrome P450 reductase	Por	18.042	18.1671	18.2397	17.9297	16.3038	15.9778	16.0869	16.3493	-3.76323	4.35212e-06	8.53588e-05
Q07832	Serine/threonine-protein kinase PLK1	Plk1	18.5402	18.6782	18.2642	18.2322	15.8416	16.0567	16.2792	16.242	-5.0136	4.35797e-06	8.51627e-05
Q8CG48	Structural maintenance of chromosomes protein 2	Smc2	18.6686	18.4522	18.6148	18.838	16.8044	16.9178	16.9434	17.1379	-3.23571	4.38031e-06	8.52891e-05
O09159	Lysosomal alpha-mannosidase	Man2b1	17.5785	17.5194	17.4991	17.1374	15.2522	15.0155	15.2487	15.3671	-4.64983	4.40454e-06	8.54513e-05
G3X9Q3;D3Z7R7;Q3TBD2	Minor histocompatibility protein HA-1	Hmha1	18.8895	18.7389	18.7865	18.6212	16.5031	16.3783	16.4089	16.7753	-4.71446	4.45505e-06	8.61204e-05
Q3UJB0		Sf3b2	19.4224	19.352	19.4343	19.5293	17.6839	17.8092	17.6026	17.8884	-3.21686	4.46955e-06	8.60908e-05
P97329	Kinesin-like protein KIF20A	Kif20a	17.1418	17.0344	16.8476	16.8926	15.3704	15.5435	15.6312	15.3402	-2.84308	4.48365e-06	8.6054e-05
O54734	Dolichyl-diphosphooligosaccharide--protein glycosyltransferase 48 kDa subunit	Ddost	18.4505	18.7598	18.1079	18.3677	14.9569	14.2369	14.9406	14.8452	-12.7047	4.49333e-06	8.5933e-05
Q9ES00;G3UZD6	Ubiquitin conjugation factor E4 B	Ube4b	15.6464	15.5963	15.6706	15.9968	13.7469	13.9314	13.5889	13.7847	-3.91329	4.52556e-06	8.62424e-05
P17563;Q63836;A0A0R4J135;G3UYY2	Selenium-binding protein 1;Selenium-binding protein 2	Selenbp1;Selenbp2	18.4157	18.6275	18.9833	18.4347	13.2526	13.274	13.7834	12.7293	-40.1245	4.55048e-06	8.64108e-05
Q9CQR6;A0A0N4SVL9	Serine/threonine-protein phosphatase 6 catalytic subunit;Serine/threonine-protein phosphatase 6 catalytic subunit, N-terminally processed	Ppp6c	18.7845	18.6804	18.4836	18.9537	16.4296	16.6665	16.6513	16.8492	-4.22465	4.59753e-06	8.69969e-05
Q6IRU2	Tropomyosin alpha-4 chain	Tpm4	21.0952	20.7728	20.9354	20.7471	18.9517	19.2135	19.2102	18.8895	-3.53269	4.61847e-06	8.70865e-05
Q60668	Heterogeneous nuclear ribonucleoprotein D0	Hnrnpd	22.1137	22.1184	22.0991	21.9227	20.6458	20.5147	20.4289	20.3176	-2.99803	4.64467e-06	8.72744e-05
Q8BG81	Polymerase delta-interacting protein 3	Poldip3	19.9207	19.8286	20.1077	20.0466	18.5317	18.5786	18.7792	18.493	-2.60273	4.65338e-06	8.71333e-05
Q3TXS7	26S proteasome non-ATPase regulatory subunit 1	Psmd1	18.4629	18.5063	18.2012	18.2932	16.4734	16.5857	16.6857	16.5733	-3.45747	4.67575e-06	8.72482e-05
Q4FZC9	Nesprin-3	Syne3	17.2244	16.9317	17.2701	17.3457	14.964	15.2414	15.0362	15.0526	-4.35901	4.79314e-06	8.91292e-05
O35286;Q497W9;A0A0G2JG10	Pre-mRNA-splicing factor ATP-dependent RNA helicase DHX15	Dhx15	20.5828	20.4333	20.5342	20.6066	18.2487	18.3242	18.5101	18.5597	-4.36021	4.7943e-06	8.88434e-05
P97310	DNA replication licensing factor MCM2	Mcm2	20.7086	20.6627	20.5692	20.564	19.2845	19.2058	19.368	19.4621	-2.45245	4.79721e-06	8.85917e-05
P60710;E9Q1F2;E9Q5F4;G3UZ07	Actin, cytoplasmic 1;Actin, cytoplasmic 1, N-terminally processed	Actb;Actg1	28.3782	28.5382	28.5553	28.6728	25.8741	26.2383	26.2281	26.308	-5.16335	4.81688e-06	8.86504e-05
Q91VC3;A0A0N4SVP8;A2AFK7;E9PV04	Eukaryotic initiation factor 4A-III;Eukaryotic initiation factor 4A-III, N-terminally processed	Eif4a3;Gm8994	21.2683	21.2904	21.0808	21.4353	19.6617	19.7719	19.8829	19.6251	-2.89836	4.87265e-06	8.93708e-05
Q05144	Ras-related C3 botulinum toxin substrate 2	Rac2	20.9438	20.8525	21.1951	21.1422	18.6568	18.5935	18.7455	19.0711	-4.79425	4.89898e-06	8.9548e-05
Q8C147	Dedicator of cytokinesis protein 8	Dock8	15.8536	16.2938	16.3049	16.3454	13.4952	13.7373	13.4188	13.7153	-6.12382	4.91183e-06	8.94786e-05
E9QK48;Q7TNG5;D6RGM3	Echinoderm microtubule-associated protein-like 2	Eml2	15.9528	15.7712	16.1262	15.701	13.4636	13.7841	13.6223	13.2546	-5.10902	4.94823e-06	8.98371e-05
Q8VDW0	ATP-dependent RNA helicase DDX39A	Ddx39a	21.7748	21.5887	21.5694	21.8112	19.7634	19.6676	19.8203	20.069	-3.61052	5.04125e-06	9.12178e-05
H7BX95;Q6PDM2	Serine/arginine-rich splicing factor 1	Srsf1	19.2699	19.1087	19.0824	19.1067	17.7327	17.9555	17.6715	17.7504	-2.57092	5.09724e-06	9.19214e-05
Q9CQA3	Succinate dehydrogenase [ubiquinone] iron-sulfur subunit, mitochondrial	Sdhb	18.6994	18.5046	18.7395	18.691	16.7714	16.5273	16.361	16.6181	-4.2409	5.10899e-06	9.18251e-05
Q8BSK8	Ribosomal protein S6 kinase beta-1	Rps6kb1	15.8412	15.6972	15.9211	15.7901	14.2679	14.4183	14.582	14.442	-2.60779	5.19084e-06	9.29852e-05
Q9Z2X1;J3QM80;J3QMT0	Heterogeneous nuclear ribonucleoprotein F;Heterogeneous nuclear ribonucleoprotein F, N-terminally processed	Hnrnpf	24.085	24.2356	24.3564	24.3205	22.8447	22.5891	22.5979	22.8533	-2.88018	5.25058e-06	9.37429e-05
Q8CAY6;G3XA25;Q80X81;F2Z459	Acetyl-CoA acetyltransferase, cytosolic	Acat2;Acat3	19.8457	20.0746	20.3378	20.3963	17.5619	17.3584	17.4406	17.859	-6.11443	5.37022e-06	9.55615e-05
O09061	Proteasome subunit beta type-1	Psmb1	21.2024	21.2164	21.1476	20.979	19.8959	20.0544	20.0932	19.9845	-2.18926	5.41317e-06	9.60079e-05
Q6ZQL4	WD repeat-containing protein 43	Wdr43	17.2173	17.194	17.5502	17.4358	15.4513	15.057	14.9632	15.0912	-4.6077	5.42981e-06	9.59861e-05
P70168	Importin subunit beta-1	Kpnb1	21.0895	20.8777	21.0801	21.0605	18.8772	18.8325	18.7993	18.8498	-4.56157	5.43336e-06	9.5734e-05
Q8JZQ9	Eukaryotic translation initiation factor 3 subunit B	Eif3b	20.1712	19.9087	19.9998	19.9611	17.873	17.5258	17.5707	17.8748	-4.9018	5.44404e-06	9.56088e-05
P35278;Q8C266	Ras-related protein Rab-5C	Rab5c	19.7593	20.0094	20.009	20.1386	18.3736	18.3606	18.5049	18.1729	-3.09023	5.4509e-06	9.54174e-05
Q5RKN9;P47753	F-actin-capping protein subunit alpha-1	Capza1	19.7722	20.0358	20.1075	19.7721	18.1227	17.7006	18.0305	18.0511	-3.84994	5.45574e-06	9.5192e-05
Q99J77		Nans	19.4354	19.3082	19.2	19.2578	18.3096	18.1387	18.3494	18.1945	-2.07405	5.55701e-06	9.66452e-05
Q8BVI4;D3YWR7;A0A0G2JGJ1;A0A0G2JGY0	Dihydropteridine reductase	Qdpr	19.349	19.3567	19.54	19.6067	18.1731	18.1013	17.921	18.2047	-2.57288	5.57917e-06	9.67176e-05
Q9CQ62	2,4-dienoyl-CoA reductase, mitochondrial	Decr1	17.4035	17.2562	17.2767	17.4201	14.4226	14.1787	14.1483	14.5359	-8.05764	5.64862e-06	9.76067e-05
Q9Z2U1	Proteasome subunit alpha type-5	Psma5	21.6888	21.558	21.7969	21.5662	20.5173	20.2839	20.2848	20.4734	-2.39844	5.6583e-06	9.74606e-05
Q9CW46	Ribonucleoprotein PTB-binding 1	Raver1	17.7683	17.6693	18.0381	17.7681	15.9806	15.6506	15.5597	15.8949	-4.10101	5.66576e-06	9.72773e-05
Q3U2G2;Q61316	Heat shock 70 kDa protein 4	Hspa4	20.5388	20.364	20.5303	20.3966	19.2422	19.2168	19.2106	19.3152	-2.31776	5.77336e-06	9.88091e-05
Q9JLJ2;Q3U367	4-trimethylaminobutyraldehyde dehydrogenase	Aldh9a1	19.2246	19.2716	19.1762	18.9994	17.2921	17.3868	17.4013	17.4172	-3.47354	5.83518e-06	9.955e-05
P62962;Q5SX49;CON__P02584	Profilin-1;Profilin	Pfn1	25.7035	25.8481	25.758	25.5077	24.1526	24.1241	24.1145	24.4128	-2.83474	5.85274e-06	9.95336e-05
P63085	Mitogen-activated protein kinase 1	Mapk1	20.3664	20.409	20.1596	20.3782	18.499	18.529	18.8507	18.5847	-3.26888	5.89027e-06	9.98558e-05
P17751;H7BXC3	Triosephosphate isomerase	Tpi1	23.2257	23.387	23.5395	23.2982	21.305	20.9522	20.8116	21.035	-5.02826	5.89557e-06	9.96314e-05
E9Q7L6		Foxn2	17.4594	17.9784	17.5396	17.9113	14.7733	15.0927	15.288	15.2108	-6.21471	5.94111e-06	0.000100086
Q9D4J7;E9QAG2	PHD finger protein 6	Phf6	16.8391	16.3932	16.7223	16.6615	14.4028	14.8227	14.6854	14.7819	-3.94728	5.94206e-06	9.97895e-05
Q8BJY1	26S proteasome non-ATPase regulatory subunit 5	Psmd5	17.5673	17.525	17.5591	17.9938	15.5234	15.1003	15.4079	15.5536	-4.8158	5.98707e-06	0.000100232
Q02819;A0A1C7CYU3;A0A1B0GR41	Nucleobindin-1	Nucb1	21.0329	21.0538	20.9797	20.7937	19.6457	19.7265	19.569	19.5652	-2.5323	6.00284e-06	0.000100184
F8WGQ9;Q922M3	BTB/POZ domain-containing adapter for CUL3-mediated RhoA degradation protein 3	Kctd10	18.4524	18.9016	18.8579	18.6568	16.2704	16.2003	15.6896	15.9556	-6.41506	6.01445e-06	0.000100067
Q8BML9;D3Z158		Qars	17.5939	17.4396	17.7356	17.9669	15.6572	15.2964	15.463	15.1682	-4.88799	6.03558e-06	0.000100109
Q6PB66	Leucine-rich PPR motif-containing protein, mitochondrial	Lrpprc	16.9096	16.6209	17.0522	16.8877	14.6501	14.1789	14.4106	14.1159	-5.74102	6.03989e-06	9.98719e-05
Q8VDM4	26S proteasome non-ATPase regulatory subunit 2	Psmd2	20.2361	19.9992	20.0653	19.9188	17.7344	17.9383	17.8608	18.2	-4.33491	6.13063e-06	0.000101061
A0A0R4J0G7;Q8K4R9	Disks large-associated protein 5	Dlgap5	18.1733	18.3225	18.2417	18.4158	16.3703	16.7261	16.5845	16.436	-3.37609	6.15766e-06	0.000101196
P43247	DNA mismatch repair protein Msh2	Msh2	18.2558	18.393	18.1886	18.0923	15.7695	15.8486	15.653	16.1342	-5.18405	6.19533e-06	0.000101505
E9PVC5		Eif4g1	18.4685	18.1148	18.105	18.2727	16.4059	16.4736	16.5055	16.7322	-3.27907	6.1954e-06	0.000101198
Q8R3N6	THO complex subunit 1	Thoc1	17.3272	17.1941	16.8905	17.1181	15.1854	15.1853	15.0517	14.7432	-4.2539	6.19641e-06	0.000100908
Q9JK48;A0A0G2JEC4	Endophilin-B1	Sh3glb1	19.3978	19.4415	19.7286	19.5512	18.0454	17.8873	17.9367	18.2087	-2.84937	6.19918e-06	0.000100648
Q9Z2Z6	Mitochondrial carnitine/acylcarnitine carrier protein	Slc25a20	15.4247	14.7466	14.9406	15.1984	11.9634	12.2028	12.4118	11.7926	-7.93698	6.2333e-06	0.000100897
E9PWG6		Ncapg	17.1117	17.345	17.3014	16.7599	14.0651	14.3255	14.4475	14.6958	-6.70828	6.26028e-06	0.000101029
E9PWW6;E9Q8M5;E9Q0D3;D6RI42		Zc3h7a	17.1075	17.5653	17.5931	17.3206	14.7056	14.5958	14.6338	15.1619	-6.13375	6.29865e-06	0.000101344
E9PVA8		Gcn1l1	16.1818	16.1055	16.046	15.8659	13.9972	13.5923	13.566	13.8433	-4.90233	6.32549e-06	0.000101472
P58252	Elongation factor 2	Eef2	23.6418	23.4985	23.6523	23.7416	21.6952	21.6076	21.6473	21.3142	-4.17764	6.40001e-06	0.000102362
F8WJD4;Q80X82	Symplekin	Sympk	16.1866	16.3129	16.7324	16.0597	13.7737	13.2579	13.1551	13.356	-7.67562	6.40666e-06	0.000102164
Q9CQI6	Coactosin-like protein	Cotl1	20.2188	20.465	20.2349	20.1061	18.3164	18.0712	17.9089	17.8389	-4.64754	6.44378e-06	0.000102452
P97429;A0A0N4SW89;D3Z0S1;A0A0N4SV57;F7ANV6	Annexin A4;Annexin	Anxa4	19.4263	19.3207	19.5107	19.2956	16.7205	16.9851	17.0671	17.1469	-5.28669	6.48165e-06	0.00010275
Q9DC69;A0A0R3P9C8	NADH dehydrogenase [ubiquinone] 1 alpha subcomplex subunit 9, mitochondrial	Ndufa9	17.6617	17.9545	17.9434	17.2406	14.7324	14.0211	14.1528	14.4259	-10.3278	6.56887e-06	0.000103827
Q8BH95	Enoyl-CoA hydratase, mitochondrial	Echs1	18.2335	18.5246	18.45	18.0751	16.5134	16.3016	16.0692	16.2436	-4.11495	6.582e-06	0.000103729
Q8R3N1	Nucleolar protein 14	Nop14	17.3339	17.2448	17.1598	17.2539	15.7265	15.9868	15.9494	15.9302	-2.54517	6.66065e-06	0.000104662
E9Q3L2;A0A140T8I9		Pi4ka	13.551	13.9955	13.8852	13.3094	9.83975	9.92963	10.0779	10.2729	-12.7367	6.66161e-06	0.000104372
Q9WVF7	DNA polymerase epsilon catalytic subunit A	Pole	15.2768	15.2459	15.2344	14.7434	12.58	12.5602	12.3466	12.9011	-5.7768	6.71559e-06	0.000104912
Q11011;F6QYF8;E9Q039;E9Q6F4	Puromycin-sensitive aminopeptidase	Npepps	17.3481	17.2966	17.6304	17.5865	14.8388	14.5137	14.5364	15.0384	-6.60746	6.71957e-06	0.00010467
P52825	Carnitine O-palmitoyltransferase 2, mitochondrial	Cpt2	16.0203	16.4314	16.477	15.9702	13.4059	13.4009	12.7695	13.3065	-7.99972	6.76476e-06	0.000105069
B1AWE0;Q6PFA2;B1AWE1;B1AWD8;B1AWD9;O08585	Clathrin light chain A	Clta	19.8193	19.9706	20.0594	19.8327	18.0621	18.4499	18.2157	18.2884	-3.1671	6.80044e-06	0.000105319
O54984	ATPase Asna1	Asna1	20.3194	20.3544	20.1318	20.0272	18.6924	18.3016	18.4951	18.6129	-3.20772	6.86229e-06	0.000105971
Q9DBG5	Perilipin-3	Plin3	18.5477	18.4881	18.877	18.3318	15.0331	14.2999	14.4743	14.9338	-14.4976	6.87626e-06	0.000105883
Q9D903;A2ACZ1	Probable rRNA-processing protein EBP2	Ebna1bp2	19.4724	19.2667	19.4632	19.4596	18.2017	18.3487	18.4248	18.4329	-2.08927	6.91828e-06	0.000106225
Q8BZA9	Fructose-2,6-bisphosphatase TIGAR	Tigar	17.094	17.2445	17.2349	17.0644	15.3736	15.1173	15.1207	15.4159	-3.72742	6.91839e-06	0.000105924
Q9JJY4	Probable ATP-dependent RNA helicase DDX20	Ddx20	18.688	18.4282	18.2074	18.3716	16.0348	16.1015	15.6888	16.2683	-5.26352	6.95653e-06	0.000106206
B1ATS5;E9Q559;Q64518;B1ATS4	Calcium-transporting ATPase;Sarcoplasmic/endoplasmic reticulum calcium ATPase 3	Atp2a3	16.3367	15.9093	15.9424	16.1995	13.811	14.0844	14.1496	13.951	-4.29671	6.97367e-06	0.000106166
Q9JIF7	Coatomer subunit beta	Copb1	18.7934	18.7971	19.0529	18.9547	16.9179	16.8438	16.8285	16.7907	-4.16345	7.04905e-06	0.00010701
Q9JJ28	Protein flightless-1 homolog	Flii	18.1023	17.9271	17.7456	18.2581	15.1569	15.0872	15.1557	15.3616	-7.09533	7.11434e-06	0.000107697
Q8BWY3	Eukaryotic peptide chain release factor subunit 1	Etf1	19.8136	19.6969	19.7766	19.7551	18.0145	17.8571	17.9515	18.1262	-3.41179	7.13391e-06	0.00010769
Q3TYX3	SET and MYND domain-containing protein 5	Smyd5	14.6759	14.8773	14.8346	14.9193	13.7986	13.6122	13.8452	13.7942	-2.0914	7.13416e-06	0.000107392
Q5EBP8;P49312	Heterogeneous nuclear ribonucleoprotein A1;Heterogeneous nuclear ribonucleoprotein A1, N-terminally processed	Hnrnpa1	22.6386	22.8026	22.9277	23.026	21.3601	21.0872	21.1185	21.1269	-3.20109	7.1633e-06	0.00010753
P20664;J3QN19	DNA primase small subunit;DNA primase	Prim1	17.7373	17.91	17.5865	17.431	15.2367	15.7021	15.6322	15.633	-4.33183	7.26744e-06	0.000108789
P12970;A0A140T8L1;A0A140T8L3	60S ribosomal protein L7a	Rpl7a	20.953	20.9159	20.9423	21.2482	19.634	19.5781	19.3882	19.3668	-2.87777	7.27425e-06	0.000108588
Q8BLN5	Lanosterol synthase	Lss	18.1362	18.1541	18.2905	17.4968	14.2368	13.2566	13.5194	13.9564	-19.1314	7.3838e-06	0.000109918
Q9R1P4;A0A1B0GS70	Proteasome subunit alpha type-1	Psma1	21.4814	21.3815	21.3522	21.4848	20.2241	20.3775	20.3121	20.4655	-2.11209	7.39456e-06	0.000109775
Q07113	Cation-independent mannose-6-phosphate receptor	Igf2r	14.7094	14.6509	14.2776	14.6952	12.664	12.7329	12.5267	12.3639	-4.04198	7.39655e-06	0.000109502
Q921M7	Protein FAM49B	Fam49b	19.4921	19.5687	19.7321	19.5918	16.717	16.56	16.7852	17.0508	-7.01026	7.46727e-06	0.000110245
B9EJ54;A0A0J9YUD5		Nup205	15.2516	15.8904	15.4885	15.4296	11.9898	12.5584	12.6613	12.1195	-9.02958	7.48594e-06	0.000110218
Q01320	DNA topoisomerase 2-alpha	Top2a	21.0845	20.9	21.1544	21.1211	19.1071	19.0046	19.2155	19.4136	-3.66807	7.51616e-06	0.00011036
Q9D1E6	Tubulin-folding cofactor B	Tbcb	18.4062	18.3303	18.0358	18.249	16.517	16.7675	16.6964	16.801	-2.95311	7.55757e-06	0.000110666
Q08093;D3Z7R6	Calponin-2;Calponin	Cnn2	21.3782	21.4515	21.8027	21.5811	19.4483	19.3164	19.1714	19.6939	-4.41388	7.62078e-06	0.000111288
Q9CR47;A0A286YCS8	Ribosome biogenesis protein NSA2 homolog	Nsa2	20.1026	20.0223	20.3097	20.3831	18.472	18.4688	18.6547	18.2213	-3.36258	7.66168e-06	0.000111582
Q3TIU4	2,5-phosphodiesterase 12	Pde12	16.6882	16.3014	16.9169	16.6581	14.2536	14.3661	13.8305	14.2216	-5.56388	7.66871e-06	0.000111383
Q9D8B3	Charged multivesicular body protein 4b	Chmp4b	20.3697	20.1067	20.2355	20.342	18.7899	19.0482	19.0346	18.8116	-2.53337	7.74625e-06	0.000112206
P56960;Q8K366;F6VYQ6	Exosome component 10	Exosc10	17.4999	17.4861	17.3135	17.2518	15.2157	14.9667	15.361	14.9373	-4.79261	7.86166e-06	0.000113571
Q8BH59	Calcium-binding mitochondrial carrier protein Aralar1	Slc25a12	16.6665	15.9872	16.5616	16.5847	13.4506	13.4989	13.4249	13.007	-8.66626	7.89806e-06	0.000113791
F6WMJ3;Q8K4I3;A2AFJ8	Rho guanine nucleotide exchange factor 6	Arhgef6	18.1114	18.019	18.0303	17.7071	15.7216	16.159	15.6806	15.9065	-4.27327	7.92719e-06	0.000113906
Q6P9P6	Kinesin-like protein KIF11	Kif11	19.8797	19.7464	19.6279	19.6523	17.8316	17.9032	18.0173	18.2164	-3.31828	7.93044e-06	0.000113648
Q62433	Protein NDRG1	Ndrg1	20.822	21.267	21.4712	21.0671	17.7224	17.5739	17.6836	17.4008	-11.9273	7.93512e-06	0.000113413
Q9WVJ2;E9Q5I9	26S proteasome non-ATPase regulatory subunit 13	Psmd13	19.3152	19.3897	19.4273	19.7705	17.149	17.165	17.3752	17.1034	-4.8725	8.04655e-06	0.000114701
P62874;H3BKR2;H3BLF7	Guanine nucleotide-binding protein G(I)/G(S)/G(T) subunit beta-1	Gnb1	19.7056	19.799	19.7694	19.5815	17.6561	17.6493	17.5917	17.9671	-3.97911	8.09625e-06	0.000115104
Q91Z25;Q9WV32	Actin-related protein 2/3 complex subunit 1B	Arpc1b	21.0183	21.2287	20.9436	21.3886	18.8166	18.9427	18.8865	19.1115	-4.63318	8.2358e-06	0.000116779
P97370	Sodium/potassium-transporting ATPase subunit beta-3	Atp1b3	19.054	19.089	19.3133	19.3575	17.2917	16.8403	16.9176	17.1896	-4.40081	8.29336e-06	0.000117286
Q8CEC0	Nuclear pore complex protein Nup88	Nup88	17.305	17.444	17.3527	17.6687	15.525	15.8743	15.641	15.889	-3.26921	8.31536e-06	0.000117288
P14206	40S ribosomal protein SA	Rpsa	22.4663	22.6323	22.3404	22.4025	21.2178	21.2246	21.1093	21.0563	-2.48072	8.34792e-06	0.000117439
O89079;D3Z315;F6YFR7	Coatomer subunit epsilon	Cope	19.8123	19.8068	19.6965	19.5054	17.5766	17.5619	17.625	17.7048	-4.26439	8.41413e-06	0.000118061
Q9QX11;Q3TZ02;A2A517	Cytohesin-1	Cyth1	17.6571	17.228	17.4016	17.1606	15.2075	14.9518	15.2196	15.3324	-4.56462	8.43068e-06	0.000117986
Q8JZQ2	AFG3-like protein 2	Afg3l2	14.4028	14.2685	13.9094	13.9066	11.3263	11.2766	11.5618	10.8366	-7.28628	8.48451e-06	0.000118431
P00405	Cytochrome c oxidase subunit 2	Mtco2	20.527	20.7804	20.8974	20.1441	9.96578	9.96578	9.96578	9.96578	-1605.98	8.51846e-06	0.000118596
O88995	NF-kappa-B inhibitor-like protein 1	Nfkbil1	12.979	13.1196	12.8936	13.1813	11.3001	11.0617	11.4828	11.1663	-3.44951	8.66459e-06	0.000120319
Q9JHU4	Cytoplasmic dynein 1 heavy chain 1	Dync1h1	16.2594	16.1633	16.3904	16.3894	14.0525	14.0393	14.1506	14.4449	-4.35407	8.80376e-06	0.000121937
P80314	T-complex protein 1 subunit beta	Cct2	22.5584	22.6931	22.6625	22.5568	21.2556	21.0847	20.9435	21.1147	-2.85823	8.86083e-06	0.000122412
Q99JR1	Sideroflexin-1	Sfxn1	18.9861	18.7451	18.753	18.7062	16.5062	16.0742	16.5515	16.4107	-5.29513	8.87265e-06	0.000122261
Q99MR6;A0A0G2JDF8	Serrate RNA effector molecule homolog	Srrt	17.4197	17.3297	17.4831	17.6844	16.0236	15.7946	15.5928	15.8443	-3.16736	8.92847e-06	0.000122715
P49717	DNA replication licensing factor MCM4	Mcm4	20.5392	20.54	20.5417	20.2876	19.345	19.1715	19.1189	19.3687	-2.33932	8.9286e-06	0.000122404
Q9DBC7	cAMP-dependent protein kinase type I-alpha regulatory subunit;cAMP-dependent protein kinase type I-alpha regulatory subunit, N-terminally processed	Prkar1a	23.1753	23.096	23.2919	22.8288	21.3105	21.1373	20.975	21.1703	-3.87608	8.99877e-06	0.000123052
E9PXY1;A2A432;J3QJX0	Cullin-4B	Cul4b	16.4704	16.1676	16.3195	15.8599	13.244	12.8453	12.5973	13.3079	-9.15186	9.01198e-06	0.00012292
Q3TW96	UDP-N-acetylhexosamine pyrophosphorylase-like protein 1	Uap1l1	16.7096	17.3002	17.0509	16.6647	13.3251	13.6771	13.487	13.6935	-10.5682	9.08168e-06	0.000123557
A0A0A0MQ80;Q3UMC0;A0A0G2JFY0	Spermatogenesis-associated protein 5	Spata5	18.0825	18.3666	18.3075	18.3435	16.9503	17.1096	16.8288	17.0936	-2.42711	9.16043e-06	0.000124314
P55258	Ras-related protein Rab-8A	Rab8a	19.7056	20.0649	19.7278	19.6871	16.3874	16.2815	16.371	16.2817	-11.1105	9.29125e-06	0.000125771
Q61160	FAS-associated death domain protein	Fadd	17.5911	17.32	17.7148	17.3808	14.8557	14.9843	15.4233	15.1929	-5.20605	9.3702e-06	0.000126521
P30276	G2/mitotic-specific cyclin-B2	Ccnb2	17.9393	18.1761	18.1267	18.1693	15.5623	16.0088	15.9289	15.7495	-4.86857	9.52972e-06	0.000128353
P68254;F6YY69;F6VW30	14-3-3 protein theta	Ywhaq	20.7773	20.6683	20.496	20.2055	18.1439	18.005	17.7553	18.0007	-5.93662	9.54062e-06	0.000128178
P31266;Q3U6F1;E9Q7W0;A0A0J9YTV5	Recombining binding protein suppressor of hairless	Rbpj	19.6782	19.5689	19.6978	19.7891	18.1801	18.4053	18.4924	18.3897	-2.48676	9.54833e-06	0.000127962
Q9CQU0	Thioredoxin domain-containing protein 12	Txndc12	18.8205	18.6858	18.638	18.6026	17.6792	17.7036	17.8278	17.7396	-1.93249	9.56762e-06	0.000127902
Q8CG46;A0A286YDG5	Structural maintenance of chromosomes protein 5	Smc5	15.3424	14.9675	15.3481	14.989	13.0737	12.8991	13.3079	12.7789	-4.42174	9.75622e-06	0.000130099
Q3UE92;S4R1I3;Q6P1B1	Xaa-Pro aminopeptidase 1	Xpnpep1	18.1829	18.4842	18.2769	17.8929	16.1792	15.9826	15.7045	15.8628	-4.86321	9.82353e-06	0.000130672
Q8C7V3	U3 small nucleolar RNA-associated protein 15 homolog	Utp15	16.3606	16.2506	16.4344	16.8632	13.8119	13.6855	13.0866	13.5841	-7.6212	9.84067e-06	0.000130577
A0A1W2P6F6;A0A1W2P7Q9;Q60605	Myosin light polypeptide 6	Myl6	24.0456	23.9914	23.94	24.0946	22.5699	22.7841	22.8379	22.7334	-2.4356	9.90554e-06	0.000131114
Q5XJY5	Coatomer subunit delta	Arcn1	19.4544	19.9679	19.8967	19.6965	17.7164	17.4593	17.4554	17.8685	-4.38215	9.92339e-06	0.000131028
E9Q9F5;E9Q1G8;O55131	Septin-7	Sept7	20.9568	20.8572	21.1825	21.0572	19.5078	19.5445	19.3955	19.7717	-2.74535	9.93607e-06	0.000130874
E9QMV2;Q4KML4;A0A1W2P7X0	Costars family protein ABRACL	Abracl	18.68	18.4598	18.5967	18.3389	16.9771	17.1557	17.2777	17.11	-2.62182	9.98874e-06	0.000131246
Q91Z40		Gbp7	17.4135	17.0366	17.387	17.3762	15.6072	15.3579	15.47	15.5952	-3.48258	1.00551e-05	0.000131795
Q9ERB0	Synaptosomal-associated protein 29	Snap29	17.7017	17.4816	17.5136	17.6656	15.9608	15.8812	15.9458	16.2432	-2.98777	1.01483e-05	0.000132693
A0A087WQ86;E9QM99;Q8BZN6;A0A0R4J2B7	Dedicator of cytokinesis protein 10	Dock10	16.4492	16.6266	16.5337	16.4705	14.1894	13.8475	14.0052	14.2309	-5.44682	1.01522e-05	0.000132422
Q9JM76;H7BWZ3;D3Z2F7;D3Z2F8;A0A0G2JFK7	Actin-related protein 2/3 complex subunit 3	Arpc3	21.7209	21.6561	21.8793	22.1486	19.7003	19.5597	19.7177	19.9307	-4.37955	1.02563e-05	0.000133457
Q80Y44	Probable ATP-dependent RNA helicase DDX10	Ddx10	15.915	16.1245	15.751	16.168	14.0307	13.9915	14.3928	13.9543	-3.72127	1.02605e-05	0.000133188
A0A0R4J0H7;Q8K2Z4	Condensin complex subunit 1	Ncapd2	18.5388	18.4255	18.7283	18.5016	16.0593	16.1373	16.149	16.1272	-5.4051	1.02759e-05	0.000133066
A0A1Y7VMH3;Q80X41	Serine/threonine-protein kinase VRK1	Vrk1	18.3859	18.4116	18.3317	18.3878	16.8344	16.8344	16.8569	17.0224	-2.80957	1.02885e-05	0.000132909
Q8CGP5;C0HKE9;C0HKE8;C0HKE7;C0HKE6;C0HKE5;C0HKE4;C0HKE3;C0HKE2;C0HKE1;Q8CGP6;Q8BFU2;A0A0N4SV66;Q8CGP4;Q8R1M2	Histone H2A type 1-F;Histone H2A type 1-H;Histone H2A type 3;Histone H2A;Histone H2A.J	Hist1h2af;Hist1h2ah;Hist3h2a;Hist1h2aa;H2afj	26.3604	26.2687	26.4497	26.5322	25.1179	25.0313	24.7615	24.929	-2.71351	1.02905e-05	0.000132616
[truncated: 4,957 more rows]

## Sheet: DE_KOvWT
Majority protein IDs	Protein names	Gene names	Log2_WT_1	Log2_WT_2	Log2_WT_3	Log2_WT_4	Log2_KO_1	Log2_KO_2	Log2_KO_3	Log2_KO_4	FC	T.test
[truncated: 5,249 more rows]

[truncated: 2 more sheets: GC7vMock_selected, KOvWT_selected]
