# Supplementary material for: Translation factor eIF5a is essential for IFNγ production and cell cycle regulation in primary CD8+ T lymphocytes
Source: Nat Commun. 2022 Dec 17;13:7796. doi: 10.1038/s41467-022-35252-y (PMC9759561; doi:10.1038/s41467-022-35252-y)
Supplement: Supplementary file 5 — Supplementary Data 2 [file 41467_2022_35252_MOESM5_ESM.xlsx]

## Sheet: RNA_protein-coding_cpm3+
	source	type	score	phase	gene_id	gene_version	gene_name	gene_source	gene_biotype	logFC	logCPM	F	PValue	FDR	-Log10FDR
ENSMUSG00000064351	insdc	gene	NA	NA	ENSMUSG00000064351	1	mt-Co1	insdc	protein_coding	-5.27308	11.9328	3071.03	5.65353e-16	6.32235e-12	11.1991
ENSMUSG00000022468	ensembl_havana	gene	NA	NA	ENSMUSG00000022468	12	Endou	ensembl_havana	protein_coding	-5.6637	4.78355	2328.27	3.01517e-15	1.68593e-11	10.7732
ENSMUSG00000028362	ensembl_havana	gene	NA	NA	ENSMUSG00000028362	2	Tnfsf8	ensembl_havana	protein_coding	3.12829	5.16204	2047.58	6.55064e-15	1.8906e-11	10.7234
ENSMUSG00000021069	ensembl_havana	gene	NA	NA	ENSMUSG00000021069	17	Pygl	ensembl_havana	protein_coding	-2.70984	6.47526	1998.2	7.59103e-15	1.8906e-11	10.7234
ENSMUSG00000064354	insdc	gene	NA	NA	ENSMUSG00000064354	1	mt-Co2	insdc	protein_coding	-4.56423	10.4115	1930.53	9.34573e-15	1.8906e-11	10.7234
ENSMUSG00000064368	insdc	gene	NA	NA	ENSMUSG00000064368	1	mt-Nd6	insdc	protein_coding	-2.89683	7.11692	1707.5	1.96025e-14	3.13163e-11	10.5042
ENSMUSG00000005125	ensembl_havana	gene	NA	NA	ENSMUSG00000005125	13	Ndrg1	ensembl_havana	protein_coding	-3.0182	7.70743	1592.43	2.98543e-14	3.70956e-11	10.4307
ENSMUSG00000064370	insdc	gene	NA	NA	ENSMUSG00000064370	1	mt-Cytb	insdc	protein_coding	-2.93958	9.05592	1447.63	5.303e-14	4.23596e-11	10.373
ENSMUSG00000064358	insdc	gene	NA	NA	ENSMUSG00000064358	1	mt-Co3	insdc	protein_coding	-4.47701	9.0815	1479.83	4.64476e-14	4.23596e-11	10.373
ENSMUSG00000025348	ensembl_havana	gene	NA	NA	ENSMUSG00000025348	9	Itga7	ensembl_havana	protein_coding	-6.97571	4.42821	1524.94	3.87597e-14	4.23596e-11	10.373
ENSMUSG00000030785	ensembl_havana	gene	NA	NA	ENSMUSG00000030785	8	Cox6a2	ensembl_havana	protein_coding	4.86698	5.02612	1321.98	9.16211e-14	6.83066e-11	10.1655
ENSMUSG00000026249	ensembl_havana	gene	NA	NA	ENSMUSG00000026249	10	Serpine2	ensembl_havana	protein_coding	4.42052	6.81975	1290.82	1.05764e-13	7.37407e-11	10.1323
ENSMUSG00000037071	ensembl_havana	gene	NA	NA	ENSMUSG00000037071	3	Scd1	ensembl_havana	protein_coding	-3.30636	7.22096	1278.41	1.12098e-13	7.37407e-11	10.1323
ENSMUSG00000000530	ensembl_havana	gene	NA	NA	ENSMUSG00000000530	16	Acvrl1	ensembl_havana	protein_coding	-3.78072	5.5013	1261.38	1.21515e-13	7.54947e-11	10.1221
ENSMUSG00000017390	ensembl_havana	gene	NA	NA	ENSMUSG00000017390	15	Aldoc	ensembl_havana	protein_coding	-3.22727	7.3546	1242.67	1.32951e-13	7.82523e-11	10.1065
ENSMUSG00000006800	ensembl_havana	gene	NA	NA	ENSMUSG00000006800	14	Sulf2	ensembl_havana	protein_coding	5.20314	4.17934	1187.52	1.74693e-13	9.01432e-11	10.0451
ENSMUSG00000028179	ensembl_havana	gene	NA	NA	ENSMUSG00000028179	12	Cth	ensembl_havana	protein_coding	3.45787	4.74123	1173.66	1.87479e-13	9.01432e-11	10.0451
ENSMUSG00000026796	ensembl_havana	gene	NA	NA	ENSMUSG00000026796	16	Fam129b	ensembl_havana	protein_coding	-2.84384	5.30122	1167.54	1.93458e-13	9.01432e-11	10.0451
ENSMUSG00000064356	insdc	gene	NA	NA	ENSMUSG00000064356	3	mt-Atp8	insdc	protein_coding	-3.25977	4.03557	1167.71	1.93297e-13	9.01432e-11	10.0451
ENSMUSG00000004933	ensembl_havana	gene	NA	NA	ENSMUSG00000004933	17	Matk	ensembl_havana	protein_coding	-4.92173	5.38731	1199.47	1.64482e-13	9.01432e-11	10.0451
ENSMUSG00000064357	insdc	gene	NA	NA	ENSMUSG00000064357	1	mt-Atp6	insdc	protein_coding	-3.56624	9.15483	1140.71	2.22482e-13	9.56931e-11	10.0191
ENSMUSG00000026959	ensembl_havana	gene	NA	NA	ENSMUSG00000026959	13	Grin1	ensembl_havana	protein_coding	-6.07305	3.14078	1123.81	2.43375e-13	1.00802e-10	9.99653
ENSMUSG00000064367	insdc	gene	NA	NA	ENSMUSG00000064367	1	mt-Nd5	insdc	protein_coding	-3.15795	9.02841	1102.11	2.7363e-13	1.05564e-10	9.97648
ENSMUSG00000026573	ensembl_havana	gene	NA	NA	ENSMUSG00000026573	7	Xcl1	ensembl_havana	protein_coding	5.19507	3.76075	1057.7	3.50342e-13	1.30596e-10	9.88407
ENSMUSG00000028602	ensembl_havana	gene	NA	NA	ENSMUSG00000028602	12	Tnfrsf8	ensembl_havana	protein_coding	-4.36219	4.70662	1032.19	4.05671e-13	1.46342e-10	9.83463
ENSMUSG00000064363	insdc	gene	NA	NA	ENSMUSG00000064363	1	mt-Nd4	insdc	protein_coding	-2.87876	8.98452	1019.61	4.36663e-13	1.526e-10	9.81645
ENSMUSG00000068566	ensembl_havana	gene	NA	NA	ENSMUSG00000068566	12	Myadm	ensembl_havana	protein_coding	-3.09674	4.06222	1010.17	4.61757e-13	1.5648e-10	9.80554
ENSMUSG00000027463	ensembl_havana	gene	NA	NA	ENSMUSG00000027463	14	Slc52a3	ensembl_havana	protein_coding	-2.52967	4.26348	992.117	5.14546e-13	1.68221e-10	9.77412
ENSMUSG00000068874	ensembl_havana	gene	NA	NA	ENSMUSG00000068874	13	Selenbp1	ensembl_havana	protein_coding	-3.36093	5.85524	988.244	5.26772e-13	1.68221e-10	9.77412
ENSMUSG00000014813	ensembl_havana	gene	NA	NA	ENSMUSG00000014813	9	Stc1	ensembl_havana	protein_coding	-5.55921	3.03648	983.705	5.41531e-13	1.68221e-10	9.77412
ENSMUSG00000035547	ensembl_havana	gene	NA	NA	ENSMUSG00000035547	14	Capn5	ensembl_havana	protein_coding	-2.76314	4.36945	961.258	6.21998e-13	1.87995e-10	9.72585
ENSMUSG00000046908	ensembl_havana	gene	NA	NA	ENSMUSG00000046908	5	Ltb4r1	ensembl_havana	protein_coding	-3.05593	4.8196	937.188	7.24211e-13	2.07905e-10	9.68214
ENSMUSG00000032648	ensembl_havana	gene	NA	NA	ENSMUSG00000032648	14	Pygm	ensembl_havana	protein_coding	-3.11774	5.29524	937.007	7.25054e-13	2.07905e-10	9.68214
ENSMUSG00000024665	ensembl_havana	gene	NA	NA	ENSMUSG00000024665	8	Fads2	ensembl_havana	protein_coding	-1.98837	6.84018	927.696	7.69817e-13	2.15221e-10	9.66711
ENSMUSG00000017400	ensembl_havana	gene	NA	NA	ENSMUSG00000017400	10	Stac2	ensembl_havana	protein_coding	-4.33498	4.18822	887.015	1.00732e-12	2.68211e-10	9.57152
ENSMUSG00000000244	ensembl_havana	gene	NA	NA	ENSMUSG00000000244	17	Tspan32	ensembl_havana	protein_coding	-2.12686	5.13773	868.087	1.14636e-12	2.98133e-10	9.52559
ENSMUSG00000030584	ensembl_havana	gene	NA	NA	ENSMUSG00000030584	14	Dpf1	ensembl_havana	protein_coding	-3.5687	3.58028	858.897	1.22185e-12	3.10545e-10	9.50788
ENSMUSG00000040703	ensembl_havana	gene	NA	NA	ENSMUSG00000040703	11	Cyp2s1	ensembl_havana	protein_coding	-3.56474	4.47872	838.649	1.4096e-12	3.50302e-10	9.45556
ENSMUSG00000022218	ensembl_havana	gene	NA	NA	ENSMUSG00000022218	16	Tgm1	ensembl_havana	protein_coding	-2.81617	3.66174	834.14	1.45587e-12	3.53934e-10	9.45108
ENSMUSG00000006651	ensembl_havana	gene	NA	NA	ENSMUSG00000006651	8	Aplp1	ensembl_havana	protein_coding	-2.23291	4.38759	768.75	2.37344e-12	5.41677e-10	9.26626
ENSMUSG00000030208	ensembl_havana	gene	NA	NA	ENSMUSG00000030208	15	Emp1	ensembl_havana	protein_coding	-1.63131	6.60166	761.554	2.51083e-12	5.61572e-10	9.25059
ENSMUSG00000026879	ensembl_havana	gene	NA	NA	ENSMUSG00000026879	14	Gsn	ensembl_havana	protein_coding	-2.45965	6.10955	753.436	2.67707e-12	5.87014e-10	9.23135
ENSMUSG00000005447	ensembl_havana	gene	NA	NA	ENSMUSG00000005447	12	Pafah1b3	ensembl_havana	protein_coding	-2.10909	5.2434	738.032	3.0291e-12	6.51432e-10	9.18613
ENSMUSG00000041801	ensembl_havana	gene	NA	NA	ENSMUSG00000041801	5	Phlda3	ensembl_havana	protein_coding	2.32379	5.86345	694.307	4.36363e-12	8.66609e-10	9.06218
ENSMUSG00000025025	ensembl_havana	gene	NA	NA	ENSMUSG00000025025	14	Mxi1	ensembl_havana	protein_coding	-1.55836	6.47803	692.892	4.41712e-12	8.66609e-10	9.06218
ENSMUSG00000004558	ensembl_havana	gene	NA	NA	ENSMUSG00000004558	15	Ndrg2	ensembl_havana	protein_coding	-1.77815	5.90764	695.952	4.30235e-12	8.66609e-10	9.06218
ENSMUSG00000022051	ensembl_havana	gene	NA	NA	ENSMUSG00000022051	15	Bnip3l	ensembl_havana	protein_coding	-1.58407	7.7442	665.654	5.61244e-12	1.08214e-09	8.96572
ENSMUSG00000026576	ensembl_havana	gene	NA	NA	ENSMUSG00000026576	12	Atp1b1	ensembl_havana	protein_coding	2.50479	3.88189	663.591	5.71744e-12	1.0837e-09	8.96509
ENSMUSG00000032114	ensembl_havana	gene	NA	NA	ENSMUSG00000032114	9	Slc37a4	ensembl_havana	protein_coding	-1.61975	5.97388	646.255	6.69601e-12	1.24802e-09	8.90378
ENSMUSG00000044734	ensembl_havana	gene	NA	NA	ENSMUSG00000044734	16	Serpinb1a	ensembl_havana	protein_coding	-3.22299	4.65177	642.505	6.93266e-12	1.27095e-09	8.89587
ENSMUSG00000064341	insdc	gene	NA	NA	ENSMUSG00000064341	1	mt-Nd1	insdc	protein_coding	-2.75576	9.51055	635.414	7.40714e-12	1.33603e-09	8.87418
ENSMUSG00000036587	ensembl_havana	gene	NA	NA	ENSMUSG00000036587	13	Fut7	ensembl_havana	protein_coding	-2.28655	4.61361	614.382	9.05375e-12	1.582e-09	8.80079
ENSMUSG00000030556	ensembl_havana	gene	NA	NA	ENSMUSG00000030556	13	Lrrc28	ensembl_havana	protein_coding	2.00789	4.90188	603.955	1.00263e-11	1.72499e-09	8.76321
ENSMUSG00000024300	ensembl_havana	gene	NA	NA	ENSMUSG00000024300	17	Myo1f	ensembl_havana	protein_coding	-1.99783	7.14396	596.058	1.08444e-11	1.81005e-09	8.74231
ENSMUSG00000022707	ensembl_havana	gene	NA	NA	ENSMUSG00000022707	16	Gbe1	ensembl_havana	protein_coding	-2.50454	6.03704	596.413	1.08059e-11	1.81005e-09	8.74231
ENSMUSG00000019970	ensembl_havana	gene	NA	NA	ENSMUSG00000019970	15	Sgk1	ensembl_havana	protein_coding	-1.67027	4.59796	593.037	1.11778e-11	1.83825e-09	8.7356
ENSMUSG00000028073	ensembl_havana	gene	NA	NA	ENSMUSG00000028073	15	Pear1	ensembl_havana	protein_coding	-1.58083	5.87526	587.803	1.17839e-11	1.88256e-09	8.72525
ENSMUSG00000031765	ensembl_havana	gene	NA	NA	ENSMUSG00000031765	8	Mt1	ensembl_havana	protein_coding	-2.78241	8.09034	589.157	1.16235e-11	1.88256e-09	8.72525
ENSMUSG00000030589	ensembl_havana	gene	NA	NA	ENSMUSG00000030589	15	Rasgrp4	ensembl_havana	protein_coding	-2.18545	4.93216	578.52	1.29559e-11	2.04064e-09	8.69023
ENSMUSG00000028893	ensembl_havana	gene	NA	NA	ENSMUSG00000028893	8	Sesn2	ensembl_havana	protein_coding	1.36839	6.50892	574.257	1.35392e-11	2.10289e-09	8.67718
ENSMUSG00000037855	ensembl_havana	gene	NA	NA	ENSMUSG00000037855	15	Zfp365	ensembl_havana	protein_coding	2.33438	4.19644	565.572	1.48251e-11	2.24039e-09	8.64968
ENSMUSG00000035273	ensembl_havana	gene	NA	NA	ENSMUSG00000035273	14	Hpse	ensembl_havana	protein_coding	-1.66587	4.81126	565.811	1.47878e-11	2.24039e-09	8.64968
ENSMUSG00000041977	ensembl_havana	gene	NA	NA	ENSMUSG00000041977	18	Arhgef11	ensembl_havana	protein_coding	-3.35667	3.97631	541.581	1.91868e-11	2.86088e-09	8.5435
ENSMUSG00000030609	ensembl_havana	gene	NA	NA	ENSMUSG00000030609	18	Aen	ensembl_havana	protein_coding	1.60445	6.54082	533.946	2.08769e-11	3.03204e-09	8.51827
ENSMUSG00000024525	ensembl_havana	gene	NA	NA	ENSMUSG00000024525	7	Impa2	ensembl_havana	protein_coding	-1.52597	7.64182	527.053	2.25536e-11	3.19262e-09	8.49585
ENSMUSG00000043421	ensembl_havana	gene	NA	NA	ENSMUSG00000043421	8	Hilpda	ensembl_havana	protein_coding	-2.15721	5.10553	519.553	2.45589e-11	3.34929e-09	8.47505
ENSMUSG00000026825	ensembl_havana	gene	NA	NA	ENSMUSG00000026825	17	Dnm1	ensembl_havana	protein_coding	-2.52408	4.51741	519.671	2.45257e-11	3.34929e-09	8.47505
ENSMUSG00000028943	ensembl_havana	gene	NA	NA	ENSMUSG00000028943	18	Espn	ensembl_havana	protein_coding	-2.02496	5.21399	516.903	2.53164e-11	3.3704e-09	8.47232
ENSMUSG00000045667	ensembl_havana	gene	NA	NA	ENSMUSG00000045667	14	Smtnl2	ensembl_havana	protein_coding	-4.12941	4.12817	517.746	2.50724e-11	3.3704e-09	8.47232
ENSMUSG00000060591	ensembl_havana	gene	NA	NA	ENSMUSG00000060591	9	Ifitm2	ensembl_havana	protein_coding	-2.13108	6.6135	511.69	2.6888e-11	3.49638e-09	8.45638
ENSMUSG00000024556	ensembl_havana	gene	NA	NA	ENSMUSG00000024556	4	Me2	ensembl_havana	protein_coding	-1.71308	7.63694	510.527	2.72538e-11	3.50321e-09	8.45553
ENSMUSG00000025791	ensembl_havana	gene	NA	NA	ENSMUSG00000025791	18	Pgm1	ensembl_havana	protein_coding	-2.21342	7.25717	506.015	2.87295e-11	3.65093e-09	8.4376
ENSMUSG00000035105	ensembl_havana	gene	NA	NA	ENSMUSG00000035105	5	Egln3	ensembl_havana	protein_coding	-2.58837	7.97914	494.284	3.30223e-11	4.10321e-09	8.38688
ENSMUSG00000059714	ensembl_havana	gene	NA	NA	ENSMUSG00000059714	13	Flot1	ensembl_havana	protein_coding	-1.92231	6.07667	487.656	3.5777e-11	4.39664e-09	8.35688
ENSMUSG00000020689	ensembl_havana	gene	NA	NA	ENSMUSG00000020689	4	Itgb3	ensembl_havana	protein_coding	-1.3839	5.78947	485.572	3.66978e-11	4.44651e-09	8.35198
ENSMUSG00000093930	ensembl_havana	gene	NA	NA	ENSMUSG00000093930	2	Hmgcs1	ensembl_havana	protein_coding	-1.46011	8.36578	484.95	3.6978e-11	4.44651e-09	8.35198
ENSMUSG00000064247	ensembl_havana	gene	NA	NA	ENSMUSG00000064247	14	Plcxd1	ensembl_havana	protein_coding	-2.75902	4.59979	481.796	3.84375e-11	4.5277e-09	8.34412
ENSMUSG00000006567	ensembl_havana	gene	NA	NA	ENSMUSG00000006567	11	Atp7b	ensembl_havana	protein_coding	-4.01243	3.15791	481.743	3.8463e-11	4.5277e-09	8.34412
ENSMUSG00000004707	ensembl_havana	gene	NA	NA	ENSMUSG00000004707	14	Ly9	ensembl_havana	protein_coding	-1.32152	6.24227	478.636	3.99675e-11	4.61144e-09	8.33616
ENSMUSG00000017314	ensembl_havana	gene	NA	NA	ENSMUSG00000017314	12	Mpp2	ensembl_havana	protein_coding	-1.51949	6.43533	477.522	4.05242e-11	4.61144e-09	8.33616
ENSMUSG00000032392	ensembl_havana	gene	NA	NA	ENSMUSG00000032392	11	Parp16	ensembl_havana	protein_coding	-1.58485	5.14604	476.929	4.08238e-11	4.61144e-09	8.33616
ENSMUSG00000021591	ensembl_havana	gene	NA	NA	ENSMUSG00000021591	8	Glrx	ensembl_havana	protein_coding	-1.46789	6.66001	470.37	4.4318e-11	4.95608e-09	8.30486
ENSMUSG00000015202	ensembl_havana	gene	NA	NA	ENSMUSG00000015202	13	Cnksr3	ensembl_havana	protein_coding	2.12112	3.56258	467.841	4.5757e-11	4.97927e-09	8.30283
ENSMUSG00000045763	ensembl_havana	gene	NA	NA	ENSMUSG00000045763	8	Basp1	ensembl_havana	protein_coding	-1.55511	6.17462	466.9	4.63064e-11	4.97927e-09	8.30283
ENSMUSG00000024940	ensembl_havana	gene	NA	NA	ENSMUSG00000024940	11	Ltbp3	ensembl_havana	protein_coding	-2.40664	3.04234	468.389	4.54406e-11	4.97927e-09	8.30283
ENSMUSG00000045294	ensembl_havana	gene	NA	NA	ENSMUSG00000045294	11	Insig1	ensembl_havana	protein_coding	-1.19207	7.20499	463.95	4.80793e-11	5.07236e-09	8.29479
ENSMUSG00000032267	ensembl_havana	gene	NA	NA	ENSMUSG00000032267	8	Usp28	ensembl_havana	protein_coding	-1.4277	5.59834	460.597	5.01912e-11	5.19712e-09	8.28424
ENSMUSG00000031955	ensembl_havana	gene	NA	NA	ENSMUSG00000031955	10	Bcar1	ensembl_havana	protein_coding	-3.79734	3.02309	460.675	5.01411e-11	5.19712e-09	8.28424
ENSMUSG00000038418	ensembl_havana	gene	NA	NA	ENSMUSG00000038418	7	Egr1	ensembl_havana	protein_coding	-1.82546	7.9733	449.235	5.81961e-11	5.9707e-09	8.22397
ENSMUSG00000043445	ensembl_havana	gene	NA	NA	ENSMUSG00000043445	7	Pgp	ensembl_havana	protein_coding	-1.80876	6.66079	440.504	6.53682e-11	6.46913e-09	8.18915
ENSMUSG00000032946	ensembl_havana	gene	NA	NA	ENSMUSG00000032946	16	Rasgrp2	ensembl_havana	protein_coding	-1.91293	7.5736	440.875	6.50433e-11	6.46913e-09	8.18915
ENSMUSG00000027663	ensembl_havana	gene	NA	NA	ENSMUSG00000027663	12	Zmat3	ensembl_havana	protein_coding	2.54192	6.96425	438.063	6.75534e-11	6.5125e-09	8.18625
ENSMUSG00000056413	ensembl_havana	gene	NA	NA	ENSMUSG00000056413	16	Adap1	ensembl_havana	protein_coding	-1.55157	5.65772	438.373	6.72717e-11	6.5125e-09	8.18625
ENSMUSG00000042870	ensembl_havana	gene	NA	NA	ENSMUSG00000042870	15	Tom1	ensembl_havana	protein_coding	-1.71662	4.42484	438.574	6.70897e-11	6.5125e-09	8.18625
ENSMUSG00000004952	ensembl_havana	gene	NA	NA	ENSMUSG00000004952	13	Rasa4	ensembl_havana	protein_coding	-1.91235	4.76501	436.353	6.91363e-11	6.60813e-09	8.17992
ENSMUSG00000032231	ensembl_havana	gene	NA	NA	ENSMUSG00000032231	14	Anxa2	ensembl_havana	protein_coding	-2.18398	9.15585	432.051	7.33103e-11	6.94771e-09	8.15816
ENSMUSG00000024968	ensembl_havana	gene	NA	NA	ENSMUSG00000024968	14	Rcor2	ensembl_havana	protein_coding	-2.36431	3.93746	427.838	7.76858e-11	7.30051e-09	8.13665
ENSMUSG00000024053	ensembl_havana	gene	NA	NA	ENSMUSG00000024053	11	Emilin2	ensembl_havana	protein_coding	-3.85282	6.97927	423.012	8.30772e-11	7.67811e-09	8.11475
ENSMUSG00000055629	ensembl_havana	gene	NA	NA	ENSMUSG00000055629	5	B4galnt4	ensembl_havana	protein_coding	-1.88619	5.14787	421.728	8.45847e-11	7.75337e-09	8.11051
ENSMUSG00000040918	ensembl_havana	gene	NA	NA	ENSMUSG00000040918	12	Slc19a2	ensembl_havana	protein_coding	1.93627	6.18034	419.475	8.73058e-11	7.77348e-09	8.10938
ENSMUSG00000028671	ensembl_havana	gene	NA	NA	ENSMUSG00000028671	16	Gale	ensembl_havana	protein_coding	-2.02828	5.49286	420.338	8.62515e-11	7.77348e-09	8.10938
ENSMUSG00000020646	ensembl_havana	gene	NA	NA	ENSMUSG00000020646	17	Mboat2	ensembl_havana	protein_coding	-2.0628	3.59838	419.249	8.75846e-11	7.77348e-09	8.10938
ENSMUSG00000024197	ensembl_havana	gene	NA	NA	ENSMUSG00000024197	10	Plin3	ensembl_havana	protein_coding	-1.70676	5.77782	417.605	8.96435e-11	7.89357e-09	8.10273
ENSMUSG00000045092	ensembl_havana	gene	NA	NA	ENSMUSG00000045092	8	S1pr1	ensembl_havana	protein_coding	-2.17314	4.9796	415.372	9.25295e-11	8.08404e-09	8.09237
ENSMUSG00000037161	ensembl_havana	gene	NA	NA	ENSMUSG00000037161	14	Mgarp	ensembl_havana	protein_coding	-3.04922	5.20558	414.516	9.3665e-11	8.11981e-09	8.09045
ENSMUSG00000023832	ensembl_havana	gene	NA	NA	ENSMUSG00000023832	14	Acat2	ensembl_havana	protein_coding	-1.25463	6.79059	402.634	1.11225e-10	9.42298e-09	8.02581
ENSMUSG00000019194	ensembl_havana	gene	NA	NA	ENSMUSG00000019194	15	Scn1b	ensembl_havana	protein_coding	2.74961	3.5843	398.896	1.17524e-10	9.88174e-09	8.00517
ENSMUSG00000026700	ensembl_havana	gene	NA	NA	ENSMUSG00000026700	4	Tnfsf4	ensembl_havana	protein_coding	5.02678	3.47584	396.352	1.22048e-10	1.01855e-08	7.99202
ENSMUSG00000022074	ensembl_havana	gene	NA	NA	ENSMUSG00000022074	6	Tnfrsf10b	ensembl_havana	protein_coding	1.65417	4.98212	394.577	1.25324e-10	1.02299e-08	7.99013
ENSMUSG00000066621	ensembl_havana	gene	NA	NA	ENSMUSG00000066621	12	Tecpr1	ensembl_havana	protein_coding	-1.11499	7.34443	395.341	1.23901e-10	1.02299e-08	7.99013
ENSMUSG00000105096	ensembl_havana	gene	NA	NA	ENSMUSG00000105096	1	Gbp10	ensembl_havana	protein_coding	1.71677	3.84473	393.589	1.27192e-10	1.03072e-08	7.98686
ENSMUSG00000062762	ensembl_havana	gene	NA	NA	ENSMUSG00000062762	16	Ei24	ensembl_havana	protein_coding	1.26621	7.11246	388.95	1.3641e-10	1.09746e-08	7.95961
ENSMUSG00000030029	ensembl_havana	gene	NA	NA	ENSMUSG00000030029	14	Lrig1	ensembl_havana	protein_coding	1.8582	3.67518	383.424	1.48426e-10	1.18412e-08	7.9266
ENSMUSG00000055632	ensembl_havana	gene	NA	NA	ENSMUSG00000055632	18	Hmcn2	ensembl_havana	protein_coding	2.99271	3.3183	378.106	1.61167e-10	1.26924e-08	7.89646
ENSMUSG00000065947	insdc	gene	NA	NA	ENSMUSG00000065947	3	mt-Nd4l	insdc	protein_coding	-2.44029	6.77239	374.94	1.69356e-10	1.31521e-08	7.881
ENSMUSG00000025817	ensembl_havana	gene	NA	NA	ENSMUSG00000025817	12	Nudt5	ensembl_havana	protein_coding	1.09812	6.47575	367.392	1.90917e-10	1.46235e-08	7.83495
ENSMUSG00000020326	ensembl_havana	gene	NA	NA	ENSMUSG00000020326	7	Ccng1	ensembl_havana	protein_coding	1.81079	8.78851	362.697	2.05942e-10	1.55611e-08	7.80796
ENSMUSG00000022885	ensembl_havana	gene	NA	NA	ENSMUSG00000022885	16	St6gal1	ensembl_havana	protein_coding	-2.33133	7.6002	361.069	2.1147e-10	1.58716e-08	7.79938
ENSMUSG00000006494	ensembl_havana	gene	NA	NA	ENSMUSG00000006494	11	Pdk1	ensembl_havana	protein_coding	-1.33102	7.36451	358.906	2.19083e-10	1.63334e-08	7.78692
ENSMUSG00000031453	ensembl_havana	gene	NA	NA	ENSMUSG00000031453	16	Rasa3	ensembl_havana	protein_coding	-1.16807	6.87539	357.876	2.2282e-10	1.63934e-08	7.78533
ENSMUSG00000041957	ensembl_havana	gene	NA	NA	ENSMUSG00000041957	15	Pkp2	ensembl_havana	protein_coding	-3.69452	3.94798	357.971	2.22471e-10	1.63934e-08	7.78533
ENSMUSG00000021779	ensembl_havana	gene	NA	NA	ENSMUSG00000021779	17	Thrb	ensembl_havana	protein_coding	2.14407	3.41613	354.827	2.34329e-10	1.71275e-08	7.76631
ENSMUSG00000026604	ensembl_havana	gene	NA	NA	ENSMUSG00000026604	17	Ptpn14	ensembl_havana	protein_coding	3.48634	4.07753	352.816	2.42299e-10	1.75538e-08	7.75563
ENSMUSG00000044005	ensembl_havana	gene	NA	NA	ENSMUSG00000044005	13	Gls2	ensembl_havana	protein_coding	-1.67699	3.8185	352.568	2.43302e-10	1.75538e-08	7.75563
ENSMUSG00000042622	ensembl_havana	gene	NA	NA	ENSMUSG00000042622	14	Maff	ensembl_havana	protein_coding	-1.64686	4.27625	351.025	2.49659e-10	1.78914e-08	7.74736
ENSMUSG00000022385	ensembl_havana	gene	NA	NA	ENSMUSG00000022385	11	Gtse1	ensembl_havana	protein_coding	1.22792	7.25026	348.238	2.61643e-10	1.85187e-08	7.73239
ENSMUSG00000055407	ensembl_havana	gene	NA	NA	ENSMUSG00000055407	14	Map6	ensembl_havana	protein_coding	-2.26561	4.6613	347.6	2.6448e-10	1.86018e-08	7.73045
ENSMUSG00000030084	ensembl_havana	gene	NA	NA	ENSMUSG00000030084	11	Plxna1	ensembl_havana	protein_coding	3.24626	5.27809	347.125	2.66619e-10	1.8635e-08	7.72967
ENSMUSG00000035504	ensembl_havana	gene	NA	NA	ENSMUSG00000035504	16	Reep6	ensembl_havana	protein_coding	2.0529	3.03061	344.201	2.80212e-10	1.94634e-08	7.71078
ENSMUSG00000030718	ensembl_havana	gene	NA	NA	ENSMUSG00000030718	9	Ppme1	ensembl_havana	protein_coding	-1.15897	6.67836	342.471	2.88635e-10	1.99248e-08	7.70061
ENSMUSG00000027605	ensembl_havana	gene	NA	NA	ENSMUSG00000027605	18	Acss2	ensembl_havana	protein_coding	-1.90566	4.48972	337.228	3.16026e-10	2.16817e-08	7.66391
ENSMUSG00000087651	ensembl_havana	gene	NA	NA	ENSMUSG00000087651	3	1500009L16Rik	ensembl_havana	protein_coding	-1.60791	6.03267	334.916	3.29061e-10	2.23023e-08	7.65165
ENSMUSG00000068744	ensembl_havana	gene	NA	NA	ENSMUSG00000068744	12	Psrc1	ensembl_havana	protein_coding	2.43853	7.35775	334.053	3.34087e-10	2.25066e-08	7.64769
ENSMUSG00000040234	ensembl_havana	gene	NA	NA	ENSMUSG00000040234	16	Tm7sf3	ensembl_havana	protein_coding	1.16567	5.29698	333.259	3.38784e-10	2.25513e-08	7.64683
ENSMUSG00000022221	ensembl_havana	gene	NA	NA	ENSMUSG00000022221	14	Ripk3	ensembl_havana	protein_coding	-1.2671	6.40997	333.308	3.38492e-10	2.25513e-08	7.64683
ENSMUSG00000025017	ensembl_havana	gene	NA	NA	ENSMUSG00000025017	10	Pik3ap1	ensembl_havana	protein_coding	-1.64454	6.52817	331.778	3.47766e-10	2.30122e-08	7.63804
ENSMUSG00000021200	ensembl_havana	gene	NA	NA	ENSMUSG00000021200	14	Asb2	ensembl_havana	protein_coding	2.70745	5.79549	331.04	3.5234e-10	2.31778e-08	7.63493
ENSMUSG00000033105	ensembl_havana	gene	NA	NA	ENSMUSG00000033105	12	Lss	ensembl_havana	protein_coding	-1.53847	6.8401	329.961	3.59161e-10	2.34883e-08	7.62915
ENSMUSG00000064345	insdc	gene	NA	NA	ENSMUSG00000064345	1	mt-Nd2	insdc	protein_coding	-1.96977	9.05931	327.785	3.73384e-10	2.42765e-08	7.61481
ENSMUSG00000038807	ensembl_havana	gene	NA	NA	ENSMUSG00000038807	18	Rap1gap2	ensembl_havana	protein_coding	-2.97917	3.85468	326.559	3.81689e-10	2.4673e-08	7.60778
ENSMUSG00000071547	ensembl_havana	gene	NA	NA	ENSMUSG00000071547	4	Nt5dc2	ensembl_havana	protein_coding	-1.20965	5.07067	326.069	3.85068e-10	2.47483e-08	7.60645
ENSMUSG00000022957	ensembl_havana	gene	NA	NA	ENSMUSG00000022957	20	Itsn1	ensembl_havana	protein_coding	-1.43238	4.20995	325.061	3.92125e-10	2.49155e-08	7.60353
ENSMUSG00000021340	ensembl_havana	gene	NA	NA	ENSMUSG00000021340	13	Gpld1	ensembl_havana	protein_coding	-2.71282	5.56955	325.2	3.91147e-10	2.49155e-08	7.60353
ENSMUSG00000027435	ensembl_havana	gene	NA	NA	ENSMUSG00000027435	8	Cd93	ensembl_havana	protein_coding	-2.31088	4.3636	323.947	4.00107e-10	2.51371e-08	7.59969
ENSMUSG00000031349	ensembl_havana	gene	NA	NA	ENSMUSG00000031349	4	Nsdhl	ensembl_havana	protein_coding	-1.18208	5.3142	323.562	4.02905e-10	2.51715e-08	7.59909
ENSMUSG00000063659	ensembl_havana	gene	NA	NA	ENSMUSG00000063659	11	Zbtb18	ensembl_havana	protein_coding	1.34484	4.56593	319.091	4.37171e-10	2.6862e-08	7.57086
ENSMUSG00000034586	ensembl_havana	gene	NA	NA	ENSMUSG00000034586	14	Hid1	ensembl_havana	protein_coding	-1.72524	5.02703	318.207	4.44341e-10	2.71534e-08	7.56618
ENSMUSG00000054612	ensembl_havana	gene	NA	NA	ENSMUSG00000054612	4	Mgmt	ensembl_havana	protein_coding	2.27315	3.8165	315.469	4.67433e-10	2.80932e-08	7.5514
ENSMUSG00000020614	ensembl_havana	gene	NA	NA	ENSMUSG00000020614	13	Fam20a	ensembl_havana	protein_coding	-2.20838	4.13407	315.201	4.69768e-10	2.80932e-08	7.5514
ENSMUSG00000073421	ensembl_havana	gene	NA	NA	ENSMUSG00000073421	6	H2-Ab1	ensembl_havana	protein_coding	-1.85592	6.55459	312.719	4.92042e-10	2.91138e-08	7.5359
ENSMUSG00000021133	ensembl_havana	gene	NA	NA	ENSMUSG00000021133	9	Susd6	ensembl_havana	protein_coding	1.57268	5.15154	311.257	5.05747e-10	2.96114e-08	7.52854
ENSMUSG00000006310	ensembl_havana	gene	NA	NA	ENSMUSG00000006310	10	Zbtb32	ensembl_havana	protein_coding	-1.34686	6.85265	311.431	5.04092e-10	2.96114e-08	7.52854
ENSMUSG00000041040	ensembl_havana	gene	NA	NA	ENSMUSG00000041040	12	Fam117b	ensembl_havana	protein_coding	-1.0578	6.25265	309.899	5.18863e-10	3.01016e-08	7.52141
ENSMUSG00000028032	ensembl_havana	gene	NA	NA	ENSMUSG00000028032	13	Papss1	ensembl_havana	protein_coding	-1.16028	5.67601	309.834	5.19504e-10	3.01016e-08	7.52141
ENSMUSG00000023175	ensembl_havana	gene	NA	NA	ENSMUSG00000023175	15	Bsg	ensembl_havana	protein_coding	-1.39134	9.23506	308.57	5.32092e-10	3.05148e-08	7.51549
ENSMUSG00000020228	ensembl_havana	gene	NA	NA	ENSMUSG00000020228	11	Helb	ensembl_havana	protein_coding	-1.15148	6.65833	307.522	5.428e-10	3.08129e-08	7.51127
ENSMUSG00000029121	ensembl_havana	gene	NA	NA	ENSMUSG00000029121	16	Crmp1	ensembl_havana	protein_coding	-2.18147	4.3264	307.71	5.40869e-10	3.08129e-08	7.51127
ENSMUSG00000039899	ensembl_havana	gene	NA	NA	ENSMUSG00000039899	5	Fgl2	ensembl_havana	protein_coding	-2.19956	5.56944	306.984	5.48404e-10	3.09737e-08	7.50901
ENSMUSG00000022661	ensembl_havana	gene	NA	NA	ENSMUSG00000022661	14	Cd200	ensembl_havana	protein_coding	1.76417	4.53943	306.279	5.55833e-10	3.12356e-08	7.50535
ENSMUSG00000025545	ensembl_havana	gene	NA	NA	ENSMUSG00000025545	10	Clybl	ensembl_havana	protein_coding	-1.53767	5.02138	305.154	5.67939e-10	3.17563e-08	7.49817
ENSMUSG00000032661	ensembl_havana	gene	NA	NA	ENSMUSG00000032661	9	Oas3	ensembl_havana	protein_coding	-2.06233	4.88831	304.797	5.71849e-10	3.18159e-08	7.49736
ENSMUSG00000026070	ensembl_havana	gene	NA	NA	ENSMUSG00000026070	15	Il18r1	ensembl_havana	protein_coding	-1.10663	5.88081	301.125	6.1389e-10	3.38184e-08	7.47085
ENSMUSG00000074738	havana	gene	NA	NA	ENSMUSG00000074738	2	Fndc10	havana	protein_coding	1.92285	3.57002	300.553	6.2076e-10	3.40292e-08	7.46815
ENSMUSG00000053907	ensembl_havana	gene	NA	NA	ENSMUSG00000053907	10	Mat2a	ensembl_havana	protein_coding	1.03692	7.27803	299.897	6.28745e-10	3.42988e-08	7.46472
ENSMUSG00000026817	ensembl_havana	gene	NA	NA	ENSMUSG00000026817	14	Ak1	ensembl_havana	protein_coding	4.03441	3.27952	298.229	6.49607e-10	3.52649e-08	7.45266
ENSMUSG00000002332	ensembl_havana	gene	NA	NA	ENSMUSG00000002332	16	Dhrs1	ensembl_havana	protein_coding	-1.29902	5.26395	296.95	6.66153e-10	3.57693e-08	7.44649
ENSMUSG00000025289	ensembl_havana	gene	NA	NA	ENSMUSG00000025289	15	Prdx4	ensembl_havana	protein_coding	-1.58746	6.18377	297.2	6.62873e-10	3.57693e-08	7.44649
ENSMUSG00000047507	ensembl_havana	gene	NA	NA	ENSMUSG00000047507	12	Baiap3	ensembl_havana	protein_coding	-2.31375	4.00158	296.771	6.68496e-10	3.57693e-08	7.44649
ENSMUSG00000006517	ensembl_havana	gene	NA	NA	ENSMUSG00000006517	5	Mvd	ensembl_havana	protein_coding	-1.36082	6.51965	296.173	6.76437e-10	3.60219e-08	7.44343
ENSMUSG00000066258	ensembl_havana	gene	NA	NA	ENSMUSG00000066258	13	Trim12a	ensembl_havana	protein_coding	1.76253	4.74225	295.281	6.88473e-10	3.61734e-08	7.44161
ENSMUSG00000030282	ensembl_havana	gene	NA	NA	ENSMUSG00000030282	14	Cmas	ensembl_havana	protein_coding	-1.00974	6.50843	295.337	6.87713e-10	3.61734e-08	7.44161
ENSMUSG00000069662	ensembl_havana	gene	NA	NA	ENSMUSG00000069662	5	Marcks	ensembl_havana	protein_coding	1.76135	4.91573	292.645	7.25541e-10	3.74873e-08	7.42612
ENSMUSG00000031101	ensembl_havana	gene	NA	NA	ENSMUSG00000031101	6	Sash3	ensembl_havana	protein_coding	-0.944458	7.98062	292.056	7.34125e-10	3.74873e-08	7.42612
ENSMUSG00000062031	ensembl_havana	gene	NA	NA	ENSMUSG00000062031	13	Pgghg	ensembl_havana	protein_coding	-1.43153	4.52408	292.172	7.32426e-10	3.74873e-08	7.42612
ENSMUSG00000001348	ensembl_havana	gene	NA	NA	ENSMUSG00000001348	15	Acp5	ensembl_havana	protein_coding	-1.69264	4.60086	292.057	7.3412e-10	3.74873e-08	7.42612
ENSMUSG00000078566	ensembl_havana	gene	NA	NA	ENSMUSG00000078566	8	Bnip3	ensembl_havana	protein_coding	-2.35989	7.97508	292.356	7.29731e-10	3.74873e-08	7.42612
ENSMUSG00000025163	ensembl_havana	gene	NA	NA	ENSMUSG00000025163	6	Cd7	ensembl_havana	protein_coding	-3.28457	3.79928	290.371	7.59391e-10	3.86012e-08	7.4134
ENSMUSG00000017897	ensembl_havana	gene	NA	NA	ENSMUSG00000017897	18	Eya2	ensembl_havana	protein_coding	-1.85938	4.20239	285.589	8.36749e-10	4.2341e-08	7.37324
ENSMUSG00000028341	ensembl_havana	gene	NA	NA	ENSMUSG00000028341	9	Nr4a3	ensembl_havana	protein_coding	2.41445	5.37586	284.864	8.49275e-10	4.25894e-08	7.3707
ENSMUSG00000037606	ensembl_havana	gene	NA	NA	ENSMUSG00000037606	18	Osbpl5	ensembl_havana	protein_coding	-1.41141	5.13121	284.386	8.57639e-10	4.28169e-08	7.36839
ENSMUSG00000003153	ensembl_havana	gene	NA	NA	ENSMUSG00000003153	10	Slc2a3	ensembl_havana	protein_coding	-1.84217	9.2737	284.165	8.61548e-10	4.28209e-08	7.36834
ENSMUSG00000043099	ensembl_havana	gene	NA	NA	ENSMUSG00000043099	4	Hic1	ensembl_havana	protein_coding	2.31549	4.20112	283.738	8.69146e-10	4.29701e-08	7.36683
ENSMUSG00000043079	ensembl_havana	gene	NA	NA	ENSMUSG00000043079	17	Synpo	ensembl_havana	protein_coding	1.97939	3.329	283.352	8.76077e-10	4.29701e-08	7.36683
ENSMUSG00000089809	ensembl_havana	gene	NA	NA	ENSMUSG00000089809	9	Rasgef1b	ensembl_havana	protein_coding	1.60057	3.82933	283.456	8.74205e-10	4.29701e-08	7.36683
ENSMUSG00000009621	ensembl_havana	gene	NA	NA	ENSMUSG00000009621	18	Vav2	ensembl_havana	protein_coding	1.56339	4.82959	281.819	9.04265e-10	4.39669e-08	7.35687
ENSMUSG00000056671	ensembl_havana	gene	NA	NA	ENSMUSG00000056671	7	Prelid2	ensembl_havana	protein_coding	-1.33405	6.52295	280.578	9.27878e-10	4.49198e-08	7.34756
ENSMUSG00000075122	ensembl_havana	gene	NA	NA	ENSMUSG00000075122	5	Cd80	ensembl_havana	protein_coding	1.37474	6.52727	279.552	9.4792e-10	4.5535e-08	7.34166
ENSMUSG00000024937	ensembl_havana	gene	NA	NA	ENSMUSG00000024937	15	Ehbp1l1	ensembl_havana	protein_coding	-1.0529	6.08045	279.306	9.52801e-10	4.5535e-08	7.34166
ENSMUSG00000018906	ensembl_havana	gene	NA	NA	ENSMUSG00000018906	14	P4ha2	ensembl_havana	protein_coding	-1.98757	5.67084	279.491	9.49137e-10	4.5535e-08	7.34166
ENSMUSG00000025950	ensembl_havana	gene	NA	NA	ENSMUSG00000025950	16	Idh1	ensembl_havana	protein_coding	-1.69876	4.01272	278.889	9.61148e-10	4.57384e-08	7.33972
ENSMUSG00000037138	ensembl_havana	gene	NA	NA	ENSMUSG00000037138	17	Aff3	ensembl_havana	protein_coding	1.167	5.01156	278.315	9.72778e-10	4.5871e-08	7.33846
ENSMUSG00000029994	ensembl_havana	gene	NA	NA	ENSMUSG00000029994	17	Anxa4	ensembl_havana	protein_coding	-1.09554	5.26691	277.946	9.80343e-10	4.5871e-08	7.33846
ENSMUSG00000037992	ensembl_havana	gene	NA	NA	ENSMUSG00000037992	16	Rara	ensembl_havana	protein_coding	-1.21378	6.21151	278.106	9.77054e-10	4.5871e-08	7.33846
ENSMUSG00000059325	ensembl_havana	gene	NA	NA	ENSMUSG00000059325	14	Hopx	ensembl_havana	protein_coding	-1.41864	5.49263	276.581	1.00891e-09	4.66224e-08	7.33141
ENSMUSG00000003865	ensembl_havana	gene	NA	NA	ENSMUSG00000003865	16	Gys1	ensembl_havana	protein_coding	-1.34471	5.98445	276.073	1.01977e-09	4.68575e-08	7.32922
ENSMUSG00000025857	ensembl_havana	gene	NA	NA	ENSMUSG00000025857	10	Dnaaf5	ensembl_havana	protein_coding	-1.42194	6.00515	275.822	1.02522e-09	4.68575e-08	7.32922
ENSMUSG00000038387	ensembl_havana	gene	NA	NA	ENSMUSG00000038387	9	Rras	ensembl_havana	protein_coding	-1.7724	4.71347	275.759	1.02657e-09	4.68575e-08	7.32922
ENSMUSG00000021273	ensembl_havana	gene	NA	NA	ENSMUSG00000021273	10	Fdft1	ensembl_havana	protein_coding	-1.28907	6.75191	275.45	1.03332e-09	4.6974e-08	7.32814
ENSMUSG00000023067	ensembl_havana	gene	NA	NA	ENSMUSG00000023067	14	Cdkn1a	ensembl_havana	protein_coding	1.05512	8.67701	274.703	1.04982e-09	4.75307e-08	7.32303
ENSMUSG00000038776	ensembl_havana	gene	NA	NA	ENSMUSG00000038776	13	Ephx1	ensembl_havana	protein_coding	1.84363	5.59848	274.325	1.05826e-09	4.772e-08	7.3213
ENSMUSG00000034917	ensembl_havana	gene	NA	NA	ENSMUSG00000034917	8	Tjp3	ensembl_havana	protein_coding	-1.31814	4.85329	273.919	1.06746e-09	4.79415e-08	7.31929
ENSMUSG00000018930	ensembl_havana	gene	NA	NA	ENSMUSG00000018930	3	Ccl4	ensembl_havana	protein_coding	2.16072	3.57991	272.775	1.09382e-09	4.88832e-08	7.31084
ENSMUSG00000006345	ensembl_havana	gene	NA	NA	ENSMUSG00000006345	10	Ggt1	ensembl_havana	protein_coding	-2.62325	4.45478	272.632	1.09717e-09	4.88832e-08	7.31084
ENSMUSG00000062070	ensembl_havana	gene	NA	NA	ENSMUSG00000062070	12	Pgk1	ensembl_havana	protein_coding	-1.3135	11.3333	271.851	1.11569e-09	4.93151e-08	7.30702
ENSMUSG00000039910	ensembl_havana	gene	NA	NA	ENSMUSG00000039910	10	Cited2	ensembl_havana	protein_coding	-1.46255	6.2449	271.935	1.11368e-09	4.93151e-08	7.30702
ENSMUSG00000003541	ensembl_havana	gene	NA	NA	ENSMUSG00000003541	6	Ier3	ensembl_havana	protein_coding	-1.89258	4.89452	268.435	1.201e-09	5.28771e-08	7.27673
ENSMUSG00000033386	ensembl_havana	gene	NA	NA	ENSMUSG00000033386	10	Frrs1	ensembl_havana	protein_coding	1.27864	4.60526	267.886	1.21542e-09	5.29334e-08	7.27627
ENSMUSG00000057672	ensembl_havana	gene	NA	NA	ENSMUSG00000057672	16	Pkn1	ensembl_havana	protein_coding	-0.9131	7.1564	267.835	1.21677e-09	5.29334e-08	7.27627
ENSMUSG00000034522	ensembl_havana	gene	NA	NA	ENSMUSG00000034522	10	Zfp395	ensembl_havana	protein_coding	-1.69881	6.6564	267.668	1.22121e-09	5.29334e-08	7.27627
ENSMUSG00000039242	ensembl_havana	gene	NA	NA	ENSMUSG00000039242	10	B3galnt2	ensembl_havana	protein_coding	1.05998	5.42471	265.801	1.27203e-09	5.49231e-08	7.26025
ENSMUSG00000027122	ensembl_havana	gene	NA	NA	ENSMUSG00000027122	15	Arl14ep	ensembl_havana	protein_coding	1.21676	6.09014	263.645	1.33381e-09	5.71495e-08	7.24299
ENSMUSG00000032216	ensembl_havana	gene	NA	NA	ENSMUSG00000032216	14	Nedd4	ensembl_havana	protein_coding	1.22654	7.21339	262.038	1.38213e-09	5.89937e-08	7.22919
ENSMUSG00000034881	ensembl_havana	gene	NA	NA	ENSMUSG00000034881	8	Tbxa2r	ensembl_havana	protein_coding	-2.21393	3.35929	260.147	1.44165e-09	6.12533e-08	7.21287
ENSMUSG00000037032	ensembl_havana	gene	NA	NA	ENSMUSG00000037032	16	Apbb1	ensembl_havana	protein_coding	-1.6223	4.24103	259.791	1.45319e-09	6.13245e-08	7.21237
ENSMUSG00000104713	ensembl_havana	gene	NA	NA	ENSMUSG00000104713	4	Gbp6	ensembl_havana	protein_coding	1.68383	5.78973	258.709	1.48891e-09	6.25957e-08	7.20346
ENSMUSG00000026509	ensembl_havana	gene	NA	NA	ENSMUSG00000026509	15	Capn2	ensembl_havana	protein_coding	-1.05776	6.7602	258.121	1.50876e-09	6.31927e-08	7.19933
ENSMUSG00000024527	ensembl_havana	gene	NA	NA	ENSMUSG00000024527	10	Afg3l2	ensembl_havana	protein_coding	-1.15434	7.57537	257.29	1.53732e-09	6.41486e-08	7.19281
ENSMUSG00000044786	ensembl_havana	gene	NA	NA	ENSMUSG00000044786	6	Zfp36	ensembl_havana	protein_coding	-1.19087	7.21527	256.83	1.55342e-09	6.45794e-08	7.18991
ENSMUSG00000044199	ensembl_havana	gene	NA	NA	ENSMUSG00000044199	6	S1pr4	ensembl_havana	protein_coding	-1.58863	6.49961	255.799	1.59016e-09	6.5862e-08	7.18137
ENSMUSG00000031585	ensembl_havana	gene	NA	NA	ENSMUSG00000031585	13	Gtf2e2	ensembl_havana	protein_coding	-1.0407	5.92981	254.793	1.62704e-09	6.71408e-08	7.17301
ENSMUSG00000026832	ensembl_havana	gene	NA	NA	ENSMUSG00000026832	12	Cytip	ensembl_havana	protein_coding	-0.942905	8.4157	253.183	1.6881e-09	6.8895e-08	7.16181
ENSMUSG00000010067	ensembl_havana	gene	NA	NA	ENSMUSG00000010067	13	Rassf1	ensembl_havana	protein_coding	-1.06745	5.23434	253.026	1.69419e-09	6.8895e-08	7.16181
ENSMUSG00000025491	ensembl_havana	gene	NA	NA	ENSMUSG00000025491	14	Ifitm1	ensembl_havana	protein_coding	-2.86976	8.18356	250.776	1.78449e-09	7.23043e-08	7.14084
ENSMUSG00000032265	ensembl_havana	gene	NA	NA	ENSMUSG00000032265	14	Tent5a	ensembl_havana	protein_coding	-1.7691	5.59501	250.182	1.80922e-09	7.30416e-08	7.13643
ENSMUSG00000096210	ensembl_havana	gene	NA	NA	ENSMUSG00000096210	2	H1f0	ensembl_havana	protein_coding	-1.7794	6.36339	249.823	1.8244e-09	7.31262e-08	7.13593
ENSMUSG00000029763	ensembl_havana	gene	NA	NA	ENSMUSG00000029763	17	Exoc4	ensembl_havana	protein_coding	1.42784	7.11151	249.474	1.83925e-09	7.34584e-08	7.13396
ENSMUSG00000024424	ensembl_havana	gene	NA	NA	ENSMUSG00000024424	15	Ttc39c	ensembl_havana	protein_coding	1.39956	4.91697	249.204	1.85085e-09	7.35355e-08	7.1335
ENSMUSG00000042594	ensembl_havana	gene	NA	NA	ENSMUSG00000042594	16	Sh2b3	ensembl_havana	protein_coding	1.07473	4.83287	249.124	1.85433e-09	7.35355e-08	7.1335
ENSMUSG00000075590	ensembl_havana	gene	NA	NA	ENSMUSG00000075590	4	Nrbp2	ensembl_havana	protein_coding	-2.56387	3.39581	246.608	1.96695e-09	7.74521e-08	7.11097
ENSMUSG00000038351	ensembl_havana	gene	NA	NA	ENSMUSG00000038351	14	Sgsm2	ensembl_havana	protein_coding	1.78454	5.29824	245.241	2.03145e-09	7.97112e-08	7.09848
ENSMUSG00000045349	ensembl_havana	gene	NA	NA	ENSMUSG00000045349	15	Sh2d5	ensembl_havana	protein_coding	-1.99066	3.45363	243.982	2.09302e-09	8.18401e-08	7.08703
ENSMUSG00000018507	ensembl_havana	gene	NA	NA	ENSMUSG00000018507	16	Trpv2	ensembl_havana	protein_coding	-0.886035	7.48122	243.402	2.12216e-09	8.24031e-08	7.08406
ENSMUSG00000036820	ensembl_havana	gene	NA	NA	ENSMUSG00000036820	12	Amdhd2	ensembl_havana	protein_coding	-1.47881	4.96435	243.449	2.11975e-09	8.24031e-08	7.08406
ENSMUSG00000027952	ensembl_havana	gene	NA	NA	ENSMUSG00000027952	16	Pmvk	ensembl_havana	protein_coding	-1.56912	5.95224	242.696	2.15822e-09	8.35136e-08	7.07824
ENSMUSG00000016933	ensembl_havana	gene	NA	NA	ENSMUSG00000016933	17	Plcg1	ensembl_havana	protein_coding	-0.864259	7.36656	241.808	2.20462e-09	8.50148e-08	7.07051
ENSMUSG00000030365	ensembl_havana	gene	NA	NA	ENSMUSG00000030365	11	Clec2i	ensembl_havana	protein_coding	1.24568	5.87062	240.02	2.30162e-09	8.81472e-08	7.05479
ENSMUSG00000019539	ensembl_havana	gene	NA	NA	ENSMUSG00000019539	11	Rcn3	ensembl_havana	protein_coding	-2.41965	4.95243	239.251	2.34482e-09	8.94955e-08	7.0482
ENSMUSG00000045382	ensembl_havana	gene	NA	NA	ENSMUSG00000045382	6	Cxcr4	ensembl_havana	protein_coding	-1.08389	5.618	238.425	2.3923e-09	9.0997e-08	7.04097
ENSMUSG00000021665	ensembl_havana	gene	NA	NA	ENSMUSG00000021665	9	Hexb	ensembl_havana	protein_coding	-1.04833	5.55414	234.054	2.6631e-09	1.00613e-07	6.99735
ENSMUSG00000037012	ensembl_havana	gene	NA	NA	ENSMUSG00000037012	18	Hk1	ensembl_havana	protein_coding	-1.32272	8.04546	233.901	2.6732e-09	1.00654e-07	6.99717
ENSMUSG00000026748	ensembl_havana	gene	NA	NA	ENSMUSG00000026748	13	Plxdc2	ensembl_havana	protein_coding	2.03688	3.14821	233.596	2.69351e-09	1.01079e-07	6.99534
ENSMUSG00000020131	ensembl_havana	gene	NA	NA	ENSMUSG00000020131	14	Pcsk4	ensembl_havana	protein_coding	-1.59639	4.2151	232.143	2.79257e-09	1.04098e-07	6.98256
ENSMUSG00000020572	ensembl_havana	gene	NA	NA	ENSMUSG00000020572	8	Nampt	ensembl_havana	protein_coding	-0.9671	7.01161	230.305	2.92408e-09	1.08278e-07	6.96546
ENSMUSG00000034792	ensembl_havana	gene	NA	NA	ENSMUSG00000034792	8	Gna15	ensembl_havana	protein_coding	-1.46569	4.90941	230.102	2.93909e-09	1.08475e-07	6.96467
ENSMUSG00000021785	ensembl_havana	gene	NA	NA	ENSMUSG00000021785	8	Ngly1	ensembl_havana	protein_coding	-0.840187	6.34959	229.531	2.98163e-09	1.09683e-07	6.95986
ENSMUSG00000025507	ensembl_havana	gene	NA	NA	ENSMUSG00000025507	13	Pidd1	ensembl_havana	protein_coding	1.5344	6.26019	228.365	3.07083e-09	1.11147e-07	6.9541
ENSMUSG00000032558	ensembl_havana	gene	NA	NA	ENSMUSG00000032558	19	Nphp3	ensembl_havana	protein_coding	-1.54665	4.41302	228.361	3.07113e-09	1.11147e-07	6.9541
ENSMUSG00000043671	ensembl_havana	gene	NA	NA	ENSMUSG00000043671	14	Dpy19l3	ensembl_havana	protein_coding	1.77076	4.20766	227.48	3.14059e-09	1.1293e-07	6.94719
ENSMUSG00000027456	ensembl_havana	gene	NA	NA	ENSMUSG00000027456	8	Sdcbp2	ensembl_havana	protein_coding	-1.74636	3.28066	226.998	3.17935e-09	1.13957e-07	6.94326
ENSMUSG00000000594	ensembl_havana	gene	NA	NA	ENSMUSG00000000594	7	Gm2a	ensembl_havana	protein_coding	-0.853161	7.97017	225.61	3.2942e-09	1.16579e-07	6.93338
ENSMUSG00000031808	ensembl_havana	gene	NA	NA	ENSMUSG00000031808	7	Slc27a1	ensembl_havana	protein_coding	-1.72981	4.50494	225.278	3.32236e-09	1.17205e-07	6.93105
ENSMUSG00000059895	ensembl_havana	gene	NA	NA	ENSMUSG00000059895	13	Ptp4a3	ensembl_havana	protein_coding	1.14121	8.45371	224.961	3.34952e-09	1.17481e-07	6.93003
ENSMUSG00000022475	ensembl_havana	gene	NA	NA	ENSMUSG00000022475	19	Hdac7	ensembl_havana	protein_coding	-0.898131	9.33588	224.821	3.36157e-09	1.17481e-07	6.93003
ENSMUSG00000031996	ensembl_havana	gene	NA	NA	ENSMUSG00000031996	17	Aplp2	ensembl_havana	protein_coding	0.968887	6.28149	223.524	3.47597e-09	1.21096e-07	6.91687
ENSMUSG00000036381	ensembl_havana	gene	NA	NA	ENSMUSG00000036381	13	P2ry14	ensembl_havana	protein_coding	-1.34557	4.39805	223.136	3.51104e-09	1.2156e-07	6.91521
ENSMUSG00000002897	ensembl_havana	gene	NA	NA	ENSMUSG00000002897	5	Il17ra	ensembl_havana	protein_coding	-0.78544	7.20824	222.957	3.52738e-09	1.21749e-07	6.91453
ENSMUSG00000027333	ensembl_havana	gene	NA	NA	ENSMUSG00000027333	18	Smox	ensembl_havana	protein_coding	-0.904728	5.55723	222.614	3.55889e-09	1.22438e-07	6.91208
ENSMUSG00000028914	ensembl_havana	gene	NA	NA	ENSMUSG00000028914	13	Casp9	ensembl_havana	protein_coding	-1.20457	4.2694	222.502	3.56924e-09	1.22438e-07	6.91208
ENSMUSG00000029455	ensembl_havana	gene	NA	NA	ENSMUSG00000029455	14	Aldh2	ensembl_havana	protein_coding	1.0172	5.89781	221.41	3.67217e-09	1.2482e-07	6.90372
ENSMUSG00000020610	ensembl_havana	gene	NA	NA	ENSMUSG00000020610	16	Amz2	ensembl_havana	protein_coding	-0.981461	5.67352	220.481	3.7625e-09	1.27503e-07	6.89448
ENSMUSG00000000552	ensembl_havana	gene	NA	NA	ENSMUSG00000000552	10	Zfp385a	ensembl_havana	protein_coding	2.6132	3.82138	219.753	3.83507e-09	1.2957e-07	6.8875
ENSMUSG00000058755	ensembl_havana	gene	NA	NA	ENSMUSG00000058755	3	Osm	ensembl_havana	protein_coding	-1.13724	5.13727	218.1	4.00589e-09	1.34125e-07	6.87249
ENSMUSG00000003955	ensembl_havana	gene	NA	NA	ENSMUSG00000003955	8	Fam162a	ensembl_havana	protein_coding	-1.25538	7.52099	217.808	4.03702e-09	1.34363e-07	6.87172
ENSMUSG00000053063	ensembl_havana	gene	NA	NA	ENSMUSG00000053063	11	Clec12a	ensembl_havana	protein_coding	1.54601	4.03716	216.544	4.17501e-09	1.38543e-07	6.85841
ENSMUSG00000029482	ensembl_havana	gene	NA	NA	ENSMUSG00000029482	4	Aacs	ensembl_havana	protein_coding	-1.24304	6.04149	215.779	4.26113e-09	1.40983e-07	6.85083
ENSMUSG00000031297	ensembl_havana	gene	NA	NA	ENSMUSG00000031297	14	Slc7a3	ensembl_havana	protein_coding	1.53902	5.01857	215.352	4.31004e-09	1.42181e-07	6.84716
ENSMUSG00000003528	ensembl_havana	gene	NA	NA	ENSMUSG00000003528	15	Slc25a1	ensembl_havana	protein_coding	-0.963663	6.49529	215.183	4.32966e-09	1.42408e-07	6.84647
ENSMUSG00000029701	ensembl_havana	gene	NA	NA	ENSMUSG00000029701	15	Rbm28	ensembl_havana	protein_coding	0.808996	6.49694	215	4.35098e-09	1.42689e-07	6.84561
ENSMUSG00000070056	ensembl_havana	gene	NA	NA	ENSMUSG00000070056	6	Mfhas1	ensembl_havana	protein_coding	1.11779	5.68357	214.473	4.41302e-09	1.44301e-07	6.84073
ENSMUSG00000003824	ensembl_havana	gene	NA	NA	ENSMUSG00000003824	12	Syce2	ensembl_havana	protein_coding	-1.03905	5.80264	214.079	4.46007e-09	1.45414e-07	6.83739
ENSMUSG00000022912	ensembl_havana	gene	NA	NA	ENSMUSG00000022912	8	Pros1	ensembl_havana	protein_coding	1.38017	3.59587	212.987	4.59352e-09	1.49329e-07	6.82585
ENSMUSG00000029385	ensembl_havana	gene	NA	NA	ENSMUSG00000029385	14	Ccng2	ensembl_havana	protein_coding	-1.07118	6.48555	212.497	4.65501e-09	1.5085e-07	6.82146
ENSMUSG00000021831	ensembl_havana	gene	NA	NA	ENSMUSG00000021831	9	Ero1l	ensembl_havana	protein_coding	-1.96321	9.42274	212.4	4.66726e-09	1.5085e-07	6.82146
ENSMUSG00000072825	ensembl_havana	gene	NA	NA	ENSMUSG00000072825	11	Cep170b	ensembl_havana	protein_coding	1.13738	6.88893	211.83	4.74017e-09	1.52765e-07	6.81598
ENSMUSG00000021065	ensembl_havana	gene	NA	NA	ENSMUSG00000021065	16	Fut8	ensembl_havana	protein_coding	-1.23298	5.57951	211.698	4.75725e-09	1.52875e-07	6.81566
ENSMUSG00000023961	ensembl_havana	gene	NA	NA	ENSMUSG00000023961	16	Enpp4	ensembl_havana	protein_coding	1.43406	3.85699	211.282	4.81144e-09	1.54173e-07	6.81199
ENSMUSG00000003363	ensembl_havana	gene	NA	NA	ENSMUSG00000003363	15	Pld3	ensembl_havana	protein_coding	-1.11377	6.85322	210.456	4.92132e-09	1.56795e-07	6.80467
ENSMUSG00000020766	ensembl_havana	gene	NA	NA	ENSMUSG00000020766	4	Galk1	ensembl_havana	protein_coding	-1.74264	7.54019	209.736	5.01953e-09	1.5947e-07	6.79732
ENSMUSG00000037049	ensembl_havana	gene	NA	NA	ENSMUSG00000037049	9	Smpd1	ensembl_havana	protein_coding	-1.09571	6.20233	207.285	5.37114e-09	1.69198e-07	6.7716
ENSMUSG00000000982	ensembl_havana	gene	NA	NA	ENSMUSG00000000982	5	Ccl3	ensembl_havana	protein_coding	2.31938	3.44994	206.725	5.45551e-09	1.70524e-07	6.76821
ENSMUSG00000054723	ensembl_havana	gene	NA	NA	ENSMUSG00000054723	6	Vmac	ensembl_havana	protein_coding	1.46466	3.80304	206.772	5.44833e-09	1.70524e-07	6.76821
ENSMUSG00000038151	ensembl_havana	gene	NA	NA	ENSMUSG00000038151	13	Prdm1	ensembl_havana	protein_coding	-1.30243	5.29051	205.902	5.58226e-09	1.73407e-07	6.76093
ENSMUSG00000022667	ensembl_havana	gene	NA	NA	ENSMUSG00000022667	18	Cd200r1	ensembl_havana	protein_coding	1.90624	3.22288	205.301	5.67697e-09	1.75115e-07	6.75668
ENSMUSG00000030956	ensembl_havana	gene	NA	NA	ENSMUSG00000030956	15	Fam53b	ensembl_havana	protein_coding	1.11148	5.20705	205.157	5.69989e-09	1.75115e-07	6.75668
ENSMUSG00000040472	ensembl_havana	gene	NA	NA	ENSMUSG00000040472	15	Rabggta	ensembl_havana	protein_coding	-1.00872	4.89918	205.051	5.71682e-09	1.75154e-07	6.75658
ENSMUSG00000030124	ensembl_havana	gene	NA	NA	ENSMUSG00000030124	2	Lag3	ensembl_havana	protein_coding	-1.15152	8.14175	204.72	5.77035e-09	1.76311e-07	6.75372
ENSMUSG00000031015	ensembl_havana	gene	NA	NA	ENSMUSG00000031015	8	Swap70	ensembl_havana	protein_coding	-1.00308	5.08867	203.786	5.92417e-09	1.79539e-07	6.74584
ENSMUSG00000039137	ensembl_havana	gene	NA	NA	ENSMUSG00000039137	18	Whrn	ensembl_havana	protein_coding	2.21098	3.56025	203.535	5.96631e-09	1.80328e-07	6.74394
ENSMUSG00000025086	ensembl_havana	gene	NA	NA	ENSMUSG00000025086	13	Trub1	ensembl_havana	protein_coding	1.05421	4.4512	203.268	6.01159e-09	1.80804e-07	6.74279
ENSMUSG00000030695	ensembl_havana	gene	NA	NA	ENSMUSG00000030695	16	Aldoa	ensembl_havana	protein_coding	-1.27765	11.5316	203.058	6.04729e-09	1.81305e-07	6.74159
ENSMUSG00000014980	ensembl_havana	gene	NA	NA	ENSMUSG00000014980	14	Tsen15	ensembl_havana	protein_coding	1.06327	3.86303	202.84	6.08477e-09	1.81941e-07	6.74007
ENSMUSG00000017830	ensembl_havana	gene	NA	NA	ENSMUSG00000017830	15	Dhx58	ensembl_havana	protein_coding	-1.49743	4.01325	202.451	6.15238e-09	1.82984e-07	6.73759
ENSMUSG00000029075	ensembl_havana	gene	NA	NA	ENSMUSG00000029075	6	Tnfrsf4	ensembl_havana	protein_coding	-1.04414	6.82989	201.968	6.23743e-09	1.85022e-07	6.73278
ENSMUSG00000024953	ensembl_havana	gene	NA	NA	ENSMUSG00000024953	17	Prdx5	ensembl_havana	protein_coding	-1.23919	7.56351	201.765	6.27377e-09	1.85607e-07	6.7314
ENSMUSG00000056214	ensembl_havana	gene	NA	NA	ENSMUSG00000056214	9	Pard6g	ensembl_havana	protein_coding	1.69103	3.62004	201.124	6.38953e-09	1.87543e-07	6.7269
ENSMUSG00000030225	ensembl_havana	gene	NA	NA	ENSMUSG00000030225	11	Dera	ensembl_havana	protein_coding	-0.824934	5.54736	201.03	6.40666e-09	1.87554e-07	6.72687
ENSMUSG00000026728	ensembl_havana	gene	NA	NA	ENSMUSG00000026728	9	Vim	ensembl_havana	protein_coding	-1.13881	11.8734	200.43	6.51773e-09	1.89812e-07	6.72168
ENSMUSG00000050914	ensembl_havana	gene	NA	NA	ENSMUSG00000050914	16	Ankrd37	ensembl_havana	protein_coding	-2.26594	3.5042	200.052	6.58881e-09	1.91384e-07	6.7181
ENSMUSG00000022555	ensembl_havana	gene	NA	NA	ENSMUSG00000022555	12	Dgat1	ensembl_havana	protein_coding	-1.21835	5.48076	199.698	6.65627e-09	1.92842e-07	6.7148
ENSMUSG00000040714	ensembl_havana	gene	NA	NA	ENSMUSG00000040714	14	Klc3	ensembl_havana	protein_coding	-1.0621	4.36539	199.483	6.69768e-09	1.93541e-07	6.71323
ENSMUSG00000071757	ensembl_havana	gene	NA	NA	ENSMUSG00000071757	10	Zhx2	ensembl_havana	protein_coding	1.79544	3.23328	199.37	6.71949e-09	1.9367e-07	6.71294
ENSMUSG00000001025	ensembl_havana	gene	NA	NA	ENSMUSG00000001025	8	S100a6	ensembl_havana	protein_coding	-2.32007	6.58954	198.967	6.79815e-09	1.95434e-07	6.709
ENSMUSG00000041936	ensembl_havana	gene	NA	NA	ENSMUSG00000041936	18	Agrn	ensembl_havana	protein_coding	1.55319	4.99255	198.716	6.84754e-09	1.96349e-07	6.70697
ENSMUSG00000039787	ensembl_havana	gene	NA	NA	ENSMUSG00000039787	13	Cercam	ensembl_havana	protein_coding	-0.893131	5.12248	198.29	6.93247e-09	1.97505e-07	6.70442
ENSMUSG00000030064	ensembl_havana	gene	NA	NA	ENSMUSG00000030064	16	Frmd4b	ensembl_havana	protein_coding	-1.188	4.5807	198.377	6.9151e-09	1.97505e-07	6.70442
ENSMUSG00000064360	insdc	gene	NA	NA	ENSMUSG00000064360	1	mt-Nd3	insdc	protein_coding	-1.57879	6.61469	198.249	6.94083e-09	1.97505e-07	6.70442
ENSMUSG00000033065	ensembl_havana	gene	NA	NA	ENSMUSG00000033065	14	Pfkm	ensembl_havana	protein_coding	-0.867427	5.71035	198.086	6.97358e-09	1.97933e-07	6.70348
ENSMUSG00000052013	ensembl_havana	gene	NA	NA	ENSMUSG00000052013	15	Btla	ensembl_havana	protein_coding	1.44379	5.26128	197.909	7.00956e-09	1.98212e-07	6.70287
ENSMUSG00000056724	ensembl_havana	gene	NA	NA	ENSMUSG00000056724	15	Nbeal2	ensembl_havana	protein_coding	-1.17287	7.5533	197.863	7.01887e-09	1.98212e-07	6.70287
ENSMUSG00000038179	ensembl_havana	gene	NA	NA	ENSMUSG00000038179	13	Slamf7	ensembl_havana	protein_coding	-1.29708	6.28302	197.317	7.13116e-09	2.00876e-07	6.69707
ENSMUSG00000022351	ensembl_havana	gene	NA	NA	ENSMUSG00000022351	14	Sqle	ensembl_havana	protein_coding	-0.854747	7.14138	195.515	7.51698e-09	2.10683e-07	6.67637
ENSMUSG00000041939	ensembl_havana	gene	NA	NA	ENSMUSG00000041939	14	Mvk	ensembl_havana	protein_coding	-0.93437	5.48206	194.584	7.7259e-09	2.15458e-07	6.66664
ENSMUSG00000026547	ensembl_havana	gene	NA	NA	ENSMUSG00000026547	15	Tagln2	ensembl_havana	protein_coding	-0.964953	9.08979	194.597	7.72281e-09	2.15458e-07	6.66664
ENSMUSG00000000782	ensembl_havana	gene	NA	NA	ENSMUSG00000000782	15	Tcf7	ensembl_havana	protein_coding	1.66135	5.2772	194.425	7.7621e-09	2.15929e-07	6.66569
ENSMUSG00000018340	ensembl_havana	gene	NA	NA	ENSMUSG00000018340	13	Anxa6	ensembl_havana	protein_coding	-1.04159	9.27725	193.614	7.95063e-09	2.20625e-07	6.65635
ENSMUSG00000066441	ensembl_havana	gene	NA	NA	ENSMUSG00000066441	14	Rdh11	ensembl_havana	protein_coding	-0.791252	6.09098	193.057	8.08304e-09	2.23192e-07	6.65132
ENSMUSG00000011382	ensembl_havana	gene	NA	NA	ENSMUSG00000011382	8	Dhdh	ensembl_havana	protein_coding	-1.28923	4.05847	192.42	8.23777e-09	2.26346e-07	6.64523
ENSMUSG00000030588	ensembl_havana	gene	NA	NA	ENSMUSG00000030588	12	Yif1b	ensembl_havana	protein_coding	-1.07978	5.8877	191.247	8.53194e-09	2.33283e-07	6.63212
ENSMUSG00000030745	ensembl_havana	gene	NA	NA	ENSMUSG00000030745	9	Il21r	ensembl_havana	protein_coding	1.11897	7.51567	191.152	8.55613e-09	2.33374e-07	6.63195
ENSMUSG00000031378	ensembl_havana	gene	NA	NA	ENSMUSG00000031378	14	Abcd1	ensembl_havana	protein_coding	-0.826738	5.27806	190.912	8.61794e-09	2.34488e-07	6.62988
ENSMUSG00000026356	ensembl_havana	gene	NA	NA	ENSMUSG00000026356	15	Dars	ensembl_havana	protein_coding	-0.881431	7.63438	190.273	8.78541e-09	2.37887e-07	6.62363
ENSMUSG00000054342	ensembl_havana	gene	NA	NA	ENSMUSG00000054342	8	Kcnn4	ensembl_havana	protein_coding	-1.12544	7.24495	190.342	8.76705e-09	2.37887e-07	6.62363
ENSMUSG00000042613	ensembl_havana	gene	NA	NA	ENSMUSG00000042613	9	Pbxip1	ensembl_havana	protein_coding	-0.851496	6.81531	189.691	8.94085e-09	2.40929e-07	6.61811
ENSMUSG00000031834	ensembl_havana	gene	NA	NA	ENSMUSG00000031834	15	Pik3r2	ensembl_havana	protein_coding	-1.04779	4.56774	188.559	9.25294e-09	2.4874e-07	6.60426
ENSMUSG00000044162	ensembl_havana	gene	NA	NA	ENSMUSG00000044162	12	Tnip3	ensembl_havana	protein_coding	2.60618	3.3861	188.107	9.38109e-09	2.5158e-07	6.59932
ENSMUSG00000047415	ensembl_havana	gene	NA	NA	ENSMUSG00000047415	12	Gpr68	ensembl_havana	protein_coding	-0.8231	6.35821	187.287	9.61875e-09	2.56722e-07	6.59054
ENSMUSG00000031442	ensembl_havana	gene	NA	NA	ENSMUSG00000031442	20	Mcf2l	ensembl_havana	protein_coding	-1.58216	3.57305	186.824	9.75612e-09	2.59768e-07	6.58541
ENSMUSG00000028633	ensembl_havana	gene	NA	NA	ENSMUSG00000028633	7	Ctps	ensembl_havana	protein_coding	0.909893	6.15695	186.615	9.81879e-09	2.60816e-07	6.58367
ENSMUSG00000043263	ensembl_havana	gene	NA	NA	ENSMUSG00000043263	13	Ifi209	ensembl_havana	protein_coding	-1.13225	4.48844	186.342	9.90142e-09	2.62388e-07	6.58106
ENSMUSG00000036155	ensembl_havana	gene	NA	NA	ENSMUSG00000036155	13	Mgat5	ensembl_havana	protein_coding	1.54927	4.36986	184.577	1.04557e-08	2.76228e-07	6.55873
ENSMUSG00000024965	ensembl_havana	gene	NA	NA	ENSMUSG00000024965	9	Fermt3	ensembl_havana	protein_coding	-0.857547	7.94905	184.03	1.06349e-08	2.79178e-07	6.55412
ENSMUSG00000025027	ensembl_havana	gene	NA	NA	ENSMUSG00000025027	18	Xpnpep1	ensembl_havana	protein_coding	-0.99875	6.42476	183.318	1.08733e-08	2.84102e-07	6.54653
ENSMUSG00000035697	ensembl_havana	gene	NA	NA	ENSMUSG00000035697	14	Arhgap45	ensembl_havana	protein_coding	-0.933959	8.75638	183.19	1.09171e-08	2.84581e-07	6.54579
ENSMUSG00000029106	ensembl_havana	gene	NA	NA	ENSMUSG00000029106	14	Add1	ensembl_havana	protein_coding	-0.717777	8.21825	183.027	1.09727e-08	2.84754e-07	6.54553
ENSMUSG00000020474	ensembl_havana	gene	NA	NA	ENSMUSG00000020474	11	Polm	ensembl_havana	protein_coding	-1.03647	4.467	183.021	1.09746e-08	2.84754e-07	6.54553
ENSMUSG00000032374	ensembl_havana	gene	NA	NA	ENSMUSG00000032374	14	Plod2	ensembl_havana	protein_coding	-0.911273	6.94494	181.988	1.13357e-08	2.93443e-07	6.53248
ENSMUSG00000043587	ensembl_havana	gene	NA	NA	ENSMUSG00000043587	15	Pxylp1	ensembl_havana	protein_coding	-1.07229	4.5121	181.799	1.14034e-08	2.94513e-07	6.53089
ENSMUSG00000035443	ensembl_havana	gene	NA	NA	ENSMUSG00000035443	10	Thyn1	ensembl_havana	protein_coding	0.98197	5.92657	181.429	1.15369e-08	2.97273e-07	6.52684
ENSMUSG00000054065	ensembl_havana	gene	NA	NA	ENSMUSG00000054065	12	Pkp3	ensembl_havana	protein_coding	-0.893675	6.02566	180.641	1.18275e-08	3.03364e-07	6.51804
ENSMUSG00000040767	ensembl_havana	gene	NA	NA	ENSMUSG00000040767	10	Snrnp25	ensembl_havana	protein_coding	-1.16896	5.68302	180.667	1.1818e-08	3.03364e-07	6.51804
ENSMUSG00000046410	ensembl_havana	gene	NA	NA	ENSMUSG00000046410	10	Kcnk6	ensembl_havana	protein_coding	-1.32968	3.63889	179.35	1.23225e-08	3.15338e-07	6.50122
ENSMUSG00000042428	ensembl_havana	gene	NA	NA	ENSMUSG00000042428	6	Mgat3	ensembl_havana	protein_coding	-1.77515	3.01193	178.63	1.26088e-08	3.21927e-07	6.49224
ENSMUSG00000025492	ensembl_havana	gene	NA	NA	ENSMUSG00000025492	6	Ifitm3	ensembl_havana	protein_coding	-2.27212	5.54915	177.698	1.29914e-08	3.30188e-07	6.48124
ENSMUSG00000024764	ensembl_havana	gene	NA	NA	ENSMUSG00000024764	10	Naa40	ensembl_havana	protein_coding	0.973813	6.60682	177.363	1.31321e-08	3.33008e-07	6.47755
ENSMUSG00000049608	ensembl_havana	gene	NA	NA	ENSMUSG00000049608	8	Gpr55	ensembl_havana	protein_coding	-1.43675	4.93498	177.198	1.32021e-08	3.34024e-07	6.47622
ENSMUSG00000041654	ensembl_havana	gene	NA	NA	ENSMUSG00000041654	15	Slc39a11	ensembl_havana	protein_coding	1.00905	4.63438	176.679	1.34249e-08	3.38896e-07	6.46993
ENSMUSG00000020611	ensembl_havana	gene	NA	NA	ENSMUSG00000020611	14	Gna13	ensembl_havana	protein_coding	-1.07331	7.73675	176.157	1.36537e-08	3.43122e-07	6.46455
ENSMUSG00000025137	ensembl_havana	gene	NA	NA	ENSMUSG00000025137	15	Pcyt2	ensembl_havana	protein_coding	-1.03552	6.94209	175.488	1.39531e-08	3.49861e-07	6.4561
ENSMUSG00000020184	ensembl_havana	gene	NA	NA	ENSMUSG00000020184	15	Mdm2	ensembl_havana	protein_coding	1.10479	7.36631	175.224	1.40735e-08	3.51304e-07	6.45432
ENSMUSG00000049410	havana	gene	NA	NA	ENSMUSG00000049410	8	Zfp683	havana	protein_coding	-1.67804	4.05973	174.617	1.43549e-08	3.57531e-07	6.44669
ENSMUSG00000062044	ensembl_havana	gene	NA	NA	ENSMUSG00000062044	16	Lmtk3	ensembl_havana	protein_coding	-1.76692	4.70226	174.281	1.45136e-08	3.5988e-07	6.44384
ENSMUSG00000055675	ensembl_havana	gene	NA	NA	ENSMUSG00000055675	6	Kbtbd11	ensembl_havana	protein_coding	-0.860261	7.3002	174.201	1.45515e-08	3.60021e-07	6.44367
ENSMUSG00000053470	ensembl_havana	gene	NA	NA	ENSMUSG00000053470	13	Kdm3a	ensembl_havana	protein_coding	-1.00199	6.96743	173.951	1.46714e-08	3.61492e-07	6.4419
ENSMUSG00000032249	ensembl_havana	gene	NA	NA	ENSMUSG00000032249	14	Anp32a	ensembl_havana	protein_coding	-1.02601	8.57035	173.942	1.46756e-08	3.61492e-07	6.4419
ENSMUSG00000058761	ensembl_havana	gene	NA	NA	ENSMUSG00000058761	5	Rnf169	ensembl_havana	protein_coding	1.28119	5.98788	172.709	1.52833e-08	3.74487e-07	6.42656
ENSMUSG00000025533	ensembl_havana	gene	NA	NA	ENSMUSG00000025533	15	Asl	ensembl_havana	protein_coding	-1.00677	4.91842	172.668	1.53036e-08	3.74487e-07	6.42656
ENSMUSG00000004085	ensembl_havana	gene	NA	NA	ENSMUSG00000004085	14	Map3k20	ensembl_havana	protein_coding	2.2719	4.16513	172.353	1.54637e-08	3.77147e-07	6.42349
ENSMUSG00000030921	ensembl_havana	gene	NA	NA	ENSMUSG00000030921	17	Trim30a	ensembl_havana	protein_coding	1.05858	5.30897	172.191	1.55473e-08	3.77147e-07	6.42349
ENSMUSG00000021196	ensembl_havana	gene	NA	NA	ENSMUSG00000021196	14	Pfkp	ensembl_havana	protein_coding	-1.16033	9.88303	172.224	1.553e-08	3.77147e-07	6.42349
ENSMUSG00000007659	ensembl_havana	gene	NA	NA	ENSMUSG00000007659	18	Bcl2l1	ensembl_havana	protein_coding	0.723715	6.53943	171.639	1.58339e-08	3.83269e-07	6.4165
ENSMUSG00000018001	ensembl_havana	gene	NA	NA	ENSMUSG00000018001	18	Cyth3	ensembl_havana	protein_coding	1.23953	4.01601	171.247	1.60416e-08	3.87458e-07	6.41178
ENSMUSG00000001270	ensembl_havana	gene	NA	NA	ENSMUSG00000001270	9	Ckb	ensembl_havana	protein_coding	-1.44009	4.53206	171.171	1.60822e-08	3.87601e-07	6.41162
ENSMUSG00000031987	ensembl_havana	gene	NA	NA	ENSMUSG00000031987	6	Egln1	ensembl_havana	protein_coding	-1.62125	7.52864	171.091	1.61252e-08	3.87803e-07	6.41139
ENSMUSG00000071648	ensembl_havana	gene	NA	NA	ENSMUSG00000071648	4	Rom1	ensembl_havana	protein_coding	-1.73186	3.04632	170.905	1.62254e-08	3.89375e-07	6.40963
ENSMUSG00000024521	ensembl_havana	gene	NA	NA	ENSMUSG00000024521	8	Pmaip1	ensembl_havana	protein_coding	0.978678	6.5173	170.068	1.66856e-08	3.98708e-07	6.39935
ENSMUSG00000030246	ensembl_havana	gene	NA	NA	ENSMUSG00000030246	11	Ldhb	ensembl_havana	protein_coding	1.86782	4.36124	169.699	1.68932e-08	4.02808e-07	6.3949
ENSMUSG00000026003	ensembl_havana	gene	NA	NA	ENSMUSG00000026003	5	Acadl	ensembl_havana	protein_coding	-0.761348	7.2075	169.565	1.69692e-08	4.02901e-07	6.3948
ENSMUSG00000030122	ensembl_havana	gene	NA	NA	ENSMUSG00000030122	12	Ptms	ensembl_havana	protein_coding	-1.0705	8.23474	169.502	1.70056e-08	4.02911e-07	6.39479
ENSMUSG00000021185	ensembl_havana	gene	NA	NA	ENSMUSG00000021185	16	Dglucy	ensembl_havana	protein_coding	1.39222	6.19818	169.364	1.70847e-08	4.0362e-07	6.39403
ENSMUSG00000018909	ensembl_havana	gene	NA	NA	ENSMUSG00000018909	15	Arrb1	ensembl_havana	protein_coding	-1.63026	7.6124	169.323	1.71077e-08	4.0362e-07	6.39403
ENSMUSG00000004936	ensembl_havana	gene	NA	NA	ENSMUSG00000004936	8	Map2k1	ensembl_havana	protein_coding	-0.873505	6.98234	169.19	1.71845e-08	4.04578e-07	6.393
ENSMUSG00000021701	ensembl_havana	gene	NA	NA	ENSMUSG00000021701	8	Plk2	ensembl_havana	protein_coding	2.32807	5.22771	168.849	1.73835e-08	4.05139e-07	6.3924
ENSMUSG00000010663	ensembl_havana	gene	NA	NA	ENSMUSG00000010663	5	Fads1	ensembl_havana	protein_coding	-0.722311	5.93347	168.936	1.73326e-08	4.05139e-07	6.3924
ENSMUSG00000001281	ensembl_havana	gene	NA	NA	ENSMUSG00000001281	10	Itgb7	ensembl_havana	protein_coding	-1.36896	9.07101	169.033	1.72756e-08	4.05139e-07	6.3924
ENSMUSG00000053113	ensembl_havana	gene	NA	NA	ENSMUSG00000053113	3	Socs3	ensembl_havana	protein_coding	-1.65544	5.41725	168.838	1.73895e-08	4.05139e-07	6.3924
ENSMUSG00000020034	ensembl_havana	gene	NA	NA	ENSMUSG00000020034	7	Tcp11l2	ensembl_havana	protein_coding	-1.67201	3.55264	168.999	1.72956e-08	4.05139e-07	6.3924
ENSMUSG00000037979	ensembl_havana	gene	NA	NA	ENSMUSG00000037979	13	Ccdc92	ensembl_havana	protein_coding	-1.23618	4.02095	168.652	1.74992e-08	4.06848e-07	6.39057
ENSMUSG00000025225	ensembl_havana	gene	NA	NA	ENSMUSG00000025225	15	Nfkb2	ensembl_havana	protein_coding	0.779193	6.55786	168.278	1.77213e-08	4.11157e-07	6.38599
ENSMUSG00000024659	ensembl_havana	gene	NA	NA	ENSMUSG00000024659	15	Anxa1	ensembl_havana	protein_coding	-1.58517	4.53995	168.193	1.77727e-08	4.11496e-07	6.38563
ENSMUSG00000064289	ensembl_havana	gene	NA	NA	ENSMUSG00000064289	15	Tank	ensembl_havana	protein_coding	1.08351	5.51351	167.967	1.79091e-08	4.13797e-07	6.38321
ENSMUSG00000056962	ensembl_havana	gene	NA	NA	ENSMUSG00000056962	11	Jmjd6	ensembl_havana	protein_coding	-0.86869	6.15839	167.807	1.80064e-08	4.14333e-07	6.38265
ENSMUSG00000029298	ensembl_havana	gene	NA	NA	ENSMUSG00000029298	15	Gbp9	ensembl_havana	protein_coding	1.26639	5.04069	167.059	1.84698e-08	4.24124e-07	6.37251
ENSMUSG00000020717	ensembl_havana	gene	NA	NA	ENSMUSG00000020717	19	Pecam1	ensembl_havana	protein_coding	-0.804021	5.39928	166.917	1.85598e-08	4.25316e-07	6.37129
ENSMUSG00000000915	ensembl_havana	gene	NA	NA	ENSMUSG00000000915	15	Hip1r	ensembl_havana	protein_coding	-0.933883	7.4008	166.55	1.87933e-08	4.29787e-07	6.36675
ENSMUSG00000056737	ensembl_havana	gene	NA	NA	ENSMUSG00000056737	14	Capg	ensembl_havana	protein_coding	-1.08776	7.78406	166.236	1.89959e-08	4.33534e-07	6.36298
ENSMUSG00000038260	ensembl_havana	gene	NA	NA	ENSMUSG00000038260	10	Trpm4	ensembl_havana	protein_coding	-1.00131	4.77874	165.702	1.93471e-08	4.38862e-07	6.35767
ENSMUSG00000031246	ensembl_havana	gene	NA	NA	ENSMUSG00000031246	14	Sh3bgrl	ensembl_havana	protein_coding	0.70119	6.3844	165.386	1.95581e-08	4.42749e-07	6.35384
ENSMUSG00000028173	ensembl_havana	gene	NA	NA	ENSMUSG00000028173	10	Wls	ensembl_havana	protein_coding	0.906956	4.85847	164.768	1.9979e-08	4.49794e-07	6.34699
ENSMUSG00000110469	havana	gene	NA	NA	ENSMUSG00000110469	1	Gm10358	havana	protein_coding	-0.789326	6.54911	164.659	2.00544e-08	4.50337e-07	6.34646
ENSMUSG00000021676	ensembl	gene	NA	NA	ENSMUSG00000021676	9	Iqgap2	ensembl	protein_coding	-1.35324	6.90376	164.302	2.03031e-08	4.541e-07	6.34285
ENSMUSG00000041272	ensembl_havana	gene	NA	NA	ENSMUSG00000041272	11	Tox	ensembl_havana	protein_coding	1.69167	4.00119	164.179	2.03897e-08	4.55126e-07	6.34187
ENSMUSG00000019823	ensembl_havana	gene	NA	NA	ENSMUSG00000019823	17	Mical1	ensembl_havana	protein_coding	-0.749667	6.70922	163.795	2.06629e-08	4.60306e-07	6.33695
ENSMUSG00000035042	ensembl_havana	gene	NA	NA	ENSMUSG00000035042	2	Ccl5	ensembl_havana	protein_coding	-2.0824	3.67248	163.322	2.10047e-08	4.66063e-07	6.33156
ENSMUSG00000023243	ensembl_havana	gene	NA	NA	ENSMUSG00000023243	9	Kcnk5	ensembl_havana	protein_coding	-0.822798	5.9148	163.23	2.1072e-08	4.66469e-07	6.33118
ENSMUSG00000022387	ensembl_havana	gene	NA	NA	ENSMUSG00000022387	17	Brd1	ensembl_havana	protein_coding	-0.872853	7.01008	163.183	2.11065e-08	4.66469e-07	6.33118
ENSMUSG00000025494	ensembl_havana	gene	NA	NA	ENSMUSG00000025494	8	Sigirr	ensembl_havana	protein_coding	-1.0773	5.56808	163.094	2.11721e-08	4.66997e-07	6.33069
ENSMUSG00000035232	ensembl_havana	gene	NA	NA	ENSMUSG00000035232	8	Pdk3	ensembl_havana	protein_coding	-0.80471	5.60309	162.943	2.12841e-08	4.67623e-07	6.3301
ENSMUSG00000074063	ensembl_havana	gene	NA	NA	ENSMUSG00000074063	10	Osgin1	ensembl_havana	protein_coding	-1.66792	3.02018	162.807	2.13848e-08	4.68914e-07	6.32891
ENSMUSG00000013662	ensembl_havana	gene	NA	NA	ENSMUSG00000013662	6	Atad1	ensembl_havana	protein_coding	0.744993	6.47335	162.249	2.18059e-08	4.77211e-07	6.32129
ENSMUSG00000020328	ensembl_havana	gene	NA	NA	ENSMUSG00000020328	10	Nudcd2	ensembl_havana	protein_coding	0.869042	6.36183	162.071	2.19427e-08	4.78093e-07	6.32049
ENSMUSG00000062929	ensembl_havana	gene	NA	NA	ENSMUSG00000062929	8	Cfl2	ensembl_havana	protein_coding	1.01825	4.26612	161.756	2.21859e-08	4.80824e-07	6.31801
ENSMUSG00000007039	ensembl_havana	gene	NA	NA	ENSMUSG00000007039	12	Ddah2	ensembl_havana	protein_coding	-2.12659	4.12655	161.802	2.21506e-08	4.80824e-07	6.31801
ENSMUSG00000024835	ensembl_havana	gene	NA	NA	ENSMUSG00000024835	15	Coro1b	ensembl_havana	protein_coding	-0.925466	7.28947	161.301	2.25441e-08	4.867e-07	6.31274
ENSMUSG00000056888	ensembl_havana	gene	NA	NA	ENSMUSG00000056888	11	Glipr1	ensembl_havana	protein_coding	0.786429	6.49142	160.578	2.31256e-08	4.97334e-07	6.30335
ENSMUSG00000002346	ensembl_havana	gene	NA	NA	ENSMUSG00000002346	16	Slc25a42	ensembl_havana	protein_coding	1.4699	4.08365	160.169	2.34626e-08	5.01688e-07	6.29957
ENSMUSG00000038482	ensembl_havana	gene	NA	NA	ENSMUSG00000038482	11	Tfdp1	ensembl_havana	protein_coding	0.781011	7.84164	160.061	2.35531e-08	5.02662e-07	6.29872
ENSMUSG00000062866	ensembl_havana	gene	NA	NA	ENSMUSG00000062866	16	Phactr2	ensembl_havana	protein_coding	1.52687	3.77659	159.994	2.36088e-08	5.0289e-07	6.29853
ENSMUSG00000020263	ensembl_havana	gene	NA	NA	ENSMUSG00000020263	14	Appl2	ensembl_havana	protein_coding	-1.04725	5.86779	159.893	2.36936e-08	5.03736e-07	6.2978
ENSMUSG00000030641	ensembl_havana	gene	NA	NA	ENSMUSG00000030641	10	Ddias	ensembl_havana	protein_coding	1.5063	5.37848	159.733	2.38286e-08	5.05645e-07	6.29615
ENSMUSG00000009030	ensembl_havana	gene	NA	NA	ENSMUSG00000009030	14	Pdcl	ensembl_havana	protein_coding	0.94518	5.78108	159.571	2.39664e-08	5.07118e-07	6.29489
ENSMUSG00000024947	ensembl_havana	gene	NA	NA	ENSMUSG00000024947	17	Men1	ensembl_havana	protein_coding	-0.859214	6.28423	158.607	2.4804e-08	5.2238e-07	6.28201
ENSMUSG00000044258	ensembl_havana	gene	NA	NA	ENSMUSG00000044258	10	Ctla2a	ensembl_havana	protein_coding	-1.56772	6.59191	158.195	2.51724e-08	5.29141e-07	6.27643
ENSMUSG00000027639	ensembl_havana	gene	NA	NA	ENSMUSG00000027639	16	Samhd1	ensembl_havana	protein_coding	-0.790386	8.54033	157.826	2.5508e-08	5.35189e-07	6.27149
ENSMUSG00000033021	ensembl_havana	gene	NA	NA	ENSMUSG00000033021	16	Gmppa	ensembl_havana	protein_coding	-0.905866	5.99063	157.427	2.58761e-08	5.40884e-07	6.2669
ENSMUSG00000063455	ensembl_havana	gene	NA	NA	ENSMUSG00000063455	16	D630045J12Rik	ensembl_havana	protein_coding	1.97499	3.88842	157.131	2.61543e-08	5.45678e-07	6.26306
ENSMUSG00000025730	ensembl_havana	gene	NA	NA	ENSMUSG00000025730	14	Rab40c	ensembl_havana	protein_coding	1.16712	4.15963	157.002	2.62757e-08	5.47191e-07	6.26186
ENSMUSG00000050157	ensembl_havana	gene	NA	NA	ENSMUSG00000050157	6	Gm867	ensembl_havana	protein_coding	1.28332	3.63344	156.198	2.70512e-08	5.6021e-07	6.25165
ENSMUSG00000033730	ensembl_havana	gene	NA	NA	ENSMUSG00000033730	4	Egr3	ensembl_havana	protein_coding	1.55193	4.0274	156.054	2.71927e-08	5.62101e-07	6.25019
ENSMUSG00000002546	ensembl_havana	gene	NA	NA	ENSMUSG00000002546	16	Golga2	ensembl_havana	protein_coding	-0.685028	6.38486	155.779	2.74664e-08	5.66711e-07	6.24664
ENSMUSG00000039450	ensembl_havana	gene	NA	NA	ENSMUSG00000039450	11	Dcxr	ensembl_havana	protein_coding	1.80401	4.65981	155.589	2.76559e-08	5.6957e-07	6.24445
ENSMUSG00000028542	ensembl_havana	gene	NA	NA	ENSMUSG00000028542	17	Slc6a9	ensembl_havana	protein_coding	1.49194	3.90419	155.105	2.81486e-08	5.78651e-07	6.23758
ENSMUSG00000021678	ensembl_havana	gene	NA	NA	ENSMUSG00000021678	9	F2rl1	ensembl_havana	protein_coding	-1.07639	4.18418	154.579	2.86954e-08	5.8773e-07	6.23082
ENSMUSG00000002812	ensembl_havana	gene	NA	NA	ENSMUSG00000002812	4	Flii	ensembl_havana	protein_coding	-0.762922	7.32181	154.222	2.90731e-08	5.92213e-07	6.22752
ENSMUSG00000028990	ensembl_havana	gene	NA	NA	ENSMUSG00000028990	13	Lzic	ensembl_havana	protein_coding	0.858619	5.42682	153.713	2.96222e-08	6.00118e-07	6.22176
ENSMUSG00000046794	ensembl_havana	gene	NA	NA	ENSMUSG00000046794	9	Ppp1r3b	ensembl_havana	protein_coding	-1.0185	4.80193	153.775	2.9554e-08	6.00118e-07	6.22176
ENSMUSG00000015337	ensembl_havana	gene	NA	NA	ENSMUSG00000015337	5	Endog	ensembl_havana	protein_coding	-1.79743	3.4753	153.509	2.98451e-08	6.03535e-07	6.2193
ENSMUSG00000025161	ensembl_havana	gene	NA	NA	ENSMUSG00000025161	16	Slc16a3	ensembl_havana	protein_coding	-2.23074	8.3941	153.461	2.98988e-08	6.03535e-07	6.2193
ENSMUSG00000033249	ensembl_havana	gene	NA	NA	ENSMUSG00000033249	10	Hsf4	ensembl_havana	protein_coding	-1.87177	3.38361	153.134	3.02612e-08	6.08653e-07	6.21563
ENSMUSG00000019851	ensembl_havana	gene	NA	NA	ENSMUSG00000019851	8	Perp	ensembl_havana	protein_coding	2.59922	3.95671	152.29	3.12215e-08	6.24598e-07	6.2044
ENSMUSG00000057506	ensembl_havana	gene	NA	NA	ENSMUSG00000057506	5	Bloc1s2	ensembl_havana	protein_coding	1.23982	6.13277	152.299	3.12116e-08	6.24598e-07	6.2044
ENSMUSG00000032193	ensembl_havana	gene	NA	NA	ENSMUSG00000032193	9	Ldlr	ensembl_havana	protein_coding	-0.935644	6.81535	151.874	3.17087e-08	6.32525e-07	6.19892
ENSMUSG00000038295	ensembl_havana	gene	NA	NA	ENSMUSG00000038295	14	Atg9b	ensembl_havana	protein_coding	-1.36457	5.04123	151.005	3.27539e-08	6.48406e-07	6.18815
ENSMUSG00000029344	ensembl_havana	gene	NA	NA	ENSMUSG00000029344	14	Tpst2	ensembl_havana	protein_coding	-0.914593	6.27037	150.843	3.29533e-08	6.49941e-07	6.18713
ENSMUSG00000031930	ensembl_havana	gene	NA	NA	ENSMUSG00000031930	11	Wwp2	ensembl_havana	protein_coding	-0.77871	6.09153	150.496	3.33845e-08	6.57287e-07	6.18225
ENSMUSG00000008305	ensembl_havana	gene	NA	NA	ENSMUSG00000008305	18	Tle1	ensembl_havana	protein_coding	-1.00219	4.38694	150.382	3.35275e-08	6.58942e-07	6.18115
ENSMUSG00000020601	ensembl_havana	gene	NA	NA	ENSMUSG00000020601	8	Trib2	ensembl_havana	protein_coding	-0.727666	5.69958	150.319	3.36077e-08	6.59359e-07	6.18088
ENSMUSG00000031803	ensembl_havana	gene	NA	NA	ENSMUSG00000031803	8	B3gnt3	ensembl_havana	protein_coding	-1.00845	3.96387	149.227	3.50209e-08	6.83488e-07	6.16527
ENSMUSG00000044345	ensembl_havana	gene	NA	NA	ENSMUSG00000044345	9	Marveld1	ensembl_havana	protein_coding	0.863928	4.70159	148.731	3.56845e-08	6.95227e-07	6.15787
ENSMUSG00000020101	ensembl_havana	gene	NA	NA	ENSMUSG00000020101	14	Vsir	ensembl_havana	protein_coding	-0.759034	7.44218	148.61	3.58487e-08	6.97211e-07	6.15664
ENSMUSG00000039988	ensembl_havana	gene	NA	NA	ENSMUSG00000039988	14	Ankrd13c	ensembl_havana	protein_coding	0.771092	5.44807	148.28	3.6302e-08	7.048e-07	6.15193
ENSMUSG00000045414	ensembl_havana	gene	NA	NA	ENSMUSG00000045414	7	1190002N15Rik	ensembl_havana	protein_coding	-1.00116	6.18752	148.042	3.66325e-08	7.09984e-07	6.14875
ENSMUSG00000020733	ensembl_havana	gene	NA	NA	ENSMUSG00000020733	3	Slc9a3r1	ensembl_havana	protein_coding	-0.78268	7.40226	146.981	3.81493e-08	7.36829e-07	6.13263
ENSMUSG00000028545	ensembl_havana	gene	NA	NA	ENSMUSG00000028545	13	Bend5	ensembl_havana	protein_coding	-1.57531	3.7307	146.32	3.91314e-08	7.54493e-07	6.12234
ENSMUSG00000009687	ensembl_havana	gene	NA	NA	ENSMUSG00000009687	14	Fxyd5	ensembl_havana	protein_coding	-1.09097	9.06321	146.008	3.96049e-08	7.6231e-07	6.11787
ENSMUSG00000032458	ensembl_havana	gene	NA	NA	ENSMUSG00000032458	6	Copb2	ensembl_havana	protein_coding	-0.633176	6.94019	145.866	3.98237e-08	7.64017e-07	6.1169
ENSMUSG00000071715	ensembl_havana	gene	NA	NA	ENSMUSG00000071715	12	Ncf4	ensembl_havana	protein_coding	-1.07298	5.83659	145.861	3.98303e-08	7.64017e-07	6.1169
ENSMUSG00000032322	ensembl_havana	gene	NA	NA	ENSMUSG00000032322	14	Pstpip1	ensembl_havana	protein_coding	-1.03639	7.17737	145.566	4.02876e-08	7.71466e-07	6.11268
ENSMUSG00000029438	ensembl_havana	gene	NA	NA	ENSMUSG00000029438	9	Bcl7a	ensembl_havana	protein_coding	1.07733	4.64156	145.212	4.0845e-08	7.79471e-07	6.1082
ENSMUSG00000023277	ensembl_havana	gene	NA	NA	ENSMUSG00000023277	13	Twf2	ensembl_havana	protein_coding	-1.12672	6.23934	144.97	4.12298e-08	7.84138e-07	6.10561
ENSMUSG00000048521	ensembl_havana	gene	NA	NA	ENSMUSG00000048521	8	Cxcr6	ensembl_havana	protein_coding	-1.46825	5.97394	145.003	4.11782e-08	7.84138e-07	6.10561
ENSMUSG00000005374	ensembl_havana	gene	NA	NA	ENSMUSG00000005374	13	Tbl2	ensembl_havana	protein_coding	-0.858293	6.06663	144.787	4.15241e-08	7.88394e-07	6.10326
ENSMUSG00000011179	ensembl_havana	gene	NA	NA	ENSMUSG00000011179	8	Odc1	ensembl_havana	protein_coding	0.712693	8.76303	144.706	4.16563e-08	7.89564e-07	6.10261
ENSMUSG00000031431	ensembl_havana	gene	NA	NA	ENSMUSG00000031431	13	Tsc22d3	ensembl_havana	protein_coding	-0.969813	5.53284	144.629	4.17816e-08	7.90599e-07	6.10204
ENSMUSG00000034748	ensembl_havana	gene	NA	NA	ENSMUSG00000034748	16	Sirt6	ensembl_havana	protein_coding	-0.813211	5.61355	144.249	4.24053e-08	8.01045e-07	6.09634
ENSMUSG00000026048	ensembl_havana	gene	NA	NA	ENSMUSG00000026048	16	Ercc5	ensembl_havana	protein_coding	1.47854	5.6612	144.194	4.24957e-08	8.01398e-07	6.09615
ENSMUSG00000025066	ensembl_havana	gene	NA	NA	ENSMUSG00000025066	10	Sfr1	ensembl_havana	protein_coding	-0.748702	6.5934	144.05	4.27365e-08	8.04583e-07	6.09443
ENSMUSG00000024900	ensembl_havana	gene	NA	NA	ENSMUSG00000024900	5	Cpt1a	ensembl_havana	protein_coding	-0.725875	5.96389	143.812	4.31358e-08	8.10735e-07	6.09112
ENSMUSG00000026104	ensembl_havana	gene	NA	NA	ENSMUSG00000026104	14	Stat1	ensembl_havana	protein_coding	0.917345	5.36522	143.277	4.40508e-08	8.26544e-07	6.08273
ENSMUSG00000041143	ensembl_havana	gene	NA	NA	ENSMUSG00000041143	16	Tmco4	ensembl_havana	protein_coding	0.785175	5.62049	142.4	4.55995e-08	8.51317e-07	6.06991
ENSMUSG00000023186	ensembl_havana	gene	NA	NA	ENSMUSG00000023186	14	Vwa5a	ensembl_havana	protein_coding	1.37243	4.32103	142.269	4.58368e-08	8.52901e-07	6.0691
ENSMUSG00000024186	ensembl_havana	gene	NA	NA	ENSMUSG00000024186	15	Rgs11	ensembl_havana	protein_coding	-1.40751	5.58882	142.297	4.57864e-08	8.52901e-07	6.0691
ENSMUSG00000022106	ensembl_havana	gene	NA	NA	ENSMUSG00000022106	14	Rcbtb2	ensembl_havana	protein_coding	-1.01365	4.81637	141.752	4.67852e-08	8.67708e-07	6.06163
ENSMUSG00000033762	ensembl_havana	gene	NA	NA	ENSMUSG00000033762	8	Recql4	ensembl_havana	protein_coding	0.798888	5.0183	141.653	4.69699e-08	8.69643e-07	6.06066
ENSMUSG00000021754	ensembl_havana	gene	NA	NA	ENSMUSG00000021754	17	Map3k1	ensembl_havana	protein_coding	-0.931843	6.34853	141.425	4.73958e-08	8.76079e-07	6.05746
ENSMUSG00000028737	ensembl_havana	gene	NA	NA	ENSMUSG00000028737	15	Aldh4a1	ensembl_havana	protein_coding	1.18387	3.92242	140.184	4.98044e-08	9.13053e-07	6.0395
ENSMUSG00000005667	ensembl_havana	gene	NA	NA	ENSMUSG00000005667	8	Mthfd2	ensembl_havana	protein_coding	0.650915	7.69523	140.243	4.96873e-08	9.13053e-07	6.0395
ENSMUSG00000031609	ensembl_havana	gene	NA	NA	ENSMUSG00000031609	3	Sap30	ensembl_havana	protein_coding	-0.965339	5.94334	139.99	5.01933e-08	9.18676e-07	6.03684
ENSMUSG00000004356	ensembl_havana	gene	NA	NA	ENSMUSG00000004356	8	Utp20	ensembl_havana	protein_coding	1.18614	5.71046	139.737	5.0707e-08	9.26563e-07	6.03313
ENSMUSG00000031983	ensembl_havana	gene	NA	NA	ENSMUSG00000031983	7	2310022B05Rik	ensembl_havana	protein_coding	-1.02558	4.66235	139.604	5.09783e-08	9.28486e-07	6.03222
ENSMUSG00000024855	ensembl_havana	gene	NA	NA	ENSMUSG00000024855	10	Pacs1	ensembl_havana	protein_coding	-0.767632	6.60846	139.412	5.13746e-08	9.32666e-07	6.03027
ENSMUSG00000003352	ensembl_havana	gene	NA	NA	ENSMUSG00000003352	14	Cacnb3	ensembl_havana	protein_coding	-1.30286	3.40145	139.299	5.16094e-08	9.35409e-07	6.029
ENSMUSG00000006782	ensembl_havana	gene	NA	NA	ENSMUSG00000006782	16	Cnp	ensembl_havana	protein_coding	-0.84264	6.40445	139.094	5.20382e-08	9.41657e-07	6.02611
ENSMUSG00000026011	ensembl_havana	gene	NA	NA	ENSMUSG00000026011	13	Ctla4	ensembl_havana	protein_coding	-1.05344	9.28111	138.864	5.25248e-08	9.47395e-07	6.02347
ENSMUSG00000050592	ensembl_havana	gene	NA	NA	ENSMUSG00000050592	8	Fam78a	ensembl_havana	protein_coding	-0.644964	6.80487	138.706	5.28621e-08	9.50626e-07	6.02199
ENSMUSG00000093661	ensembl_havana	gene	NA	NA	ENSMUSG00000093661	1	Eif4e3	ensembl_havana	protein_coding	-0.833978	6.09123	138.558	5.31788e-08	9.54573e-07	6.02019
ENSMUSG00000049866	ensembl_havana	gene	NA	NA	ENSMUSG00000049866	12	Arl4c	ensembl_havana	protein_coding	-0.677815	7.87681	138.511	5.32812e-08	9.54877e-07	6.02005
ENSMUSG00000064254	ensembl_havana	gene	NA	NA	ENSMUSG00000064254	6	Ethe1	ensembl_havana	protein_coding	-1.20165	4.14455	138.311	5.37153e-08	9.61117e-07	6.01722
ENSMUSG00000041926	ensembl_havana	gene	NA	NA	ENSMUSG00000041926	15	Rnpep	ensembl_havana	protein_coding	-0.874747	5.69331	138.131	5.41079e-08	9.66595e-07	6.01476
ENSMUSG00000055707	ensembl_havana	gene	NA	NA	ENSMUSG00000055707	13	Klhl26	ensembl_havana	protein_coding	0.866676	5.16777	138.04	5.43094e-08	9.68648e-07	6.01383
ENSMUSG00000034156	ensembl_havana	gene	NA	NA	ENSMUSG00000034156	16	Tspoap1	ensembl_havana	protein_coding	-1.8952	8.51881	137.93	5.45524e-08	9.71431e-07	6.01259
ENSMUSG00000020156	ensembl_havana	gene	NA	NA	ENSMUSG00000020156	16	Mum1	ensembl_havana	protein_coding	-0.765366	5.99304	137.806	5.48284e-08	9.74795e-07	6.01109
ENSMUSG00000027452	ensembl_havana	gene	NA	NA	ENSMUSG00000027452	11	Acss1	ensembl_havana	protein_coding	-0.84409	4.96709	137.59	5.53135e-08	9.81858e-07	6.00795
ENSMUSG00000022263	ensembl_havana	gene	NA	NA	ENSMUSG00000022263	10	Trio	ensembl_havana	protein_coding	1.21305	5.34451	137.457	5.56153e-08	9.84788e-07	6.00666
ENSMUSG00000001472	ensembl_havana	gene	NA	NA	ENSMUSG00000001472	17	Tcf25	ensembl_havana	protein_coding	-0.655369	8.30035	137.44	5.56547e-08	9.84788e-07	6.00666
ENSMUSG00000026628	ensembl_havana	gene	NA	NA	ENSMUSG00000026628	13	Atf3	ensembl_havana	protein_coding	1.01519	5.21562	137.155	5.63061e-08	9.9397e-07	6.00263
ENSMUSG00000020876	ensembl_havana	gene	NA	NA	ENSMUSG00000020876	14	Snx11	ensembl_havana	protein_coding	0.985357	3.9846	137.135	5.63513e-08	9.9397e-07	6.00263
ENSMUSG00000001663	ensembl_havana	gene	NA	NA	ENSMUSG00000001663	10	Gstt1	ensembl_havana	protein_coding	0.882535	4.55841	136.902	5.68923e-08	1.00149e-06	5.99935
ENSMUSG00000025287	ensembl_havana	gene	NA	NA	ENSMUSG00000025287	15	Acot9	ensembl_havana	protein_coding	-0.764716	5.79126	136.874	5.69568e-08	1.00149e-06	5.99935
ENSMUSG00000019487	ensembl_havana	gene	NA	NA	ENSMUSG00000019487	11	Trip10	ensembl_havana	protein_coding	-0.906578	4.43143	136.505	5.78277e-08	1.01521e-06	5.99344
ENSMUSG00000020570	ensembl_havana	gene	NA	NA	ENSMUSG00000020570	15	Sypl	ensembl_havana	protein_coding	-0.883393	4.91692	136.418	5.80346e-08	1.01724e-06	5.99258
ENSMUSG00000001576	ensembl_havana	gene	NA	NA	ENSMUSG00000001576	15	Ergic1	ensembl_havana	protein_coding	0.711947	7.01262	136.184	5.85957e-08	1.0251e-06	5.98923
ENSMUSG00000031557	ensembl_havana	gene	NA	NA	ENSMUSG00000031557	16	Plekha2	ensembl_havana	protein_coding	-0.838404	7.38423	136.117	5.87578e-08	1.0251e-06	5.98923
ENSMUSG00000033900	ensembl_havana	gene	NA	NA	ENSMUSG00000033900	13	Map9	ensembl_havana	protein_coding	-1.70409	3.80085	136.146	5.86874e-08	1.0251e-06	5.98923
ENSMUSG00000048878	ensembl_havana	gene	NA	NA	ENSMUSG00000048878	6	Hexim1	ensembl_havana	protein_coding	-0.964368	5.84423	136.027	5.89765e-08	1.02731e-06	5.9883
ENSMUSG00000001761	ensembl_havana	gene	NA	NA	ENSMUSG00000001761	7	Smo	ensembl_havana	protein_coding	0.937217	4.99025	135.891	5.93081e-08	1.03148e-06	5.98654
ENSMUSG00000056290	ensembl_havana	gene	NA	NA	ENSMUSG00000056290	16	Ms4a4b	ensembl_havana	protein_coding	0.918032	8.02497	135.685	5.98134e-08	1.03865e-06	5.98353
ENSMUSG00000020592	ensembl_havana	gene	NA	NA	ENSMUSG00000020592	14	Sdc1	ensembl_havana	protein_coding	1.69975	3.22975	135.242	6.09205e-08	1.05624e-06	5.97624
ENSMUSG00000034028	ensembl_havana	gene	NA	NA	ENSMUSG00000034028	16	Cd226	ensembl_havana	protein_coding	1.3225	4.03321	134.925	6.17292e-08	1.0686e-06	5.97118
ENSMUSG00000041831	ensembl_havana	gene	NA	NA	ENSMUSG00000041831	16	Sytl3	ensembl_havana	protein_coding	-0.718336	5.98088	134.42	6.30378e-08	1.08642e-06	5.964
ENSMUSG00000021704	ensembl_havana	gene	NA	NA	ENSMUSG00000021704	8	Mtx3	ensembl_havana	protein_coding	1.3168	4.35682	134.113	6.38516e-08	1.09854e-06	5.95918
ENSMUSG00000048310	ensembl_havana	gene	NA	NA	ENSMUSG00000048310	8	Pskh1	ensembl_havana	protein_coding	0.865499	5.34467	133.916	6.4379e-08	1.10283e-06	5.95749
ENSMUSG00000024276	ensembl_havana	gene	NA	NA	ENSMUSG00000024276	7	Zfp397	ensembl_havana	protein_coding	1.06881	4.92684	133.713	6.49304e-08	1.11027e-06	5.95457
ENSMUSG00000020788	ensembl_havana	gene	NA	NA	ENSMUSG00000020788	15	Atp2a3	ensembl_havana	protein_coding	-0.833094	8.45248	133.663	6.50653e-08	1.11088e-06	5.95433
ENSMUSG00000009035	ensembl_havana	gene	NA	NA	ENSMUSG00000009035	15	Tmem184b	ensembl_havana	protein_coding	1.12528	6.02233	133.034	6.6806e-08	1.13094e-06	5.94656
ENSMUSG00000008398	ensembl_havana	gene	NA	NA	ENSMUSG00000008398	15	Elk3	ensembl_havana	protein_coding	-0.687445	5.84799	133.055	6.67466e-08	1.13094e-06	5.94656
ENSMUSG00000047153	ensembl_havana	gene	NA	NA	ENSMUSG00000047153	4	Khnyn	ensembl_havana	protein_coding	-1.13846	7.28677	133.116	6.65769e-08	1.13094e-06	5.94656
ENSMUSG00000028527	ensembl_havana	gene	NA	NA	ENSMUSG00000028527	18	Ak4	ensembl_havana	protein_coding	-1.61107	5.76867	133.02	6.68474e-08	1.13094e-06	5.94656
ENSMUSG00000096472	ensembl_havana	gene	NA	NA	ENSMUSG00000096472	2	Cdkn2d	ensembl_havana	protein_coding	-1.16857	6.56646	132.955	6.70307e-08	1.13233e-06	5.94603
ENSMUSG00000057143	ensembl_havana	gene	NA	NA	ENSMUSG00000057143	15	Trim12c	ensembl_havana	protein_coding	0.931039	5.6287	132.448	6.84785e-08	1.15489e-06	5.93746
ENSMUSG00000004451	ensembl_havana	gene	NA	NA	ENSMUSG00000004451	14	Ralb	ensembl_havana	protein_coding	-1.36745	3.56333	132.416	6.85724e-08	1.15489e-06	5.93746
ENSMUSG00000033629	ensembl_havana	gene	NA	NA	ENSMUSG00000033629	6	Hacd3	ensembl_havana	protein_coding	0.670408	5.79958	132.307	6.88893e-08	1.15848e-06	5.93611
ENSMUSG00000016756	ensembl_havana	gene	NA	NA	ENSMUSG00000016756	17	Cmah	ensembl_havana	protein_coding	-1.20197	6.31396	131.991	6.9816e-08	1.1723e-06	5.93096
ENSMUSG00000038936	ensembl_havana	gene	NA	NA	ENSMUSG00000038936	13	Sccpdh	ensembl_havana	protein_coding	-1.1766	4.32359	131.692	7.07063e-08	1.18547e-06	5.92611
ENSMUSG00000006360	ensembl_havana	gene	NA	NA	ENSMUSG00000006360	11	Crip1	ensembl_havana	protein_coding	-1.28316	7.64636	131.541	7.1162e-08	1.18954e-06	5.92462
ENSMUSG00000020424	ensembl_havana	gene	NA	NA	ENSMUSG00000020424	3	Castor1	ensembl_havana	protein_coding	-0.990536	3.48294	131.476	7.13593e-08	1.19106e-06	5.92407
ENSMUSG00000041028	ensembl_havana	gene	NA	NA	ENSMUSG00000041028	16	Ghitm	ensembl_havana	protein_coding	0.675097	8.53359	131.414	7.15491e-08	1.19245e-06	5.92356
ENSMUSG00000037280	ensembl_havana	gene	NA	NA	ENSMUSG00000037280	12	Galnt6	ensembl_havana	protein_coding	-0.690209	7.31634	131.278	7.19644e-08	1.19759e-06	5.92169
ENSMUSG00000024962	ensembl_havana	gene	NA	NA	ENSMUSG00000024962	13	Vegfb	ensembl_havana	protein_coding	-1.05211	4.6875	131.123	7.24414e-08	1.20373e-06	5.91947
ENSMUSG00000037405	ensembl_havana	gene	NA	NA	ENSMUSG00000037405	8	Icam1	ensembl_havana	protein_coding	0.855241	5.71526	130.988	7.28582e-08	1.20886e-06	5.91762
ENSMUSG00000027422	ensembl_havana	gene	NA	NA	ENSMUSG00000027422	15	Rrbp1	ensembl_havana	protein_coding	-0.736949	7.13776	130.876	7.32082e-08	1.21108e-06	5.91683
ENSMUSG00000042207	ensembl_havana	gene	NA	NA	ENSMUSG00000042207	17	Kdm5b	ensembl_havana	protein_coding	-0.822579	5.73304	130.306	7.50164e-08	1.23916e-06	5.90687
ENSMUSG00000037029	ensembl_havana	gene	NA	NA	ENSMUSG00000037029	8	Zfp146	ensembl_havana	protein_coding	0.769868	5.43705	130.219	7.52976e-08	1.24197e-06	5.90589
ENSMUSG00000022863	ensembl_havana	gene	NA	NA	ENSMUSG00000022863	15	Btg3	ensembl_havana	protein_coding	0.69205	5.85778	130.126	7.55995e-08	1.24511e-06	5.90479
ENSMUSG00000026456	ensembl_havana	gene	NA	NA	ENSMUSG00000026456	18	Cyb5r1	ensembl_havana	protein_coding	0.773555	5.78284	129.659	7.71343e-08	1.26852e-06	5.8967
ENSMUSG00000037759	ensembl_havana	gene	NA	NA	ENSMUSG00000037759	6	Ptger2	ensembl_havana	protein_coding	1.06807	3.77206	128.848	7.98859e-08	1.3117e-06	5.88216
ENSMUSG00000031887	ensembl_havana	gene	NA	NA	ENSMUSG00000031887	13	Tradd	ensembl_havana	protein_coding	-1.06103	4.86678	128.771	8.01521e-08	1.31236e-06	5.88195
ENSMUSG00000028970	ensembl_havana	gene	NA	NA	ENSMUSG00000028970	9	Abcb1b	ensembl_havana	protein_coding	0.912977	6.05346	128.572	8.08487e-08	1.31961e-06	5.87956
ENSMUSG00000040570	ensembl_havana	gene	NA	NA	ENSMUSG00000040570	14	Rundc3b	ensembl_havana	protein_coding	-1.15058	4.25679	128.543	8.09488e-08	1.31961e-06	5.87956
ENSMUSG00000037936	ensembl_havana	gene	NA	NA	ENSMUSG00000037936	15	Scarb1	ensembl_havana	protein_coding	-0.687891	5.98997	128.328	8.17079e-08	1.33004e-06	5.87613
ENSMUSG00000008855	ensembl_havana	gene	NA	NA	ENSMUSG00000008855	17	Hdac5	ensembl_havana	protein_coding	-0.900846	6.24036	128.231	8.20538e-08	1.33373e-06	5.87493
ENSMUSG00000005233	ensembl_havana	gene	NA	NA	ENSMUSG00000005233	16	Spc25	ensembl_havana	protein_coding	0.882002	5.72196	128.167	8.22842e-08	1.33554e-06	5.87434
ENSMUSG00000029101	ensembl_havana	gene	NA	NA	ENSMUSG00000029101	16	Rgs12	ensembl_havana	protein_coding	1.58055	4.31275	128.049	8.27091e-08	1.34049e-06	5.87274
ENSMUSG00000025871	ensembl_havana	gene	NA	NA	ENSMUSG00000025871	18	4833439L19Rik	ensembl_havana	protein_coding	0.89371	5.15106	127.816	8.35522e-08	1.35037e-06	5.86955
ENSMUSG00000029713	ensembl_havana	gene	NA	NA	ENSMUSG00000029713	15	Gnb2	ensembl_havana	protein_coding	-0.870322	8.50464	127.814	8.35602e-08	1.35037e-06	5.86955
ENSMUSG00000041921	ensembl_havana	gene	NA	NA	ENSMUSG00000041921	16	Metap1d	ensembl_havana	protein_coding	0.916489	4.21797	126.948	8.67897e-08	1.40053e-06	5.85371
ENSMUSG00000049422	ensembl_havana	gene	NA	NA	ENSMUSG00000049422	7	Chchd10	ensembl_havana	protein_coding	0.907545	6.0891	126.744	8.75739e-08	1.41115e-06	5.85043
ENSMUSG00000025464	ensembl_havana	gene	NA	NA	ENSMUSG00000025464	15	Paox	ensembl_havana	protein_coding	-0.738662	5.11882	126.172	8.98116e-08	1.44347e-06	5.84059
ENSMUSG00000033088	ensembl_havana	gene	NA	NA	ENSMUSG00000033088	19	Triobp	ensembl_havana	protein_coding	-0.91323	6.45093	125.738	9.15525e-08	1.46681e-06	5.83363
ENSMUSG00000042354	ensembl_havana	gene	NA	NA	ENSMUSG00000042354	7	Gnl3	ensembl_havana	protein_coding	1.00886	6.48534	125.448	9.27362e-08	1.48365e-06	5.82867
ENSMUSG00000020205	ensembl_havana	gene	NA	NA	ENSMUSG00000020205	8	Phlda1	ensembl_havana	protein_coding	-1.43448	3.22989	125.301	9.33441e-08	1.49124e-06	5.82645
ENSMUSG00000058230	ensembl_havana	gene	NA	NA	ENSMUSG00000058230	12	Arhgap35	ensembl_havana	protein_coding	1.16037	4.74594	125.02	9.45228e-08	1.50758e-06	5.82172
ENSMUSG00000006369	ensembl_havana	gene	NA	NA	ENSMUSG00000006369	14	Fbln1	ensembl_havana	protein_coding	0.796192	4.92341	124.975	9.47117e-08	1.50758e-06	5.82172
ENSMUSG00000004665	ensembl_havana	gene	NA	NA	ENSMUSG00000004665	10	Cnn2	ensembl_havana	protein_coding	-0.817009	8.20295	124.961	9.47713e-08	1.50758e-06	5.82172
ENSMUSG00000020589	ensembl_havana	gene	NA	NA	ENSMUSG00000020589	17	Fam49a	ensembl_havana	protein_coding	1.16081	4.3536	124.904	9.50104e-08	1.50924e-06	5.82124
ENSMUSG00000029513	ensembl_havana	gene	NA	NA	ENSMUSG00000029513	14	Prkab1	ensembl_havana	protein_coding	-0.708277	5.20835	124.824	9.53506e-08	1.51249e-06	5.82031
ENSMUSG00000024038	ensembl_havana	gene	NA	NA	ENSMUSG00000024038	17	Ndufv3	ensembl_havana	protein_coding	-1.0135	6.89407	124.706	9.58542e-08	1.51833e-06	5.81864
ENSMUSG00000028261	ensembl_havana	gene	NA	NA	ENSMUSG00000028261	13	Ndufaf4	ensembl_havana	protein_coding	0.969201	3.9711	124.491	9.67809e-08	1.52925e-06	5.81552
ENSMUSG00000021384	ensembl_havana	gene	NA	NA	ENSMUSG00000021384	14	Susd3	ensembl_havana	protein_coding	-0.987359	5.70655	124.451	9.69544e-08	1.52925e-06	5.81552
ENSMUSG00000052605	ensembl_havana	gene	NA	NA	ENSMUSG00000052605	12	Isoc2b	ensembl_havana	protein_coding	-1.24704	3.80074	124.459	9.69194e-08	1.52925e-06	5.81552
ENSMUSG00000025264	ensembl_havana	gene	NA	NA	ENSMUSG00000025264	12	Tsr2	ensembl_havana	protein_coding	1.0226	4.23555	124.296	9.76285e-08	1.53772e-06	5.81312
ENSMUSG00000036781	ensembl_havana	gene	NA	NA	ENSMUSG00000036781	13	Rps27l	ensembl_havana	protein_coding	0.938585	7.7516	124.166	9.8197e-08	1.5445e-06	5.81121
ENSMUSG00000001473	ensembl_havana	gene	NA	NA	ENSMUSG00000001473	7	Tubb6	ensembl_havana	protein_coding	-0.642415	6.76607	124.109	9.84494e-08	1.54629e-06	5.81071
ENSMUSG00000032422	ensembl_havana	gene	NA	NA	ENSMUSG00000032422	17	Snx14	ensembl_havana	protein_coding	-0.810994	4.93899	124.044	9.87387e-08	1.54866e-06	5.81004
ENSMUSG00000036181	ensembl_havana	gene	NA	NA	ENSMUSG00000036181	2	Hist1h1c	ensembl_havana	protein_coding	-2.03299	3.44352	123.978	9.90325e-08	1.55109e-06	5.80936
ENSMUSG00000027712	ensembl_havana	gene	NA	NA	ENSMUSG00000027712	13	Anxa5	ensembl_havana	protein_coding	-0.662764	6.20185	123.891	9.94203e-08	1.55499e-06	5.80827
ENSMUSG00000024892	ensembl_havana	gene	NA	NA	ENSMUSG00000024892	17	Pcx	ensembl_havana	protein_coding	-1.27924	6.26919	123.678	1.00375e-07	1.56773e-06	5.80473
ENSMUSG00000013698	ensembl_havana	gene	NA	NA	ENSMUSG00000013698	12	Pea15a	ensembl_havana	protein_coding	-0.766011	4.93405	123.404	1.01623e-07	1.585e-06	5.79997
ENSMUSG00000032294	ensembl_havana	gene	NA	NA	ENSMUSG00000032294	17	Pkm	ensembl_havana	protein_coding	-1.30049	11.7587	123.217	1.02485e-07	1.59401e-06	5.79751
ENSMUSG00000031634	ensembl_havana	gene	NA	NA	ENSMUSG00000031634	13	Ufsp2	ensembl_havana	protein_coding	-0.81357	5.20668	122.978	1.03596e-07	1.60681e-06	5.79403
ENSMUSG00000025742	ensembl_havana	gene	NA	NA	ENSMUSG00000025742	5	Prps2	ensembl_havana	protein_coding	0.772154	6.51975	122.43	1.06205e-07	1.64499e-06	5.78384
ENSMUSG00000020275	ensembl_havana	gene	NA	NA	ENSMUSG00000020275	9	Rel	ensembl_havana	protein_coding	1.07936	5.86622	122.192	1.07359e-07	1.65764e-06	5.78051
ENSMUSG00000038544	ensembl_havana	gene	NA	NA	ENSMUSG00000038544	14	Inip	ensembl_havana	protein_coding	0.879878	5.09297	122.17	1.07466e-07	1.65764e-06	5.78051
ENSMUSG00000024725	ensembl_havana	gene	NA	NA	ENSMUSG00000024725	13	Ostf1	ensembl_havana	protein_coding	-0.811919	8.0908	122.218	1.0723e-07	1.65764e-06	5.78051
ENSMUSG00000023307	ensembl_havana	gene	NA	NA	ENSMUSG00000023307	14	March5	ensembl_havana	protein_coding	0.736096	5.77962	121.814	1.09224e-07	1.67551e-06	5.77585
ENSMUSG00000037376	ensembl_havana	gene	NA	NA	ENSMUSG00000037376	14	Trmt6	ensembl_havana	protein_coding	0.704875	5.15432	121.815	1.09217e-07	1.67551e-06	5.77585
ENSMUSG00000015937	ensembl_havana	gene	NA	NA	ENSMUSG00000015937	15	H2afy	ensembl_havana	protein_coding	-0.706015	9.83802	121.636	1.10115e-07	1.68581e-06	5.77319
ENSMUSG00000020183	ensembl_havana	gene	NA	NA	ENSMUSG00000020183	11	Cpm	ensembl_havana	protein_coding	-1.46825	3.20657	121.62	1.10196e-07	1.68581e-06	5.77319
ENSMUSG00000003134	ensembl_havana	gene	NA	NA	ENSMUSG00000003134	10	Tbc1d8	ensembl_havana	protein_coding	3.16892	3.24505	121.557	1.10511e-07	1.68832e-06	5.77255
ENSMUSG00000105504	ensembl_havana	gene	NA	NA	ENSMUSG00000105504	4	Gbp5	ensembl_havana	protein_coding	0.914303	5.9515	121.476	1.10926e-07	1.69234e-06	5.77151
ENSMUSG00000032384	ensembl_havana	gene	NA	NA	ENSMUSG00000032384	16	Csnk1g1	ensembl_havana	protein_coding	0.931988	6.25159	121.294	1.1185e-07	1.70411e-06	5.7685
ENSMUSG00000035868	ensembl_havana	gene	NA	NA	ENSMUSG00000035868	9	Zfp983	ensembl_havana	protein_coding	1.11265	4.52241	121.014	1.13299e-07	1.71344e-06	5.76613
ENSMUSG00000006301	ensembl_havana	gene	NA	NA	ENSMUSG00000006301	17	Tmbim1	ensembl_havana	protein_coding	1.04974	4.16274	121.005	1.13344e-07	1.71344e-06	5.76613
ENSMUSG00000022014	ensembl_havana	gene	NA	NA	ENSMUSG00000022014	15	Epsti1	ensembl_havana	protein_coding	-0.743975	6.27177	120.969	1.13535e-07	1.71344e-06	5.76613
ENSMUSG00000036599	ensembl_havana	gene	NA	NA	ENSMUSG00000036599	10	Chst12	ensembl_havana	protein_coding	-1.1183	5.32506	121.057	1.13077e-07	1.71344e-06	5.76613
ENSMUSG00000037815	ensembl_havana	gene	NA	NA	ENSMUSG00000037815	7	Ctnna1	ensembl_havana	protein_coding	-0.661253	6.51855	120.901	1.13885e-07	1.71641e-06	5.76538
ENSMUSG00000021054	ensembl_havana	gene	NA	NA	ENSMUSG00000021054	6	Sgpp1	ensembl_havana	protein_coding	0.825743	6.30592	120.62	1.15371e-07	1.73647e-06	5.76033
ENSMUSG00000063362	ensembl_havana	gene	NA	NA	ENSMUSG00000063362	13	Alg11	ensembl_havana	protein_coding	-1.02717	4.14981	120.555	1.15713e-07	1.73928e-06	5.75963
ENSMUSG00000062480	ensembl_havana	gene	NA	NA	ENSMUSG00000062480	12	Acat3	ensembl_havana	protein_coding	-1.09478	3.31663	119.954	1.18972e-07	1.78346e-06	5.74874
ENSMUSG00000039621	ensembl_havana	gene	NA	NA	ENSMUSG00000039621	13	Prex1	ensembl_havana	protein_coding	-1.19596	7.46688	119.755	1.20071e-07	1.79512e-06	5.74591
ENSMUSG00000003644	ensembl_havana	gene	NA	NA	ENSMUSG00000003644	17	Rps6ka1	ensembl_havana	protein_coding	-0.774534	7.25064	119.173	1.23362e-07	1.83942e-06	5.73532
ENSMUSG00000022010	ensembl_havana	gene	NA	NA	ENSMUSG00000022010	19	Tsc22d1	ensembl_havana	protein_coding	1.23494	4.2872	119.058	1.24025e-07	1.8456e-06	5.73386
ENSMUSG00000030207	ensembl_havana	gene	NA	NA	ENSMUSG00000030207	15	Fam234b	ensembl_havana	protein_coding	0.759507	5.24308	119.044	1.24107e-07	1.8456e-06	5.73386
ENSMUSG00000024143	ensembl_havana	gene	NA	NA	ENSMUSG00000024143	15	Rhoq	ensembl_havana	protein_coding	-1.43067	5.82755	118.98	1.24477e-07	1.84864e-06	5.73315
ENSMUSG00000030032	ensembl_havana	gene	NA	NA	ENSMUSG00000030032	12	Wdr54	ensembl_havana	protein_coding	-1.46327	3.15457	118.833	1.25335e-07	1.85891e-06	5.73074
ENSMUSG00000034987	ensembl_havana	gene	NA	NA	ENSMUSG00000034987	4	Hrh2	ensembl_havana	protein_coding	-0.90755	3.95067	118.674	1.26269e-07	1.86535e-06	5.72924
ENSMUSG00000034853	ensembl_havana	gene	NA	NA	ENSMUSG00000034853	16	Acot11	ensembl_havana	protein_coding	-1.01394	4.01693	118.69	1.26177e-07	1.86535e-06	5.72924
ENSMUSG00000034203	ensembl_havana	gene	NA	NA	ENSMUSG00000034203	8	Chchd4	ensembl_havana	protein_coding	0.880916	4.27453	118.64	1.26471e-07	1.86587e-06	5.72912
ENSMUSG00000006527	ensembl_havana	gene	NA	NA	ENSMUSG00000006527	16	Sfmbt1	ensembl_havana	protein_coding	0.985421	4.22018	118.538	1.27075e-07	1.86984e-06	5.7282
ENSMUSG00000059326	ensembl_havana	gene	NA	NA	ENSMUSG00000059326	7	Csf2ra	ensembl_havana	protein_coding	0.969172	4.02171	118.321	1.28375e-07	1.88402e-06	5.72492
ENSMUSG00000044197	ensembl_havana	gene	NA	NA	ENSMUSG00000044197	8	Gpr146	ensembl_havana	protein_coding	-0.64988	5.75952	118.343	1.28243e-07	1.88402e-06	5.72492
ENSMUSG00000091491	ensembl_havana	gene	NA	NA	ENSMUSG00000091491	2	Vmn2r97	ensembl_havana	protein_coding	1.51917	3.3514	118.121	1.29586e-07	1.89929e-06	5.72141
ENSMUSG00000071647	ensembl_havana	gene	NA	NA	ENSMUSG00000071647	5	Eml3	ensembl_havana	protein_coding	-0.718145	6.39052	118.074	1.29872e-07	1.90099e-06	5.72102
ENSMUSG00000040675	ensembl_havana	gene	NA	NA	ENSMUSG00000040675	17	Mthfd1l	ensembl_havana	protein_coding	-1.00991	7.67966	117.798	1.31567e-07	1.92328e-06	5.71596
ENSMUSG00000027339	ensembl_havana	gene	NA	NA	ENSMUSG00000027339	15	Rassf2	ensembl_havana	protein_coding	-0.74994	5.7384	117.304	1.34665e-07	1.96345e-06	5.70698
ENSMUSG00000037278	ensembl_havana	gene	NA	NA	ENSMUSG00000037278	9	Tmem97	ensembl_havana	protein_coding	-0.728427	6.0329	117.168	1.35533e-07	1.97353e-06	5.70476
ENSMUSG00000045411	ensembl_havana	gene	NA	NA	ENSMUSG00000045411	16	2410002F23Rik	ensembl_havana	protein_coding	0.903177	5.79802	117	1.36616e-07	1.98671e-06	5.70187
ENSMUSG00000034165	ensembl_havana	gene	NA	NA	ENSMUSG00000034165	16	Ccnd3	ensembl_havana	protein_coding	-0.71388	8.49952	116.507	1.39849e-07	2.03107e-06	5.69227
ENSMUSG00000024222	ensembl_havana	gene	NA	NA	ENSMUSG00000024222	17	Fkbp5	ensembl_havana	protein_coding	-0.924399	7.36108	116.177	1.42064e-07	2.06057e-06	5.68601
ENSMUSG00000063229	ensembl_havana	gene	NA	NA	ENSMUSG00000063229	15	Ldha	ensembl_havana	protein_coding	-1.34221	11.3794	116.017	1.4315e-07	2.07095e-06	5.68383
ENSMUSG00000026199	ensembl_havana	gene	NA	NA	ENSMUSG00000026199	17	Ankzf1	ensembl_havana	protein_coding	-0.778614	5.20156	115.68	1.45479e-07	2.09921e-06	5.67794
ENSMUSG00000038312	ensembl_havana	gene	NA	NA	ENSMUSG00000038312	10	Edem2	ensembl_havana	protein_coding	-0.796867	6.14644	115.465	1.46977e-07	2.1181e-06	5.67405
ENSMUSG00000048458	ensembl_havana	gene	NA	NA	ENSMUSG00000048458	8	Inka2	ensembl_havana	protein_coding	1.3025	4.32195	114.894	1.51069e-07	2.16591e-06	5.66436
ENSMUSG00000022092	ensembl_havana	gene	NA	NA	ENSMUSG00000022092	11	Ppp3cc	ensembl_havana	protein_coding	-0.638605	7.22107	114.794	1.51796e-07	2.17353e-06	5.66283
ENSMUSG00000031604	ensembl_havana	gene	NA	NA	ENSMUSG00000031604	10	Msmo1	ensembl_havana	protein_coding	-0.659102	6.59758	114.643	1.52904e-07	2.18381e-06	5.66079
ENSMUSG00000060261	ensembl_havana	gene	NA	NA	ENSMUSG00000060261	15	Gtf2i	ensembl_havana	protein_coding	-0.739519	7.38525	114.605	1.53186e-07	2.18505e-06	5.66054
ENSMUSG00000033352	ensembl_havana	gene	NA	NA	ENSMUSG00000033352	11	Map2k4	ensembl_havana	protein_coding	0.632864	5.77978	114.387	1.54806e-07	2.20534e-06	5.65652
ENSMUSG00000041164	ensembl_havana	gene	NA	NA	ENSMUSG00000041164	15	Zmiz2	ensembl_havana	protein_coding	0.655714	7.65389	114.321	1.55304e-07	2.20963e-06	5.65568
ENSMUSG00000028163	ensembl_havana	gene	NA	NA	ENSMUSG00000028163	17	Nfkb1	ensembl_havana	protein_coding	-0.759242	8.63815	114.239	1.55919e-07	2.21556e-06	5.65452
ENSMUSG00000056498	ensembl_havana	gene	NA	NA	ENSMUSG00000056498	13	Tmem154	ensembl_havana	protein_coding	0.705959	5.38701	113.981	1.57879e-07	2.24056e-06	5.64964
ENSMUSG00000027752	ensembl_havana	gene	NA	NA	ENSMUSG00000027752	15	Exosc8	ensembl_havana	protein_coding	-0.800015	7.02445	113.433	1.62141e-07	2.29522e-06	5.63917
ENSMUSG00000046861	ensembl_havana	gene	NA	NA	ENSMUSG00000046861	9	Hectd3	ensembl_havana	protein_coding	-0.699953	5.40623	113.383	1.62539e-07	2.29794e-06	5.63866
ENSMUSG00000038742	ensembl_havana	gene	NA	NA	ENSMUSG00000038742	7	Angptl6	ensembl_havana	protein_coding	1.06329	4.02488	113.094	1.64849e-07	2.32473e-06	5.63363
ENSMUSG00000041736	ensembl_havana	gene	NA	NA	ENSMUSG00000041736	7	Tspo	ensembl_havana	protein_coding	-0.949181	6.8226	112.747	1.67668e-07	2.35557e-06	5.6279
ENSMUSG00000028392	ensembl_havana	gene	NA	NA	ENSMUSG00000028392	15	Bspry	ensembl_havana	protein_coding	-1.02542	4.46039	112.768	1.67491e-07	2.35557e-06	5.6279
ENSMUSG00000015759	ensembl_havana	gene	NA	NA	ENSMUSG00000015759	11	Cnih1	ensembl_havana	protein_coding	0.831917	6.18363	112.551	1.69288e-07	2.37237e-06	5.62482
ENSMUSG00000026005	ensembl_havana	gene	NA	NA	ENSMUSG00000026005	15	Rpe	ensembl_havana	protein_coding	0.784177	5.77137	112.304	1.71353e-07	2.3983e-06	5.6201
ENSMUSG00000021453	ensembl_havana	gene	NA	NA	ENSMUSG00000021453	2	Gadd45g	ensembl_havana	protein_coding	-1.33404	5.73212	112.266	1.71673e-07	2.39978e-06	5.61983
ENSMUSG00000039232	ensembl_havana	gene	NA	NA	ENSMUSG00000039232	12	Stx11	ensembl_havana	protein_coding	-0.803374	4.72715	112.006	1.73883e-07	2.42763e-06	5.61482
ENSMUSG00000079685	ensembl_havana	gene	NA	NA	ENSMUSG00000079685	10	Ulbp1	ensembl_havana	protein_coding	1.12879	7.12671	111.796	1.75697e-07	2.4499e-06	5.61085
ENSMUSG00000040356	ensembl_havana	gene	NA	NA	ENSMUSG00000040356	16	Skiv2l	ensembl_havana	protein_coding	-0.681875	6.55398	111.705	1.76485e-07	2.45782e-06	5.60945
ENSMUSG00000032220	ensembl_havana	gene	NA	NA	ENSMUSG00000032220	10	Myo1e	ensembl_havana	protein_coding	-0.897414	3.71924	111.425	1.78949e-07	2.48595e-06	5.60451
ENSMUSG00000021226	ensembl_havana	gene	NA	NA	ENSMUSG00000021226	7	Acot2	ensembl_havana	protein_coding	1.0366	3.30227	111.237	1.80618e-07	2.50602e-06	5.60102
ENSMUSG00000022565	ensembl_havana	gene	NA	NA	ENSMUSG00000022565	15	Plec	ensembl_havana	protein_coding	-1.04009	7.69972	111.197	1.8098e-07	2.50793e-06	5.60068
ENSMUSG00000047821	ensembl_havana	gene	NA	NA	ENSMUSG00000047821	16	Trim16	ensembl_havana	protein_coding	-1.09023	4.33049	111.164	1.81274e-07	2.5089e-06	5.60052
ENSMUSG00000028964	ensembl_havana	gene	NA	NA	ENSMUSG00000028964	14	Park7	ensembl_havana	protein_coding	-0.830626	7.9727	111.036	1.82433e-07	2.52182e-06	5.59829
ENSMUSG00000045817	ensembl_havana	gene	NA	NA	ENSMUSG00000045817	8	Zfp36l2	ensembl_havana	protein_coding	-0.757628	7.81703	110.839	1.84229e-07	2.54037e-06	5.5951
ENSMUSG00000053641	ensembl_havana	gene	NA	NA	ENSMUSG00000053641	9	Dennd4a	ensembl_havana	protein_coding	1.06043	7.97802	110.702	1.85486e-07	2.5514e-06	5.59322
ENSMUSG00000023456	ensembl_havana	gene	NA	NA	ENSMUSG00000023456	15	Tpi1	ensembl_havana	protein_coding	-1.46204	10.2217	110.617	1.86271e-07	2.55905e-06	5.59192
ENSMUSG00000002983	ensembl_havana	gene	NA	NA	ENSMUSG00000002983	17	Relb	ensembl_havana	protein_coding	0.960446	5.14124	110.435	1.87972e-07	2.57926e-06	5.58851
ENSMUSG00000053965	ensembl_havana	gene	NA	NA	ENSMUSG00000053965	10	Pde5a	ensembl_havana	protein_coding	1.4835	3.09091	110.352	1.88749e-07	2.58675e-06	5.58725
ENSMUSG00000020235	ensembl_havana	gene	NA	NA	ENSMUSG00000020235	16	Fzr1	ensembl_havana	protein_coding	-0.683794	7.21268	110.316	1.89093e-07	2.58828e-06	5.58699
ENSMUSG00000064267	ensembl_havana	gene	NA	NA	ENSMUSG00000064267	13	Hvcn1	ensembl_havana	protein_coding	-0.727964	4.54844	110.093	1.91209e-07	2.61404e-06	5.58269
ENSMUSG00000073676	ensembl_havana	gene	NA	NA	ENSMUSG00000073676	4	Hspe1	ensembl_havana	protein_coding	0.923626	8.04246	109.684	1.95176e-07	2.66503e-06	5.5743
ENSMUSG00000003500	ensembl_havana	gene	NA	NA	ENSMUSG00000003500	13	Impdh1	ensembl_havana	protein_coding	-0.751451	6.82646	109.63	1.95708e-07	2.66902e-06	5.57365
ENSMUSG00000057738	ensembl_havana	gene	NA	NA	ENSMUSG00000057738	13	Sptan1	ensembl_havana	protein_coding	-0.79612	7.8712	109.572	1.96278e-07	2.67354e-06	5.57291
ENSMUSG00000069520	ensembl_havana	gene	NA	NA	ENSMUSG00000069520	6	Tmem19	ensembl_havana	protein_coding	0.820444	4.84142	109.408	1.97902e-07	2.68585e-06	5.57092
ENSMUSG00000001467	ensembl_havana	gene	NA	NA	ENSMUSG00000001467	5	Cyp51	ensembl_havana	protein_coding	-0.85373	7.92418	109.415	1.97828e-07	2.68585e-06	5.57092
ENSMUSG00000020523	ensembl_havana	gene	NA	NA	ENSMUSG00000020523	14	Fam114a2	ensembl_havana	protein_coding	-0.62368	6.29494	109.335	1.98632e-07	2.69248e-06	5.56985
ENSMUSG00000036615	ensembl_havana	gene	NA	NA	ENSMUSG00000036615	6	Rfxap	ensembl_havana	protein_coding	-0.767619	4.8718	109.269	1.99295e-07	2.69821e-06	5.56892
ENSMUSG00000098112	havana	gene	NA	NA	ENSMUSG00000098112	7	Bin2	havana	protein_coding	-0.737775	7.51393	109.217	1.99817e-07	2.702e-06	5.56831
ENSMUSG00000017837	ensembl_havana	gene	NA	NA	ENSMUSG00000017837	12	Nkiras2	ensembl_havana	protein_coding	-0.675843	5.77112	108.784	2.04228e-07	2.75831e-06	5.55936
ENSMUSG00000070691	ensembl_havana	gene	NA	NA	ENSMUSG00000070691	10	Runx3	ensembl_havana	protein_coding	-0.970695	7.53849	108.627	2.05867e-07	2.77709e-06	5.55641
ENSMUSG00000003037	ensembl_havana	gene	NA	NA	ENSMUSG00000003037	16	Rab8a	ensembl_havana	protein_coding	-0.738306	7.60636	108.581	2.06339e-07	2.78011e-06	5.55594
ENSMUSG00000032388	ensembl_havana	gene	NA	NA	ENSMUSG00000032388	7	Spg21	ensembl_havana	protein_coding	-0.963228	6.08925	108.372	2.08539e-07	2.80307e-06	5.55237
ENSMUSG00000024378	ensembl_havana	gene	NA	NA	ENSMUSG00000024378	9	Stard4	ensembl_havana	protein_coding	-0.981039	7.50064	108.275	2.09572e-07	2.81349e-06	5.55075
ENSMUSG00000026581	ensembl_havana	gene	NA	NA	ENSMUSG00000026581	14	Sell	ensembl_havana	protein_coding	1.20549	4.81504	108.217	2.10191e-07	2.81505e-06	5.55051
ENSMUSG00000027381	ensembl_havana	gene	NA	NA	ENSMUSG00000027381	16	Bcl2l11	ensembl_havana	protein_coding	0.714939	6.78663	108.113	2.11302e-07	2.82654e-06	5.54875
ENSMUSG00000047557	ensembl_havana	gene	NA	NA	ENSMUSG00000047557	2	Lxn	ensembl_havana	protein_coding	-0.994984	3.85014	107.953	2.13034e-07	2.83949e-06	5.54676
ENSMUSG00000039236	ensembl_havana	gene	NA	NA	ENSMUSG00000039236	18	Isg20	ensembl_havana	protein_coding	-1.34536	4.31185	107.93	2.13286e-07	2.83949e-06	5.54676
ENSMUSG00000027889	ensembl_havana	gene	NA	NA	ENSMUSG00000027889	17	Ampd2	ensembl_havana	protein_coding	0.755783	6.10665	107.894	2.13676e-07	2.8413e-06	5.54648
ENSMUSG00000019864	ensembl_havana	gene	NA	NA	ENSMUSG00000019864	14	Rtn4ip1	ensembl_havana	protein_coding	0.889941	3.97598	107.791	2.14802e-07	2.8495e-06	5.54523
ENSMUSG00000021076	ensembl_havana	gene	NA	NA	ENSMUSG00000021076	6	Actr10	ensembl_havana	protein_coding	-0.634471	6.56447	107.813	2.14564e-07	2.8495e-06	5.54523
ENSMUSG00000035376	ensembl_havana	gene	NA	NA	ENSMUSG00000035376	10	Hacd2	ensembl_havana	protein_coding	0.797843	4.98156	107.739	2.15375e-07	2.85372e-06	5.54459
ENSMUSG00000040687	ensembl_havana	gene	NA	NA	ENSMUSG00000040687	16	Madd	ensembl_havana	protein_coding	-0.60714	7.49401	107.422	2.18889e-07	2.89684e-06	5.53808
ENSMUSG00000036427	ensembl_havana	gene	NA	NA	ENSMUSG00000036427	5	Gpi1	ensembl_havana	protein_coding	-0.843989	10.3626	107.328	2.19943e-07	2.90392e-06	5.53701
ENSMUSG00000032402	ensembl_havana	gene	NA	NA	ENSMUSG00000032402	12	Smad3	ensembl_havana	protein_coding	1.04919	3.82235	107.25	2.20826e-07	2.91215e-06	5.53579
ENSMUSG00000055681	ensembl_havana	gene	NA	NA	ENSMUSG00000055681	14	Cope	ensembl_havana	protein_coding	-0.83766	7.25732	107.185	2.21559e-07	2.91837e-06	5.53486
ENSMUSG00000041075	ensembl_havana	gene	NA	NA	ENSMUSG00000041075	8	Fzd7	ensembl_havana	protein_coding	-1.57448	3.40629	107.059	2.22996e-07	2.93384e-06	5.53256
ENSMUSG00000022855	ensembl_havana	gene	NA	NA	ENSMUSG00000022855	9	Senp2	ensembl_havana	protein_coding	0.605603	6.70872	107.026	2.23379e-07	2.93542e-06	5.53233
ENSMUSG00000020917	ensembl_havana	gene	NA	NA	ENSMUSG00000020917	17	Acly	ensembl_havana	protein_coding	-0.854443	8.4841	106.703	2.27121e-07	2.9811e-06	5.52562
ENSMUSG00000057666	ensembl_havana	gene	NA	NA	ENSMUSG00000057666	18	Gapdh	ensembl_havana	protein_coding	-0.838948	13.0138	106.57	2.28686e-07	2.9946e-06	5.52366
ENSMUSG00000030717	ensembl_havana	gene	NA	NA	ENSMUSG00000030717	9	Nupr1	ensembl_havana	protein_coding	1.18918	3.46436	106.494	2.29572e-07	2.99919e-06	5.523
ENSMUSG00000035314	ensembl_havana	gene	NA	NA	ENSMUSG00000035314	10	Gdpd5	ensembl_havana	protein_coding	0.863142	3.96517	106.439	2.30229e-07	3.00181e-06	5.52262
ENSMUSG00000058454	ensembl_havana	gene	NA	NA	ENSMUSG00000058454	15	Dhcr7	ensembl_havana	protein_coding	-0.915324	6.51769	106.432	2.30309e-07	3.00181e-06	5.52262
ENSMUSG00000018008	ensembl_havana	gene	NA	NA	ENSMUSG00000018008	8	Cyth4	ensembl_havana	protein_coding	-0.652474	6.76062	106.343	2.31372e-07	3.01215e-06	5.52112
ENSMUSG00000036006	ensembl_havana	gene	NA	NA	ENSMUSG00000036006	19	Ripor2	ensembl_havana	protein_coding	-0.729864	5.86492	106.031	2.3514e-07	3.05764e-06	5.51461
ENSMUSG00000024201	ensembl_havana	gene	NA	NA	ENSMUSG00000024201	12	Kdm4b	ensembl_havana	protein_coding	-0.865033	5.99699	105.999	2.35528e-07	3.05912e-06	5.5144
ENSMUSG00000063524	ensembl_havana	gene	NA	NA	ENSMUSG00000063524	13	Eno1	ensembl_havana	protein_coding	-1.31391	11.8448	105.855	2.37296e-07	3.07851e-06	5.51166
ENSMUSG00000015533	ensembl_havana	gene	NA	NA	ENSMUSG00000015533	9	Itga2	ensembl_havana	protein_coding	-1.17532	3.3905	105.713	2.39049e-07	3.09766e-06	5.50897
ENSMUSG00000026463	ensembl_havana	gene	NA	NA	ENSMUSG00000026463	17	Atp2b4	ensembl_havana	protein_coding	-1.368	7.66872	105.658	2.39731e-07	3.10291e-06	5.50823
ENSMUSG00000027368	ensembl_havana	gene	NA	NA	ENSMUSG00000027368	6	Dusp2	ensembl_havana	protein_coding	-0.967158	6.33367	105.49	2.41831e-07	3.12647e-06	5.50495
ENSMUSG00000068740	ensembl_havana	gene	NA	NA	ENSMUSG00000068740	13	Celsr2	ensembl_havana	protein_coding	1.14092	3.55528	105.202	2.45486e-07	3.16641e-06	5.49943
ENSMUSG00000022828	ensembl_havana	gene	NA	NA	ENSMUSG00000022828	10	Gtf2e1	ensembl_havana	protein_coding	0.729932	4.82117	105.046	2.47497e-07	3.18866e-06	5.49639
ENSMUSG00000020888	ensembl_havana	gene	NA	NA	ENSMUSG00000020888	16	Dvl2	ensembl_havana	protein_coding	-0.66829	5.68412	104.859	2.49932e-07	3.21633e-06	5.49264
ENSMUSG00000012123	ensembl_havana	gene	NA	NA	ENSMUSG00000012123	17	Crybg2	ensembl_havana	protein_coding	-0.955029	4.0727	104.771	2.51086e-07	3.22747e-06	5.49114
ENSMUSG00000029217	ensembl_havana	gene	NA	NA	ENSMUSG00000029217	16	Tec	ensembl_havana	protein_coding	-0.80886	4.49264	104.605	2.53268e-07	3.25177e-06	5.48788
ENSMUSG00000049940	ensembl_havana	gene	NA	NA	ENSMUSG00000049940	7	Pgrmc2	ensembl_havana	protein_coding	-0.655201	6.20911	104.49	2.54811e-07	3.26409e-06	5.48624
ENSMUSG00000022682	ensembl_havana	gene	NA	NA	ENSMUSG00000022682	8	Rrn3	ensembl_havana	protein_coding	0.708344	5.80596	104.458	2.55235e-07	3.26579e-06	5.48601
ENSMUSG00000031134	ensembl_havana	gene	NA	NA	ENSMUSG00000031134	16	Rbmx	ensembl_havana	protein_coding	0.679971	6.33949	104.317	2.57132e-07	3.28254e-06	5.48379
ENSMUSG00000026778	ensembl_havana	gene	NA	NA	ENSMUSG00000026778	13	Prkcq	ensembl_havana	protein_coding	-0.650018	7.31583	104.253	2.57998e-07	3.28609e-06	5.48332
ENSMUSG00000025130	ensembl_havana	gene	NA	NA	ENSMUSG00000025130	11	P4hb	ensembl_havana	protein_coding	-0.703889	8.91974	104.271	2.5776e-07	3.28609e-06	5.48332
ENSMUSG00000061731	ensembl_havana	gene	NA	NA	ENSMUSG00000061731	9	Ext1	ensembl_havana	protein_coding	1.11051	3.53693	104.195	2.58783e-07	3.29234e-06	5.4825
ENSMUSG00000026209	ensembl_havana	gene	NA	NA	ENSMUSG00000026209	15	Dnpep	ensembl_havana	protein_coding	-0.75545	5.6755	104.118	2.59837e-07	3.3007e-06	5.48139
ENSMUSG00000032501	ensembl_havana	gene	NA	NA	ENSMUSG00000032501	9	Trib1	ensembl_havana	protein_coding	-0.907017	3.72588	104.104	2.6003e-07	3.3007e-06	5.48139
ENSMUSG00000068798	ensembl_havana	gene	NA	NA	ENSMUSG00000068798	10	Rap1a	ensembl_havana	protein_coding	-0.582625	7.68048	103.99	2.61594e-07	3.31303e-06	5.47978
ENSMUSG00000032370	ensembl_havana	gene	NA	NA	ENSMUSG00000032370	8	Lactb	ensembl_havana	protein_coding	0.939221	4.29557	103.963	2.61962e-07	3.31394e-06	5.47966
ENSMUSG00000020538	ensembl_havana	gene	NA	NA	ENSMUSG00000020538	15	Srebf1	ensembl_havana	protein_coding	-0.703983	7.33152	103.911	2.62693e-07	3.31569e-06	5.47943
ENSMUSG00000032380	ensembl_havana	gene	NA	NA	ENSMUSG00000032380	8	Dapk2	ensembl_havana	protein_coding	-0.946904	4.29374	103.925	2.62486e-07	3.31569e-06	5.47943
ENSMUSG00000020108	ensembl_havana	gene	NA	NA	ENSMUSG00000020108	4	Ddit4	ensembl_havana	protein_coding	-0.623246	8.33625	103.876	2.63166e-07	3.31791e-06	5.47913
ENSMUSG00000040268	ensembl_havana	gene	NA	NA	ENSMUSG00000040268	17	Plekha1	ensembl_havana	protein_coding	1.25558	3.72084	103.495	2.68522e-07	3.37782e-06	5.47136
ENSMUSG00000034126	ensembl_havana	gene	NA	NA	ENSMUSG00000034126	5	Pomt2	ensembl_havana	protein_coding	0.858478	3.83986	103.47	2.68883e-07	3.37856e-06	5.47127
ENSMUSG00000034993	ensembl_havana	gene	NA	NA	ENSMUSG00000034993	7	Vat1	ensembl_havana	protein_coding	-0.577837	6.16039	103.41	2.69734e-07	3.38166e-06	5.47087
ENSMUSG00000031770	ensembl_havana	gene	NA	NA	ENSMUSG00000031770	16	Herpud1	ensembl_havana	protein_coding	0.597931	6.3115	103.367	2.70352e-07	3.38561e-06	5.47036
ENSMUSG00000041642	ensembl_havana	gene	NA	NA	ENSMUSG00000041642	18	Kif21b	ensembl_havana	protein_coding	-1.0237	8.45505	103.201	2.72745e-07	3.41176e-06	5.46702
ENSMUSG00000038650	ensembl_havana	gene	NA	NA	ENSMUSG00000038650	15	Rnh1	ensembl_havana	protein_coding	-0.751628	6.46194	102.94	2.76553e-07	3.45166e-06	5.46197
ENSMUSG00000056367	ensembl_havana	gene	NA	NA	ENSMUSG00000056367	14	Actr3b	ensembl_havana	protein_coding	1.13445	3.49098	102.887	2.77329e-07	3.4575e-06	5.46124
ENSMUSG00000073982	ensembl_havana	gene	NA	NA	ENSMUSG00000073982	11	Rhog	ensembl_havana	protein_coding	-0.880631	7.03388	102.804	2.78556e-07	3.46892e-06	5.45981
ENSMUSG00000020455	ensembl_havana	gene	NA	NA	ENSMUSG00000020455	16	Trim11	ensembl_havana	protein_coding	0.839584	5.70491	102.71	2.79962e-07	3.47692e-06	5.4588
ENSMUSG00000048696	ensembl_havana	gene	NA	NA	ENSMUSG00000048696	11	Mex3d	ensembl_havana	protein_coding	-1.0384	4.02197	102.716	2.79873e-07	3.47692e-06	5.4588
ENSMUSG00000053101	ensembl_havana	gene	NA	NA	ENSMUSG00000053101	3	Gpr141	ensembl_havana	protein_coding	-1.34884	4.99427	102.698	2.80131e-07	3.47692e-06	5.4588
ENSMUSG00000040528	ensembl_havana	gene	NA	NA	ENSMUSG00000040528	15	Milr1	ensembl_havana	protein_coding	-0.766145	4.0217	102.431	2.84162e-07	3.52304e-06	5.45308
ENSMUSG00000034765	ensembl_havana	gene	NA	NA	ENSMUSG00000034765	6	Dusp5	ensembl_havana	protein_coding	-0.628843	7.08687	102.324	2.85783e-07	3.5353e-06	5.45157
ENSMUSG00000026773	ensembl_havana	gene	NA	NA	ENSMUSG00000026773	19	Pfkfb3	ensembl_havana	protein_coding	-0.959762	5.98479	102.327	2.85738e-07	3.5353e-06	5.45157
ENSMUSG00000026305	ensembl_havana	gene	NA	NA	ENSMUSG00000026305	15	Lrrfip1	ensembl_havana	protein_coding	-0.66856	7.54407	101.905	2.92267e-07	3.60752e-06	5.44279
ENSMUSG00000028232	ensembl_havana	gene	NA	NA	ENSMUSG00000028232	13	Tmem68	ensembl_havana	protein_coding	0.787367	4.37543	101.43	2.99844e-07	3.68479e-06	5.43359
ENSMUSG00000011752	ensembl_havana	gene	NA	NA	ENSMUSG00000011752	7	Pgam1	ensembl_havana	protein_coding	-1.12958	9.86036	101.434	2.99779e-07	3.68479e-06	5.43359
ENSMUSG00000047898	ensembl_havana	gene	NA	NA	ENSMUSG00000047898	7	Ccr4	ensembl_havana	protein_coding	-1.18902	4.68294	101.381	3.00624e-07	3.69031e-06	5.43294
ENSMUSG00000030060	ensembl_havana	gene	NA	NA	ENSMUSG00000030060	14	Hmces	ensembl_havana	protein_coding	-0.866612	4.14838	101.145	3.04484e-07	3.73361e-06	5.42787
ENSMUSG00000037548	ensembl_havana	gene	NA	NA	ENSMUSG00000037548	15	H2-DMb2	ensembl_havana	protein_coding	-1.25956	3.00272	100.947	3.07763e-07	3.76968e-06	5.4237
ENSMUSG00000020178	ensembl_havana	gene	NA	NA	ENSMUSG00000020178	6	Adora2a	ensembl_havana	protein_coding	-0.668233	4.92863	100.789	3.10417e-07	3.79387e-06	5.42092
ENSMUSG00000031995	ensembl_havana	gene	NA	NA	ENSMUSG00000031995	9	St14	ensembl_havana	protein_coding	0.672132	6.52469	100.658	3.12628e-07	3.81673e-06	5.41831
ENSMUSG00000024006	ensembl_havana	gene	NA	NA	ENSMUSG00000024006	17	Stk38	ensembl_havana	protein_coding	-0.587422	6.89259	100.44	3.16351e-07	3.85376e-06	5.41412
ENSMUSG00000021687	ensembl_havana	gene	NA	NA	ENSMUSG00000021687	14	Scamp1	ensembl_havana	protein_coding	0.998385	4.31352	100.236	3.19875e-07	3.88477e-06	5.41064
ENSMUSG00000027997	ensembl_havana	gene	NA	NA	ENSMUSG00000027997	9	Casp6	ensembl_havana	protein_coding	-0.732745	4.20343	100.233	3.19938e-07	3.88477e-06	5.41064
ENSMUSG00000019467	ensembl_havana	gene	NA	NA	ENSMUSG00000019467	15	Arhgef25	ensembl_havana	protein_coding	-1.12213	4.51348	100.244	3.19746e-07	3.88477e-06	5.41064
ENSMUSG00000037552	ensembl_havana	gene	NA	NA	ENSMUSG00000037552	17	Plekhg2	ensembl_havana	protein_coding	-0.87883	5.31119	100.113	3.22036e-07	3.90177e-06	5.40874
ENSMUSG00000021079	ensembl_havana	gene	NA	NA	ENSMUSG00000021079	16	Timm9	ensembl_havana	protein_coding	0.829363	4.51257	99.8956	3.25878e-07	3.94404e-06	5.40406
ENSMUSG00000041895	ensembl_havana	gene	NA	NA	ENSMUSG00000041895	15	Wipi1	ensembl_havana	protein_coding	-1.28517	3.26393	99.7822	3.27904e-07	3.96427e-06	5.40184
ENSMUSG00000040322	ensembl_havana	gene	NA	NA	ENSMUSG00000040322	10	Slc25a24	ensembl_havana	protein_coding	-0.781905	5.25096	99.654	3.30213e-07	3.98787e-06	5.39926
ENSMUSG00000039849	ensembl_havana	gene	NA	NA	ENSMUSG00000039849	5	Pcif1	ensembl_havana	protein_coding	-0.657894	6.39198	99.3852	3.35115e-07	4.03836e-06	5.3938
ENSMUSG00000048997	ensembl_havana	gene	NA	NA	ENSMUSG00000048997	17	Atxn7l2	ensembl_havana	protein_coding	-0.674517	4.52681	99.391	3.35009e-07	4.03836e-06	5.3938
ENSMUSG00000031391	ensembl_havana	gene	NA	NA	ENSMUSG00000031391	18	L1cam	ensembl_havana	protein_coding	-1.55634	3.28012	99.2198	3.38176e-07	4.07085e-06	5.39031
ENSMUSG00000040813	ensembl_havana	gene	NA	NA	ENSMUSG00000040813	16	Tex264	ensembl_havana	protein_coding	-0.863782	5.66825	99.0472	3.41403e-07	4.10527e-06	5.38666
ENSMUSG00000066613	ensembl_havana	gene	NA	NA	ENSMUSG00000066613	14	Zfp932	ensembl_havana	protein_coding	0.842971	3.80236	98.9984	3.42321e-07	4.11189e-06	5.38596
ENSMUSG00000033313	ensembl_havana	gene	NA	NA	ENSMUSG00000033313	11	Fbxl8	ensembl_havana	protein_coding	-0.992691	4.65109	98.9602	3.43042e-07	4.11614e-06	5.38551
ENSMUSG00000037656	ensembl_havana	gene	NA	NA	ENSMUSG00000037656	9	Slc20a2	ensembl_havana	protein_coding	0.832235	4.41441	98.907	3.44049e-07	4.1238e-06	5.3847
ENSMUSG00000037960	ensembl_havana	gene	NA	NA	ENSMUSG00000037960	11	Card19	ensembl_havana	protein_coding	-0.929691	5.07283	98.8028	3.46034e-07	4.14315e-06	5.38267
ENSMUSG00000030788	ensembl_havana	gene	NA	NA	ENSMUSG00000030788	16	Rnf141	ensembl_havana	protein_coding	0.689406	5.25378	98.7564	3.46922e-07	4.14933e-06	5.38202
ENSMUSG00000021250	ensembl_havana	gene	NA	NA	ENSMUSG00000021250	13	Fos	ensembl_havana	protein_coding	-1.24178	6.38834	98.5933	3.50062e-07	4.18241e-06	5.37857
ENSMUSG00000002043	ensembl_havana	gene	NA	NA	ENSMUSG00000002043	17	Trappc6a	ensembl_havana	protein_coding	-0.994835	6.50794	98.478	3.52302e-07	4.20469e-06	5.37627
ENSMUSG00000027361	ensembl_havana	gene	NA	NA	ENSMUSG00000027361	15	Gabpb1	ensembl_havana	protein_coding	0.609868	5.83049	98.4388	3.53066e-07	4.20932e-06	5.37579
ENSMUSG00000001847	ensembl_havana	gene	NA	NA	ENSMUSG00000001847	14	Rac1	ensembl_havana	protein_coding	-0.686912	8.12077	98.1698	3.58371e-07	4.25766e-06	5.37083
ENSMUSG00000028521	ensembl_havana	gene	NA	NA	ENSMUSG00000028521	17	Slc35d1	ensembl_havana	protein_coding	0.789202	4.89074	98.0246	3.61273e-07	4.28433e-06	5.36812
ENSMUSG00000063065	ensembl_havana	gene	NA	NA	ENSMUSG00000063065	13	Mapk3	ensembl_havana	protein_coding	-0.714286	6.67787	97.9064	3.63657e-07	4.30724e-06	5.3658
ENSMUSG00000035637	ensembl_havana	gene	NA	NA	ENSMUSG00000035637	14	Grhpr	ensembl_havana	protein_coding	-1.30978	6.37215	97.6977	3.67909e-07	4.34459e-06	5.36205
ENSMUSG00000050075	ensembl_havana	gene	NA	NA	ENSMUSG00000050075	8	Gpr171	ensembl_havana	protein_coding	0.647499	5.53323	97.6181	3.69547e-07	4.35473e-06	5.36104
ENSMUSG00000031485	ensembl_havana	gene	NA	NA	ENSMUSG00000031485	15	Plpbp	ensembl_havana	protein_coding	0.637756	5.90679	97.5034	3.71919e-07	4.37586e-06	5.35894
ENSMUSG00000068921	ensembl_havana	gene	NA	NA	ENSMUSG00000068921	14	Dap3	ensembl_havana	protein_coding	-0.73249	6.29768	97.4936	3.72123e-07	4.37586e-06	5.35894
ENSMUSG00000029471	ensembl_havana	gene	NA	NA	ENSMUSG00000029471	13	Camkk2	ensembl_havana	protein_coding	0.858268	5.12412	97.3595	3.74923e-07	4.40416e-06	5.35614
ENSMUSG00000040229	ensembl_havana	gene	NA	NA	ENSMUSG00000040229	11	Gpr34	ensembl_havana	protein_coding	1.36945	3.59015	97.3404	3.75324e-07	4.40425e-06	5.35613
ENSMUSG00000055067	ensembl_havana	gene	NA	NA	ENSMUSG00000055067	15	Smyd3	ensembl_havana	protein_coding	-0.62874	5.40451	97.2978	3.76218e-07	4.41012e-06	5.35555
ENSMUSG00000037348	ensembl_havana	gene	NA	NA	ENSMUSG00000037348	15	Paqr7	ensembl_havana	protein_coding	-0.866771	4.50285	97.184	3.78624e-07	4.43367e-06	5.35324
ENSMUSG00000059588	ensembl_havana	gene	NA	NA	ENSMUSG00000059588	13	Calcrl	ensembl_havana	protein_coding	1.33211	3.00404	97.1403	3.79553e-07	4.43989e-06	5.35263
ENSMUSG00000024816	ensembl_havana	gene	NA	NA	ENSMUSG00000024816	12	Frmd8	ensembl_havana	protein_coding	-0.527145	7.62299	97.0742	3.8096e-07	4.4517e-06	5.35147
ENSMUSG00000022620	ensembl_havana	gene	NA	NA	ENSMUSG00000022620	14	Arsa	ensembl_havana	protein_coding	-0.716883	4.43473	96.9985	3.82582e-07	4.46169e-06	5.3505
ENSMUSG00000071176	ensembl_havana	gene	NA	NA	ENSMUSG00000071176	10	Arhgef10	ensembl_havana	protein_coding	-0.984712	3.70107	96.9971	3.82613e-07	4.46169e-06	5.3505
ENSMUSG00000021895	ensembl_havana	gene	NA	NA	ENSMUSG00000021895	10	Arhgef3	ensembl_havana	protein_coding	0.771328	6.21903	96.8933	3.84848e-07	4.47841e-06	5.34888
ENSMUSG00000021327	ensembl_havana	gene	NA	NA	ENSMUSG00000021327	19	Zkscan3	ensembl_havana	protein_coding	0.61178	5.66143	96.9009	3.84684e-07	4.47841e-06	5.34888
ENSMUSG00000061119	ensembl_havana	gene	NA	NA	ENSMUSG00000061119	7	Prcp	ensembl_havana	protein_coding	0.79628	4.57035	96.7499	3.87964e-07	4.50822e-06	5.346
ENSMUSG00000047407	ensembl_havana	gene	NA	NA	ENSMUSG00000047407	17	Tgif1	ensembl_havana	protein_coding	0.695134	4.94366	96.7383	3.88215e-07	4.50822e-06	5.346
ENSMUSG00000022817	ensembl_havana	gene	NA	NA	ENSMUSG00000022817	15	Itgb5	ensembl_havana	protein_coding	-1.44419	3.1873	96.5434	3.925e-07	4.55324e-06	5.34168
ENSMUSG00000039234	ensembl_havana	gene	NA	NA	ENSMUSG00000039234	11	Sec24d	ensembl_havana	protein_coding	-0.875922	4.68727	96.5012	3.93434e-07	4.55935e-06	5.3411
ENSMUSG00000024580	ensembl_havana	gene	NA	NA	ENSMUSG00000024580	8	Grpel2	ensembl_havana	protein_coding	0.71819	4.2917	96.2281	3.99546e-07	4.62539e-06	5.33485
ENSMUSG00000032741	ensembl_havana	gene	NA	NA	ENSMUSG00000032741	9	Tpcn1	ensembl_havana	protein_coding	-0.766151	6.42758	96.1775	4.0069e-07	4.62905e-06	5.33451
ENSMUSG00000031728	ensembl_havana	gene	NA	NA	ENSMUSG00000031728	10	Zfp821	ensembl_havana	protein_coding	-0.945202	3.34517	96.1292	4.01785e-07	4.63691e-06	5.33377
ENSMUSG00000075705	ensembl_havana	gene	NA	NA	ENSMUSG00000075705	12	Msrb1	ensembl_havana	protein_coding	-0.849175	5.34713	95.9708	4.05404e-07	4.67385e-06	5.33033
ENSMUSG00000028460	ensembl_havana	gene	NA	NA	ENSMUSG00000028460	6	Sit1	ensembl_havana	protein_coding	-0.957264	4.63972	95.942	4.06066e-07	4.67538e-06	5.33018
ENSMUSG00000030616	ensembl_havana	gene	NA	NA	ENSMUSG00000030616	15	Sytl2	ensembl_havana	protein_coding	-1.05451	5.55707	95.9287	4.06373e-07	4.67538e-06	5.33018
ENSMUSG00000062906	ensembl_havana	gene	NA	NA	ENSMUSG00000062906	12	Hdac10	ensembl_havana	protein_coding	0.77041	4.24973	95.8341	4.08557e-07	4.69568e-06	5.3283
ENSMUSG00000028270	ensembl_havana	gene	NA	NA	ENSMUSG00000028270	12	Gbp2	ensembl_havana	protein_coding	0.767935	5.4604	95.1287	4.25294e-07	4.87802e-06	5.31176
ENSMUSG00000025104	ensembl_havana	gene	NA	NA	ENSMUSG00000025104	13	Hdgfl3	ensembl_havana	protein_coding	0.785969	5.01247	95.0315	4.27662e-07	4.89697e-06	5.31007
ENSMUSG00000017760	ensembl_havana	gene	NA	NA	ENSMUSG00000017760	16	Ctsa	ensembl_havana	protein_coding	-0.723346	6.86617	94.9893	4.28694e-07	4.89697e-06	5.31007
ENSMUSG00000035168	ensembl_havana	gene	NA	NA	ENSMUSG00000035168	16	Tanc1	ensembl_havana	protein_coding	-0.970796	4.1381	94.9956	4.28541e-07	4.89697e-06	5.31007
ENSMUSG00000042605	ensembl_havana	gene	NA	NA	ENSMUSG00000042605	16	Atxn2	ensembl_havana	protein_coding	0.79235	4.91313	94.8912	4.31107e-07	4.91598e-06	5.30839
ENSMUSG00000038517	ensembl_havana	gene	NA	NA	ENSMUSG00000038517	15	Tbkbp1	ensembl_havana	protein_coding	-0.888404	4.35041	94.8857	4.31242e-07	4.91598e-06	5.30839
ENSMUSG00000037202	ensembl_havana	gene	NA	NA	ENSMUSG00000037202	6	Prf1	ensembl_havana	protein_coding	-1.46226	5.78261	94.8279	4.32672e-07	4.92726e-06	5.30739
ENSMUSG00000008690	ensembl_havana	gene	NA	NA	ENSMUSG00000008690	15	Ncaph2	ensembl_havana	protein_coding	-0.646367	8.27225	94.7668	4.34189e-07	4.93951e-06	5.30632
ENSMUSG00000068114	ensembl_havana	gene	NA	NA	ENSMUSG00000068114	7	Ccdc134	ensembl_havana	protein_coding	-0.730012	4.5206	94.6169	4.37937e-07	4.97202e-06	5.30347
ENSMUSG00000015839	ensembl_havana	gene	NA	NA	ENSMUSG00000015839	6	Nfe2l2	ensembl_havana	protein_coding	0.714948	4.45461	94.5957	4.3847e-07	4.97303e-06	5.30338
ENSMUSG00000046169	ensembl_havana	gene	NA	NA	ENSMUSG00000046169	10	Adamts6	ensembl_havana	protein_coding	0.858446	5.19092	94.5388	4.39903e-07	4.97919e-06	5.30284
ENSMUSG00000020653	ensembl_havana	gene	NA	NA	ENSMUSG00000020653	12	Klf11	ensembl_havana	protein_coding	-0.954088	4.25544	94.5552	4.3949e-07	4.97919e-06	5.30284
ENSMUSG00000028961	ensembl_havana	gene	NA	NA	ENSMUSG00000028961	15	Pgd	ensembl_havana	protein_coding	-1.05364	6.89118	94.3472	4.44775e-07	5.02416e-06	5.29894
ENSMUSG00000029016	ensembl_havana	gene	NA	NA	ENSMUSG00000029016	13	Clcn6	ensembl_havana	protein_coding	-0.797453	4.7054	94.3279	4.45269e-07	5.02467e-06	5.29889
ENSMUSG00000027332	ensembl_havana	gene	NA	NA	ENSMUSG00000027332	11	Ivd	ensembl_havana	protein_coding	0.733498	5.48731	94.1797	4.49085e-07	5.06262e-06	5.29562
ENSMUSG00000039157	ensembl_havana	gene	NA	NA	ENSMUSG00000039157	12	Fam102a	ensembl_havana	protein_coding	-0.832806	8.26168	94.1613	4.49561e-07	5.06288e-06	5.2956
ENSMUSG00000018819	ensembl_havana	gene	NA	NA	ENSMUSG00000018819	10	Lsp1	ensembl_havana	protein_coding	-0.7984	8.17282	93.8557	4.57558e-07	5.14776e-06	5.28838
ENSMUSG00000045767	ensembl_havana	gene	NA	NA	ENSMUSG00000045767	9	B230219D22Rik	ensembl_havana	protein_coding	0.728684	6.39505	93.7092	4.61451e-07	5.18114e-06	5.28558
ENSMUSG00000056749	ensembl_havana	gene	NA	NA	ENSMUSG00000056749	7	Nfil3	ensembl_havana	protein_coding	-1.03594	6.52629	93.0678	4.78959e-07	5.35085e-06	5.27158
ENSMUSG00000012076	ensembl_havana	gene	NA	NA	ENSMUSG00000012076	8	Brms1l	ensembl_havana	protein_coding	0.758929	3.96118	92.9213	4.83066e-07	5.38596e-06	5.26874
ENSMUSG00000026389	ensembl_havana	gene	NA	NA	ENSMUSG00000026389	16	Steap3	ensembl_havana	protein_coding	-1.13716	3.0266	92.7891	4.86805e-07	5.42225e-06	5.26582
ENSMUSG00000040811	ensembl_havana	gene	NA	NA	ENSMUSG00000040811	15	Eml2	ensembl_havana	protein_coding	-0.642666	6.10146	92.7177	4.88838e-07	5.43948e-06	5.26444
ENSMUSG00000032281	ensembl_havana	gene	NA	NA	ENSMUSG00000032281	11	Acsbg1	ensembl_havana	protein_coding	-0.752429	4.5018	92.6581	4.90545e-07	5.45305e-06	5.26336
ENSMUSG00000028293	ensembl_havana	gene	NA	NA	ENSMUSG00000028293	14	Slc35a1	ensembl_havana	protein_coding	0.824425	4.16961	92.5715	4.93037e-07	5.46987e-06	5.26202
ENSMUSG00000029165	ensembl_havana	gene	NA	NA	ENSMUSG00000029165	17	Agbl5	ensembl_havana	protein_coding	-0.789524	5.43147	92.5818	4.92739e-07	5.46987e-06	5.26202
ENSMUSG00000029322	ensembl_havana	gene	NA	NA	ENSMUSG00000029322	12	Plac8	ensembl_havana	protein_coding	-1.00574	7.12207	92.4468	4.96649e-07	5.50449e-06	5.25928
ENSMUSG00000021670	ensembl_havana	gene	NA	NA	ENSMUSG00000021670	14	Hmgcr	ensembl_havana	protein_coding	-0.714958	8.47288	92.3562	4.99292e-07	5.5283e-06	5.25741
ENSMUSG00000061273	ensembl_havana	gene	NA	NA	ENSMUSG00000061273	3	Mmgt1	ensembl_havana	protein_coding	0.823034	4.93242	92.2159	5.0342e-07	5.5685e-06	5.25426
ENSMUSG00000045932	ensembl_havana	gene	NA	NA	ENSMUSG00000045932	12	Ifit2	ensembl_havana	protein_coding	1.06061	3.13575	92.1091	5.06588e-07	5.58199e-06	5.25321
ENSMUSG00000018428	ensembl_havana	gene	NA	NA	ENSMUSG00000018428	15	Akap1	ensembl_havana	protein_coding	0.82591	4.66043	92.1352	5.05811e-07	5.58199e-06	5.25321
ENSMUSG00000031652	ensembl_havana	gene	NA	NA	ENSMUSG00000031652	11	N4bp1	ensembl_havana	protein_coding	0.727552	6.01393	92.1427	5.05589e-07	5.58199e-06	5.25321
ENSMUSG00000024924	ensembl_havana	gene	NA	NA	ENSMUSG00000024924	14	Vldlr	ensembl_havana	protein_coding	-0.905261	5.38155	91.9827	5.10367e-07	5.61755e-06	5.25045
ENSMUSG00000024539	ensembl_havana	gene	NA	NA	ENSMUSG00000024539	17	Ptpn2	ensembl_havana	protein_coding	-0.596725	5.98182	91.9273	5.12033e-07	5.63035e-06	5.24946
ENSMUSG00000027323	ensembl_havana	gene	NA	NA	ENSMUSG00000027323	10	Rad51	ensembl_havana	protein_coding	0.547067	6.59196	91.9061	5.12673e-07	5.63185e-06	5.24935
ENSMUSG00000031628	ensembl_havana	gene	NA	NA	ENSMUSG00000031628	9	Casp3	ensembl_havana	protein_coding	-0.584786	7.67059	91.5881	5.2238e-07	5.72723e-06	5.24206
ENSMUSG00000054277	ensembl_havana	gene	NA	NA	ENSMUSG00000054277	8	Arfgap3	ensembl_havana	protein_coding	-0.836174	4.20546	91.5048	5.24957e-07	5.74422e-06	5.24077
ENSMUSG00000024012	ensembl_havana	gene	NA	NA	ENSMUSG00000024012	18	Mtch1	ensembl_havana	protein_coding	-0.77378	7.23589	91.2753	5.32136e-07	5.81708e-06	5.23529
ENSMUSG00000025050	ensembl_havana	gene	NA	NA	ENSMUSG00000025050	8	Pcgf6	ensembl_havana	protein_coding	0.662051	4.99247	90.9742	5.4173e-07	5.9104e-06	5.22838
ENSMUSG00000024754	ensembl_havana	gene	NA	NA	ENSMUSG00000024754	13	Cemip2	ensembl_havana	protein_coding	1.35132	3.39491	90.8565	5.45533e-07	5.94383e-06	5.22593
ENSMUSG00000035840	ensembl_havana	gene	NA	NA	ENSMUSG00000035840	7	Lysmd3	ensembl_havana	protein_coding	-0.949945	4.06337	90.8465	5.45857e-07	5.94383e-06	5.22593
ENSMUSG00000020277	ensembl_havana	gene	NA	NA	ENSMUSG00000020277	10	Pfkl	ensembl_havana	protein_coding	-1.37534	7.83562	90.7308	5.49631e-07	5.97911e-06	5.22336
ENSMUSG00000005483	ensembl_havana	gene	NA	NA	ENSMUSG00000005483	10	Dnajb1	ensembl_havana	protein_coding	-0.549032	6.57594	90.664	5.51822e-07	5.99711e-06	5.22206
ENSMUSG00000000409	ensembl_havana	gene	NA	NA	ENSMUSG00000000409	14	Lck	ensembl_havana	protein_coding	-0.641217	8.93614	90.625	5.53108e-07	6.00524e-06	5.22147
ENSMUSG00000032436	ensembl_havana	gene	NA	NA	ENSMUSG00000032436	17	Cmtm7	ensembl_havana	protein_coding	-0.727467	6.99793	90.5257	5.56392e-07	6.03505e-06	5.21932
ENSMUSG00000027506	ensembl_havana	gene	NA	NA	ENSMUSG00000027506	15	Tpd52	ensembl_havana	protein_coding	-0.568788	5.98924	90.3055	5.63762e-07	6.10906e-06	5.21403
ENSMUSG00000028494	ensembl_havana	gene	NA	NA	ENSMUSG00000028494	12	Plin2	ensembl_havana	protein_coding	-0.770295	4.31855	90.2875	5.64369e-07	6.10972e-06	5.21398
ENSMUSG00000022558	ensembl_havana	gene	NA	NA	ENSMUSG00000022558	16	Mroh1	ensembl_havana	protein_coding	-0.622217	5.45911	90.0034	5.74056e-07	6.20858e-06	5.20701
ENSMUSG00000074886	ensembl_havana	gene	NA	NA	ENSMUSG00000074886	11	Grk6	ensembl_havana	protein_coding	-0.53897	8.29685	89.9461	5.76034e-07	6.22395e-06	5.20593
ENSMUSG00000101892	ensembl_havana	gene	NA	NA	ENSMUSG00000101892	1	9130401M01Rik	ensembl_havana	protein_coding	1.00547	3.5395	89.9277	5.76671e-07	6.22482e-06	5.20587
ENSMUSG00000067928	ensembl_havana	gene	NA	NA	ENSMUSG00000067928	6	Zfp760	ensembl_havana	protein_coding	1.39176	3.30914	89.4298	5.94213e-07	6.39566e-06	5.19411
ENSMUSG00000034394	ensembl_havana	gene	NA	NA	ENSMUSG00000034394	14	Lif	ensembl_havana	protein_coding	1.05621	3.91653	89.4325	5.94119e-07	6.39566e-06	5.19411
ENSMUSG00000036944	ensembl_havana	gene	NA	NA	ENSMUSG00000036944	6	Tmem71	ensembl_havana	protein_coding	-0.93939	5.41875	89.1495	6.04364e-07	6.49865e-06	5.18718
ENSMUSG00000013033	ensembl_havana	gene	NA	NA	ENSMUSG00000013033	16	Adgrl1	ensembl_havana	protein_coding	0.790067	5.45	89.086	6.0669e-07	6.5174e-06	5.18593
ENSMUSG00000079036	ensembl_havana	gene	NA	NA	ENSMUSG00000079036	10	Alkbh1	ensembl_havana	protein_coding	0.727964	5.17307	88.7894	6.177e-07	6.61363e-06	5.17956
ENSMUSG00000031389	ensembl_havana	gene	NA	NA	ENSMUSG00000031389	17	Arhgap4	ensembl_havana	protein_coding	-0.61234	6.58444	88.7996	6.17318e-07	6.61363e-06	5.17956
ENSMUSG00000004319	ensembl_havana	gene	NA	NA	ENSMUSG00000004319	15	Clcn3	ensembl_havana	protein_coding	-1.15024	7.28268	88.7811	6.18013e-07	6.61363e-06	5.17956
ENSMUSG00000027330	ensembl_havana	gene	NA	NA	ENSMUSG00000027330	16	Cdc25b	ensembl_havana	protein_coding	-0.60399	7.27197	88.7128	6.20581e-07	6.63476e-06	5.17817
ENSMUSG00000025912	ensembl_havana	gene	NA	NA	ENSMUSG00000025912	16	Mybl1	ensembl_havana	protein_coding	1.28155	4.53406	88.5916	6.25174e-07	6.67748e-06	5.17539
ENSMUSG00000000278	ensembl_havana	gene	NA	NA	ENSMUSG00000000278	10	Scpep1	ensembl_havana	protein_coding	-0.54755	6.3102	88.4587	6.30251e-07	6.71887e-06	5.1727
ENSMUSG00000033916	ensembl_havana	gene	NA	NA	ENSMUSG00000033916	5	Chmp2a	ensembl_havana	protein_coding	-0.884024	6.62291	88.441	6.30933e-07	6.71974e-06	5.17265
ENSMUSG00000042642	ensembl_havana	gene	NA	NA	ENSMUSG00000042642	13	Flad1	ensembl_havana	protein_coding	-0.701897	4.45272	88.2448	6.38528e-07	6.79415e-06	5.16786
ENSMUSG00000042903	ensembl_havana	gene	NA	NA	ENSMUSG00000042903	8	Foxo4	ensembl_havana	protein_coding	-0.685549	4.76672	88.2111	6.39844e-07	6.80169e-06	5.16738
ENSMUSG00000032883	ensembl_havana	gene	NA	NA	ENSMUSG00000032883	15	Acsl3	ensembl_havana	protein_coding	-1.5434	4.32848	88.1619	6.41767e-07	6.81566e-06	5.16649
ENSMUSG00000030722	ensembl_havana	gene	NA	NA	ENSMUSG00000030722	7	Nfatc2ip	ensembl_havana	protein_coding	0.685848	4.98521	88.0707	6.45359e-07	6.84127e-06	5.16486
ENSMUSG00000036817	ensembl_havana	gene	NA	NA	ENSMUSG00000036817	14	Sun1	ensembl_havana	protein_coding	-0.599283	6.63989	88.0695	6.45403e-07	6.84127e-06	5.16486
ENSMUSG00000030681	ensembl_havana	gene	NA	NA	ENSMUSG00000030681	18	Mvp	ensembl_havana	protein_coding	-0.814533	5.23588	88.0011	6.48111e-07	6.86347e-06	5.16346
ENSMUSG00000041235	ensembl_havana	gene	NA	NA	ENSMUSG00000041235	12	Chd7	ensembl_havana	protein_coding	-0.967346	7.3811	87.9298	6.50945e-07	6.88045e-06	5.16238
ENSMUSG00000020437	ensembl_havana	gene	NA	NA	ENSMUSG00000020437	12	Myo1g	ensembl_havana	protein_coding	-0.586934	8.50914	87.8939	6.52379e-07	6.88415e-06	5.16215
ENSMUSG00000058655	ensembl_havana	gene	NA	NA	ENSMUSG00000058655	9	Eif4b	ensembl_havana	protein_coding	0.602222	9.69091	87.789	6.56591e-07	6.9205e-06	5.15986
ENSMUSG00000037860	ensembl_havana	gene	NA	NA	ENSMUSG00000037860	15	Aim2	ensembl_havana	protein_coding	0.651081	5.07912	87.7308	6.58937e-07	6.93869e-06	5.15872
ENSMUSG00000031644	ensembl_havana	gene	NA	NA	ENSMUSG00000031644	19	Nek1	ensembl_havana	protein_coding	-0.833965	5.51909	87.7082	6.59852e-07	6.94179e-06	5.15853
ENSMUSG00000042766	ensembl_havana	gene	NA	NA	ENSMUSG00000042766	17	Trim46	ensembl_havana	protein_coding	-1.10213	3.21051	87.6418	6.62547e-07	6.96359e-06	5.15717
ENSMUSG00000039774	ensembl_havana	gene	NA	NA	ENSMUSG00000039774	12	Galnt12	ensembl_havana	protein_coding	-0.709866	5.22648	87.4881	6.6884e-07	7.01655e-06	5.15388
ENSMUSG00000020777	ensembl_havana	gene	NA	NA	ENSMUSG00000020777	16	Acox1	ensembl_havana	protein_coding	-0.619221	5.06336	87.4707	6.69556e-07	7.01748e-06	5.15382
ENSMUSG00000038301	ensembl_havana	gene	NA	NA	ENSMUSG00000038301	15	Snx10	ensembl_havana	protein_coding	0.658433	4.60034	87.3675	6.73821e-07	7.05557e-06	5.15147
ENSMUSG00000026047	ensembl_havana	gene	NA	NA	ENSMUSG00000026047	13	Kdelc1	ensembl_havana	protein_coding	1.09432	3.56218	87.1903	6.81224e-07	7.12641e-06	5.14713
ENSMUSG00000075232	ensembl_havana	gene	NA	NA	ENSMUSG00000075232	5	Amd1	ensembl_havana	protein_coding	0.587158	6.01901	87.1333	6.83625e-07	7.14225e-06	5.14616
ENSMUSG00000031400	ensembl_havana	gene	NA	NA	ENSMUSG00000031400	10	G6pdx	ensembl_havana	protein_coding	-0.669136	5.6327	87.0739	6.86141e-07	7.15776e-06	5.14522
ENSMUSG00000031681	ensembl_havana	gene	NA	NA	ENSMUSG00000031681	16	Smad1	ensembl_havana	protein_coding	0.767979	4.13974	87.0416	6.87509e-07	7.16472e-06	5.1448
ENSMUSG00000059316	ensembl_havana	gene	NA	NA	ENSMUSG00000059316	2	Slc27a4	ensembl_havana	protein_coding	-0.792498	4.6052	87.028	6.8809e-07	7.16472e-06	5.1448
ENSMUSG00000069833	ensembl_havana	gene	NA	NA	ENSMUSG00000069833	13	Ahnak	ensembl_havana	protein_coding	-1.04951	8.29285	86.9399	6.91848e-07	7.19715e-06	5.14284
ENSMUSG00000027822	ensembl_havana	gene	NA	NA	ENSMUSG00000027822	16	Slc33a1	ensembl_havana	protein_coding	0.663463	4.23534	86.8962	6.93721e-07	7.20993e-06	5.14207
ENSMUSG00000028034	ensembl_havana	gene	NA	NA	ENSMUSG00000028034	15	Fubp1	ensembl_havana	protein_coding	0.747386	7.791	86.869	6.94891e-07	7.21538e-06	5.14174
ENSMUSG00000023393	ensembl_havana	gene	NA	NA	ENSMUSG00000023393	15	Slc17a9	ensembl_havana	protein_coding	-0.85705	5.3277	86.8086	6.97492e-07	7.23567e-06	5.14052
ENSMUSG00000039263	ensembl_havana	gene	NA	NA	ENSMUSG00000039263	16	Npepl1	ensembl_havana	protein_coding	0.627196	6.51347	86.6172	7.0582e-07	7.30851e-06	5.13617
ENSMUSG00000039623	ensembl_havana	gene	NA	NA	ENSMUSG00000039623	13	Ap5z1	ensembl_havana	protein_coding	-0.766391	4.55097	86.6293	7.05292e-07	7.30851e-06	5.13617
ENSMUSG00000033306	ensembl_havana	gene	NA	NA	ENSMUSG00000033306	15	Lpp	ensembl_havana	protein_coding	1.08088	4.35607	86.572	7.07808e-07	7.32231e-06	5.13535
ENSMUSG00000028557	ensembl_havana	gene	NA	NA	ENSMUSG00000028557	10	Rnf11	ensembl_havana	protein_coding	0.638863	5.10211	86.4598	7.12756e-07	7.36669e-06	5.13273
ENSMUSG00000039304	ensembl_havana	gene	NA	NA	ENSMUSG00000039304	11	Tnfsf10	ensembl_havana	protein_coding	1.23589	4.7168	86.3383	7.18168e-07	7.40183e-06	5.13066
ENSMUSG00000022428	ensembl_havana	gene	NA	NA	ENSMUSG00000022428	8	Cby1	ensembl_havana	protein_coding	1.05921	4.90612	86.324	7.18804e-07	7.40183e-06	5.13066
ENSMUSG00000025138	ensembl_havana	gene	NA	NA	ENSMUSG00000025138	14	Sirt7	ensembl_havana	protein_coding	-0.622705	6.50817	86.357	7.17331e-07	7.40183e-06	5.13066
ENSMUSG00000024422	ensembl_havana	gene	NA	NA	ENSMUSG00000024422	14	Dhx16	ensembl_havana	protein_coding	-0.671611	6.54886	86.3301	7.18532e-07	7.40183e-06	5.13066
ENSMUSG00000099974	ensembl_havana	gene	NA	NA	ENSMUSG00000099974	1	Bcl2a1d	ensembl_havana	protein_coding	1.11764	3.36192	86.2663	7.21395e-07	7.42167e-06	5.1295
ENSMUSG00000040860	ensembl_havana	gene	NA	NA	ENSMUSG00000040860	16	Crocc	ensembl_havana	protein_coding	-0.587967	5.67126	86.2369	7.22718e-07	7.42845e-06	5.1291
ENSMUSG00000040459	ensembl_havana	gene	NA	NA	ENSMUSG00000040459	11	Arglu1	ensembl_havana	protein_coding	0.517028	7.18579	86.1785	7.25352e-07	7.44181e-06	5.12832
ENSMUSG00000017639	ensembl_havana	gene	NA	NA	ENSMUSG00000017639	13	Rab11fip4	ensembl_havana	protein_coding	-0.826605	4.9666	86.1639	7.26014e-07	7.44181e-06	5.12832
ENSMUSG00000071068	ensembl_havana	gene	NA	NA	ENSMUSG00000071068	7	Treml2	ensembl_havana	protein_coding	0.762922	6.6634	86.1272	7.27675e-07	7.452e-06	5.12773
ENSMUSG00000015932	ensembl_havana	gene	NA	NA	ENSMUSG00000015932	8	Dstn	ensembl_havana	protein_coding	0.901155	5.52609	86.0106	7.32993e-07	7.4996e-06	5.12496
ENSMUSG00000032122	ensembl_havana	gene	NA	NA	ENSMUSG00000032122	15	Slc37a2	ensembl_havana	protein_coding	1.2598	3.36089	85.9807	7.34361e-07	7.50673e-06	5.12455
ENSMUSG00000026288	ensembl_havana	gene	NA	NA	ENSMUSG00000026288	14	Inpp5d	ensembl_havana	protein_coding	-0.705577	7.04048	85.9142	7.37422e-07	7.53114e-06	5.12314
ENSMUSG00000033450	ensembl_havana	gene	NA	NA	ENSMUSG00000033450	8	Tagap	ensembl_havana	protein_coding	0.66724	5.0912	85.8174	7.41901e-07	7.56306e-06	5.1213
ENSMUSG00000002728	ensembl_havana	gene	NA	NA	ENSMUSG00000002728	14	Naa20	ensembl_havana	protein_coding	0.617587	5.92628	85.7694	7.44134e-07	7.57783e-06	5.12046
ENSMUSG00000090946	ensembl_havana	gene	NA	NA	ENSMUSG00000090946	3	Ccdc71l	ensembl_havana	protein_coding	-0.803464	5.35198	85.7571	7.44705e-07	7.57783e-06	5.12046
ENSMUSG00000032113	ensembl_havana	gene	NA	NA	ENSMUSG00000032113	16	Chek1	ensembl_havana	protein_coding	0.583067	5.19246	85.6358	7.50389e-07	7.62872e-06	5.11755
ENSMUSG00000040158	ensembl_havana	gene	NA	NA	ENSMUSG00000040158	12	Tax1bp3	ensembl_havana	protein_coding	-0.924637	3.67843	85.4714	7.58168e-07	7.70081e-06	5.11346
ENSMUSG00000051457	ensembl_havana	gene	NA	NA	ENSMUSG00000051457	7	Spn	ensembl_havana	protein_coding	-0.640586	8.12155	85.4483	7.59273e-07	7.70503e-06	5.11323
ENSMUSG00000015312	ensembl_havana	gene	NA	NA	ENSMUSG00000015312	9	Gadd45b	ensembl_havana	protein_coding	-0.914685	4.7305	85.4213	7.60563e-07	7.71113e-06	5.11288
ENSMUSG00000040888	ensembl_havana	gene	NA	NA	ENSMUSG00000040888	10	Gfer	ensembl_havana	protein_coding	0.901397	5.23743	85.2551	7.68551e-07	7.78482e-06	5.10875
ENSMUSG00000018166	ensembl_havana	gene	NA	NA	ENSMUSG00000018166	8	Erbb3	ensembl_havana	protein_coding	-0.896961	3.69785	85.2412	7.69224e-07	7.78482e-06	5.10875
ENSMUSG00000057894	ensembl_havana	gene	NA	NA	ENSMUSG00000057894	10	Zfp329	ensembl_havana	protein_coding	1.35627	3.92313	85.1534	7.73491e-07	7.82093e-06	5.10674
ENSMUSG00000036678	ensembl_havana	gene	NA	NA	ENSMUSG00000036678	8	Aaas	ensembl_havana	protein_coding	0.85233	7.21562	84.8735	7.87277e-07	7.94596e-06	5.09985
ENSMUSG00000019863	ensembl_havana	gene	NA	NA	ENSMUSG00000019863	7	Qrsl1	ensembl_havana	protein_coding	0.79324	4.15266	84.8352	7.89186e-07	7.95088e-06	5.09959
ENSMUSG00000038412	ensembl_havana	gene	NA	NA	ENSMUSG00000038412	8	Higd1a	ensembl_havana	protein_coding	-0.889998	7.23188	84.8481	7.88541e-07	7.95088e-06	5.09959
ENSMUSG00000038963	ensembl_havana	gene	NA	NA	ENSMUSG00000038963	15	Slco4a1	ensembl_havana	protein_coding	-0.575037	5.32721	84.7461	7.93645e-07	7.98141e-06	5.09792
ENSMUSG00000036249	ensembl_havana	gene	NA	NA	ENSMUSG00000036249	16	Rbm43	ensembl_havana	protein_coding	0.779312	4.9107	84.6035	8.00846e-07	8.04659e-06	5.09439
ENSMUSG00000089774	ensembl_havana	gene	NA	NA	ENSMUSG00000089774	2	Slc5a3	ensembl_havana	protein_coding	1.38318	4.90262	84.2317	8.19978e-07	8.20222e-06	5.08607
ENSMUSG00000039680	ensembl_havana	gene	NA	NA	ENSMUSG00000039680	10	Mrps6	ensembl_havana	protein_coding	1.10531	4.26934	84.2565	8.18687e-07	8.20222e-06	5.08607
ENSMUSG00000026687	ensembl_havana	gene	NA	NA	ENSMUSG00000026687	14	Aldh9a1	ensembl_havana	protein_coding	-0.584703	6.47533	84.28	8.17462e-07	8.20222e-06	5.08607
ENSMUSG00000029359	ensembl_havana	gene	NA	NA	ENSMUSG00000029359	13	Tesc	ensembl_havana	protein_coding	-1.05053	4.05051	84.2451	8.19282e-07	8.20222e-06	5.08607
ENSMUSG00000001098	ensembl_havana	gene	NA	NA	ENSMUSG00000001098	15	Kctd10	ensembl_havana	protein_coding	-0.577918	5.57992	84.1822	8.22568e-07	8.22054e-06	5.0851
ENSMUSG00000051811	ensembl_havana	gene	NA	NA	ENSMUSG00000051811	14	Cox6b2	ensembl_havana	protein_coding	2.23093	4.91514	84.1143	8.26131e-07	8.24141e-06	5.084
ENSMUSG00000021694	ensembl_havana	gene	NA	NA	ENSMUSG00000021694	18	Ercc8	ensembl_havana	protein_coding	0.795635	3.47237	84.1274	8.2544e-07	8.24141e-06	5.084
ENSMUSG00000003199	ensembl_havana	gene	NA	NA	ENSMUSG00000003199	16	Mpnd	ensembl_havana	protein_coding	-0.805372	6.40036	84.0837	8.27742e-07	8.25013e-06	5.08354
ENSMUSG00000006304	ensembl_havana	gene	NA	NA	ENSMUSG00000006304	14	Arpc2	ensembl_havana	protein_coding	-0.582164	9.18578	84.0653	8.28714e-07	8.25245e-06	5.08342
ENSMUSG00000034974	ensembl_havana	gene	NA	NA	ENSMUSG00000034974	13	Dapk3	ensembl_havana	protein_coding	-0.881791	5.05595	84.0089	8.317e-07	8.27482e-06	5.08224
ENSMUSG00000055720	ensembl_havana	gene	NA	NA	ENSMUSG00000055720	10	Ubl7	ensembl_havana	protein_coding	-0.556972	5.53196	83.9615	8.34217e-07	8.29249e-06	5.08132
ENSMUSG00000025227	ensembl_havana	gene	NA	NA	ENSMUSG00000025227	14	Mfsd13a	ensembl_havana	protein_coding	-0.73413	5.1631	83.8775	8.38703e-07	8.32968e-06	5.07937
ENSMUSG00000022704	ensembl_havana	gene	NA	NA	ENSMUSG00000022704	15	Qtrt2	ensembl_havana	protein_coding	0.994368	4.1464	83.8087	8.42398e-07	8.35154e-06	5.07823
ENSMUSG00000014867	ensembl_havana	gene	NA	NA	ENSMUSG00000014867	9	Surf4	ensembl_havana	protein_coding	-0.517107	7.4099	83.7413	8.46035e-07	8.38017e-06	5.07675
ENSMUSG00000018965	ensembl_havana	gene	NA	NA	ENSMUSG00000018965	11	Ywhah	ensembl_havana	protein_coding	-0.67646	8.10231	83.6454	8.51245e-07	8.42431e-06	5.07447
ENSMUSG00000021583	ensembl_havana	gene	NA	NA	ENSMUSG00000021583	7	Erap1	ensembl_havana	protein_coding	0.697394	6.46687	83.622	8.52518e-07	8.42945e-06	5.0742
ENSMUSG00000053580	ensembl_havana	gene	NA	NA	ENSMUSG00000053580	16	Tanc2	ensembl_havana	protein_coding	-1.44191	3.95823	83.5054	8.58913e-07	8.48518e-06	5.07134
ENSMUSG00000034620	ensembl_havana	gene	NA	NA	ENSMUSG00000034620	17	Rxylt1	ensembl_havana	protein_coding	0.895915	4.81817	83.4592	8.61462e-07	8.49536e-06	5.07082
ENSMUSG00000011960	ensembl_havana	gene	NA	NA	ENSMUSG00000011960	12	Ccnt1	ensembl_havana	protein_coding	0.788758	6.31134	83.4692	8.6091e-07	8.49536e-06	5.07082
ENSMUSG00000041319	ensembl_havana	gene	NA	NA	ENSMUSG00000041319	14	Thoc6	ensembl_havana	protein_coding	-1.0678	4.19871	83.3474	8.67668e-07	8.54901e-06	5.06808
ENSMUSG00000041773	ensembl_havana	gene	NA	NA	ENSMUSG00000041773	8	Enc1	ensembl_havana	protein_coding	1.39022	4.85103	83.275	8.71713e-07	8.57948e-06	5.06654
ENSMUSG00000021094	ensembl_havana	gene	NA	NA	ENSMUSG00000021094	10	Dhrs7	ensembl_havana	protein_coding	-0.620481	5.61504	83.2646	8.72295e-07	8.57948e-06	5.06654
ENSMUSG00000034799	ensembl_havana	gene	NA	NA	ENSMUSG00000034799	16	Unc13a	ensembl_havana	protein_coding	-0.770852	6.8458	83.2199	8.74806e-07	8.59662e-06	5.06567
ENSMUSG00000030982	ensembl_havana	gene	NA	NA	ENSMUSG00000030982	19	Vps35l	ensembl_havana	protein_coding	-0.562455	5.64462	83.1259	8.80111e-07	8.64116e-06	5.06343
ENSMUSG00000041375	ensembl_havana	gene	NA	NA	ENSMUSG00000041375	18	Ccdc9	ensembl_havana	protein_coding	-0.663337	6.01178	83.0888	8.82217e-07	8.64666e-06	5.06315
ENSMUSG00000020525	ensembl_havana	gene	NA	NA	ENSMUSG00000020525	17	Ppm1d	ensembl_havana	protein_coding	0.787474	4.96553	82.8538	8.95686e-07	8.75649e-06	5.05767
ENSMUSG00000029076	ensembl_havana	gene	NA	NA	ENSMUSG00000029076	14	Sdf4	ensembl_havana	protein_coding	-0.716515	8.77326	82.8523	8.95772e-07	8.75649e-06	5.05767
ENSMUSG00000068220	ensembl_havana	gene	NA	NA	ENSMUSG00000068220	6	Lgals1	ensembl_havana	protein_coding	-0.965949	10.1155	82.8598	8.95338e-07	8.75649e-06	5.05767
ENSMUSG00000036281	ensembl_havana	gene	NA	NA	ENSMUSG00000036281	13	Snapc4	ensembl_havana	protein_coding	0.617344	5.16631	82.7827	8.99811e-07	8.78062e-06	5.05647
ENSMUSG00000026749	ensembl_havana	gene	NA	NA	ENSMUSG00000026749	11	Nek6	ensembl_havana	protein_coding	0.77648	5.40495	82.6742	9.06143e-07	8.82752e-06	5.05416
ENSMUSG00000042558	ensembl_havana	gene	NA	NA	ENSMUSG00000042558	16	Adprhl2	ensembl_havana	protein_coding	0.732864	5.42366	82.6609	9.06924e-07	8.82752e-06	5.05416
ENSMUSG00000004931	ensembl_havana	gene	NA	NA	ENSMUSG00000004931	11	Apba3	ensembl_havana	protein_coding	-0.936197	5.41517	82.6598	9.06985e-07	8.82752e-06	5.05416
ENSMUSG00000074151	ensembl_havana	gene	NA	NA	ENSMUSG00000074151	13	Nlrc5	ensembl_havana	protein_coding	0.823729	7.60699	82.5496	9.13478e-07	8.88298e-06	5.05144
ENSMUSG00000021048	ensembl_havana	gene	NA	NA	ENSMUSG00000021048	7	Mthfd1	ensembl_havana	protein_coding	0.679229	6.75614	82.3284	9.26678e-07	8.9957e-06	5.04597
ENSMUSG00000059040	ensembl_havana	gene	NA	NA	ENSMUSG00000059040	5	Eno1b	ensembl_havana	protein_coding	-1.27732	8.01783	82.3049	9.28096e-07	9.00165e-06	5.04568
ENSMUSG00000021792	ensembl_havana	gene	NA	NA	ENSMUSG00000021792	15	Fam213a	ensembl_havana	protein_coding	-1.11977	4.06649	82.2654	9.30478e-07	9.01693e-06	5.04494
ENSMUSG00000032314	ensembl_havana	gene	NA	NA	ENSMUSG00000032314	14	Etfa	ensembl_havana	protein_coding	-0.575603	6.31417	82.1236	9.39095e-07	9.08469e-06	5.04169
ENSMUSG00000033721	ensembl_havana	gene	NA	NA	ENSMUSG00000033721	16	Vav3	ensembl_havana	protein_coding	0.862104	3.56162	82.0754	9.42045e-07	9.09499e-06	5.0412
ENSMUSG00000004266	ensembl_havana	gene	NA	NA	ENSMUSG00000004266	15	Ptpn6	ensembl_havana	protein_coding	-0.681809	8.36292	82.0664	9.426e-07	9.09499e-06	5.0412
ENSMUSG00000038539	ensembl_havana	gene	NA	NA	ENSMUSG00000038539	15	Atf5	ensembl_havana	protein_coding	0.797473	5.01136	81.897	9.53061e-07	9.18009e-06	5.03715
ENSMUSG00000028849	ensembl_havana	gene	NA	NA	ENSMUSG00000028849	17	Map7d1	ensembl_havana	protein_coding	-0.708373	6.6816	81.9025	9.52722e-07	9.18009e-06	5.03715
ENSMUSG00000063646	ensembl_havana	gene	NA	NA	ENSMUSG00000063646	18	Jakmip1	ensembl_havana	protein_coding	-0.903612	3.78234	81.8431	9.56421e-07	9.19661e-06	5.03637
ENSMUSG00000034220	ensembl_havana	gene	NA	NA	ENSMUSG00000034220	7	Gpc1	ensembl_havana	protein_coding	0.709336	4.64315	81.8124	9.58337e-07	9.20711e-06	5.03588
ENSMUSG00000004270	ensembl_havana	gene	NA	NA	ENSMUSG00000004270	13	Lpcat3	ensembl_havana	protein_coding	-0.714467	5.83329	81.7971	9.59294e-07	9.2084e-06	5.03582
ENSMUSG00000008384	ensembl_havana	gene	NA	NA	ENSMUSG00000008384	8	Sertad1	ensembl_havana	protein_coding	-0.862093	5.12099	81.771	9.60933e-07	9.21622e-06	5.03545
ENSMUSG00000030410	ensembl_havana	gene	NA	NA	ENSMUSG00000030410	16	Dmwd	ensembl_havana	protein_coding	-0.617857	5.69176	81.7438	9.62639e-07	9.22467e-06	5.03505
ENSMUSG00000027346	ensembl_havana	gene	NA	NA	ENSMUSG00000027346	15	Gpcpd1	ensembl_havana	protein_coding	0.667057	5.57393	81.6899	9.66035e-07	9.24493e-06	5.0341
ENSMUSG00000039782	ensembl_havana	gene	NA	NA	ENSMUSG00000039782	14	Cpeb2	ensembl_havana	protein_coding	-1.01032	3.44933	81.6841	9.66407e-07	9.24493e-06	5.0341
ENSMUSG00000047434	ensembl_havana	gene	NA	NA	ENSMUSG00000047434	14	Xxylt1	ensembl_havana	protein_coding	0.841016	4.71658	81.4079	9.8404e-07	9.40557e-06	5.02661
ENSMUSG00000035900	ensembl_havana	gene	NA	NA	ENSMUSG00000035900	18	Gramd4	ensembl_havana	protein_coding	-0.675816	5.98335	81.3671	9.86676e-07	9.41467e-06	5.02619
ENSMUSG00000021222	ensembl_havana	gene	NA	NA	ENSMUSG00000021222	9	Dcaf4	ensembl_havana	protein_coding	0.977702	5.02874	81.2384	9.95044e-07	9.47835e-06	5.02327
ENSMUSG00000041025	ensembl_havana	gene	NA	NA	ENSMUSG00000041025	15	Iffo2	ensembl_havana	protein_coding	-0.813776	3.6514	81.1885	9.98312e-07	9.4933e-06	5.02258
ENSMUSG00000040212	ensembl_havana	gene	NA	NA	ENSMUSG00000040212	12	Emp3	ensembl_havana	protein_coding	-0.834072	6.50262	81.1917	9.98106e-07	9.4933e-06	5.02258
ENSMUSG00000074909	ensembl_havana	gene	NA	NA	ENSMUSG00000074909	5	Ranbp6	ensembl_havana	protein_coding	0.972898	4.74449	81.1363	1.00175e-06	9.51787e-06	5.02146
ENSMUSG00000040648	ensembl_havana	gene	NA	NA	ENSMUSG00000040648	14	Ppip5k2	ensembl_havana	protein_coding	0.793565	5.82632	81.0933	1.00459e-06	9.53676e-06	5.0206
ENSMUSG00000035199	ensembl_havana	gene	NA	NA	ENSMUSG00000035199	6	Arl6ip5	ensembl_havana	protein_coding	-0.633424	7.53835	81.0611	1.00671e-06	9.54074e-06	5.02042
ENSMUSG00000025939	ensembl_havana	gene	NA	NA	ENSMUSG00000025939	18	Ube2w	ensembl_havana	protein_coding	0.677251	4.10061	80.8955	1.01776e-06	9.62909e-06	5.01641
ENSMUSG00000021820	ensembl_havana	gene	NA	NA	ENSMUSG00000021820	18	Camk2g	ensembl_havana	protein_coding	-0.619219	6.0583	80.7966	1.02442e-06	9.68392e-06	5.01395
ENSMUSG00000046822	ensembl_havana	gene	NA	NA	ENSMUSG00000046822	13	Slc39a3	ensembl_havana	protein_coding	0.660267	4.38569	80.5621	1.04042e-06	9.81033e-06	5.00832
ENSMUSG00000031805	ensembl_havana	gene	NA	NA	ENSMUSG00000031805	17	Jak3	ensembl_havana	protein_coding	-0.60478	8.89284	80.5673	1.04006e-06	9.81033e-06	5.00832
ENSMUSG00000029622	ensembl_havana	gene	NA	NA	ENSMUSG00000029622	16	Arpc1b	ensembl_havana	protein_coding	-0.714523	8.9701	80.4921	1.04525e-06	9.84758e-06	5.00667
ENSMUSG00000056602	ensembl_havana	gene	NA	NA	ENSMUSG00000056602	11	Fry	ensembl_havana	protein_coding	-1.21473	3.15203	80.407	1.05116e-06	9.88659e-06	5.00495
ENSMUSG00000032018	ensembl_havana	gene	NA	NA	ENSMUSG00000032018	14	Sc5d	ensembl_havana	protein_coding	-0.501846	6.11977	80.2853	1.05969e-06	9.94166e-06	5.00254
ENSMUSG00000024472	ensembl_havana	gene	NA	NA	ENSMUSG00000024472	9	Dcp2	ensembl_havana	protein_coding	0.716686	6.04428	80.1549	1.0689e-06	1.00197e-05	4.99915
ENSMUSG00000027472	ensembl_havana	gene	NA	NA	ENSMUSG00000027472	14	Pdrg1	ensembl_havana	protein_coding	1.09328	5.16957	80.1072	1.0723e-06	1.00347e-05	4.99849
ENSMUSG00000024334	ensembl_havana	gene	NA	NA	ENSMUSG00000024334	9	H2-Oa	ensembl_havana	protein_coding	-1.30414	3.56213	80.1154	1.07171e-06	1.00347e-05	4.99849
ENSMUSG00000020841	ensembl_havana	gene	NA	NA	ENSMUSG00000020841	5	Cpd	ensembl_havana	protein_coding	1.21349	5.86509	80.03	1.07782e-06	1.0078e-05	4.99663
ENSMUSG00000006315	ensembl_havana	gene	NA	NA	ENSMUSG00000006315	9	Tmem147	ensembl_havana	protein_coding	0.684846	5.53933	79.9786	1.08151e-06	1.01041e-05	4.9955
ENSMUSG00000039497	ensembl_havana	gene	NA	NA	ENSMUSG00000039497	8	Dse	ensembl_havana	protein_coding	0.784769	4.15461	79.9522	1.08342e-06	1.01134e-05	4.9951
ENSMUSG00000000884	ensembl_havana	gene	NA	NA	ENSMUSG00000000884	17	Gnb1l	ensembl_havana	protein_coding	1.34176	3.61573	79.7524	1.09795e-06	1.0232e-05	4.99004
ENSMUSG00000034438	ensembl_havana	gene	NA	NA	ENSMUSG00000034438	16	Gbp8	ensembl_havana	protein_coding	0.60196	5.56355	79.7287	1.09969e-06	1.02397e-05	4.98971
ENSMUSG00000034401	ensembl_havana	gene	NA	NA	ENSMUSG00000034401	16	Spata6	ensembl_havana	protein_coding	-0.781218	5.20469	79.7032	1.10157e-06	1.02486e-05	4.98934
ENSMUSG00000040723	ensembl_havana	gene	NA	NA	ENSMUSG00000040723	14	Rcsd1	ensembl_havana	protein_coding	-0.517749	7.37918	79.6269	1.10719e-06	1.02924e-05	4.98748
ENSMUSG00000071253	ensembl_havana	gene	NA	NA	ENSMUSG00000071253	8	Slc25a16	ensembl_havana	protein_coding	0.76057	4.43764	79.4538	1.1201e-06	1.0395e-05	4.98317
ENSMUSG00000018983	ensembl_havana	gene	NA	NA	ENSMUSG00000018983	9	E2f2	ensembl_havana	protein_coding	-0.48911	7.21752	79.4577	1.11981e-06	1.0395e-05	4.98317
ENSMUSG00000037907	ensembl_havana	gene	NA	NA	ENSMUSG00000037907	16	Ankrd13b	ensembl_havana	protein_coding	0.64515	4.96363	79.3512	1.12782e-06	1.04559e-05	4.98064
ENSMUSG00000034708	ensembl_havana	gene	NA	NA	ENSMUSG00000034708	11	Grn	ensembl_havana	protein_coding	-0.706092	5.43118	79.3014	1.1316e-06	1.04616e-05	4.9804
ENSMUSG00000036880	ensembl_havana	gene	NA	NA	ENSMUSG00000036880	10	Acaa2	ensembl_havana	protein_coding	-0.735647	5.40501	79.3054	1.13129e-06	1.04616e-05	4.9804
ENSMUSG00000032754	ensembl_havana	gene	NA	NA	ENSMUSG00000032754	14	Slc8b1	ensembl_havana	protein_coding	-0.795653	3.7641	79.2969	1.13194e-06	1.04616e-05	4.9804
ENSMUSG00000040940	ensembl_havana	gene	NA	NA	ENSMUSG00000040940	18	Arhgef1	ensembl_havana	protein_coding	-0.619098	9.30384	79.2418	1.13613e-06	1.04916e-05	4.97916
ENSMUSG00000041187	ensembl_havana	gene	NA	NA	ENSMUSG00000041187	16	Prkd2	ensembl_havana	protein_coding	0.5871	7.26579	79.1654	1.14198e-06	1.0537e-05	4.97728
ENSMUSG00000026434	ensembl_havana	gene	NA	NA	ENSMUSG00000026434	12	Nucks1	ensembl_havana	protein_coding	0.521717	8.02185	79.1143	1.14591e-06	1.05558e-05	4.97651
ENSMUSG00000029672	ensembl_havana	gene	NA	NA	ENSMUSG00000029672	16	Fam3c	ensembl_havana	protein_coding	0.685535	5.948	79.078	1.14871e-06	1.05729e-05	4.97581
ENSMUSG00000026009	ensembl_havana	gene	NA	NA	ENSMUSG00000026009	14	Icos	ensembl_havana	protein_coding	-0.785177	7.62739	78.9018	1.16242e-06	1.06814e-05	4.97137
ENSMUSG00000009418	ensembl_havana	gene	NA	NA	ENSMUSG00000009418	15	Nav1	ensembl_havana	protein_coding	-1.6477	3.01545	78.8654	1.16528e-06	1.06989e-05	4.97066
ENSMUSG00000067071	ensembl_havana	gene	NA	NA	ENSMUSG00000067071	8	Hes6	ensembl_havana	protein_coding	-0.888486	5.54461	78.8273	1.16827e-06	1.07176e-05	4.9699
ENSMUSG00000037622	ensembl_havana	gene	NA	NA	ENSMUSG00000037622	14	Wdtc1	ensembl_havana	protein_coding	-0.529369	6.26925	78.8147	1.16927e-06	1.0718e-05	4.96989
ENSMUSG00000052684	ensembl_havana	gene	NA	NA	ENSMUSG00000052684	4	Jun	ensembl_havana	protein_coding	-0.664241	7.22412	78.6812	1.17986e-06	1.08062e-05	4.96633
ENSMUSG00000022102	ensembl_havana	gene	NA	NA	ENSMUSG00000022102	13	Dok2	ensembl_havana	protein_coding	-0.833819	5.93764	78.5985	1.18647e-06	1.08551e-05	4.96437
ENSMUSG00000021900	ensembl_havana	gene	NA	NA	ENSMUSG00000021900	10	Btd	ensembl_havana	protein_coding	-0.721325	4.30581	78.483	1.19578e-06	1.09073e-05	4.96228
ENSMUSG00000042759	ensembl_havana	gene	NA	NA	ENSMUSG00000042759	12	Apobr	ensembl_havana	protein_coding	-1.65022	3.6346	78.4835	1.19574e-06	1.09073e-05	4.96228
ENSMUSG00000033685	ensembl_havana	gene	NA	NA	ENSMUSG00000033685	13	Ucp2	ensembl_havana	protein_coding	-0.682596	8.88207	78.4495	1.19849e-06	1.09232e-05	4.96165
ENSMUSG00000020780	ensembl_havana	gene	NA	NA	ENSMUSG00000020780	15	Srp68	ensembl_havana	protein_coding	-0.536337	6.80296	78.2605	1.21396e-06	1.10371e-05	4.95714
ENSMUSG00000031521	ensembl_havana	gene	NA	NA	ENSMUSG00000031521	5	Aga	ensembl_havana	protein_coding	0.740997	4.04147	78.2058	1.21847e-06	1.10422e-05	4.95694
ENSMUSG00000026470	ensembl_havana	gene	NA	NA	ENSMUSG00000026470	14	Stx6	ensembl_havana	protein_coding	0.511644	5.67038	78.2239	1.21697e-06	1.10422e-05	4.95694
ENSMUSG00000015355	ensembl_havana	gene	NA	NA	ENSMUSG00000015355	13	Cd48	ensembl_havana	protein_coding	-0.810591	6.91771	78.2176	1.21749e-06	1.10422e-05	4.95694
ENSMUSG00000028645	ensembl_havana	gene	NA	NA	ENSMUSG00000028645	11	Slc2a1	ensembl_havana	protein_coding	-1.36856	7.96561	78.2392	1.21571e-06	1.10422e-05	4.95694
ENSMUSG00000037949	ensembl_havana	gene	NA	NA	ENSMUSG00000037949	8	Ano10	ensembl_havana	protein_coding	-0.56571	5.3133	78.1376	1.22413e-06	1.10667e-05	4.95598
ENSMUSG00000025203	ensembl_havana	gene	NA	NA	ENSMUSG00000025203	6	Scd2	ensembl_havana	protein_coding	-0.788165	10.5557	78.1486	1.22321e-06	1.10667e-05	4.95598
ENSMUSG00000052837	ensembl_havana	gene	NA	NA	ENSMUSG00000052837	6	Junb	ensembl_havana	protein_coding	-0.739114	8.47668	78.0973	1.22748e-06	1.1088e-05	4.95515
ENSMUSG00000014606	ensembl_havana	gene	NA	NA	ENSMUSG00000014606	14	Slc25a11	ensembl_havana	protein_coding	-0.601424	6.12615	78.0551	1.23102e-06	1.11109e-05	4.95425
ENSMUSG00000024601	ensembl_havana	gene	NA	NA	ENSMUSG00000024601	9	Isoc1	ensembl_havana	protein_coding	0.651506	6.12664	77.9704	1.23813e-06	1.11662e-05	4.9521
ENSMUSG00000036002	ensembl_havana	gene	NA	NA	ENSMUSG00000036002	12	Fam214b	ensembl_havana	protein_coding	-0.739824	3.64356	77.8277	1.25024e-06	1.12572e-05	4.94857
ENSMUSG00000038319	ensembl_havana	gene	NA	NA	ENSMUSG00000038319	14	Kcnh2	ensembl_havana	protein_coding	-1.04242	3.2565	77.8282	1.25019e-06	1.12572e-05	4.94857
ENSMUSG00000020395	ensembl_havana	gene	NA	NA	ENSMUSG00000020395	13	Itk	ensembl_havana	protein_coding	0.598127	8.97933	77.7052	1.26073e-06	1.13334e-05	4.94564
ENSMUSG00000033083	ensembl_havana	gene	NA	NA	ENSMUSG00000033083	16	Tbc1d4	ensembl_havana	protein_coding	-1.13836	3.49752	77.7125	1.2601e-06	1.13334e-05	4.94564
ENSMUSG00000021998	ensembl_havana	gene	NA	NA	ENSMUSG00000021998	16	Lcp1	ensembl_havana	protein_coding	-0.660506	10.7236	77.6908	1.26197e-06	1.13354e-05	4.94556
ENSMUSG00000058258	ensembl_havana	gene	NA	NA	ENSMUSG00000058258	14	Idi1	ensembl_havana	protein_coding	-0.579804	7.3335	77.6775	1.26312e-06	1.13367e-05	4.94551
ENSMUSG00000021392	ensembl_havana	gene	NA	NA	ENSMUSG00000021392	8	Nol8	ensembl_havana	protein_coding	0.700538	5.1867	77.4177	1.28578e-06	1.15308e-05	4.93814
ENSMUSG00000026110	ensembl_havana	gene	NA	NA	ENSMUSG00000026110	15	Mgat4a	ensembl_havana	protein_coding	0.608105	5.68592	77.2069	1.30451e-06	1.16796e-05	4.93257
ENSMUSG00000027439	ensembl_havana	gene	NA	NA	ENSMUSG00000027439	9	Gzf1	ensembl_havana	protein_coding	-0.696271	5.19306	77.1957	1.30551e-06	1.16796e-05	4.93257
ENSMUSG00000027523	ensembl_havana	gene	NA	NA	ENSMUSG00000027523	19	Gnas	ensembl_havana	protein_coding	-0.681554	6.30369	77.1152	1.31275e-06	1.1728e-05	4.93078
ENSMUSG00000029174	ensembl_havana	gene	NA	NA	ENSMUSG00000029174	18	Tbc1d1	ensembl_havana	protein_coding	-0.694907	6.29408	77.1071	1.31348e-06	1.1728e-05	4.93078
ENSMUSG00000038843	ensembl_havana	gene	NA	NA	ENSMUSG00000038843	18	Gcnt1	ensembl_havana	protein_coding	-0.935535	4.54549	77.1007	1.31406e-06	1.1728e-05	4.93078
ENSMUSG00000026814	ensembl_havana	gene	NA	NA	ENSMUSG00000026814	16	Eng	ensembl_havana	protein_coding	0.969455	4.39251	77.0246	1.32096e-06	1.17802e-05	4.92885
ENSMUSG00000027074	ensembl_havana	gene	NA	NA	ENSMUSG00000027074	14	Slc43a3	ensembl_havana	protein_coding	0.560212	6.02777	77.0068	1.32258e-06	1.17852e-05	4.92866
ENSMUSG00000027533	ensembl_havana	gene	NA	NA	ENSMUSG00000027533	10	Fabp5	ensembl_havana	protein_coding	-0.678182	6.20212	76.9494	1.32782e-06	1.18131e-05	4.92764
ENSMUSG00000032369	ensembl_havana	gene	NA	NA	ENSMUSG00000032369	13	Plscr1	ensembl_havana	protein_coding	0.572974	6.23571	76.7805	1.34338e-06	1.19325e-05	4.92327
ENSMUSG00000021482	ensembl_havana	gene	NA	NA	ENSMUSG00000021482	10	Aaed1	ensembl_havana	protein_coding	-0.8145	4.79392	76.7903	1.34247e-06	1.19325e-05	4.92327
ENSMUSG00000046879	ensembl_havana	gene	NA	NA	ENSMUSG00000046879	7	Irgm1	ensembl_havana	protein_coding	0.567226	5.30886	76.6382	1.35665e-06	1.20408e-05	4.91935
ENSMUSG00000021668	ensembl_havana	gene	NA	NA	ENSMUSG00000021668	15	Polk	ensembl_havana	protein_coding	1.01151	5.93375	76.6211	1.35825e-06	1.20454e-05	4.91918
ENSMUSG00000020116	ensembl_havana	gene	NA	NA	ENSMUSG00000020116	7	Pno1	ensembl_havana	protein_coding	0.72602	5.00292	76.5565	1.36434e-06	1.20898e-05	4.91758
ENSMUSG00000000056	ensembl_havana	gene	NA	NA	ENSMUSG00000000056	7	Narf	ensembl_havana	protein_coding	-0.653531	5.34788	76.5152	1.36824e-06	1.21149e-05	4.91668
ENSMUSG00000029426	ensembl_havana	gene	NA	NA	ENSMUSG00000029426	8	Scarb2	ensembl_havana	protein_coding	0.600286	6.59189	76.3987	1.37933e-06	1.21841e-05	4.91421
ENSMUSG00000030095	ensembl_havana	gene	NA	NA	ENSMUSG00000030095	10	Tmem43	ensembl_havana	protein_coding	0.934936	6.15339	76.2852	1.39023e-06	1.2261e-05	4.91147
ENSMUSG00000031671	ensembl_havana	gene	NA	NA	ENSMUSG00000031671	11	Setd6	ensembl_havana	protein_coding	0.744241	4.30767	76.1367	1.40465e-06	1.23687e-05	4.90768
ENSMUSG00000038644	ensembl_havana	gene	NA	NA	ENSMUSG00000038644	14	Pold1	ensembl_havana	protein_coding	-0.513873	7.79055	76.0444	1.4137e-06	1.24386e-05	4.90523
ENSMUSG00000025212	ensembl_havana	gene	NA	NA	ENSMUSG00000025212	17	Sfxn3	ensembl_havana	protein_coding	-0.626432	5.34499	76.03	1.41512e-06	1.24412e-05	4.90514
ENSMUSG00000021973	ensembl_havana	gene	NA	NA	ENSMUSG00000021973	9	Micu2	ensembl_havana	protein_coding	-0.490496	6.54325	76.0049	1.4176e-06	1.24532e-05	4.90472
ENSMUSG00000019986	ensembl_havana	gene	NA	NA	ENSMUSG00000019986	17	Ahi1	ensembl_havana	protein_coding	0.835363	4.84768	75.9111	1.42689e-06	1.25251e-05	4.90222
ENSMUSG00000002957	ensembl_havana	gene	NA	NA	ENSMUSG00000002957	11	Ap2a2	ensembl_havana	protein_coding	-0.538686	6.22845	75.8265	1.43533e-06	1.25892e-05	4.9
ENSMUSG00000029752	ensembl_havana	gene	NA	NA	ENSMUSG00000029752	12	Asns	ensembl_havana	protein_coding	0.544182	7.34031	75.7941	1.43858e-06	1.2598e-05	4.8997
ENSMUSG00000020186	ensembl_havana	gene	NA	NA	ENSMUSG00000020186	7	Csrp2	ensembl_havana	protein_coding	-1.30029	3.54754	75.8003	1.43796e-06	1.2598e-05	4.8997
ENSMUSG00000035890	ensembl_havana	gene	NA	NA	ENSMUSG00000035890	9	Rnf126	ensembl_havana	protein_coding	-0.873658	6.88695	75.6413	1.45402e-06	1.27232e-05	4.8954
ENSMUSG00000055817	ensembl_havana	gene	NA	NA	ENSMUSG00000055817	18	Mta3	ensembl_havana	protein_coding	-0.489293	6.77608	75.5863	1.45962e-06	1.27623e-05	4.89407
ENSMUSG00000074994	ensembl_havana	gene	NA	NA	ENSMUSG00000074994	5	Qser1	ensembl_havana	protein_coding	0.841466	4.35776	75.4629	1.4723e-06	1.28569e-05	4.89086
ENSMUSG00000052852	ensembl_havana	gene	NA	NA	ENSMUSG00000052852	8	Reep1	ensembl_havana	protein_coding	-1.15012	3.94321	75.4585	1.47275e-06	1.28569e-05	4.89086
ENSMUSG00000002257	ensembl_havana	gene	NA	NA	ENSMUSG00000002257	8	Def6	ensembl_havana	protein_coding	-0.651114	7.30071	75.2817	1.49112e-06	1.30072e-05	4.88582
ENSMUSG00000013160	ensembl_havana	gene	NA	NA	ENSMUSG00000013160	7	Atp6v0d1	ensembl_havana	protein_coding	-0.731516	5.77699	75.2559	1.49383e-06	1.30207e-05	4.88537
ENSMUSG00000011257	ensembl_havana	gene	NA	NA	ENSMUSG00000011257	19	Pabpc4	ensembl_havana	protein_coding	0.718617	8.13672	75.2337	1.49616e-06	1.30308e-05	4.88503
ENSMUSG00000062526	ensembl_havana	gene	NA	NA	ENSMUSG00000062526	4	Mppe1	ensembl_havana	protein_coding	-0.608251	4.82289	75.1906	1.5007e-06	1.30602e-05	4.88405
ENSMUSG00000075033	ensembl_havana	gene	NA	NA	ENSMUSG00000075033	4	Nxpe3	ensembl_havana	protein_coding	-0.549148	5.9447	75.1616	1.50377e-06	1.30767e-05	4.8835
ENSMUSG00000059791	ensembl_havana	gene	NA	NA	ENSMUSG00000059791	14	Nrm	ensembl_havana	protein_coding	-0.550617	5.8136	75.147	1.50531e-06	1.30799e-05	4.88339
ENSMUSG00000043183	ensembl_havana	gene	NA	NA	ENSMUSG00000043183	18	Simc1	ensembl_havana	protein_coding	0.919029	3.7709	75.0359	1.51713e-06	1.31622e-05	4.88067
ENSMUSG00000063253	ensembl_havana	gene	NA	NA	ENSMUSG00000063253	11	Scoc	ensembl_havana	protein_coding	0.672137	4.27734	75.0089	1.52001e-06	1.3171e-05	4.88038
ENSMUSG00000024799	ensembl_havana	gene	NA	NA	ENSMUSG00000024799	16	Tm7sf2	ensembl_havana	protein_coding	-0.949165	4.23569	75.0044	1.5205e-06	1.3171e-05	4.88038
ENSMUSG00000006356	ensembl_havana	gene	NA	NA	ENSMUSG00000006356	10	Crip2	ensembl_havana	protein_coding	1.71002	4.09246	74.9413	1.52728e-06	1.32194e-05	4.87879
ENSMUSG00000022389	ensembl_havana	gene	NA	NA	ENSMUSG00000022389	15	Tef	ensembl_havana	protein_coding	0.903386	5.27789	74.9244	1.52909e-06	1.32249e-05	4.87861
ENSMUSG00000032841	ensembl_havana	gene	NA	NA	ENSMUSG00000032841	15	Prr5l	ensembl_havana	protein_coding	-0.892314	3.4196	74.905	1.53119e-06	1.32328e-05	4.87835
ENSMUSG00000020573	ensembl_havana	gene	NA	NA	ENSMUSG00000020573	17	Pik3cg	ensembl_havana	protein_coding	-0.765902	6.85703	74.7832	1.54441e-06	1.33265e-05	4.87528
ENSMUSG00000010290	ensembl_havana	gene	NA	NA	ENSMUSG00000010290	7	AI597479	ensembl_havana	protein_coding	0.690396	4.82642	74.7619	1.54674e-06	1.33338e-05	4.87505
ENSMUSG00000034595	ensembl_havana	gene	NA	NA	ENSMUSG00000034595	17	Ppp1r18	ensembl_havana	protein_coding	-0.572988	7.67706	74.7398	1.54915e-06	1.33338e-05	4.87505
ENSMUSG00000028756	ensembl_havana	gene	NA	NA	ENSMUSG00000028756	12	Pink1	ensembl_havana	protein_coding	-0.734943	5.14048	74.7318	1.55003e-06	1.33338e-05	4.87505
ENSMUSG00000078695	ensembl_havana	gene	NA	NA	ENSMUSG00000078695	8	Cisd3	ensembl_havana	protein_coding	-0.820765	5.16726	74.6468	1.55936e-06	1.34038e-05	4.87277
ENSMUSG00000024691	ensembl_havana	gene	NA	NA	ENSMUSG00000024691	13	Fam111a	ensembl_havana	protein_coding	0.512491	6.42847	74.5769	1.5671e-06	1.346e-05	4.87096
ENSMUSG00000044461	ensembl_havana	gene	NA	NA	ENSMUSG00000044461	6	Shisa2	ensembl_havana	protein_coding	-1.08358	3.10378	74.5047	1.57514e-06	1.35186e-05	4.86907
ENSMUSG00000040599	ensembl_havana	gene	NA	NA	ENSMUSG00000040599	13	Mis12	ensembl_havana	protein_coding	0.6609	4.84536	74.3837	1.58871e-06	1.36246e-05	4.86567
ENSMUSG00000036461	ensembl_havana	gene	NA	NA	ENSMUSG00000036461	16	Elf1	ensembl_havana	protein_coding	-0.558498	7.49392	74.3195	1.59597e-06	1.36764e-05	4.86403
ENSMUSG00000030067	ensembl_havana	gene	NA	NA	ENSMUSG00000030067	17	Foxp1	ensembl_havana	protein_coding	0.622829	6.76759	74.3003	1.59814e-06	1.36845e-05	4.86377
ENSMUSG00000030268	ensembl_havana	gene	NA	NA	ENSMUSG00000030268	17	Bcat1	ensembl_havana	protein_coding	0.888047	6.02383	74.0863	1.62265e-06	1.38626e-05	4.85816
ENSMUSG00000038623	ensembl_havana	gene	NA	NA	ENSMUSG00000038623	9	Tm6sf1	ensembl_havana	protein_coding	-0.704609	5.58974	74.0712	1.62439e-06	1.38669e-05	4.85802
ENSMUSG00000029730	ensembl_havana	gene	NA	NA	ENSMUSG00000029730	16	Mcm7	ensembl_havana	protein_coding	-0.482524	8.13059	73.9825	1.6347e-06	1.39442e-05	4.85561
ENSMUSG00000024642	ensembl_havana	gene	NA	NA	ENSMUSG00000024642	17	Tle4	ensembl_havana	protein_coding	0.622997	4.91876	73.8702	1.64785e-06	1.40136e-05	4.85345
ENSMUSG00000032562	ensembl_havana	gene	NA	NA	ENSMUSG00000032562	13	Gnai2	ensembl_havana	protein_coding	-0.5975	9.39952	73.8705	1.64781e-06	1.40136e-05	4.85345
ENSMUSG00000025199	ensembl_havana	gene	NA	NA	ENSMUSG00000025199	16	Chuk	ensembl_havana	protein_coding	0.653647	6.00962	73.7543	1.66155e-06	1.41194e-05	4.85018
ENSMUSG00000056608	ensembl_havana	gene	NA	NA	ENSMUSG00000056608	14	Chd9	ensembl_havana	protein_coding	0.695874	6.00347	73.6061	1.67926e-06	1.4259e-05	4.84591
ENSMUSG00000020792	ensembl_havana	gene	NA	NA	ENSMUSG00000020792	15	Exoc7	ensembl_havana	protein_coding	-0.522394	5.84442	73.5735	1.68318e-06	1.42707e-05	4.84556
ENSMUSG00000029449	ensembl_havana	gene	NA	NA	ENSMUSG00000029449	11	Rhof	ensembl_havana	protein_coding	-0.530384	6.35669	73.5769	1.68278e-06	1.42707e-05	4.84556
ENSMUSG00000034403	ensembl_havana	gene	NA	NA	ENSMUSG00000034403	16	Pja1	ensembl_havana	protein_coding	-0.590574	5.4666	73.4356	1.69991e-06	1.44016e-05	4.84159
ENSMUSG00000001962	ensembl_havana	gene	NA	NA	ENSMUSG00000001962	8	Fam50a	ensembl_havana	protein_coding	-0.670215	5.03062	73.416	1.7023e-06	1.44109e-05	4.84131
ENSMUSG00000004568	ensembl_havana	gene	NA	NA	ENSMUSG00000004568	12	Arhgef18	ensembl_havana	protein_coding	-0.604232	5.60725	73.3999	1.70428e-06	1.44167e-05	4.84113
ENSMUSG00000022426	ensembl_havana	gene	NA	NA	ENSMUSG00000022426	6	Josd1	ensembl_havana	protein_coding	0.542567	5.90326	73.1115	1.73999e-06	1.47077e-05	4.83246
ENSMUSG00000026202	ensembl_havana	gene	NA	NA	ENSMUSG00000026202	13	Tuba4a	ensembl_havana	protein_coding	-0.721731	7.47534	73.0869	1.74307e-06	1.47226e-05	4.83201
ENSMUSG00000037824	ensembl_havana	gene	NA	NA	ENSMUSG00000037824	6	Tspan14	ensembl_havana	protein_coding	-0.571804	5.60835	73.0564	1.74691e-06	1.47439e-05	4.83139
ENSMUSG00000063952	ensembl_havana	gene	NA	NA	ENSMUSG00000063952	16	Brpf3	ensembl_havana	protein_coding	0.762623	4.54668	72.986	1.7558e-06	1.48078e-05	4.82951
ENSMUSG00000078651	ensembl_havana	gene	NA	NA	ENSMUSG00000078651	8	Aoc2	ensembl_havana	protein_coding	0.762036	3.88222	72.9658	1.75837e-06	1.48182e-05	4.8292
ENSMUSG00000020863	ensembl_havana	gene	NA	NA	ENSMUSG00000020863	15	Luc7l3	ensembl_havana	protein_coding	0.462806	7.37872	72.9282	1.76313e-06	1.48472e-05	4.82835
ENSMUSG00000016496	ensembl_havana	gene	NA	NA	ENSMUSG00000016496	7	Cd274	ensembl_havana	protein_coding	0.72854	4.29383	72.8834	1.76886e-06	1.48842e-05	4.82727
ENSMUSG00000044712	ensembl_havana	gene	NA	NA	ENSMUSG00000044712	15	Slc38a6	ensembl_havana	protein_coding	1.10677	3.57538	72.6175	1.80321e-06	1.51391e-05	4.8199
ENSMUSG00000031090	ensembl_havana	gene	NA	NA	ENSMUSG00000031090	14	Nadsyn1	ensembl_havana	protein_coding	-0.672534	3.9843	72.5741	1.80889e-06	1.51754e-05	4.81886
ENSMUSG00000031833	ensembl_havana	gene	NA	NA	ENSMUSG00000031833	10	Mast3	ensembl_havana	protein_coding	-0.485178	7.12453	72.53	1.81469e-06	1.52126e-05	4.8178
ENSMUSG00000027863	ensembl_havana	gene	NA	NA	ENSMUSG00000027863	8	Cd2	ensembl_havana	protein_coding	-0.608263	7.93714	72.5035	1.81817e-06	1.52304e-05	4.81729
ENSMUSG00000024369	ensembl_havana	gene	NA	NA	ENSMUSG00000024369	16	Nelfe	ensembl_havana	protein_coding	-0.666915	6.26265	72.486	1.82048e-06	1.52384e-05	4.81706
ENSMUSG00000079442	ensembl_havana	gene	NA	NA	ENSMUSG00000079442	12	St6galnac4	ensembl_havana	protein_coding	0.764171	5.24855	72.4647	1.8233e-06	1.52505e-05	4.81672
ENSMUSG00000026965	ensembl_havana	gene	NA	NA	ENSMUSG00000026965	12	Anapc2	ensembl_havana	protein_coding	-0.478953	6.91535	72.381	1.83442e-06	1.53321e-05	4.8144
ENSMUSG00000026918	ensembl_havana	gene	NA	NA	ENSMUSG00000026918	16	Brd3	ensembl_havana	protein_coding	0.739925	5.48703	72.3242	1.84201e-06	1.5384e-05	4.81293
ENSMUSG00000028973	ensembl_havana	gene	NA	NA	ENSMUSG00000028973	18	Abcb8	ensembl_havana	protein_coding	-0.519739	5.40536	72.3059	1.84446e-06	1.5393e-05	4.81268
ENSMUSG00000025047	ensembl_havana	gene	NA	NA	ENSMUSG00000025047	9	Pdcd11	ensembl_havana	protein_coding	0.718243	6.17363	72.2919	1.84634e-06	1.53972e-05	4.81256
ENSMUSG00000028060	ensembl_havana	gene	NA	NA	ENSMUSG00000028060	14	Khdc4	ensembl_havana	protein_coding	0.615035	6.25309	72.2737	1.84878e-06	1.54061e-05	4.81231
ENSMUSG00000034341	ensembl_havana	gene	NA	NA	ENSMUSG00000034341	17	Wbp2	ensembl_havana	protein_coding	-0.522892	6.50083	72.1984	1.85894e-06	1.54792e-05	4.81025
ENSMUSG00000024780	ensembl_havana	gene	NA	NA	ENSMUSG00000024780	7	Cdc37l1	ensembl_havana	protein_coding	0.912378	5.54111	72.0429	1.88014e-06	1.56326e-05	4.80597
ENSMUSG00000030733	ensembl_havana	gene	NA	NA	ENSMUSG00000030733	10	Sh2b1	ensembl_havana	protein_coding	-0.460664	7.4036	71.9631	1.89112e-06	1.57004e-05	4.80409
ENSMUSG00000007041	ensembl_havana	gene	NA	NA	ENSMUSG00000007041	9	Clic1	ensembl_havana	protein_coding	-0.684624	8.87063	71.9469	1.89336e-06	1.57073e-05	4.8039
ENSMUSG00000031787	ensembl_havana	gene	NA	NA	ENSMUSG00000031787	8	Katnb1	ensembl_havana	protein_coding	-0.61056	5.06026	71.9116	1.89825e-06	1.57246e-05	4.80342
ENSMUSG00000041481	havana	gene	NA	NA	ENSMUSG00000041481	16	Serpina3g	havana	protein_coding	1.21307	5.83739	71.8012	1.91363e-06	1.58402e-05	4.80024
ENSMUSG00000038827	ensembl_havana	gene	NA	NA	ENSMUSG00000038827	11	Fam206a	ensembl_havana	protein_coding	0.865807	4.40623	71.724	1.92449e-06	1.59183e-05	4.7981
ENSMUSG00000056917	ensembl_havana	gene	NA	NA	ENSMUSG00000056917	13	Sipa1	ensembl_havana	protein_coding	-0.513999	7.707	71.6845	1.93006e-06	1.59476e-05	4.7973
ENSMUSG00000010142	ensembl_havana	gene	NA	NA	ENSMUSG00000010142	12	Tnfrsf13b	ensembl_havana	protein_coding	-0.558181	5.27449	71.6787	1.93088e-06	1.59476e-05	4.7973
ENSMUSG00000007564	ensembl_havana	gene	NA	NA	ENSMUSG00000007564	15	Ppp2r1a	ensembl_havana	protein_coding	-0.521458	7.92033	71.6353	1.93704e-06	1.59866e-05	4.79624
ENSMUSG00000040111	ensembl_havana	gene	NA	NA	ENSMUSG00000040111	16	Gramd1b	ensembl_havana	protein_coding	0.658098	6.81933	71.6236	1.9387e-06	1.59886e-05	4.79619
ENSMUSG00000020142	ensembl_havana	gene	NA	NA	ENSMUSG00000020142	12	Slc1a4	ensembl_havana	protein_coding	0.976917	4.86991	71.5822	1.94459e-06	1.60135e-05	4.79551
ENSMUSG00000038518	ensembl_havana	gene	NA	NA	ENSMUSG00000038518	15	Jarid2	ensembl_havana	protein_coding	-0.575802	5.58537	71.5874	1.94386e-06	1.60135e-05	4.79551
ENSMUSG00000018476	ensembl_havana	gene	NA	NA	ENSMUSG00000018476	7	Kdm6b	ensembl_havana	protein_coding	-0.858046	5.95759	71.5341	1.95147e-06	1.60583e-05	4.7943
ENSMUSG00000002844	ensembl_havana	gene	NA	NA	ENSMUSG00000002844	9	Adprh	ensembl_havana	protein_coding	-0.54278	6.67022	71.5106	1.95484e-06	1.60624e-05	4.79419
ENSMUSG00000004626	ensembl_havana	gene	NA	NA	ENSMUSG00000004626	14	Stxbp2	ensembl_havana	protein_coding	-0.609845	7.15012	71.5128	1.95452e-06	1.60624e-05	4.79419
ENSMUSG00000032115	ensembl_havana	gene	NA	NA	ENSMUSG00000032115	14	Hyou1	ensembl_havana	protein_coding	0.548291	6.87455	71.4641	1.96152e-06	1.60937e-05	4.79334
ENSMUSG00000052087	ensembl_havana	gene	NA	NA	ENSMUSG00000052087	14	Rgs14	ensembl_havana	protein_coding	-0.970445	4.89509	71.4708	1.96056e-06	1.60937e-05	4.79334
ENSMUSG00000020978	ensembl_havana	gene	NA	NA	ENSMUSG00000020978	10	Klhdc2	ensembl_havana	protein_coding	-0.540633	5.78694	71.4466	1.96405e-06	1.61027e-05	4.7931
ENSMUSG00000020648	ensembl_havana	gene	NA	NA	ENSMUSG00000020648	3	Dus4l	ensembl_havana	protein_coding	0.762971	3.41781	71.4243	1.96727e-06	1.61172e-05	4.79271
ENSMUSG00000036106	ensembl_havana	gene	NA	NA	ENSMUSG00000036106	15	Prr5	ensembl_havana	protein_coding	-0.947634	4.84886	71.3302	1.98093e-06	1.6217e-05	4.79003
ENSMUSG00000031578	ensembl_havana	gene	NA	NA	ENSMUSG00000031578	5	Mak16	ensembl_havana	protein_coding	0.618324	4.91377	71.2376	1.99449e-06	1.62925e-05	4.78801
ENSMUSG00000055805	ensembl_havana	gene	NA	NA	ENSMUSG00000055805	15	Fmnl1	ensembl_havana	protein_coding	-0.551588	8.92601	71.1236	2.01132e-06	1.6418e-05	4.78468
ENSMUSG00000040102	ensembl_havana	gene	NA	NA	ENSMUSG00000040102	10	Klhl42	ensembl_havana	protein_coding	0.824077	4.33998	71.1013	2.01463e-06	1.6433e-05	4.78428
ENSMUSG00000067787	ensembl_havana	gene	NA	NA	ENSMUSG00000067787	10	Blcap	ensembl_havana	protein_coding	0.627953	4.47716	71.0077	2.0286e-06	1.65349e-05	4.7816
ENSMUSG00000024778	ensembl_havana	gene	NA	NA	ENSMUSG00000024778	13	Fas	ensembl_havana	protein_coding	1.71818	4.33131	70.9773	2.03317e-06	1.6548e-05	4.78125
ENSMUSG00000032815	ensembl_havana	gene	NA	NA	ENSMUSG00000032815	16	Fanca	ensembl_havana	protein_coding	1.10019	5.85928	70.9793	2.03286e-06	1.6548e-05	4.78125
ENSMUSG00000033751	ensembl_havana	gene	NA	NA	ENSMUSG00000033751	5	Gadd45gip1	ensembl_havana	protein_coding	-0.735106	4.99871	70.9192	2.04192e-06	1.66071e-05	4.77971
ENSMUSG00000029063	ensembl_havana	gene	NA	NA	ENSMUSG00000029063	16	Nadk	ensembl_havana	protein_coding	0.443749	6.90712	70.7018	2.07507e-06	1.68644e-05	4.77303
ENSMUSG00000024769	ensembl_havana	gene	NA	NA	ENSMUSG00000024769	7	Cdc42bpg	ensembl_havana	protein_coding	1.00402	5.52897	70.6837	2.07785e-06	1.68748e-05	4.77276
ENSMUSG00000057469	ensembl_havana	gene	NA	NA	ENSMUSG00000057469	8	E2f6	ensembl_havana	protein_coding	0.634736	5.16445	70.4423	2.11544e-06	1.71552e-05	4.7656
ENSMUSG00000005354	ensembl_havana	gene	NA	NA	ENSMUSG00000005354	16	Txn2	ensembl_havana	protein_coding	0.630373	6.38908	70.2796	2.14123e-06	1.73392e-05	4.76097
ENSMUSG00000023007	ensembl_havana	gene	NA	NA	ENSMUSG00000023007	15	Prpf40b	ensembl_havana	protein_coding	0.793867	3.33018	70.1891	2.15574e-06	1.7444e-05	4.75835
ENSMUSG00000021149	ensembl_havana	gene	NA	NA	ENSMUSG00000021149	8	Gtpbp4	ensembl_havana	protein_coding	0.552959	6.53019	70.1129	2.16803e-06	1.75308e-05	4.7562
ENSMUSG00000006299	ensembl_havana	gene	NA	NA	ENSMUSG00000006299	13	Aamp	ensembl_havana	protein_coding	-0.658298	6.65102	70.0484	2.1785e-06	1.759e-05	4.75473
ENSMUSG00000004846	ensembl_havana	gene	NA	NA	ENSMUSG00000004846	10	Plod3	ensembl_havana	protein_coding	-0.524745	5.35185	69.8359	2.21343e-06	1.78463e-05	4.74845
ENSMUSG00000005034	ensembl_havana	gene	NA	NA	ENSMUSG00000005034	15	Prkacb	ensembl_havana	protein_coding	-0.605244	7.50565	69.8388	2.21296e-06	1.78463e-05	4.74845
ENSMUSG00000055170	ensembl_havana	gene	NA	NA	ENSMUSG00000055170	4	Ifng	ensembl_havana	protein_coding	1.32176	4.95733	69.8035	2.21882e-06	1.78769e-05	4.74771
ENSMUSG00000063694	ensembl_havana	gene	NA	NA	ENSMUSG00000063694	5	Cycs	ensembl_havana	protein_coding	0.562205	7.41542	69.7706	2.2243e-06	1.79081e-05	4.74695
ENSMUSG00000010554	ensembl_havana	gene	NA	NA	ENSMUSG00000010554	14	Mettl16	ensembl_havana	protein_coding	0.761061	5.26898	69.7486	2.22797e-06	1.79204e-05	4.74665
ENSMUSG00000023150	ensembl_havana	gene	NA	NA	ENSMUSG00000023150	14	Ivns1abp	ensembl_havana	protein_coding	0.502503	7.74214	69.7423	2.22903e-06	1.79204e-05	4.74665
ENSMUSG00000038502	ensembl_havana	gene	NA	NA	ENSMUSG00000038502	17	Ptov1	ensembl_havana	protein_coding	-0.972446	3.56514	69.7162	2.2334e-06	1.79426e-05	4.74611
ENSMUSG00000052298	ensembl_havana	gene	NA	NA	ENSMUSG00000052298	12	Cdc42se2	ensembl_havana	protein_coding	0.501342	6.99839	69.6929	2.23731e-06	1.79611e-05	4.74567
ENSMUSG00000058355	ensembl_havana	gene	NA	NA	ENSMUSG00000058355	8	Abce1	ensembl_havana	protein_coding	0.665199	7.28381	69.6032	2.25243e-06	1.80566e-05	4.74336
ENSMUSG00000030057	ensembl_havana	gene	NA	NA	ENSMUSG00000030057	15	Cnbp	ensembl_havana	protein_coding	0.501497	8.78635	69.6088	2.2515e-06	1.80566e-05	4.74336
ENSMUSG00000003873	ensembl_havana	gene	NA	NA	ENSMUSG00000003873	11	Bax	ensembl_havana	protein_coding	0.654267	7.52097	69.5564	2.26037e-06	1.81073e-05	4.74215
ENSMUSG00000024145	ensembl_havana	gene	NA	NA	ENSMUSG00000024145	6	Pigf	ensembl_havana	protein_coding	0.972031	3.86956	69.4934	2.27112e-06	1.81804e-05	4.7404
ENSMUSG00000029084	ensembl_havana	gene	NA	NA	ENSMUSG00000029084	5	Cd38	ensembl_havana	protein_coding	0.882746	4.20806	69.2089	2.32036e-06	1.8542e-05	4.73184
ENSMUSG00000052681	ensembl_havana	gene	NA	NA	ENSMUSG00000052681	8	Rap1b	ensembl_havana	protein_coding	-0.479116	8.06501	69.1691	2.32734e-06	1.85772e-05	4.73102
ENSMUSG00000028127	ensembl_havana	gene	NA	NA	ENSMUSG00000028127	10	Abcd3	ensembl_havana	protein_coding	0.719835	5.01543	69.1297	2.3343e-06	1.86194e-05	4.73003
ENSMUSG00000042506	ensembl_havana	gene	NA	NA	ENSMUSG00000042506	15	Usp22	ensembl_havana	protein_coding	-0.57629	6.15346	68.9318	2.36954e-06	1.8887e-05	4.72384
ENSMUSG00000028838	ensembl_havana	gene	NA	NA	ENSMUSG00000028838	11	Extl1	ensembl_havana	protein_coding	-0.803682	3.24068	68.8281	2.38825e-06	1.90091e-05	4.72104
ENSMUSG00000025366	ensembl_havana	gene	NA	NA	ENSMUSG00000025366	8	Esyt1	ensembl_havana	protein_coding	-0.746826	8.72866	68.8116	2.39122e-06	1.90192e-05	4.72081
ENSMUSG00000000149	ensembl_havana	gene	NA	NA	ENSMUSG00000000149	10	Gna12	ensembl_havana	protein_coding	0.678618	4.36451	68.745	2.40337e-06	1.90887e-05	4.71922
ENSMUSG00000000184	ensembl_havana	gene	NA	NA	ENSMUSG00000000184	12	Ccnd2	ensembl_havana	protein_coding	0.767957	7.98412	68.621	2.42612e-06	1.92557e-05	4.71544
ENSMUSG00000000673	ensembl_havana	gene	NA	NA	ENSMUSG00000000673	9	Haao	ensembl_havana	protein_coding	-0.908746	5.91802	68.6071	2.42868e-06	1.92624e-05	4.71529
ENSMUSG00000030805	ensembl_havana	gene	NA	NA	ENSMUSG00000030805	14	Stx4a	ensembl_havana	protein_coding	-0.695403	6.28323	68.5514	2.43902e-06	1.93307e-05	4.71375
ENSMUSG00000033128	ensembl_havana	gene	NA	NA	ENSMUSG00000033128	9	Gga1	ensembl_havana	protein_coding	-0.612163	6.55565	68.4972	2.44911e-06	1.93969e-05	4.71227
ENSMUSG00000001419	ensembl_havana	gene	NA	NA	ENSMUSG00000001419	17	Mef2d	ensembl_havana	protein_coding	-0.646148	7.01279	68.4365	2.46047e-06	1.94731e-05	4.71057
ENSMUSG00000037190	ensembl_havana	gene	NA	NA	ENSMUSG00000037190	12	Cyb561d2	ensembl_havana	protein_coding	-1.03248	3.74863	68.2627	2.49334e-06	1.96775e-05	4.70603
ENSMUSG00000070034	ensembl_havana	gene	NA	NA	ENSMUSG00000070034	13	Sp110	ensembl_havana	protein_coding	0.50664	6.1286	68.2039	2.50457e-06	1.97522e-05	4.70438
ENSMUSG00000038070	ensembl_havana	gene	NA	NA	ENSMUSG00000038070	15	Cntln	ensembl_havana	protein_coding	0.768416	3.68531	68.1566	2.51366e-06	1.98099e-05	4.70312
ENSMUSG00000028211	ensembl_havana	gene	NA	NA	ENSMUSG00000028211	11	Trp53inp1	ensembl_havana	protein_coding	1.25736	8.19072	68.0594	2.53243e-06	1.99437e-05	4.70019
ENSMUSG00000046753	ensembl_havana	gene	NA	NA	ENSMUSG00000046753	10	Ccdc66	ensembl_havana	protein_coding	0.736145	4.93175	68.0138	2.5413e-06	1.99995e-05	4.69898
ENSMUSG00000041836	ensembl_havana	gene	NA	NA	ENSMUSG00000041836	10	Ptpre	ensembl_havana	protein_coding	-1.20018	3.67914	67.9903	2.54589e-06	2.00216e-05	4.6985
ENSMUSG00000022378	ensembl_havana	gene	NA	NA	ENSMUSG00000022378	14	Fam49b	ensembl_havana	protein_coding	-0.441283	7.75893	67.9572	2.55236e-06	2.00302e-05	4.69832
ENSMUSG00000044224	ensembl_havana	gene	NA	NA	ENSMUSG00000044224	16	Dnajc21	ensembl_havana	protein_coding	-0.606533	5.91765	67.9665	2.55053e-06	2.00302e-05	4.69832
ENSMUSG00000006850	ensembl_havana	gene	NA	NA	ENSMUSG00000006850	8	Tmco6	ensembl_havana	protein_coding	-0.724051	4.88204	67.9653	2.55078e-06	2.00302e-05	4.69832
ENSMUSG00000021460	ensembl_havana	gene	NA	NA	ENSMUSG00000021460	17	Auh	ensembl_havana	protein_coding	-0.516683	5.95912	67.925	2.55868e-06	2.00658e-05	4.69754
ENSMUSG00000015363	ensembl_havana	gene	NA	NA	ENSMUSG00000015363	13	Trabd	ensembl_havana	protein_coding	-0.544263	6.43999	67.7975	2.58385e-06	2.02489e-05	4.6936
ENSMUSG00000036526	ensembl_havana	gene	NA	NA	ENSMUSG00000036526	8	Card11	ensembl_havana	protein_coding	-0.438815	6.32358	67.7372	2.59587e-06	2.03288e-05	4.69189
ENSMUSG00000048371	ensembl_havana	gene	NA	NA	ENSMUSG00000048371	8	Pdp2	ensembl_havana	protein_coding	-0.784653	4.613	67.5916	2.62514e-06	2.05437e-05	4.68732
ENSMUSG00000049295	ensembl_havana	gene	NA	NA	ENSMUSG00000049295	17	Zfp219	ensembl_havana	protein_coding	0.689512	5.77506	67.4894	2.64593e-06	2.06919e-05	4.6842
ENSMUSG00000049643	ensembl_havana	gene	NA	NA	ENSMUSG00000049643	15	2310022A10Rik	ensembl_havana	protein_coding	0.5251	5.63473	67.417	2.66077e-06	2.07789e-05	4.68238
ENSMUSG00000091337	ensembl_havana	gene	NA	NA	ENSMUSG00000091337	3	Eid1	ensembl_havana	protein_coding	-0.637202	5.91898	67.4224	2.65965e-06	2.07789e-05	4.68238
ENSMUSG00000025485	ensembl_havana	gene	NA	NA	ENSMUSG00000025485	13	Ric8a	ensembl_havana	protein_coding	-0.580974	6.04573	67.3981	2.66465e-06	2.07802e-05	4.68235
ENSMUSG00000043008	ensembl_havana	gene	NA	NA	ENSMUSG00000043008	9	Klhl6	ensembl_havana	protein_coding	-0.616537	6.82705	67.4061	2.66301e-06	2.07802e-05	4.68235
ENSMUSG00000002083	ensembl_havana	gene	NA	NA	ENSMUSG00000002083	13	Bbc3	ensembl_havana	protein_coding	0.803476	6.47354	67.366	2.67127e-06	2.08173e-05	4.68158
ENSMUSG00000003573	ensembl_havana	gene	NA	NA	ENSMUSG00000003573	15	Homer3	ensembl_havana	protein_coding	1.07715	3.01189	67.3413	2.67638e-06	2.08281e-05	4.68135
ENSMUSG00000049109	ensembl_havana	gene	NA	NA	ENSMUSG00000049109	15	Themis	ensembl_havana	protein_coding	-0.643275	7.88508	67.3441	2.67581e-06	2.08281e-05	4.68135
ENSMUSG00000030835	ensembl_havana	gene	NA	NA	ENSMUSG00000030835	6	Nomo1	ensembl_havana	protein_coding	0.562756	6.886	67.2749	2.69015e-06	2.09085e-05	4.67968
ENSMUSG00000020736	ensembl_havana	gene	NA	NA	ENSMUSG00000020736	12	Nt5c	ensembl_havana	protein_coding	-0.705938	5.98761	67.2735	2.69046e-06	2.09085e-05	4.67968
ENSMUSG00000028933	ensembl_havana	gene	NA	NA	ENSMUSG00000028933	11	Xrcc2	ensembl_havana	protein_coding	0.731942	4.1432	67.1643	2.71331e-06	2.10715e-05	4.6763
ENSMUSG00000093904	ensembl_havana	gene	NA	NA	ENSMUSG00000093904	2	Tomm20	ensembl_havana	protein_coding	0.535528	8.47065	67.1478	2.71678e-06	2.10838e-05	4.67605
ENSMUSG00000020042	ensembl_havana	gene	NA	NA	ENSMUSG00000020042	15	Btbd11	ensembl_havana	protein_coding	1.25175	3.47412	67.1192	2.72281e-06	2.11075e-05	4.67556
ENSMUSG00000021236	ensembl_havana	gene	NA	NA	ENSMUSG00000021236	16	Entpd5	ensembl_havana	protein_coding	-0.543552	6.3326	67.1086	2.72505e-06	2.11075e-05	4.67556
ENSMUSG00000038764	ensembl_havana	gene	NA	NA	ENSMUSG00000038764	14	Ptpn3	ensembl_havana	protein_coding	0.909016	4.25481	67.0894	2.72911e-06	2.11209e-05	4.67529
ENSMUSG00000032047	ensembl_havana	gene	NA	NA	ENSMUSG00000032047	5	Acat1	ensembl_havana	protein_coding	-0.475865	6.59793	67.0462	2.73828e-06	2.11771e-05	4.67413
ENSMUSG00000029723	ensembl_havana	gene	NA	NA	ENSMUSG00000029723	16	Tsc22d4	ensembl_havana	protein_coding	-0.670724	7.56541	66.9686	2.75483e-06	2.12904e-05	4.67182
ENSMUSG00000013846	ensembl_havana	gene	NA	NA	ENSMUSG00000013846	10	St3gal1	ensembl_havana	protein_coding	-0.698761	4.9775	66.8451	2.78141e-06	2.14721e-05	4.66812
ENSMUSG00000008496	ensembl_havana	gene	NA	NA	ENSMUSG00000008496	19	Pou2f2	ensembl_havana	protein_coding	0.618336	4.96344	66.7505	2.80199e-06	2.16101e-05	4.66534
ENSMUSG00000070000	ensembl_havana	gene	NA	NA	ENSMUSG00000070000	13	Fcho1	ensembl_havana	protein_coding	-0.57131	7.79878	66.7399	2.80429e-06	2.1613e-05	4.66529
ENSMUSG00000029580	ensembl_havana	gene	NA	NA	ENSMUSG00000029580	14	Actb	ensembl_havana	protein_coding	-0.854975	11.7629	66.7035	2.81226e-06	2.16594e-05	4.66435
ENSMUSG00000028614	ensembl_havana	gene	NA	NA	ENSMUSG00000028614	14	Ndc1	ensembl_havana	protein_coding	0.569458	6.03546	66.691	2.81502e-06	2.16657e-05	4.66423
ENSMUSG00000026239	ensembl_havana	gene	NA	NA	ENSMUSG00000026239	14	Pde6d	ensembl_havana	protein_coding	-0.723111	4.7444	66.5589	2.84418e-06	2.18752e-05	4.66005
ENSMUSG00000075284	ensembl_havana	gene	NA	NA	ENSMUSG00000075284	10	Wipf1	ensembl_havana	protein_coding	-0.684341	8.26952	66.5285	2.85096e-06	2.19122e-05	4.65931
ENSMUSG00000037465	ensembl_havana	gene	NA	NA	ENSMUSG00000037465	10	Klf10	ensembl_havana	protein_coding	-0.869822	4.18035	66.5168	2.85356e-06	2.19171e-05	4.65922
ENSMUSG00000049339	ensembl_havana	gene	NA	NA	ENSMUSG00000049339	16	Retreg2	ensembl_havana	protein_coding	-0.503845	6.30834	66.3637	2.88794e-06	2.2166e-05	4.65431
ENSMUSG00000022066	ensembl_havana	gene	NA	NA	ENSMUSG00000022066	16	Entpd4b	ensembl_havana	protein_coding	-0.728964	5.19699	66.2938	2.9038e-06	2.22724e-05	4.65223
ENSMUSG00000051212	ensembl_havana	gene	NA	NA	ENSMUSG00000051212	8	Gpr183	ensembl_havana	protein_coding	-0.667213	4.31428	66.273	2.90853e-06	2.22934e-05	4.65182
ENSMUSG00000063146	ensembl_havana	gene	NA	NA	ENSMUSG00000063146	11	Clip2	ensembl_havana	protein_coding	0.731749	4.32185	66.2521	2.9133e-06	2.23147e-05	4.65141
ENSMUSG00000030168	ensembl_havana	gene	NA	NA	ENSMUSG00000030168	13	Adipor2	ensembl_havana	protein_coding	-0.538254	6.69738	66.1858	2.92852e-06	2.24159e-05	4.64944
ENSMUSG00000034088	ensembl_havana	gene	NA	NA	ENSMUSG00000034088	15	Hdlbp	ensembl_havana	protein_coding	-0.50893	8.17191	66.0145	2.96818e-06	2.2704e-05	4.6439
ENSMUSG00000046020	ensembl_havana	gene	NA	NA	ENSMUSG00000046020	13	Pofut1	ensembl_havana	protein_coding	0.541082	5.34236	65.9515	2.98294e-06	2.27701e-05	4.64263
ENSMUSG00000003423	ensembl_havana	gene	NA	NA	ENSMUSG00000003423	15	Pih1d1	ensembl_havana	protein_coding	-0.659834	5.40717	65.964	2.98002e-06	2.27701e-05	4.64263
ENSMUSG00000089715	ensembl_havana	gene	NA	NA	ENSMUSG00000089715	12	Cbx6	ensembl_havana	protein_coding	0.500707	6.64386	65.9098	2.99275e-06	2.28294e-05	4.64151
ENSMUSG00000035064	ensembl_havana	gene	NA	NA	ENSMUSG00000035064	17	Eef2k	ensembl_havana	protein_coding	-0.581919	4.80549	65.8784	3.00018e-06	2.28549e-05	4.64102
ENSMUSG00000071076	ensembl_havana	gene	NA	NA	ENSMUSG00000071076	6	Jund	ensembl_havana	protein_coding	-1.01265	7.94089	65.8232	3.01326e-06	2.29389e-05	4.63943
ENSMUSG00000048076	ensembl_havana	gene	NA	NA	ENSMUSG00000048076	14	Arf1	ensembl_havana	protein_coding	-0.455666	8.23412	65.7638	3.0274e-06	2.30309e-05	4.63769
ENSMUSG00000020387	ensembl_havana	gene	NA	NA	ENSMUSG00000020387	15	Jade2	ensembl_havana	protein_coding	0.691278	5.30459	65.7038	3.04179e-06	2.31246e-05	4.63593
ENSMUSG00000019303	ensembl_havana	gene	NA	NA	ENSMUSG00000019303	14	Psmc3ip	ensembl_havana	protein_coding	0.608264	4.15736	65.6396	3.05725e-06	2.32264e-05	4.63402
ENSMUSG00000032258	ensembl_havana	gene	NA	NA	ENSMUSG00000032258	15	Lca5	ensembl_havana	protein_coding	-0.768097	4.02871	65.5842	3.07069e-06	2.33126e-05	4.63241
ENSMUSG00000021725	ensembl_havana	gene	NA	NA	ENSMUSG00000021725	9	Parp8	ensembl_havana	protein_coding	0.703581	4.3181	65.4995	3.09134e-06	2.34535e-05	4.62979
ENSMUSG00000024423	ensembl_havana	gene	NA	NA	ENSMUSG00000024423	6	Impact	ensembl_havana	protein_coding	0.545761	4.81283	65.4472	3.10418e-06	2.35235e-05	4.6285
ENSMUSG00000060477	ensembl_havana	gene	NA	NA	ENSMUSG00000060477	14	Irak2	ensembl_havana	protein_coding	-0.612833	4.26777	65.4447	3.10478e-06	2.35235e-05	4.6285
ENSMUSG00000032041	ensembl_havana	gene	NA	NA	ENSMUSG00000032041	15	Tirap	ensembl_havana	protein_coding	-1.10231	3.20458	65.4166	3.1117e-06	2.356e-05	4.62782
ENSMUSG00000031799	ensembl_havana	gene	NA	NA	ENSMUSG00000031799	9	Tpm4	ensembl_havana	protein_coding	-0.446928	8.46112	65.4021	3.11529e-06	2.35712e-05	4.62762
ENSMUSG00000015944	ensembl_havana	gene	NA	NA	ENSMUSG00000015944	9	Castor2	ensembl_havana	protein_coding	0.58281	4.92208	65.377	3.12149e-06	2.36022e-05	4.62705
ENSMUSG00000028634	ensembl_havana	gene	NA	NA	ENSMUSG00000028634	17	Hivep3	ensembl_havana	protein_coding	1.33058	5.2017	65.342	3.13017e-06	2.36359e-05	4.62643
ENSMUSG00000036985	ensembl_havana	gene	NA	NA	ENSMUSG00000036985	12	Zdhhc9	ensembl_havana	protein_coding	-0.717511	4.48099	65.3206	3.13549e-06	2.36601e-05	4.62598
ENSMUSG00000041571	ensembl_havana	gene	NA	NA	ENSMUSG00000041571	9	Selenow	ensembl_havana	protein_coding	-0.755843	7.99755	65.235	3.15689e-06	2.38054e-05	4.62332
ENSMUSG00000022015	ensembl_havana	gene	NA	NA	ENSMUSG00000022015	8	Tnfsf11	ensembl_havana	protein_coding	1.02644	3.47791	65.1722	3.17269e-06	2.3895e-05	4.62169
ENSMUSG00000034333	ensembl_havana	gene	NA	NA	ENSMUSG00000034333	15	Zbed4	ensembl_havana	protein_coding	-0.651335	5.44684	65.1708	3.17304e-06	2.3895e-05	4.62169
ENSMUSG00000044147	ensembl_havana	gene	NA	NA	ENSMUSG00000044147	8	Arf6	ensembl_havana	protein_coding	-0.612824	8.25419	65.1575	3.17641e-06	2.39043e-05	4.62152
ENSMUSG00000037295	ensembl_havana	gene	NA	NA	ENSMUSG00000037295	7	Ldlrap1	ensembl_havana	protein_coding	-0.785143	5.07929	64.9916	3.21866e-06	2.4206e-05	4.61608
ENSMUSG00000037098	ensembl_havana	gene	NA	NA	ENSMUSG00000037098	18	Rab11fip3	ensembl_havana	protein_coding	0.819558	3.75215	64.8568	3.25346e-06	2.44043e-05	4.61253
ENSMUSG00000031939	ensembl_havana	gene	NA	NA	ENSMUSG00000031939	16	Taf1d	ensembl_havana	protein_coding	0.43174	7.18955	64.8701	3.25001e-06	2.44043e-05	4.61253
ENSMUSG00000031155	ensembl_havana	gene	NA	NA	ENSMUSG00000031155	16	Pim2	ensembl_havana	protein_coding	-0.598402	8.33141	64.8473	3.25594e-06	2.44043e-05	4.61253
ENSMUSG00000035632	ensembl_havana	gene	NA	NA	ENSMUSG00000035632	16	Cnot3	ensembl_havana	protein_coding	-0.530752	6.82604	64.7548	3.2801e-06	2.45689e-05	4.60961
ENSMUSG00000022898	ensembl_havana	gene	NA	NA	ENSMUSG00000022898	13	Vps26c	ensembl_havana	protein_coding	-0.481335	5.51741	64.6441	3.30928e-06	2.47543e-05	4.60635
ENSMUSG00000001418	ensembl_havana	gene	NA	NA	ENSMUSG00000001418	13	Glmp	ensembl_havana	protein_coding	-0.705227	5.88956	64.6127	3.31761e-06	2.47834e-05	4.60584
ENSMUSG00000022177	ensembl_havana	gene	NA	NA	ENSMUSG00000022177	9	Haus4	ensembl_havana	protein_coding	-0.728474	5.92748	64.6204	3.31558e-06	2.47834e-05	4.60584
ENSMUSG00000030792	ensembl_havana	gene	NA	NA	ENSMUSG00000030792	8	Dkkl1	ensembl_havana	protein_coding	-1.07623	5.01331	64.5961	3.32205e-06	2.48e-05	4.60555
ENSMUSG00000090958	ensembl_havana	gene	NA	NA	ENSMUSG00000090958	2	Lrrc32	ensembl_havana	protein_coding	-0.855144	6.61921	64.5056	3.34622e-06	2.49472e-05	4.60298
ENSMUSG00000009647	ensembl_havana	gene	NA	NA	ENSMUSG00000009647	13	Mcu	ensembl_havana	protein_coding	0.541979	4.52753	64.468	3.35633e-06	2.50059e-05	4.60196
ENSMUSG00000070939	ensembl_havana	gene	NA	NA	ENSMUSG00000070939	9	Tgfbrap1	ensembl_havana	protein_coding	0.670496	4.14596	64.4213	3.36895e-06	2.50832e-05	4.60062
ENSMUSG00000112148	ensembl_havana	gene	NA	NA	ENSMUSG00000112148	1	Lilrb4a	ensembl_havana	protein_coding	0.668777	4.79594	64.3021	3.4014e-06	2.5308e-05	4.59674
ENSMUSG00000038615	ensembl_havana	gene	NA	NA	ENSMUSG00000038615	17	Nfe2l1	ensembl_havana	protein_coding	0.517919	7.2511	64.1706	3.43762e-06	2.55604e-05	4.59243
ENSMUSG00000039568	ensembl_havana	gene	NA	NA	ENSMUSG00000039568	6	Ubald1	ensembl_havana	protein_coding	-0.577025	5.37724	64.1594	3.4407e-06	2.55664e-05	4.59233
ENSMUSG00000034424	ensembl_havana	gene	NA	NA	ENSMUSG00000034424	5	Gcsh	ensembl_havana	protein_coding	0.591882	4.39323	64.1486	3.4437e-06	2.55717e-05	4.59224
ENSMUSG00000042349	ensembl_havana	gene	NA	NA	ENSMUSG00000042349	13	Ikbke	ensembl_havana	protein_coding	1.13364	6.53085	64.132	3.44832e-06	2.5589e-05	4.59195
ENSMUSG00000052384	ensembl_havana	gene	NA	NA	ENSMUSG00000052384	14	Nrros	ensembl_havana	protein_coding	-0.649893	6.04161	63.9957	3.48645e-06	2.58548e-05	4.58746
ENSMUSG00000028948	ensembl_havana	gene	NA	NA	ENSMUSG00000028948	16	Nol9	ensembl_havana	protein_coding	0.788359	5.63951	63.9537	3.49832e-06	2.59084e-05	4.58656
ENSMUSG00000051615	ensembl_havana	gene	NA	NA	ENSMUSG00000051615	14	Rap2a	ensembl_havana	protein_coding	0.626521	5.10613	63.9405	3.50204e-06	2.59188e-05	4.58639
ENSMUSG00000026037	ensembl_havana	gene	NA	NA	ENSMUSG00000026037	14	Orc2	ensembl_havana	protein_coding	0.514186	5.142	63.9026	3.51281e-06	2.59813e-05	4.58534
ENSMUSG00000054434	ensembl_havana	gene	NA	NA	ENSMUSG00000054434	14	Tmem120b	ensembl_havana	protein_coding	0.980822	3.4417	63.8866	3.51734e-06	2.59976e-05	4.58507
ENSMUSG00000051413	ensembl_havana	gene	NA	NA	ENSMUSG00000051413	17	Plagl2	ensembl_havana	protein_coding	0.754153	5.94976	63.8418	3.53012e-06	2.60749e-05	4.58378
ENSMUSG00000024566	ensembl_havana	gene	NA	NA	ENSMUSG00000024566	10	Atp9b	ensembl_havana	protein_coding	0.479132	5.79027	63.7802	3.54779e-06	2.61881e-05	4.5819
ENSMUSG00000074749	ensembl_havana	gene	NA	NA	ENSMUSG00000074749	10	Kiz	ensembl_havana	protein_coding	-0.874066	3.04412	63.7047	3.56956e-06	2.63314e-05	4.57953
ENSMUSG00000095463	ensembl_havana	gene	NA	NA	ENSMUSG00000095463	8	Entpd4	ensembl_havana	protein_coding	-0.733335	5.08909	63.6844	3.57543e-06	2.63573e-05	4.5791
ENSMUSG00000001441	ensembl_havana	gene	NA	NA	ENSMUSG00000001441	13	Npepps	ensembl_havana	protein_coding	-0.449818	6.84331	63.5813	3.60549e-06	2.65497e-05	4.57594
ENSMUSG00000030707	ensembl_havana	gene	NA	NA	ENSMUSG00000030707	15	Coro1a	ensembl_havana	protein_coding	-0.719193	10.256	63.568	3.60939e-06	2.65551e-05	4.57585
ENSMUSG00000026000	ensembl_havana	gene	NA	NA	ENSMUSG00000026000	16	Lancl1	ensembl_havana	protein_coding	-0.731071	6.14002	63.5495	3.61481e-06	2.65601e-05	4.57577
ENSMUSG00000020886	ensembl_havana	gene	NA	NA	ENSMUSG00000020886	17	Dlg4	ensembl_havana	protein_coding	-0.576571	6.06311	63.5349	3.6191e-06	2.65741e-05	4.57554
ENSMUSG00000070808	ensembl_havana	gene	NA	NA	ENSMUSG00000070808	4	Bicra	ensembl_havana	protein_coding	-0.563068	5.66389	63.4982	3.62992e-06	2.66361e-05	4.57453
ENSMUSG00000005465	ensembl_havana	gene	NA	NA	ENSMUSG00000005465	9	Il27ra	ensembl_havana	protein_coding	0.487507	6.1959	63.4747	3.63687e-06	2.66696e-05	4.57398
ENSMUSG00000022270	ensembl_havana	gene	NA	NA	ENSMUSG00000022270	16	Retreg1	ensembl_havana	protein_coding	-0.487728	5.62445	63.3614	3.67058e-06	2.68991e-05	4.57026
ENSMUSG00000028436	ensembl_havana	gene	NA	NA	ENSMUSG00000028436	8	Dcaf12	ensembl_havana	protein_coding	-0.444862	6.46239	63.2255	3.71149e-06	2.71811e-05	4.56573
ENSMUSG00000002279	ensembl_havana	gene	NA	NA	ENSMUSG00000002279	19	Lmf1	ensembl_havana	protein_coding	-0.776421	4.89865	63.1594	3.73157e-06	2.72924e-05	4.56396
ENSMUSG00000022325	ensembl_havana	gene	NA	NA	ENSMUSG00000022325	14	Pop1	ensembl_havana	protein_coding	0.88696	4.75582	63.1298	3.7406e-06	2.73191e-05	4.56353
ENSMUSG00000067235	ensembl_havana	gene	NA	NA	ENSMUSG00000067235	14	H2-Q10	ensembl_havana	protein_coding	-1.07163	4.12124	63.1235	3.74254e-06	2.73191e-05	4.56353
ENSMUSG00000014837	ensembl_havana	gene	NA	NA	ENSMUSG00000014837	15	4931428F04Rik	ensembl_havana	protein_coding	-1.00749	3.37474	63.0446	3.76676e-06	2.7478e-05	4.56102
ENSMUSG00000072620	ensembl_havana	gene	NA	NA	ENSMUSG00000072620	3	Slfn2	ensembl_havana	protein_coding	0.842066	5.77085	62.9821	3.78608e-06	2.75617e-05	4.55969
ENSMUSG00000017299	ensembl_havana	gene	NA	NA	ENSMUSG00000017299	13	Dnttip1	ensembl_havana	protein_coding	-0.655998	4.70101	62.9821	3.78607e-06	2.75617e-05	4.55969
ENSMUSG00000053560	ensembl	gene	NA	NA	ENSMUSG00000053560	4	Ier2	ensembl	protein_coding	-0.730538	7.14676	62.9939	3.78242e-06	2.75617e-05	4.55969
ENSMUSG00000032135	ensembl_havana	gene	NA	NA	ENSMUSG00000032135	15	Mcam	ensembl_havana	protein_coding	2.42833	3.12133	62.9172	3.80626e-06	2.76627e-05	4.55811
ENSMUSG00000026082	ensembl_havana	gene	NA	NA	ENSMUSG00000026082	11	Rev1	ensembl_havana	protein_coding	1.08644	4.48599	62.9151	3.80693e-06	2.76627e-05	4.55811
ENSMUSG00000030149	ensembl_havana	gene	NA	NA	ENSMUSG00000030149	15	Klrk1	ensembl_havana	protein_coding	-0.692781	6.75984	62.8716	3.82051e-06	2.77434e-05	4.55684
ENSMUSG00000026669	ensembl_havana	gene	NA	NA	ENSMUSG00000026669	14	Mcm10	ensembl_havana	protein_coding	0.428878	6.37615	62.824	3.83546e-06	2.78287e-05	4.55551
ENSMUSG00000005656	ensembl_havana	gene	NA	NA	ENSMUSG00000005656	9	Snx6	ensembl_havana	protein_coding	-0.548971	5.88868	62.8184	3.83724e-06	2.78287e-05	4.55551
ENSMUSG00000056629	ensembl_havana	gene	NA	NA	ENSMUSG00000056629	16	Fkbp2	ensembl_havana	protein_coding	-0.883128	5.73504	62.7844	3.84796e-06	2.78703e-05	4.55486
ENSMUSG00000025745	ensembl_havana	gene	NA	NA	ENSMUSG00000025745	12	Hadha	ensembl_havana	protein_coding	-0.417062	7.20658	62.7324	3.86443e-06	2.79715e-05	4.55328
ENSMUSG00000058927	ensembl_havana	gene	NA	NA	ENSMUSG00000058927	6	Gm10053	ensembl_havana	protein_coding	0.651971	4.36872	62.6237	3.89914e-06	2.81862e-05	4.54996
ENSMUSG00000000532	ensembl_havana	gene	NA	NA	ENSMUSG00000000532	11	Acvr1b	ensembl_havana	protein_coding	-0.545587	4.76718	62.6281	3.89772e-06	2.81862e-05	4.54996
ENSMUSG00000039826	ensembl_havana	gene	NA	NA	ENSMUSG00000039826	13	Trub2	ensembl_havana	protein_coding	0.688167	4.19616	62.6062	3.90474e-06	2.82085e-05	4.54962
ENSMUSG00000048578	ensembl_havana	gene	NA	NA	ENSMUSG00000048578	11	Mlec	ensembl_havana	protein_coding	0.52519	8.45142	62.5199	3.93259e-06	2.83913e-05	4.54681
ENSMUSG00000031703	ensembl_havana	gene	NA	NA	ENSMUSG00000031703	8	Itfg1	ensembl_havana	protein_coding	0.596154	5.56049	62.4504	3.95521e-06	2.85318e-05	4.54467
ENSMUSG00000040097	ensembl_havana	gene	NA	NA	ENSMUSG00000040097	16	Flywch1	ensembl_havana	protein_coding	-0.499992	5.25854	62.4444	3.95715e-06	2.85318e-05	4.54467
ENSMUSG00000022750	ensembl_havana	gene	NA	NA	ENSMUSG00000022750	18	Klhl22	ensembl_havana	protein_coding	0.796101	4.77428	62.3984	3.9722e-06	2.86034e-05	4.54358
ENSMUSG00000021559	ensembl_havana	gene	NA	NA	ENSMUSG00000021559	14	Dapk1	ensembl_havana	protein_coding	1.11403	4.64043	62.3758	3.97962e-06	2.86384e-05	4.54305
ENSMUSG00000028284	ensembl_havana	gene	NA	NA	ENSMUSG00000028284	13	Map3k7	ensembl_havana	protein_coding	0.67242	6.92532	62.3506	3.98793e-06	2.86613e-05	4.5427
ENSMUSG00000034321	ensembl_havana	gene	NA	NA	ENSMUSG00000034321	14	Exosc1	ensembl_havana	protein_coding	0.547227	4.53657	62.3568	3.98587e-06	2.86613e-05	4.5427
ENSMUSG00000025982	ensembl_havana	gene	NA	NA	ENSMUSG00000025982	13	Sf3b1	ensembl_havana	protein_coding	-0.577162	8.99612	62.3256	3.99615e-06	2.87019e-05	4.54209
ENSMUSG00000041849	ensembl_havana	gene	NA	NA	ENSMUSG00000041849	7	Card6	ensembl_havana	protein_coding	-0.637726	5.29828	62.304	4.00329e-06	2.87348e-05	4.54159
ENSMUSG00000031781	ensembl_havana	gene	NA	NA	ENSMUSG00000031781	14	Ciapin1	ensembl_havana	protein_coding	0.476933	5.17543	62.2898	4.00801e-06	2.87502e-05	4.54136
ENSMUSG00000024301	ensembl_havana	gene	NA	NA	ENSMUSG00000024301	10	Kifc5b	ensembl_havana	protein_coding	0.555551	6.21268	62.2645	4.01641e-06	2.8792e-05	4.54073
ENSMUSG00000002963	ensembl_havana	gene	NA	NA	ENSMUSG00000002963	17	Pnkp	ensembl_havana	protein_coding	-0.658808	5.47257	62.2094	4.03476e-06	2.8905e-05	4.53903
ENSMUSG00000026956	ensembl_havana	gene	NA	NA	ENSMUSG00000026956	15	Uap1l1	ensembl_havana	protein_coding	-0.790741	4.24766	62.1595	4.05145e-06	2.9006e-05	4.53751
ENSMUSG00000034442	ensembl_havana	gene	NA	NA	ENSMUSG00000034442	11	Trmt5	ensembl_havana	protein_coding	0.598085	4.01002	62.1455	4.05615e-06	2.90211e-05	4.53729
ENSMUSG00000026848	ensembl_havana	gene	NA	NA	ENSMUSG00000026848	14	Tor1b	ensembl_havana	protein_coding	0.498814	5.46957	62.0286	4.09563e-06	2.92848e-05	4.53336
ENSMUSG00000028149	ensembl_havana	gene	NA	NA	ENSMUSG00000028149	12	Rap1gds1	ensembl_havana	protein_coding	-0.536154	6.60778	62.0017	4.10481e-06	2.93317e-05	4.53266
ENSMUSG00000024646	ensembl_havana	gene	NA	NA	ENSMUSG00000024646	14	Cyb5a	ensembl_havana	protein_coding	-0.592354	6.97016	61.9526	4.12158e-06	2.94327e-05	4.53117
ENSMUSG00000055652	ensembl_havana	gene	NA	NA	ENSMUSG00000055652	14	Klhl25	ensembl_havana	protein_coding	-0.529935	5.07984	61.8875	4.14392e-06	2.95734e-05	4.5291
ENSMUSG00000026285	ensembl_havana	gene	NA	NA	ENSMUSG00000026285	7	Pdcd1	ensembl_havana	protein_coding	-0.635514	5.95756	61.8671	4.15095e-06	2.95858e-05	4.52892
ENSMUSG00000020267	ensembl_havana	gene	NA	NA	ENSMUSG00000020267	6	Hint1	ensembl_havana	protein_coding	0.678269	7.97314	61.835	4.16205e-06	2.9646e-05	4.52803
ENSMUSG00000032435	ensembl_havana	gene	NA	NA	ENSMUSG00000032435	9	Dync1li1	ensembl_havana	protein_coding	-0.464776	5.89816	61.8202	4.16717e-06	2.96636e-05	4.52778
ENSMUSG00000028059	ensembl_havana	gene	NA	NA	ENSMUSG00000028059	15	Arhgef2	ensembl_havana	protein_coding	-0.489508	7.02521	61.7648	4.18644e-06	2.97818e-05	4.52605
ENSMUSG00000027185	ensembl_havana	gene	NA	NA	ENSMUSG00000027185	15	Nat10	ensembl_havana	protein_coding	0.623866	6.14584	61.7559	4.18953e-06	2.97848e-05	4.526
ENSMUSG00000032336	ensembl_havana	gene	NA	NA	ENSMUSG00000032336	17	Nptn	ensembl_havana	protein_coding	-0.420615	6.44578	61.5692	4.25526e-06	3.01963e-05	4.52005
ENSMUSG00000022769	ensembl_havana	gene	NA	NA	ENSMUSG00000022769	9	Sdf2l1	ensembl_havana	protein_coding	-0.828001	5.62029	61.5685	4.25551e-06	3.01963e-05	4.52005
ENSMUSG00000022500	ensembl_havana	gene	NA	NA	ENSMUSG00000022500	15	Litaf	ensembl_havana	protein_coding	-0.619522	5.64947	61.5063	4.27769e-06	3.03152e-05	4.51834
ENSMUSG00000090213	ensembl_havana	gene	NA	NA	ENSMUSG00000090213	1	Tmem189	ensembl_havana	protein_coding	-0.651547	5.66841	61.5086	4.27686e-06	3.03152e-05	4.51834
ENSMUSG00000031708	ensembl_havana	gene	NA	NA	ENSMUSG00000031708	16	Tecr	ensembl_havana	protein_coding	-0.48107	7.94143	61.4334	4.30383e-06	3.04812e-05	4.51597
ENSMUSG00000095041	ensembl	gene	NA	NA	ENSMUSG00000095041	7	AC149090.1	ensembl	protein_coding	0.91112	7.17706	61.393	4.31842e-06	3.05458e-05	4.51505
ENSMUSG00000036918	ensembl_havana	gene	NA	NA	ENSMUSG00000036918	16	Ttc7	ensembl_havana	protein_coding	-0.632778	6.1412	61.3983	4.31651e-06	3.05458e-05	4.51505
ENSMUSG00000023571	ensembl_havana	gene	NA	NA	ENSMUSG00000023571	4	C1qtnf12	ensembl_havana	protein_coding	-0.859635	5.51607	61.2556	4.3684e-06	3.08798e-05	4.51033
ENSMUSG00000040990	ensembl_havana	gene	NA	NA	ENSMUSG00000040990	17	Sh3kbp1	ensembl_havana	protein_coding	-0.436231	8.00977	61.2462	4.37184e-06	3.08846e-05	4.51026
ENSMUSG00000021458	ensembl_havana	gene	NA	NA	ENSMUSG00000021458	17	2010111I01Rik	ensembl_havana	protein_coding	-0.615542	5.37381	61.2182	4.3821e-06	3.09375e-05	4.50951
ENSMUSG00000030685	ensembl_havana	gene	NA	NA	ENSMUSG00000030685	5	Kctd13	ensembl_havana	protein_coding	0.563717	4.68116	61.0732	4.43581e-06	3.1297e-05	4.5045
ENSMUSG00000029833	ensembl_havana	gene	NA	NA	ENSMUSG00000029833	17	Trim24	ensembl_havana	protein_coding	0.584215	5.8337	61.062	4.43999e-06	3.13067e-05	4.50436
ENSMUSG00000033124	ensembl_havana	gene	NA	NA	ENSMUSG00000033124	15	Atg9a	ensembl_havana	protein_coding	-0.752855	4.71025	60.9703	4.47439e-06	3.15148e-05	4.50149
ENSMUSG00000063049	ensembl_havana	gene	NA	NA	ENSMUSG00000063049	4	Ing2	ensembl_havana	protein_coding	-0.787763	5.19884	60.9682	4.47514e-06	3.15148e-05	4.50149
ENSMUSG00000069206	ensembl_havana	gene	NA	NA	ENSMUSG00000069206	14	Zfp874a	ensembl_havana	protein_coding	1.18194	3.66523	60.9414	4.48527e-06	3.15662e-05	4.50078
ENSMUSG00000053411	ensembl_havana	gene	NA	NA	ENSMUSG00000053411	16	Cbx7	ensembl_havana	protein_coding	-0.659093	6.11341	60.7946	4.54114e-06	3.19192e-05	4.49595
ENSMUSG00000002250	ensembl_havana	gene	NA	NA	ENSMUSG00000002250	16	Ppard	ensembl_havana	protein_coding	-0.52272	5.57572	60.7439	4.5606e-06	3.20359e-05	4.49436
ENSMUSG00000040446	ensembl_havana	gene	NA	NA	ENSMUSG00000040446	4	Rprd1a	ensembl_havana	protein_coding	0.608773	5.0379	60.6774	4.58628e-06	3.21961e-05	4.4922
ENSMUSG00000025156	ensembl_havana	gene	NA	NA	ENSMUSG00000025156	17	Gps1	ensembl_havana	protein_coding	0.496638	6.19564	60.5964	4.61783e-06	3.23973e-05	4.48949
ENSMUSG00000024098	ensembl_havana	gene	NA	NA	ENSMUSG00000024098	6	Twsg1	ensembl_havana	protein_coding	0.83691	6.61497	60.5154	4.6496e-06	3.25997e-05	4.48679
ENSMUSG00000020483	ensembl_havana	gene	NA	NA	ENSMUSG00000020483	14	Dynll2	ensembl_havana	protein_coding	0.450777	6.75663	60.3994	4.69556e-06	3.28909e-05	4.48292
ENSMUSG00000038429	ensembl_havana	gene	NA	NA	ENSMUSG00000038429	10	Usp5	ensembl_havana	protein_coding	-0.542694	7.20278	60.3957	4.69702e-06	3.28909e-05	4.48292
ENSMUSG00000039748	ensembl_havana	gene	NA	NA	ENSMUSG00000039748	11	Exo1	ensembl_havana	protein_coding	0.553501	5.01953	60.3301	4.72326e-06	3.3054e-05	4.48078
ENSMUSG00000028479	ensembl_havana	gene	NA	NA	ENSMUSG00000028479	18	Gne	ensembl_havana	protein_coding	0.513129	5.85684	60.3082	4.73205e-06	3.30947e-05	4.48024
ENSMUSG00000027187	ensembl_havana	gene	NA	NA	ENSMUSG00000027187	10	Cat	ensembl_havana	protein_coding	-0.437722	6.02738	60.2996	4.73553e-06	3.30984e-05	4.48019
ENSMUSG00000027459	ensembl_havana	gene	NA	NA	ENSMUSG00000027459	16	Fam110a	ensembl_havana	protein_coding	-0.596087	4.89782	60.2609	4.75111e-06	3.31865e-05	4.47904
ENSMUSG00000056121	ensembl_havana	gene	NA	NA	ENSMUSG00000056121	16	Fez2	ensembl_havana	protein_coding	-0.611969	4.55372	60.1735	4.78657e-06	3.33926e-05	4.47635
ENSMUSG00000073471	ensembl_havana	gene	NA	NA	ENSMUSG00000073471	3	Rsph3a	ensembl_havana	protein_coding	-0.64926	4.551	60.18	4.78395e-06	3.33926e-05	4.47635
ENSMUSG00000021298	ensembl_havana	gene	NA	NA	ENSMUSG00000021298	8	Gpr132	ensembl_havana	protein_coding	-0.486899	6.61296	59.9568	4.87585e-06	3.39942e-05	4.4686
ENSMUSG00000036537	ensembl_havana	gene	NA	NA	ENSMUSG00000036537	6	Rnf113a1	ensembl_havana	protein_coding	-0.728843	3.44668	59.8861	4.90538e-06	3.41787e-05	4.46624
ENSMUSG00000040596	ensembl_havana	gene	NA	NA	ENSMUSG00000040596	15	Pogk	ensembl_havana	protein_coding	1.11586	4.41561	59.8781	4.90873e-06	3.41808e-05	4.46622
ENSMUSG00000032218	ensembl_havana	gene	NA	NA	ENSMUSG00000032218	7	Ccnb2	ensembl_havana	protein_coding	-0.516298	7.37072	59.8697	4.91226e-06	3.41841e-05	4.46618
ENSMUSG00000020561	ensembl_havana	gene	NA	NA	ENSMUSG00000020561	8	Twistnb	ensembl_havana	protein_coding	0.551374	5.27373	59.852	4.91967e-06	3.41953e-05	4.46603
ENSMUSG00000038291	ensembl_havana	gene	NA	NA	ENSMUSG00000038291	16	Snx25	ensembl_havana	protein_coding	-0.540323	5.41607	59.8513	4.91998e-06	3.41953e-05	4.46603
ENSMUSG00000032308	ensembl_havana	gene	NA	NA	ENSMUSG00000032308	9	Ulk3	ensembl_havana	protein_coding	-0.518359	4.97046	59.7764	4.95161e-06	3.43937e-05	4.46352
ENSMUSG00000032307	ensembl_havana	gene	NA	NA	ENSMUSG00000032307	16	Ube2q2	ensembl_havana	protein_coding	0.533816	5.18774	59.752	4.96198e-06	3.44265e-05	4.46311
ENSMUSG00000001082	ensembl_havana	gene	NA	NA	ENSMUSG00000001082	12	Mfsd10	ensembl_havana	protein_coding	-0.522038	6.09648	59.7508	4.9625e-06	3.44265e-05	4.46311
ENSMUSG00000047731	ensembl_havana	gene	NA	NA	ENSMUSG00000047731	17	Wbp1l	ensembl_havana	protein_coding	-0.524632	6.13709	59.7374	4.96817e-06	3.44445e-05	4.46288
ENSMUSG00000025068	ensembl_havana	gene	NA	NA	ENSMUSG00000025068	8	Gsto1	ensembl_havana	protein_coding	0.474855	5.39347	59.7027	4.98298e-06	3.45258e-05	4.46186
ENSMUSG00000058748	ensembl_havana	gene	NA	NA	ENSMUSG00000058748	9	Zfp958	ensembl_havana	protein_coding	0.750563	4.29114	59.6544	5.00362e-06	3.46474e-05	4.46033
ENSMUSG00000057541	ensembl_havana	gene	NA	NA	ENSMUSG00000057541	14	Pus7	ensembl_havana	protein_coding	0.706564	5.65968	59.5857	5.03321e-06	3.48307e-05	4.45804
ENSMUSG00000009630	ensembl_havana	gene	NA	NA	ENSMUSG00000009630	10	Ppp2cb	ensembl_havana	protein_coding	-0.589601	6.13602	59.5414	5.0524e-06	3.49203e-05	4.45692
ENSMUSG00000033400	ensembl_havana	gene	NA	NA	ENSMUSG00000033400	14	Agl	ensembl_havana	protein_coding	-0.856883	5.06712	59.5094	5.06629e-06	3.49946e-05	4.456
ENSMUSG00000020671	ensembl_havana	gene	NA	NA	ENSMUSG00000020671	9	Rab10	ensembl_havana	protein_coding	0.453086	7.61902	59.4593	5.08815e-06	3.5124e-05	4.4544
ENSMUSG00000062753	ensembl_havana	gene	NA	NA	ENSMUSG00000062753	14	AI413582	ensembl_havana	protein_coding	-0.752017	5.24078	59.4432	5.09524e-06	3.51512e-05	4.45406
ENSMUSG00000041417	ensembl_havana	gene	NA	NA	ENSMUSG00000041417	15	Pik3r1	ensembl_havana	protein_coding	-0.608144	6.83506	59.4141	5.10801e-06	3.52176e-05	4.45324
ENSMUSG00000071337	ensembl_havana	gene	NA	NA	ENSMUSG00000071337	11	Tia1	ensembl_havana	protein_coding	0.733732	5.8165	59.3775	5.1241e-06	3.5285e-05	4.45241
ENSMUSG00000015971	ensembl_havana	gene	NA	NA	ENSMUSG00000015971	5	Actr8	ensembl_havana	protein_coding	-0.584461	4.95999	59.3806	5.12275e-06	3.5285e-05	4.45241
ENSMUSG00000024130	ensembl_havana	gene	NA	NA	ENSMUSG00000024130	16	Abca3	ensembl_havana	protein_coding	-0.685567	6.34321	59.3527	5.13508e-06	3.53389e-05	4.45175
ENSMUSG00000062456	ensembl_havana	gene	NA	NA	ENSMUSG00000062456	4	Rpl9-ps6	ensembl_havana	protein_coding	0.733967	4.79086	59.3447	5.1386e-06	3.53413e-05	4.45172
ENSMUSG00000054717	ensembl_havana	gene	NA	NA	ENSMUSG00000054717	7	Hmgb2	ensembl_havana	protein_coding	-0.564245	10.1815	59.2899	5.16293e-06	3.54868e-05	4.44993
ENSMUSG00000030869	ensembl_havana	gene	NA	NA	ENSMUSG00000030869	11	Ndufab1	ensembl_havana	protein_coding	0.536123	6.01808	59.1326	5.2335e-06	3.59171e-05	4.4447
ENSMUSG00000021218	ensembl_havana	gene	NA	NA	ENSMUSG00000021218	10	Gdi2	ensembl_havana	protein_coding	-0.425661	8.57263	59.1336	5.23304e-06	3.59171e-05	4.4447
ENSMUSG00000032782	ensembl_havana	gene	NA	NA	ENSMUSG00000032782	19	Cntrob	ensembl_havana	protein_coding	-0.598331	5.63634	59.1289	5.23516e-06	3.59171e-05	4.4447
ENSMUSG00000040345	ensembl_havana	gene	NA	NA	ENSMUSG00000040345	10	Arhgap9	ensembl_havana	protein_coding	-0.551383	7.65275	59.1106	5.24343e-06	3.59517e-05	4.44428
ENSMUSG00000027804	ensembl_havana	gene	NA	NA	ENSMUSG00000027804	13	Ppid	ensembl_havana	protein_coding	0.532687	6.6253	59.0522	5.26996e-06	3.61115e-05	4.44235
ENSMUSG00000024644	ensembl_havana	gene	NA	NA	ENSMUSG00000024644	17	Cndp2	ensembl_havana	protein_coding	-0.477689	7.95085	58.9859	5.30029e-06	3.62971e-05	4.44013
ENSMUSG00000003518	ensembl_havana	gene	NA	NA	ENSMUSG00000003518	13	Dusp3	ensembl_havana	protein_coding	-0.894566	3.6608	58.972	5.30667e-06	3.63185e-05	4.43987
ENSMUSG00000043252	ensembl_havana	gene	NA	NA	ENSMUSG00000043252	8	Tmem64	ensembl_havana	protein_coding	0.731509	4.69939	58.9421	5.32046e-06	3.63906e-05	4.43901
ENSMUSG00000063953	ensembl_havana	gene	NA	NA	ENSMUSG00000063953	3	Amd2	ensembl_havana	protein_coding	0.643413	4.00274	58.8499	5.36314e-06	3.6606e-05	4.43645
ENSMUSG00000029254	ensembl_havana	gene	NA	NA	ENSMUSG00000029254	16	Stap1	ensembl_havana	protein_coding	0.571129	5.23975	58.8605	5.35818e-06	3.6606e-05	4.43645
ENSMUSG00000001909	ensembl_havana	gene	NA	NA	ENSMUSG00000001909	16	Trmt1	ensembl_havana	protein_coding	0.495146	6.59848	58.8466	5.36464e-06	3.6606e-05	4.43645
ENSMUSG00000028793	ensembl_havana	gene	NA	NA	ENSMUSG00000028793	15	Rnf19b	ensembl_havana	protein_coding	-0.42404	7.57192	58.8458	5.36504e-06	3.6606e-05	4.43645
ENSMUSG00000048439	ensembl_havana	gene	NA	NA	ENSMUSG00000048439	15	Nupl2	ensembl_havana	protein_coding	0.822539	3.48693	58.7833	5.39422e-06	3.67827e-05	4.43436
ENSMUSG00000026031	ensembl_havana	gene	NA	NA	ENSMUSG00000026031	15	Cflar	ensembl_havana	protein_coding	-0.624236	6.40441	58.7675	5.40163e-06	3.68107e-05	4.43403
ENSMUSG00000033436	ensembl_havana	gene	NA	NA	ENSMUSG00000033436	13	Armcx2	ensembl_havana	protein_coding	-0.796585	3.99236	58.758	5.40609e-06	3.68187e-05	4.43393
ENSMUSG00000045374	ensembl_havana	gene	NA	NA	ENSMUSG00000045374	18	Wdr81	ensembl_havana	protein_coding	-0.768668	4.88299	58.637	5.46322e-06	3.71852e-05	4.42963
ENSMUSG00000022724	ensembl_havana	gene	NA	NA	ENSMUSG00000022724	15	Riox2	ensembl_havana	protein_coding	0.411183	6.57691	58.5977	5.48197e-06	3.729e-05	4.42841
ENSMUSG00000000290	ensembl_havana	gene	NA	NA	ENSMUSG00000000290	13	Itgb2	ensembl_havana	protein_coding	-0.430853	8.59705	58.5893	5.48595e-06	3.72945e-05	4.42836
ENSMUSG00000047710	ensembl_havana	gene	NA	NA	ENSMUSG00000047710	8	Champ1	ensembl_havana	protein_coding	0.530475	5.26457	58.5754	5.49261e-06	3.73171e-05	4.42809
ENSMUSG00000011837	ensembl_havana	gene	NA	NA	ENSMUSG00000011837	4	Snapc2	ensembl_havana	protein_coding	-0.650959	4.52251	58.5024	5.52764e-06	3.75094e-05	4.42586
ENSMUSG00000020366	ensembl_havana	gene	NA	NA	ENSMUSG00000020366	18	Mapk9	ensembl_havana	protein_coding	0.487676	5.94172	58.4785	5.53917e-06	3.75422e-05	4.42548
ENSMUSG00000011148	ensembl_havana	gene	NA	NA	ENSMUSG00000011148	14	Adssl1	ensembl_havana	protein_coding	-0.757725	4.67179	58.4533	5.55137e-06	3.75982e-05	4.42483
ENSMUSG00000071748	havana	gene	NA	NA	ENSMUSG00000071748	2	Gm14698	havana	protein_coding	0.61727	4.64356	58.4169	5.56902e-06	3.76759e-05	4.42394
ENSMUSG00000020623	ensembl_havana	gene	NA	NA	ENSMUSG00000020623	11	Map2k6	ensembl_havana	protein_coding	-0.87235	3.37595	58.4061	5.57427e-06	3.76886e-05	4.42379
ENSMUSG00000032333	ensembl_havana	gene	NA	NA	ENSMUSG00000032333	6	Stoml1	ensembl_havana	protein_coding	-0.80326	4.87011	58.3555	5.59899e-06	3.77873e-05	4.42265
ENSMUSG00000062376	ensembl_havana	gene	NA	NA	ENSMUSG00000062376	7	Borcs7	ensembl_havana	protein_coding	-0.821175	3.16328	58.3584	5.59757e-06	3.77873e-05	4.42265
ENSMUSG00000045969	ensembl_havana	gene	NA	NA	ENSMUSG00000045969	8	Ing1	ensembl_havana	protein_coding	-0.452792	6.36956	58.2404	5.65563e-06	3.81235e-05	4.41881
ENSMUSG00000038256	ensembl_havana	gene	NA	NA	ENSMUSG00000038256	15	Bcl9	ensembl_havana	protein_coding	-0.744524	5.11454	58.1767	5.68722e-06	3.82903e-05	4.41691
ENSMUSG00000030407	ensembl_havana	gene	NA	NA	ENSMUSG00000030407	2	Qpctl	ensembl_havana	protein_coding	0.755002	3.66971	58.1047	5.72321e-06	3.85094e-05	4.41443
ENSMUSG00000028923	ensembl_havana	gene	NA	NA	ENSMUSG00000028923	14	Necap2	ensembl_havana	protein_coding	-0.560552	5.68673	58.0707	5.74032e-06	3.86013e-05	4.4134
ENSMUSG00000037818	ensembl_havana	gene	NA	NA	ENSMUSG00000037818	16	Abhd18	ensembl_havana	protein_coding	-0.645201	5.55686	57.9833	5.7845e-06	3.88517e-05	4.41059
ENSMUSG00000016194	ensembl_havana	gene	NA	NA	ENSMUSG00000016194	14	Hsd11b1	ensembl_havana	protein_coding	-0.768232	4.26953	57.9889	5.78167e-06	3.88517e-05	4.41059
ENSMUSG00000019992	ensembl_havana	gene	NA	NA	ENSMUSG00000019992	8	Mtfr2	ensembl_havana	protein_coding	0.61379	4.60976	57.9756	5.78844e-06	3.88548e-05	4.41056
ENSMUSG00000021277	ensembl_havana	gene	NA	NA	ENSMUSG00000021277	16	Traf3	ensembl_havana	protein_coding	0.617619	5.58811	57.9533	5.79978e-06	3.89076e-05	4.40997
ENSMUSG00000060032	ensembl_havana	gene	NA	NA	ENSMUSG00000060032	6	H2afj	ensembl_havana	protein_coding	0.778151	7.28482	57.8834	5.83551e-06	3.91004e-05	4.40782
ENSMUSG00000026504	ensembl_havana	gene	NA	NA	ENSMUSG00000026504	17	Sdccag8	ensembl_havana	protein_coding	-0.682473	4.43219	57.8632	5.84592e-06	3.91075e-05	4.40774
ENSMUSG00000026921	ensembl_havana	gene	NA	NA	ENSMUSG00000026921	18	Egfl7	ensembl_havana	protein_coding	-1.09311	3.4079	57.8627	5.84615e-06	3.91075e-05	4.40774
ENSMUSG00000070934	ensembl_havana	gene	NA	NA	ENSMUSG00000070934	6	Rraga	ensembl_havana	protein_coding	-0.624339	5.37244	57.8425	5.85659e-06	3.91478e-05	4.40729
ENSMUSG00000020898	ensembl_havana	gene	NA	NA	ENSMUSG00000020898	18	Ctc1	ensembl_havana	protein_coding	0.521711	7.07972	57.8271	5.86449e-06	3.91538e-05	4.40723
ENSMUSG00000051235	ensembl_havana	gene	NA	NA	ENSMUSG00000051235	10	Gen1	ensembl_havana	protein_coding	0.56042	4.90682	57.7841	5.88676e-06	3.9279e-05	4.40584
ENSMUSG00000045867	ensembl_havana	gene	NA	NA	ENSMUSG00000045867	10	Cradd	ensembl_havana	protein_coding	-0.736103	3.37891	57.7522	5.90334e-06	3.93661e-05	4.40488
ENSMUSG00000051378	ensembl_havana	gene	NA	NA	ENSMUSG00000051378	10	Kif18b	ensembl_havana	protein_coding	0.48973	6.67449	57.7318	5.91397e-06	3.94062e-05	4.40444
ENSMUSG00000029148	ensembl_havana	gene	NA	NA	ENSMUSG00000029148	15	Nrbp1	ensembl_havana	protein_coding	-0.527223	5.77817	57.7271	5.9164e-06	3.94062e-05	4.40444
ENSMUSG00000030521	ensembl_havana	gene	NA	NA	ENSMUSG00000030521	11	Mphosph10	ensembl_havana	protein_coding	0.566683	5.29717	57.6924	5.93453e-06	3.95035e-05	4.40336
ENSMUSG00000055148	ensembl_havana	gene	NA	NA	ENSMUSG00000055148	7	Klf2	ensembl_havana	protein_coding	-1.36469	6.69153	57.6739	5.94425e-06	3.95447e-05	4.40291
ENSMUSG00000031880	ensembl_havana	gene	NA	NA	ENSMUSG00000031880	7	Rrad	ensembl_havana	protein_coding	-0.938139	3.21317	57.4458	6.06526e-06	4.03111e-05	4.39458
ENSMUSG00000041650	ensembl_havana	gene	NA	NA	ENSMUSG00000041650	15	Pcca	ensembl_havana	protein_coding	0.637845	4.51187	57.3686	6.10685e-06	4.0554e-05	4.39197
ENSMUSG00000034848	ensembl_havana	gene	NA	NA	ENSMUSG00000034848	17	Ttc21b	ensembl_havana	protein_coding	-0.672523	4.61684	57.3479	6.11812e-06	4.05949e-05	4.39153
ENSMUSG00000019916	ensembl_havana	gene	NA	NA	ENSMUSG00000019916	14	P4ha1	ensembl_havana	protein_coding	-0.721898	7.70607	57.243	6.17531e-06	4.09114e-05	4.38816
ENSMUSG00000020315	ensembl_havana	gene	NA	NA	ENSMUSG00000020315	18	Sptbn1	ensembl_havana	protein_coding	-0.739647	7.91256	57.2456	6.17387e-06	4.09114e-05	4.38816
ENSMUSG00000045282	ensembl_havana	gene	NA	NA	ENSMUSG00000045282	7	Tmem86b	ensembl_havana	protein_coding	-0.776736	3.59096	57.2078	6.19463e-06	4.10151e-05	4.38706
ENSMUSG00000003534	ensembl_havana	gene	NA	NA	ENSMUSG00000003534	17	Ddr1	ensembl_havana	protein_coding	0.659855	4.37766	57.2002	6.19881e-06	4.10185e-05	4.38702
ENSMUSG00000033767	ensembl_havana	gene	NA	NA	ENSMUSG00000033767	14	Tmem131l	ensembl_havana	protein_coding	0.482205	5.7013	57.1405	6.23179e-06	4.11151e-05	4.386
ENSMUSG00000020901	ensembl_havana	gene	NA	NA	ENSMUSG00000020901	13	Pik3r5	ensembl_havana	protein_coding	-0.487698	7.12319	57.149	6.22707e-06	4.11151e-05	4.386
ENSMUSG00000011256	ensembl_havana	gene	NA	NA	ENSMUSG00000011256	16	Adam19	ensembl_havana	protein_coding	-0.892064	6.94222	57.1549	6.2238e-06	4.11151e-05	4.386
ENSMUSG00000024942	ensembl_havana	gene	NA	NA	ENSMUSG00000024942	17	Capn1	ensembl_havana	protein_coding	-0.484105	6.85117	57.0616	6.2757e-06	4.13804e-05	4.38321
ENSMUSG00000063077	ensembl_havana	gene	NA	NA	ENSMUSG00000063077	14	Kif1b	ensembl_havana	protein_coding	1.09845	4.99896	57.0407	6.28737e-06	4.14329e-05	4.38265
ENSMUSG00000042644	ensembl_havana	gene	NA	NA	ENSMUSG00000042644	9	Itpr3	ensembl_havana	protein_coding	-0.61907	6.81392	56.9968	6.31201e-06	4.15013e-05	4.38194
ENSMUSG00000042757	ensembl_havana	gene	NA	NA	ENSMUSG00000042757	16	Tmem108	ensembl_havana	protein_coding	-0.709331	4.22139	56.9958	6.31259e-06	4.15013e-05	4.38194
ENSMUSG00000049562	ensembl_havana	gene	NA	NA	ENSMUSG00000049562	6	Ap5b1	ensembl_havana	protein_coding	-1.04741	3.12751	57.0035	6.30826e-06	4.15013e-05	4.38194
ENSMUSG00000026821	ensembl_havana	gene	NA	NA	ENSMUSG00000026821	15	Ralgds	ensembl_havana	protein_coding	-0.494993	4.66808	56.9482	6.33939e-06	4.16041e-05	4.38086
ENSMUSG00000038973	ensembl_havana	gene	NA	NA	ENSMUSG00000038973	2	Cldnd2	ensembl_havana	protein_coding	1.09916	3.18536	56.9317	6.34874e-06	4.16411e-05	4.38048
ENSMUSG00000037997	ensembl_havana	gene	NA	NA	ENSMUSG00000037997	12	Parp11	ensembl_havana	protein_coding	0.710782	4.06135	56.8565	6.39149e-06	4.18723e-05	4.37807
ENSMUSG00000036989	ensembl_havana	gene	NA	NA	ENSMUSG00000036989	16	Trim3	ensembl_havana	protein_coding	-0.597248	3.85328	56.8483	6.39616e-06	4.18784e-05	4.37801
ENSMUSG00000053205	ensembl_havana	gene	NA	NA	ENSMUSG00000053205	9	Styx	ensembl_havana	protein_coding	0.670425	5.36442	56.7999	6.42387e-06	4.20352e-05	4.37639
ENSMUSG00000064037	ensembl_havana	gene	NA	NA	ENSMUSG00000064037	13	Gpn1	ensembl_havana	protein_coding	0.534879	4.65424	56.7786	6.43615e-06	4.20909e-05	4.37581
ENSMUSG00000009555	ensembl_havana	gene	NA	NA	ENSMUSG00000009555	16	Cdk9	ensembl_havana	protein_coding	-0.551978	6.5721	56.7631	6.44507e-06	4.21246e-05	4.37546
ENSMUSG00000037474	ensembl_havana	gene	NA	NA	ENSMUSG00000037474	13	Dtl	ensembl_havana	protein_coding	0.584372	7.01759	56.7529	6.45092e-06	4.21382e-05	4.37532
ENSMUSG00000066232	ensembl_havana	gene	NA	NA	ENSMUSG00000066232	4	Ipo7	ensembl_havana	protein_coding	0.552174	8.1009	56.6903	6.48714e-06	4.23007e-05	4.37365
ENSMUSG00000020650	ensembl_havana	gene	NA	NA	ENSMUSG00000020650	15	Bcap29	ensembl_havana	protein_coding	0.51834	6.38779	56.6907	6.48694e-06	4.23007e-05	4.37365
ENSMUSG00000028064	ensembl_havana	gene	NA	NA	ENSMUSG00000028064	17	Sema4a	ensembl_havana	protein_coding	-0.526934	7.27358	56.6926	6.4858e-06	4.23007e-05	4.37365
ENSMUSG00000043336	ensembl_havana	gene	NA	NA	ENSMUSG00000043336	14	Filip1l	ensembl_havana	protein_coding	0.555319	4.57612	56.6819	6.49205e-06	4.23081e-05	4.37358
ENSMUSG00000007036	ensembl_havana	gene	NA	NA	ENSMUSG00000007036	15	Abhd16a	ensembl_havana	protein_coding	-0.717151	5.31538	56.6714	6.49812e-06	4.2323e-05	4.37342
ENSMUSG00000032477	ensembl_havana	gene	NA	NA	ENSMUSG00000032477	14	Cdc25a	ensembl_havana	protein_coding	0.568885	5.94232	56.6579	6.50602e-06	4.23271e-05	4.37338
ENSMUSG00000021891	ensembl_havana	gene	NA	NA	ENSMUSG00000021891	8	Mettl6	ensembl_havana	protein_coding	0.499709	5.30373	56.6509	6.51007e-06	4.23271e-05	4.37338
ENSMUSG00000074238	ensembl_havana	gene	NA	NA	ENSMUSG00000074238	6	Ap1ar	ensembl_havana	protein_coding	0.444987	5.4474	56.6444	6.5139e-06	4.23271e-05	4.37338
ENSMUSG00000005417	ensembl_havana	gene	NA	NA	ENSMUSG00000005417	17	Mprip	ensembl_havana	protein_coding	0.411227	6.51763	56.645	6.51352e-06	4.23271e-05	4.37338
ENSMUSG00000046671	ensembl_havana	gene	NA	NA	ENSMUSG00000046671	18	Mtfr1l	ensembl_havana	protein_coding	0.509777	5.19435	56.5849	6.54867e-06	4.25037e-05	4.37157
ENSMUSG00000019838	ensembl_havana	gene	NA	NA	ENSMUSG00000019838	11	Slc16a10	ensembl_havana	protein_coding	0.837169	4.26959	56.5261	6.58334e-06	4.27039e-05	4.36953
ENSMUSG00000071064	ensembl_havana	gene	NA	NA	ENSMUSG00000071064	13	Zfp827	ensembl_havana	protein_coding	0.906203	4.49196	56.4562	6.62479e-06	4.29478e-05	4.36706
ENSMUSG00000018287	ensembl_havana	gene	NA	NA	ENSMUSG00000018287	12	Spag7	ensembl_havana	protein_coding	-0.610235	5.7885	56.3881	6.66546e-06	4.31864e-05	4.36465
ENSMUSG00000035049	ensembl_havana	gene	NA	NA	ENSMUSG00000035049	4	Rrp12	ensembl_havana	protein_coding	0.661564	5.0932	56.3461	6.69063e-06	4.33244e-05	4.36327
ENSMUSG00000031848	ensembl_havana	gene	NA	NA	ENSMUSG00000031848	15	Lsm4	ensembl_havana	protein_coding	-0.642174	7.40593	56.3356	6.69699e-06	4.33405e-05	4.36311
ENSMUSG00000025509	ensembl_havana	gene	NA	NA	ENSMUSG00000025509	15	Pnpla2	ensembl_havana	protein_coding	-0.532237	6.10235	56.2545	6.74605e-06	4.36075e-05	4.36044
ENSMUSG00000053977	ensembl_havana	gene	NA	NA	ENSMUSG00000053977	13	Cd8a	ensembl_havana	protein_coding	0.474322	9.71495	56.2256	6.76364e-06	4.3696e-05	4.35956
ENSMUSG00000028414	ensembl_havana	gene	NA	NA	ENSMUSG00000028414	17	Fktn	ensembl_havana	protein_coding	1.05022	3.051	56.2171	6.76884e-06	4.37043e-05	4.35948
ENSMUSG00000027353	ensembl_havana	gene	NA	NA	ENSMUSG00000027353	14	Mcm8	ensembl_havana	protein_coding	0.502306	4.82425	56.1936	6.78316e-06	4.37716e-05	4.35881
ENSMUSG00000052031	ensembl_havana	gene	NA	NA	ENSMUSG00000052031	8	Tagap1	ensembl_havana	protein_coding	0.749134	5.20073	56.1463	6.81216e-06	4.3908e-05	4.35746
ENSMUSG00000020644	ensembl_havana	gene	NA	NA	ENSMUSG00000020644	9	Id2	ensembl_havana	protein_coding	-0.537511	6.199	56.1042	6.83813e-06	4.40246e-05	4.3563
ENSMUSG00000059824	ensembl_havana	gene	NA	NA	ENSMUSG00000059824	12	Dbp	ensembl_havana	protein_coding	-0.95241	3.32708	55.9364	6.94263e-06	4.46204e-05	4.35047
ENSMUSG00000039047	ensembl_havana	gene	NA	NA	ENSMUSG00000039047	17	Pigk	ensembl_havana	protein_coding	0.580168	5.66098	55.8879	6.97319e-06	4.47911e-05	4.34881
ENSMUSG00000022120	ensembl_havana	gene	NA	NA	ENSMUSG00000022120	4	Rnf219	ensembl_havana	protein_coding	0.688948	3.83732	55.8158	7.0189e-06	4.50588e-05	4.34622
ENSMUSG00000026142	ensembl_havana	gene	NA	NA	ENSMUSG00000026142	15	Rhbdd1	ensembl_havana	protein_coding	0.648183	5.00128	55.7534	7.05874e-06	4.52885e-05	4.34401
ENSMUSG00000024349	ensembl_havana	gene	NA	NA	ENSMUSG00000024349	10	Tmem173	ensembl_havana	protein_coding	-0.489061	5.96177	55.7332	7.07171e-06	4.53457e-05	4.34346
ENSMUSG00000079470	ensembl_havana	gene	NA	NA	ENSMUSG00000079470	8	Utp14b	ensembl_havana	protein_coding	-1.08439	3.6161	55.6206	7.14441e-06	4.57857e-05	4.33927
ENSMUSG00000016181	ensembl_havana	gene	NA	NA	ENSMUSG00000016181	9	Diexf	ensembl_havana	protein_coding	0.759354	4.46082	55.5891	7.16491e-06	4.58907e-05	4.33828
ENSMUSG00000001924	ensembl_havana	gene	NA	NA	ENSMUSG00000001924	15	Uba1	ensembl_havana	protein_coding	-0.470073	8.89052	55.5411	7.19629e-06	4.60653e-05	4.33663
ENSMUSG00000029428	ensembl_havana	gene	NA	NA	ENSMUSG00000029428	13	Stx2	ensembl_havana	protein_coding	-0.586195	4.40256	55.4413	7.26205e-06	4.64331e-05	4.33317
ENSMUSG00000015757	ensembl_havana	gene	NA	NA	ENSMUSG00000015757	10	Ppil4	ensembl_havana	protein_coding	0.534323	5.74717	55.313	7.34762e-06	4.69265e-05	4.32858
ENSMUSG00000019952	ensembl_havana	gene	NA	NA	ENSMUSG00000019952	15	Poc1b	ensembl_havana	protein_coding	-0.526596	4.58561	55.2805	7.36946e-06	4.70392e-05	4.32754
ENSMUSG00000063160	ensembl_havana	gene	NA	NA	ENSMUSG00000063160	12	Numbl	ensembl_havana	protein_coding	-0.764071	3.99196	55.1542	7.45514e-06	4.75084e-05	4.32323
ENSMUSG00000064023	ensembl_havana	gene	NA	NA	ENSMUSG00000064023	4	Klk8	ensembl_havana	protein_coding	-0.779274	5.94311	55.1533	7.45571e-06	4.75084e-05	4.32323
ENSMUSG00000026991	ensembl_havana	gene	NA	NA	ENSMUSG00000026991	20	Pkp4	ensembl_havana	protein_coding	0.490522	5.30186	55.1338	7.46905e-06	4.75663e-05	4.3227
ENSMUSG00000045160	ensembl_havana	gene	NA	NA	ENSMUSG00000045160	14	Bola3	ensembl_havana	protein_coding	0.668094	5.28566	55.1123	7.48382e-06	4.76332e-05	4.32209
ENSMUSG00000024732	ensembl_havana	gene	NA	NA	ENSMUSG00000024732	7	Ccdc86	ensembl_havana	protein_coding	0.743823	4.30826	55.0921	7.49764e-06	4.7694e-05	4.32154
ENSMUSG00000068040	ensembl_havana	gene	NA	NA	ENSMUSG00000068040	10	Tm9sf4	ensembl_havana	protein_coding	0.542412	5.90719	55.0859	7.50192e-06	4.76941e-05	4.32154
ENSMUSG00000020402	ensembl_havana	gene	NA	NA	ENSMUSG00000020402	11	Vdac1	ensembl_havana	protein_coding	-0.44932	8.56291	55.0545	7.52352e-06	4.77771e-05	4.32078
ENSMUSG00000033526	ensembl_havana	gene	NA	NA	ENSMUSG00000033526	16	Ppip5k1	ensembl_havana	protein_coding	0.658866	4.50131	54.9423	7.60144e-06	4.82445e-05	4.31655
ENSMUSG00000007739	ensembl_havana	gene	NA	NA	ENSMUSG00000007739	10	Cct4	ensembl_havana	protein_coding	0.421896	8.53808	54.8893	7.63857e-06	4.84387e-05	4.31481
ENSMUSG00000039208	ensembl_havana	gene	NA	NA	ENSMUSG00000039208	15	Metrnl	ensembl_havana	protein_coding	-0.886876	4.49677	54.8863	7.6407e-06	4.84387e-05	4.31481
ENSMUSG00000022681	ensembl_havana	gene	NA	NA	ENSMUSG00000022681	15	Ntan1	ensembl_havana	protein_coding	-0.572606	5.65234	54.7891	7.70932e-06	4.88461e-05	4.31117
ENSMUSG00000055200	ensembl_havana	gene	NA	NA	ENSMUSG00000055200	7	Sertad3	ensembl_havana	protein_coding	-0.733505	3.88707	54.7513	7.73618e-06	4.89885e-05	4.30991
ENSMUSG00000047843	ensembl_havana	gene	NA	NA	ENSMUSG00000047843	16	Bri3	ensembl_havana	protein_coding	-0.642185	4.96848	54.7209	7.75789e-06	4.90982e-05	4.30893
ENSMUSG00000035297	ensembl_havana	gene	NA	NA	ENSMUSG00000035297	14	Cops4	ensembl_havana	protein_coding	-0.399897	6.52812	54.6826	7.78539e-06	4.92444e-05	4.30764
ENSMUSG00000052751	ensembl_havana	gene	NA	NA	ENSMUSG00000052751	16	Repin1	ensembl_havana	protein_coding	0.614967	4.8517	54.6756	7.7904e-06	4.92482e-05	4.30761
ENSMUSG00000035919	ensembl_havana	gene	NA	NA	ENSMUSG00000035919	16	Bbs9	ensembl_havana	protein_coding	-0.691268	4.09606	54.6327	7.82129e-06	4.94155e-05	4.30614
ENSMUSG00000049307	ensembl_havana	gene	NA	NA	ENSMUSG00000049307	6	Fut4	ensembl_havana	protein_coding	-0.865462	3.59045	54.5468	7.88359e-06	4.9781e-05	4.30294
ENSMUSG00000031165	ensembl_havana	gene	NA	NA	ENSMUSG00000031165	6	Was	ensembl_havana	protein_coding	-0.490582	6.83774	54.4905	7.92475e-06	4.99845e-05	4.30117
ENSMUSG00000027285	ensembl_havana	gene	NA	NA	ENSMUSG00000027285	13	Haus2	ensembl_havana	protein_coding	0.56001	5.65078	54.4576	7.94895e-06	4.99961e-05	4.30106
ENSMUSG00000026439	ensembl_havana	gene	NA	NA	ENSMUSG00000026439	14	Rbbp5	ensembl_havana	protein_coding	0.545827	6.21912	54.4605	7.94682e-06	4.99961e-05	4.30106
ENSMUSG00000002205	ensembl_havana	gene	NA	NA	ENSMUSG00000002205	16	Vrk3	ensembl_havana	protein_coding	-0.641584	5.40516	54.467	7.94202e-06	4.99961e-05	4.30106
ENSMUSG00000021485	ensembl_havana	gene	NA	NA	ENSMUSG00000021485	14	Mxd3	ensembl_havana	protein_coding	-0.699049	5.21579	54.4765	7.93506e-06	4.99961e-05	4.30106
ENSMUSG00000022394	ensembl_havana	gene	NA	NA	ENSMUSG00000022394	14	L3mbtl2	ensembl_havana	protein_coding	0.460179	5.28722	54.4444	7.95862e-06	5.00007e-05	4.30102
ENSMUSG00000030986	ensembl_havana	gene	NA	NA	ENSMUSG00000030986	13	Dhx32	ensembl_havana	protein_coding	-0.571073	4.91185	54.4483	7.95576e-06	5.00007e-05	4.30102
ENSMUSG00000020079	ensembl_havana	gene	NA	NA	ENSMUSG00000020079	15	Supv3l1	ensembl_havana	protein_coding	0.569714	4.71057	54.3486	8.02958e-06	5.04182e-05	4.29741
ENSMUSG00000022779	ensembl_havana	gene	NA	NA	ENSMUSG00000022779	16	Top3b	ensembl_havana	protein_coding	0.494715	5.63382	54.3363	8.03875e-06	5.04342e-05	4.29727
ENSMUSG00000003380	ensembl_havana	gene	NA	NA	ENSMUSG00000003380	11	Rabac1	ensembl_havana	protein_coding	-0.737086	7.19661	54.3331	8.04116e-06	5.04342e-05	4.29727
ENSMUSG00000038178	ensembl_havana	gene	NA	NA	ENSMUSG00000038178	16	Slc43a2	ensembl_havana	protein_coding	-0.572953	5.72441	54.3254	8.04686e-06	5.04417e-05	4.29721
ENSMUSG00000039156	ensembl_havana	gene	NA	NA	ENSMUSG00000039156	19	Stim2	ensembl_havana	protein_coding	0.457676	5.59723	54.3059	8.06144e-06	5.05048e-05	4.29667
ENSMUSG00000022822	ensembl_havana	gene	NA	NA	ENSMUSG00000022822	16	Abcc5	ensembl_havana	protein_coding	0.805881	4.67406	54.2696	8.0887e-06	5.06472e-05	4.29544
ENSMUSG00000002603	ensembl_havana	gene	NA	NA	ENSMUSG00000002603	15	Tgfb1	ensembl_havana	protein_coding	-0.546423	7.69637	54.2397	8.11113e-06	5.07593e-05	4.29448
ENSMUSG00000033862	ensembl_havana	gene	NA	NA	ENSMUSG00000033862	7	Cdk10	ensembl_havana	protein_coding	0.618947	4.26473	54.2187	8.12696e-06	5.08299e-05	4.29388
ENSMUSG00000031691	ensembl_havana	gene	NA	NA	ENSMUSG00000031691	14	Tnpo2	ensembl_havana	protein_coding	0.542057	6.73143	54.1611	8.17058e-06	5.10741e-05	4.2918
ENSMUSG00000071644	ensembl_havana	gene	NA	NA	ENSMUSG00000071644	10	Eef1g	ensembl_havana	protein_coding	0.534361	10.5706	54.1499	8.17911e-06	5.10988e-05	4.29159
ENSMUSG00000016087	ensembl_havana	gene	NA	NA	ENSMUSG00000016087	13	Fli1	ensembl_havana	protein_coding	-0.432332	6.64502	54.0534	8.25289e-06	5.15023e-05	4.28817
ENSMUSG00000035478	ensembl_havana	gene	NA	NA	ENSMUSG00000035478	14	Mbd3	ensembl_havana	protein_coding	-0.693399	6.80984	54.0537	8.25266e-06	5.15023e-05	4.28817
ENSMUSG00000030760	ensembl_havana	gene	NA	NA	ENSMUSG00000030760	14	Acer3	ensembl_havana	protein_coding	0.601218	3.66182	54.0292	8.27153e-06	5.1561e-05	4.28768
ENSMUSG00000058402	ensembl_havana	gene	NA	NA	ENSMUSG00000058402	14	Zfp420	ensembl_havana	protein_coding	0.909553	3.19779	53.9113	8.36297e-06	5.2102e-05	4.28315
ENSMUSG00000046311	ensembl_havana	gene	NA	NA	ENSMUSG00000046311	13	Zfp62	ensembl_havana	protein_coding	0.655882	5.52522	53.9052	8.36775e-06	5.21027e-05	4.28314
ENSMUSG00000039936	ensembl_havana	gene	NA	NA	ENSMUSG00000039936	18	Pik3cd	ensembl_havana	protein_coding	-0.458167	10.0191	53.8538	8.40803e-06	5.22953e-05	4.28154
ENSMUSG00000028959	ensembl_havana	gene	NA	NA	ENSMUSG00000028959	14	Fastk	ensembl_havana	protein_coding	-0.421251	5.98554	53.8429	8.41661e-06	5.22999e-05	4.2815
ENSMUSG00000047180	ensembl_havana	gene	NA	NA	ENSMUSG00000047180	8	Neurl3	ensembl_havana	protein_coding	-0.634789	6.69862	53.8403	8.41863e-06	5.22999e-05	4.2815
ENSMUSG00000073102	ensembl_havana	gene	NA	NA	ENSMUSG00000073102	7	Drc1	ensembl_havana	protein_coding	-1.22839	3.36429	53.8192	8.43523e-06	5.2348e-05	4.2811
ENSMUSG00000045730	ensembl_havana	gene	NA	NA	ENSMUSG00000045730	4	Adrb2	ensembl_havana	protein_coding	0.70308	3.23195	53.7878	8.46002e-06	5.24728e-05	4.28007
ENSMUSG00000060601	ensembl_havana	gene	NA	NA	ENSMUSG00000060601	13	Nr1h2	ensembl_havana	protein_coding	-0.503899	6.61941	53.7053	8.52561e-06	5.28503e-05	4.27695
ENSMUSG00000064326	ensembl_havana	gene	NA	NA	ENSMUSG00000064326	13	Siva1	ensembl_havana	protein_coding	0.81711	5.79771	53.6718	8.55237e-06	5.29868e-05	4.27583
ENSMUSG00000032397	ensembl_havana	gene	NA	NA	ENSMUSG00000032397	7	Tipin	ensembl_havana	protein_coding	0.492206	6.60583	53.6494	8.57034e-06	5.30687e-05	4.27516
ENSMUSG00000024248	ensembl_havana	gene	NA	NA	ENSMUSG00000024248	14	Cox7a2l	ensembl_havana	protein_coding	0.68104	7.87603	53.6126	8.59995e-06	5.31788e-05	4.27426
ENSMUSG00000026755	ensembl_havana	gene	NA	NA	ENSMUSG00000026755	14	Arpc5l	ensembl_havana	protein_coding	0.493127	6.74736	53.6096	8.60238e-06	5.31788e-05	4.27426
ENSMUSG00000037089	ensembl_havana	gene	NA	NA	ENSMUSG00000037089	11	Slc35b2	ensembl_havana	protein_coding	-0.468454	5.3909	53.5797	8.62657e-06	5.32989e-05	4.27328
ENSMUSG00000070003	ensembl_havana	gene	NA	NA	ENSMUSG00000070003	7	Ssbp4	ensembl_havana	protein_coding	-0.638597	7.05847	53.541	8.65796e-06	5.34633e-05	4.27194
ENSMUSG00000025422	ensembl_havana	gene	NA	NA	ENSMUSG00000025422	9	Agap2	ensembl_havana	protein_coding	-0.55079	6.23117	53.4394	8.74101e-06	5.38868e-05	4.26852
ENSMUSG00000027601	ensembl_havana	gene	NA	NA	ENSMUSG00000027601	13	Mtfr1	ensembl_havana	protein_coding	0.546081	5.30449	53.396	8.77674e-06	5.40773e-05	4.26699
ENSMUSG00000028291	ensembl_havana	gene	NA	NA	ENSMUSG00000028291	7	Akirin2	ensembl_havana	protein_coding	-0.498842	5.38254	53.3323	8.82956e-06	5.43429e-05	4.26486
ENSMUSG00000029408	ensembl_havana	gene	NA	NA	ENSMUSG00000029408	13	Abcb9	ensembl_havana	protein_coding	-0.789272	6.07587	53.3234	8.83697e-06	5.43585e-05	4.26473
ENSMUSG00000024165	ensembl_havana	gene	NA	NA	ENSMUSG00000024165	9	Jpt2	ensembl_havana	protein_coding	0.491483	5.32106	53.3098	8.84826e-06	5.43981e-05	4.26442
ENSMUSG00000001415	ensembl_havana	gene	NA	NA	ENSMUSG00000001415	10	Smg5	ensembl_havana	protein_coding	0.555247	6.33555	53.2527	8.89602e-06	5.46316e-05	4.26256
ENSMUSG00000059288	ensembl_havana	gene	NA	NA	ENSMUSG00000059288	14	Cdyl	ensembl_havana	protein_coding	0.613588	4.10669	53.1811	8.95628e-06	5.49715e-05	4.25986
ENSMUSG00000057191	ensembl_havana	gene	NA	NA	ENSMUSG00000057191	13	AB124611	ensembl_havana	protein_coding	-0.726732	4.28268	53.118	9.00986e-06	5.527e-05	4.25751
ENSMUSG00000028953	ensembl_havana	gene	NA	NA	ENSMUSG00000028953	10	Abcf2	ensembl_havana	protein_coding	0.475626	6.05722	53.1003	9.02496e-06	5.53323e-05	4.25702
ENSMUSG00000042426	ensembl_havana	gene	NA	NA	ENSMUSG00000042426	6	Dhx29	ensembl_havana	protein_coding	0.646083	5.1367	53.0201	9.09368e-06	5.57231e-05	4.25396
ENSMUSG00000047554	ensembl_havana	gene	NA	NA	ENSMUSG00000047554	14	Tmem41b	ensembl_havana	protein_coding	-0.458622	5.33178	52.996	9.11444e-06	5.57924e-05	4.25342
ENSMUSG00000044730	ensembl_havana	gene	NA	NA	ENSMUSG00000044730	17	9930104L06Rik	ensembl_havana	protein_coding	0.74625	3.69349	52.9762	9.13156e-06	5.58634e-05	4.25287
ENSMUSG00000038079	ensembl_havana	gene	NA	NA	ENSMUSG00000038079	14	Tmem237	ensembl_havana	protein_coding	-0.524236	4.56457	52.9608	9.14486e-06	5.59141e-05	4.25248
ENSMUSG00000022021	ensembl_havana	gene	NA	NA	ENSMUSG00000022021	14	Diaph3	ensembl_havana	protein_coding	0.510676	6.19811	52.9131	9.18625e-06	5.61365e-05	4.25075
ENSMUSG00000051341	ensembl_havana	gene	NA	NA	ENSMUSG00000051341	6	Zfp52	ensembl_havana	protein_coding	0.585697	5.183	52.8897	9.20666e-06	5.62305e-05	4.25003
ENSMUSG00000030720	ensembl_havana	gene	NA	NA	ENSMUSG00000030720	16	Cln3	ensembl_havana	protein_coding	-0.719542	4.56218	52.8473	9.24381e-06	5.64266e-05	4.24852
ENSMUSG00000020009	ensembl_havana	gene	NA	NA	ENSMUSG00000020009	13	Ifngr1	ensembl_havana	protein_coding	-0.496068	8.24465	52.8397	9.25044e-06	5.64363e-05	4.24844
ENSMUSG00000031066	ensembl_havana	gene	NA	NA	ENSMUSG00000031066	10	Usp11	ensembl_havana	protein_coding	-0.913252	5.01775	52.6131	9.45195e-06	5.76342e-05	4.23932
ENSMUSG00000039031	ensembl_havana	gene	NA	NA	ENSMUSG00000039031	16	Arhgap18	ensembl_havana	protein_coding	-0.622031	5.82817	52.6011	9.46272e-06	5.76684e-05	4.23906
ENSMUSG00000055184	ensembl_havana	gene	NA	NA	ENSMUSG00000055184	4	Fam72a	ensembl_havana	protein_coding	0.682918	3.37158	52.5879	9.47465e-06	5.77097e-05	4.23875
ENSMUSG00000027630	ensembl_havana	gene	NA	NA	ENSMUSG00000027630	13	Tbl1xr1	ensembl_havana	protein_coding	0.438497	6.5196	52.5192	9.53691e-06	5.80573e-05	4.23614
ENSMUSG00000022913	ensembl_havana	gene	NA	NA	ENSMUSG00000022913	16	Psmg1	ensembl_havana	protein_coding	-0.587894	4.8207	52.5103	9.54503e-06	5.80751e-05	4.23601
ENSMUSG00000047945	ensembl_havana	gene	NA	NA	ENSMUSG00000047945	6	Marcksl1	ensembl_havana	protein_coding	-0.834767	3.34727	52.4789	9.57366e-06	5.82177e-05	4.23495
ENSMUSG00000031068	ensembl_havana	gene	NA	NA	ENSMUSG00000031068	8	Glrx3	ensembl_havana	protein_coding	0.56835	7.7275	52.4211	9.62667e-06	5.85082e-05	4.23278
ENSMUSG00000022305	ensembl_havana	gene	NA	NA	ENSMUSG00000022305	13	Lrp12	ensembl_havana	protein_coding	-0.612869	5.11085	52.3956	9.65015e-06	5.8619e-05	4.23196
ENSMUSG00000059409	ensembl_havana	gene	NA	NA	ENSMUSG00000059409	9	Ppp2r5d	ensembl_havana	protein_coding	0.536006	6.8902	52.3802	9.66429e-06	5.86412e-05	4.2318
ENSMUSG00000035051	ensembl_havana	gene	NA	NA	ENSMUSG00000035051	15	Dhx57	ensembl_havana	protein_coding	-0.50003	5.37355	52.3848	9.66012e-06	5.86412e-05	4.2318
ENSMUSG00000091264	ensembl_havana	gene	NA	NA	ENSMUSG00000091264	3	Smim13	ensembl_havana	protein_coding	0.935305	3.33635	52.3472	9.69487e-06	5.8763e-05	4.2309
ENSMUSG00000026575	ensembl_havana	gene	NA	NA	ENSMUSG00000026575	15	Nme7	ensembl_havana	protein_coding	-0.786037	3.89018	52.3525	9.68996e-06	5.8763e-05	4.2309
ENSMUSG00000021716	ensembl_havana	gene	NA	NA	ENSMUSG00000021716	14	Srek1ip1	ensembl_havana	protein_coding	0.641337	4.50505	52.3252	9.7153e-06	5.88549e-05	4.23022
ENSMUSG00000031328	ensembl_havana	gene	NA	NA	ENSMUSG00000031328	15	Flna	ensembl_havana	protein_coding	-0.91525	8.47192	52.2864	9.75142e-06	5.90417e-05	4.22884
ENSMUSG00000054387	ensembl_havana	gene	NA	NA	ENSMUSG00000054387	13	Mdm4	ensembl_havana	protein_coding	0.914518	8.58033	52.2258	9.8082e-06	5.93534e-05	4.22655
ENSMUSG00000038975	ensembl_havana	gene	NA	NA	ENSMUSG00000038975	14	Rabggtb	ensembl_havana	protein_coding	0.409529	6.39266	52.1663	9.86431e-06	5.96607e-05	4.22431
ENSMUSG00000025967	ensembl_havana	gene	NA	NA	ENSMUSG00000025967	16	Eef1b2	ensembl_havana	protein_coding	0.664909	9.81397	52.1492	9.88055e-06	5.96621e-05	4.2243
ENSMUSG00000034487	ensembl_havana	gene	NA	NA	ENSMUSG00000034487	4	Kdelc2	ensembl_havana	protein_coding	0.623615	4.11393	52.1559	9.87417e-06	5.96621e-05	4.2243
ENSMUSG00000026020	ensembl_havana	gene	NA	NA	ENSMUSG00000026020	9	Nop58	ensembl_havana	protein_coding	0.486017	7.30594	52.1528	9.87707e-06	5.96621e-05	4.2243
ENSMUSG00000060181	ensembl_havana	gene	NA	NA	ENSMUSG00000060181	6	Slc35e3	ensembl_havana	protein_coding	0.805588	3.3323	52.1168	9.91128e-06	5.98153e-05	4.22319
ENSMUSG00000001018	ensembl_havana	gene	NA	NA	ENSMUSG00000001018	15	Snapin	ensembl_havana	protein_coding	-0.54041	5.3134	52.0908	9.93611e-06	5.99328e-05	4.22234
ENSMUSG00000017781	ensembl_havana	gene	NA	NA	ENSMUSG00000017781	17	Pitpna	ensembl_havana	protein_coding	-0.608352	7.38931	52.0662	9.95953e-06	6.00094e-05	4.22178
ENSMUSG00000041263	ensembl_havana	gene	NA	NA	ENSMUSG00000041263	14	Rusc1	ensembl_havana	protein_coding	-0.922937	3.04997	52.0567	9.96872e-06	6.00324e-05	4.22161
ENSMUSG00000046096	ensembl_havana	gene	NA	NA	ENSMUSG00000046096	7	Mosmo	ensembl_havana	protein_coding	0.698414	4.18022	52.0277	9.99653e-06	6.01351e-05	4.22087
ENSMUSG00000069844	ensembl_havana	gene	NA	NA	ENSMUSG00000069844	12	Sco1	ensembl_havana	protein_coding	0.61868	5.00819	51.9905	1.00324e-05	6.03182e-05	4.21955
ENSMUSG00000020577	ensembl_havana	gene	NA	NA	ENSMUSG00000020577	17	Tspan13	ensembl_havana	protein_coding	0.593193	6.8714	51.96	1.00618e-05	6.04626e-05	4.21851
ENSMUSG00000036622	ensembl_havana	gene	NA	NA	ENSMUSG00000036622	15	Atp13a2	ensembl_havana	protein_coding	-0.713525	5.51164	51.8799	1.01397e-05	6.08656e-05	4.21563
ENSMUSG00000029319	ensembl_havana	gene	NA	NA	ENSMUSG00000029319	8	Coq2	ensembl_havana	protein_coding	0.467757	5.86087	51.8539	1.01651e-05	6.09854e-05	4.21477
ENSMUSG00000031590	ensembl_havana	gene	NA	NA	ENSMUSG00000031590	8	Frg1	ensembl_havana	protein_coding	-0.638568	6.00999	51.8168	1.02016e-05	6.11387e-05	4.21368
ENSMUSG00000079227	ensembl_havana	gene	NA	NA	ENSMUSG00000079227	10	Ccr5	ensembl_havana	protein_coding	-1.16728	4.51579	51.8173	1.02011e-05	6.11387e-05	4.21368
ENSMUSG00000040462	ensembl_havana	gene	NA	NA	ENSMUSG00000040462	13	Os9	ensembl_havana	protein_coding	-0.436274	7.82226	51.7985	1.02196e-05	6.12136e-05	4.21315
ENSMUSG00000035765	ensembl_havana	gene	NA	NA	ENSMUSG00000035765	10	Dym	ensembl_havana	protein_coding	-0.535886	5.38279	51.7777	1.02401e-05	6.13038e-05	4.21251
ENSMUSG00000038187	ensembl_havana	gene	NA	NA	ENSMUSG00000038187	14	Btbd10	ensembl_havana	protein_coding	0.481895	4.70747	51.7105	1.03068e-05	6.16699e-05	4.20993
ENSMUSG00000053175	ensembl_havana	gene	NA	NA	ENSMUSG00000053175	17	Bcl3	ensembl_havana	protein_coding	-0.671065	4.40615	51.6812	1.0336e-05	6.18115e-05	4.20893
ENSMUSG00000029916	ensembl_havana	gene	NA	NA	ENSMUSG00000029916	11	Agk	ensembl_havana	protein_coding	0.537329	4.60133	51.6642	1.03531e-05	6.18806e-05	4.20845
ENSMUSG00000031608	ensembl_havana	gene	NA	NA	ENSMUSG00000031608	13	Galnt7	ensembl_havana	protein_coding	0.729611	5.63006	51.6481	1.03691e-05	6.19142e-05	4.20821
ENSMUSG00000032579	ensembl_havana	gene	NA	NA	ENSMUSG00000032579	14	Hemk1	ensembl_havana	protein_coding	-0.506386	6.86407	51.6475	1.03698e-05	6.19142e-05	4.20821
ENSMUSG00000060441	ensembl_havana	gene	NA	NA	ENSMUSG00000060441	15	Trim5	ensembl_havana	protein_coding	1.01728	4.15759	51.6283	1.03891e-05	6.19964e-05	4.20763
ENSMUSG00000021814	ensembl_havana	gene	NA	NA	ENSMUSG00000021814	17	Anxa7	ensembl_havana	protein_coding	-0.440667	6.60136	51.5627	1.04552e-05	6.23576e-05	4.20511
ENSMUSG00000045827	ensembl_havana	gene	NA	NA	ENSMUSG00000045827	10	Serpinb9	ensembl_havana	protein_coding	0.88628	4.61578	51.5526	1.04655e-05	6.23855e-05	4.20492
ENSMUSG00000038028	ensembl_havana	gene	NA	NA	ENSMUSG00000038028	9	Tigar	ensembl_havana	protein_coding	0.5983	3.96379	51.377	1.06452e-05	6.33677e-05	4.19813
ENSMUSG00000003031	ensembl_havana	gene	NA	NA	ENSMUSG00000003031	14	Cdkn1b	ensembl_havana	protein_coding	-0.459372	6.65162	51.3751	1.06472e-05	6.33677e-05	4.19813
ENSMUSG00000018415	ensembl_havana	gene	NA	NA	ENSMUSG00000018415	14	Gid4	ensembl_havana	protein_coding	0.426645	5.55708	51.3248	1.06994e-05	6.36445e-05	4.19624
ENSMUSG00000045659	ensembl_havana	gene	NA	NA	ENSMUSG00000045659	18	Plekha7	ensembl_havana	protein_coding	1.13005	4.60662	51.3118	1.07129e-05	6.36911e-05	4.19592
ENSMUSG00000025821	ensembl_havana	gene	NA	NA	ENSMUSG00000025821	9	Zfp282	ensembl_havana	protein_coding	0.490251	4.68661	51.2987	1.07265e-05	6.3738e-05	4.1956
ENSMUSG00000040997	ensembl_havana	gene	NA	NA	ENSMUSG00000040997	13	Abhd4	ensembl_havana	protein_coding	1.0233	5.14072	51.251	1.07764e-05	6.40005e-05	4.19382
ENSMUSG00000004071	ensembl_havana	gene	NA	NA	ENSMUSG00000004071	13	Cdip1	ensembl_havana	protein_coding	0.653365	5.17692	51.2188	1.08103e-05	6.41676e-05	4.19268
ENSMUSG00000017765	ensembl_havana	gene	NA	NA	ENSMUSG00000017765	17	Slc12a4	ensembl_havana	protein_coding	0.575621	5.05586	51.0761	1.09618e-05	6.49977e-05	4.1871
ENSMUSG00000038485	ensembl_havana	gene	NA	NA	ENSMUSG00000038485	5	Socs7	ensembl_havana	protein_coding	0.609967	5.60807	51.0649	1.09737e-05	6.5034e-05	4.18686
ENSMUSG00000031447	ensembl_havana	gene	NA	NA	ENSMUSG00000031447	7	Lamp1	ensembl_havana	protein_coding	0.429474	6.45498	50.9234	1.11266e-05	6.58919e-05	4.18117
ENSMUSG00000021990	ensembl_havana	gene	NA	NA	ENSMUSG00000021990	15	Spata13	ensembl_havana	protein_coding	-0.514845	7.23526	50.92	1.11303e-05	6.58919e-05	4.18117
ENSMUSG00000032046	ensembl_havana	gene	NA	NA	ENSMUSG00000032046	15	Abhd12	ensembl_havana	protein_coding	0.43781	5.25804	50.9124	1.11386e-05	6.59061e-05	4.18107
ENSMUSG00000051675	ensembl_havana	gene	NA	NA	ENSMUSG00000051675	13	Trim32	ensembl_havana	protein_coding	0.502627	4.52255	50.8751	1.11793e-05	6.61123e-05	4.17972
ENSMUSG00000033416	ensembl_havana	gene	NA	NA	ENSMUSG00000033416	15	Gucd1	ensembl_havana	protein_coding	-0.50309	4.7091	50.846	1.12112e-05	6.6237e-05	4.1789
ENSMUSG00000029465	ensembl_havana	gene	NA	NA	ENSMUSG00000029465	14	Arpc3	ensembl_havana	protein_coding	-0.539339	7.94418	50.845	1.12123e-05	6.6237e-05	4.1789
ENSMUSG00000025188	ensembl_havana	gene	NA	NA	ENSMUSG00000025188	15	Hps1	ensembl_havana	protein_coding	-0.50511	5.7398	50.8144	1.12459e-05	6.63808e-05	4.17796
ENSMUSG00000001034	ensembl_havana	gene	NA	NA	ENSMUSG00000001034	17	Mapk7	ensembl_havana	protein_coding	-0.468498	5.0281	50.7966	1.12657e-05	6.64472e-05	4.17752
ENSMUSG00000002365	ensembl_havana	gene	NA	NA	ENSMUSG00000002365	10	Snx9	ensembl_havana	protein_coding	-0.487113	6.33186	50.7726	1.12922e-05	6.65336e-05	4.17696
ENSMUSG00000038594	ensembl_havana	gene	NA	NA	ENSMUSG00000038594	9	Cep85l	ensembl_havana	protein_coding	1.20998	3.33915	50.765	1.13006e-05	6.65481e-05	4.17686
ENSMUSG00000002910	ensembl_havana	gene	NA	NA	ENSMUSG00000002910	11	Arrdc2	ensembl_havana	protein_coding	-0.92508	3.38023	50.6939	1.13797e-05	6.69784e-05	4.17407
ENSMUSG00000031299	ensembl_havana	gene	NA	NA	ENSMUSG00000031299	10	Pdha1	ensembl_havana	protein_coding	0.461922	7.07172	50.6794	1.1396e-05	6.70269e-05	4.17375
ENSMUSG00000029923	ensembl_havana	gene	NA	NA	ENSMUSG00000029923	4	Rab19	ensembl_havana	protein_coding	-0.597076	4.10771	50.6759	1.13999e-05	6.70269e-05	4.17375
ENSMUSG00000022876	ensembl_havana	gene	NA	NA	ENSMUSG00000022876	18	Samsn1	ensembl_havana	protein_coding	0.614092	6.35355	50.6633	1.14139e-05	6.70741e-05	4.17345
ENSMUSG00000027324	ensembl_havana	gene	NA	NA	ENSMUSG00000027324	1	Rpusd2	ensembl_havana	protein_coding	0.926455	3.37582	50.6239	1.14583e-05	6.71934e-05	4.17267
ENSMUSG00000068227	ensembl_havana	gene	NA	NA	ENSMUSG00000068227	9	Il2rb	ensembl_havana	protein_coding	-0.878763	10.2014	50.6261	1.14558e-05	6.71934e-05	4.17267
ENSMUSG00000051339	ensembl_havana	gene	NA	NA	ENSMUSG00000051339	10	2900026A02Rik	ensembl_havana	protein_coding	-0.840116	3.45822	50.579	1.1509e-05	6.74202e-05	4.17121
ENSMUSG00000079215	ensembl_havana	gene	NA	NA	ENSMUSG00000079215	8	Zfp664	ensembl_havana	protein_coding	0.441783	6.09352	50.5727	1.15161e-05	6.74265e-05	4.17117
ENSMUSG00000021127	ensembl_havana	gene	NA	NA	ENSMUSG00000021127	7	Zfp36l1	ensembl_havana	protein_coding	0.643731	5.961	50.5616	1.15287e-05	6.74649e-05	4.17092
ENSMUSG00000058006	ensembl_havana	gene	NA	NA	ENSMUSG00000058006	12	Mdn1	ensembl_havana	protein_coding	1.07686	6.02081	50.5312	1.15633e-05	6.76039e-05	4.17003
ENSMUSG00000031146	ensembl_havana	gene	NA	NA	ENSMUSG00000031146	6	Plp2	ensembl_havana	protein_coding	-0.484691	7.88	50.5301	1.15645e-05	6.76039e-05	4.17003
ENSMUSG00000029406	ensembl_havana	gene	NA	NA	ENSMUSG00000029406	15	Pitpnm2	ensembl_havana	protein_coding	0.482516	6.42771	50.4612	1.16433e-05	6.8029e-05	4.16731
ENSMUSG00000032657	ensembl_havana	gene	NA	NA	ENSMUSG00000032657	15	Fam189b	ensembl_havana	protein_coding	-0.487233	5.25012	50.4504	1.16557e-05	6.80659e-05	4.16707
ENSMUSG00000049922	ensembl_havana	gene	NA	NA	ENSMUSG00000049922	8	Slc35c1	ensembl_havana	protein_coding	-0.516862	5.78774	50.3776	1.17397e-05	6.84845e-05	4.16441
ENSMUSG00000020536	ensembl_havana	gene	NA	NA	ENSMUSG00000020536	12	Llgl1	ensembl_havana	protein_coding	-0.536504	5.58529	50.3574	1.17631e-05	6.85855e-05	4.16377
ENSMUSG00000022119	ensembl_havana	gene	NA	NA	ENSMUSG00000022119	15	Rbm26	ensembl_havana	protein_coding	0.744265	6.34542	50.3455	1.17769e-05	6.86303e-05	4.16348
ENSMUSG00000037013	ensembl_havana	gene	NA	NA	ENSMUSG00000037013	16	Ss18	ensembl_havana	protein_coding	-0.429815	7.12007	50.235	1.19064e-05	6.93485e-05	4.15896
ENSMUSG00000042548	ensembl_havana	gene	NA	NA	ENSMUSG00000042548	14	Asxl1	ensembl_havana	protein_coding	-0.490002	7.30178	50.2264	1.19164e-05	6.93709e-05	4.15882
ENSMUSG00000030403	ensembl_havana	gene	NA	NA	ENSMUSG00000030403	9	Vasp	ensembl_havana	protein_coding	-0.568776	8.39272	50.1736	1.19789e-05	6.96984e-05	4.15678
ENSMUSG00000003269	ensembl_havana	gene	NA	NA	ENSMUSG00000003269	17	Cyth2	ensembl_havana	protein_coding	-0.510763	5.82602	50.1424	1.2016e-05	6.98417e-05	4.15589
ENSMUSG00000007379	ensembl_havana	gene	NA	NA	ENSMUSG00000007379	15	Dennd2c	ensembl_havana	protein_coding	0.671729	4.08874	50.029	1.2152e-05	7.05583e-05	4.15145
ENSMUSG00000044456	ensembl_havana	gene	NA	NA	ENSMUSG00000044456	16	Rin3	ensembl_havana	protein_coding	-0.46456	6.02615	50.0332	1.21469e-05	7.05583e-05	4.15145
ENSMUSG00000062661	ensembl_havana	gene	NA	NA	ENSMUSG00000062661	6	Ncs1	ensembl_havana	protein_coding	0.844171	3.30866	50.016	1.21677e-05	7.0613e-05	4.15112
ENSMUSG00000027312	ensembl_havana	gene	NA	NA	ENSMUSG00000027312	14	Atrn	ensembl_havana	protein_coding	0.765469	4.79305	49.908	1.22989e-05	7.12811e-05	4.14703
ENSMUSG00000036452	ensembl_havana	gene	NA	NA	ENSMUSG00000036452	18	Arhgap26	ensembl_havana	protein_coding	-0.566371	4.42577	49.8635	1.23535e-05	7.15058e-05	4.14566
ENSMUSG00000020612	ensembl_havana	gene	NA	NA	ENSMUSG00000020612	16	Prkar1a	ensembl_havana	protein_coding	-0.42359	9.08117	49.8345	1.23892e-05	7.16755e-05	4.14463
ENSMUSG00000023951	ensembl_havana	gene	NA	NA	ENSMUSG00000023951	17	Vegfa	ensembl_havana	protein_coding	-0.558033	6.64191	49.7858	1.24495e-05	7.19871e-05	4.14275
ENSMUSG00000004394	ensembl_havana	gene	NA	NA	ENSMUSG00000004394	12	Tmed4	ensembl_havana	protein_coding	0.494262	5.64221	49.739	1.25078e-05	7.22492e-05	4.14117
ENSMUSG00000044167	ensembl_havana	gene	NA	NA	ENSMUSG00000044167	6	Foxo1	ensembl_havana	protein_coding	-0.424135	6.51892	49.7172	1.2535e-05	7.23689e-05	4.14045
ENSMUSG00000033813	ensembl_havana	gene	NA	NA	ENSMUSG00000033813	15	Tcea1	ensembl_havana	protein_coding	0.461033	7.1409	49.6753	1.25876e-05	7.25228e-05	4.13953
ENSMUSG00000019808	ensembl_havana	gene	NA	NA	ENSMUSG00000019808	8	Adat2	ensembl_havana	protein_coding	0.799586	3.92726	49.589	1.26966e-05	7.31134e-05	4.136
ENSMUSG00000032382	ensembl_havana	gene	NA	NA	ENSMUSG00000032382	14	Snx1	ensembl_havana	protein_coding	-0.396596	6.46793	49.5502	1.27459e-05	7.33595e-05	4.13454
ENSMUSG00000001482	ensembl_havana	gene	NA	NA	ENSMUSG00000001482	15	Def8	ensembl_havana	protein_coding	0.545811	4.79958	49.4411	1.28859e-05	7.41228e-05	4.13005
ENSMUSG00000029003	ensembl_havana	gene	NA	NA	ENSMUSG00000029003	11	Mad2l2	ensembl_havana	protein_coding	-0.707809	4.94953	49.4366	1.28918e-05	7.41228e-05	4.13005
ENSMUSG00000034833	ensembl_havana	gene	NA	NA	ENSMUSG00000034833	10	Tespa1	ensembl_havana	protein_coding	0.641205	5.29755	49.343	1.30135e-05	7.47568e-05	4.12635
ENSMUSG00000022283	ensembl_havana	gene	NA	NA	ENSMUSG00000022283	15	Pabpc1	ensembl_havana	protein_coding	0.464633	11.0132	49.3199	1.30437e-05	7.48671e-05	4.12571
ENSMUSG00000053898	ensembl_havana	gene	NA	NA	ENSMUSG00000053898	12	Ech1	ensembl_havana	protein_coding	-0.514865	6.79491	49.3166	1.3048e-05	7.48671e-05	4.12571
ENSMUSG00000007216	ensembl_havana	gene	NA	NA	ENSMUSG00000007216	6	Zfp775	ensembl_havana	protein_coding	-0.746631	3.80467	49.183	1.32244e-05	7.58016e-05	4.12032
ENSMUSG00000024781	ensembl_havana	gene	NA	NA	ENSMUSG00000024781	16	Lipa	ensembl_havana	protein_coding	0.436574	5.34139	49.1745	1.32359e-05	7.58282e-05	4.12017
ENSMUSG00000056116	ensembl_havana	gene	NA	NA	ENSMUSG00000056116	18	H2-T22	ensembl_havana	protein_coding	0.632998	7.35873	49.1266	1.32999e-05	7.60729e-05	4.11877
ENSMUSG00000025616	ensembl_havana	gene	NA	NA	ENSMUSG00000025616	14	Usp16	ensembl_havana	protein_coding	0.495556	5.53429	49.1171	1.33126e-05	7.60729e-05	4.11877
ENSMUSG00000028413	ensembl_havana	gene	NA	NA	ENSMUSG00000028413	13	B4galt1	ensembl_havana	protein_coding	-0.395023	6.94105	49.1178	1.33116e-05	7.60729e-05	4.11877
ENSMUSG00000032578	ensembl_havana	gene	NA	NA	ENSMUSG00000032578	7	Cish	ensembl_havana	protein_coding	-0.48104	7.73977	49.1346	1.32892e-05	7.60729e-05	4.11877
ENSMUSG00000040385	ensembl_havana	gene	NA	NA	ENSMUSG00000040385	7	Ppp1ca	ensembl_havana	protein_coding	-0.533923	9.05074	49.1196	1.33092e-05	7.60729e-05	4.11877
ENSMUSG00000034211	ensembl_havana	gene	NA	NA	ENSMUSG00000034211	14	Mrps17	ensembl_havana	protein_coding	0.504553	5.67809	49.096	1.33409e-05	7.61958e-05	4.11807
ENSMUSG00000091649	ensembl_havana	gene	NA	NA	ENSMUSG00000091649	3	Phf11b	ensembl_havana	protein_coding	-0.633566	5.4332	49.0606	1.33887e-05	7.64297e-05	4.11674
ENSMUSG00000029610	ensembl_havana	gene	NA	NA	ENSMUSG00000029610	13	Aimp2	ensembl_havana	protein_coding	-0.616441	4.61701	49.0521	1.34002e-05	7.64562e-05	4.11659
ENSMUSG00000022265	ensembl_havana	gene	NA	NA	ENSMUSG00000022265	7	Ank	ensembl_havana	protein_coding	0.61799	4.18564	49.0393	1.34174e-05	7.65156e-05	4.11625
ENSMUSG00000040681	ensembl_havana	gene	NA	NA	ENSMUSG00000040681	16	Hmgn1	ensembl_havana	protein_coding	0.434856	7.04749	49.0164	1.34486e-05	7.6615e-05	4.11569
ENSMUSG00000070697	ensembl_havana	gene	NA	NA	ENSMUSG00000070697	4	Utp3	ensembl_havana	protein_coding	-0.528876	6.50195	48.9985	1.34729e-05	7.67143e-05	4.11512
ENSMUSG00000020849	ensembl_havana	gene	NA	NA	ENSMUSG00000020849	13	Ywhae	ensembl_havana	protein_coding	-0.451987	9.1491	48.9929	1.34805e-05	7.6719e-05	4.1151
ENSMUSG00000027405	ensembl_havana	gene	NA	NA	ENSMUSG00000027405	16	Nop56	ensembl_havana	protein_coding	0.560384	8.05847	48.9628	1.35215e-05	7.6913e-05	4.114
ENSMUSG00000069808	ensembl_havana	gene	NA	NA	ENSMUSG00000069808	13	Fam57a	ensembl_havana	protein_coding	-0.805995	3.18976	48.9513	1.35373e-05	7.69634e-05	4.11372
ENSMUSG00000026639	ensembl_havana	gene	NA	NA	ENSMUSG00000026639	18	Lamb3	ensembl_havana	protein_coding	0.621997	4.75314	48.914	1.35884e-05	7.72151e-05	4.1123
ENSMUSG00000003809	ensembl_havana	gene	NA	NA	ENSMUSG00000003809	14	Gcdh	ensembl_havana	protein_coding	0.812114	4.77592	48.8845	1.3629e-05	7.74062e-05	4.11122
ENSMUSG00000037221	ensembl_havana	gene	NA	NA	ENSMUSG00000037221	13	Mospd3	ensembl_havana	protein_coding	-0.636209	5.04497	48.8736	1.36441e-05	7.74526e-05	4.11096
ENSMUSG00000049804	ensembl_havana	gene	NA	NA	ENSMUSG00000049804	9	Armcx4	ensembl_havana	protein_coding	-0.753919	4.74358	48.8528	1.36729e-05	7.75767e-05	4.11027
ENSMUSG00000062190	ensembl_havana	gene	NA	NA	ENSMUSG00000062190	12	Lancl2	ensembl_havana	protein_coding	-0.673625	3.63367	48.7662	1.37933e-05	7.82202e-05	4.10668
ENSMUSG00000037355	ensembl_havana	gene	NA	NA	ENSMUSG00000037355	14	Uvssa	ensembl_havana	protein_coding	0.757439	4.28207	48.7564	1.38069e-05	7.8258e-05	4.10647
ENSMUSG00000068184	ensembl_havana	gene	NA	NA	ENSMUSG00000068184	7	Ndufaf2	ensembl_havana	protein_coding	0.739844	3.85272	48.7493	1.38169e-05	7.8275e-05	4.10638
ENSMUSG00000028478	ensembl_havana	gene	NA	NA	ENSMUSG00000028478	18	Clta	ensembl_havana	protein_coding	-0.603257	7.74495	48.6863	1.39055e-05	7.8737e-05	4.10382
ENSMUSG00000032316	ensembl_havana	gene	NA	NA	ENSMUSG00000032316	8	Clk3	ensembl_havana	protein_coding	-0.420401	6.56414	48.6355	1.39775e-05	7.91044e-05	4.1018
ENSMUSG00000035245	ensembl_havana	gene	NA	NA	ENSMUSG00000035245	12	Eogt	ensembl_havana	protein_coding	0.737077	3.95859	48.6233	1.39948e-05	7.9162e-05	4.10148
ENSMUSG00000028412	ensembl_havana	gene	NA	NA	ENSMUSG00000028412	17	Slc44a1	ensembl_havana	protein_coding	0.708386	4.40718	48.5782	1.40592e-05	7.94863e-05	4.09971
ENSMUSG00000032652	ensembl_havana	gene	NA	NA	ENSMUSG00000032652	13	Crebl2	ensembl_havana	protein_coding	0.90694	3.65206	48.5595	1.40859e-05	7.95571e-05	4.09932
ENSMUSG00000021911	ensembl_havana	gene	NA	NA	ENSMUSG00000021911	16	Parg	ensembl_havana	protein_coding	0.457226	5.49839	48.5075	1.41607e-05	7.99143e-05	4.09738
ENSMUSG00000015314	ensembl_havana	gene	NA	NA	ENSMUSG00000015314	10	Slamf6	ensembl_havana	protein_coding	-1.0971	4.21291	48.5055	1.41635e-05	7.99143e-05	4.09738
ENSMUSG00000072235	ensembl_havana	gene	NA	NA	ENSMUSG00000072235	6	Tuba1a	ensembl_havana	protein_coding	-0.633643	7.94446	48.459	1.42307e-05	8.02534e-05	4.09554
ENSMUSG00000028180	ensembl_havana	gene	NA	NA	ENSMUSG00000028180	18	Zranb2	ensembl_havana	protein_coding	0.406098	6.98448	48.4449	1.42512e-05	8.02932e-05	4.09532
ENSMUSG00000063439	ensembl_havana	gene	NA	NA	ENSMUSG00000063439	7	B9d2	ensembl_havana	protein_coding	-0.650595	4.68391	48.4443	1.42522e-05	8.02932e-05	4.09532
ENSMUSG00000024294	ensembl_havana	gene	NA	NA	ENSMUSG00000024294	14	Mib1	ensembl_havana	protein_coding	0.631957	5.92801	48.4132	1.42974e-05	8.04671e-05	4.09438
ENSMUSG00000020075	ensembl_havana	gene	NA	NA	ENSMUSG00000020075	8	Ddx21	ensembl_havana	protein_coding	0.565669	7.96328	48.3927	1.43273e-05	8.05947e-05	4.09369
ENSMUSG00000042650	ensembl_havana	gene	NA	NA	ENSMUSG00000042650	3	Alkbh5	ensembl_havana	protein_coding	-0.627246	7.652	48.3808	1.43447e-05	8.06518e-05	4.09339
ENSMUSG00000029110	ensembl_havana	gene	NA	NA	ENSMUSG00000029110	13	Rnf4	ensembl_havana	protein_coding	0.379203	7.4182	48.3498	1.43901e-05	8.08668e-05	4.09223
ENSMUSG00000045176	ensembl_havana	gene	NA	NA	ENSMUSG00000045176	3	Borcs6	ensembl_havana	protein_coding	-0.863279	3.5801	48.2893	1.44795e-05	8.1287e-05	4.08998
ENSMUSG00000035953	ensembl_havana	gene	NA	NA	ENSMUSG00000035953	14	Pip4p1	ensembl_havana	protein_coding	-0.512909	5.05087	48.2447	1.45456e-05	8.16175e-05	4.08822
ENSMUSG00000005514	ensembl_havana	gene	NA	NA	ENSMUSG00000005514	14	Por	ensembl_havana	protein_coding	-0.707331	6.00508	48.2172	1.45866e-05	8.17652e-05	4.08743
ENSMUSG00000022214	ensembl_havana	gene	NA	NA	ENSMUSG00000022214	15	Dcaf11	ensembl_havana	protein_coding	-0.401081	5.72591	48.1716	1.46548e-05	8.20245e-05	4.08606
ENSMUSG00000029616	ensembl_havana	gene	NA	NA	ENSMUSG00000029616	9	Erp29	ensembl_havana	protein_coding	-0.611305	6.6178	48.1749	1.46499e-05	8.20245e-05	4.08606
ENSMUSG00000023206	ensembl_havana	gene	NA	NA	ENSMUSG00000023206	16	Il15ra	ensembl_havana	protein_coding	0.680437	3.62812	48.1358	1.47087e-05	8.22846e-05	4.08468
ENSMUSG00000025169	ensembl_havana	gene	NA	NA	ENSMUSG00000025169	6	Ogfod3	ensembl_havana	protein_coding	-0.707497	3.16519	48.1222	1.47291e-05	8.23578e-05	4.0843
ENSMUSG00000047036	ensembl_havana	gene	NA	NA	ENSMUSG00000047036	8	Zfp445	ensembl_havana	protein_coding	0.674948	7.18813	48.0463	1.48443e-05	8.29605e-05	4.08113
ENSMUSG00000006050	ensembl_havana	gene	NA	NA	ENSMUSG00000006050	12	Sra1	ensembl_havana	protein_coding	-0.632898	6.13625	47.9897	1.49308e-05	8.34021e-05	4.07882
ENSMUSG00000006998	ensembl_havana	gene	NA	NA	ENSMUSG00000006998	16	Psmd2	ensembl_havana	protein_coding	-0.415517	7.88926	47.961	1.49748e-05	8.36063e-05	4.07776
ENSMUSG00000004100	ensembl_havana	gene	NA	NA	ENSMUSG00000004100	12	Ppan	ensembl_havana	protein_coding	0.596934	5.99461	47.9421	1.50039e-05	8.37268e-05	4.07714
ENSMUSG00000028706	ensembl_havana	gene	NA	NA	ENSMUSG00000028706	14	Nsun4	ensembl_havana	protein_coding	0.626423	4.05996	47.9328	1.50184e-05	8.37657e-05	4.07693
ENSMUSG00000024212	ensembl_havana	gene	NA	NA	ENSMUSG00000024212	9	Mllt1	ensembl_havana	protein_coding	0.44495	5.35708	47.9015	1.50667e-05	8.39515e-05	4.07597
ENSMUSG00000025780	ensembl_havana	gene	NA	NA	ENSMUSG00000025780	7	Itih5	ensembl_havana	protein_coding	0.593538	6.20978	47.8287	1.51801e-05	8.45412e-05	4.07293
ENSMUSG00000024590	ensembl_havana	gene	NA	NA	ENSMUSG00000024590	8	Lmnb1	ensembl_havana	protein_coding	-0.442293	8.38433	47.7975	1.5229e-05	8.47292e-05	4.07197
ENSMUSG00000060519	ensembl_havana	gene	NA	NA	ENSMUSG00000060519	11	Tor3a	ensembl_havana	protein_coding	0.679997	3.33232	47.7661	1.52783e-05	8.49613e-05	4.07078
ENSMUSG00000026385	ensembl_havana	gene	NA	NA	ENSMUSG00000026385	16	Dbi	ensembl_havana	protein_coding	-0.783469	6.25236	47.7496	1.53044e-05	8.50639e-05	4.07025
ENSMUSG00000029221	ensembl_havana	gene	NA	NA	ENSMUSG00000029221	15	Slc30a9	ensembl_havana	protein_coding	-0.365687	6.39909	47.7438	1.53134e-05	8.50721e-05	4.07021
ENSMUSG00000019996	ensembl_havana	gene	NA	NA	ENSMUSG00000019996	17	Map7	ensembl_havana	protein_coding	0.81678	3.49813	47.6772	1.54191e-05	8.54894e-05	4.06809
ENSMUSG00000066357	ensembl_havana	gene	NA	NA	ENSMUSG00000066357	6	Wdr6	ensembl_havana	protein_coding	-0.514789	5.49423	47.6914	1.53965e-05	8.54894e-05	4.06809
ENSMUSG00000046432	ensembl_havana	gene	NA	NA	ENSMUSG00000046432	12	Bex3	ensembl_havana	protein_coding	-0.638878	5.96485	47.6801	1.54145e-05	8.54894e-05	4.06809
ENSMUSG00000020256	ensembl_havana	gene	NA	NA	ENSMUSG00000020256	14	Aldh1l2	ensembl_havana	protein_coding	1.57855	3.50241	47.5848	1.55671e-05	8.62673e-05	4.06415
ENSMUSG00000039182	ensembl_havana	gene	NA	NA	ENSMUSG00000039182	6	AW209491	ensembl_havana	protein_coding	0.778527	3.08307	47.5159	1.56785e-05	8.67985e-05	4.06149
ENSMUSG00000026158	ensembl_havana	gene	NA	NA	ENSMUSG00000026158	11	Ogfrl1	ensembl_havana	protein_coding	0.502257	4.15981	47.4711	1.57514e-05	8.71406e-05	4.05978
ENSMUSG00000070730	ensembl_havana	gene	NA	NA	ENSMUSG00000070730	11	Rmdn3	ensembl_havana	protein_coding	0.482013	4.90188	47.4237	1.5829e-05	8.75018e-05	4.05798
ENSMUSG00000089756	ensembl_havana	gene	NA	NA	ENSMUSG00000089756	2	Zfp966	ensembl_havana	protein_coding	1.10345	3.16243	47.4003	1.58674e-05	8.76707e-05	4.05715
ENSMUSG00000017801	ensembl_havana	gene	NA	NA	ENSMUSG00000017801	15	Mlx	ensembl_havana	protein_coding	-0.449689	4.95452	47.355	1.59422e-05	8.80404e-05	4.05532
ENSMUSG00000024074	ensembl_havana	gene	NA	NA	ENSMUSG00000024074	8	Crim1	ensembl_havana	protein_coding	0.745304	6.42386	47.3364	1.59731e-05	8.81675e-05	4.05469
ENSMUSG00000023495	ensembl_havana	gene	NA	NA	ENSMUSG00000023495	13	Pcbp4	ensembl_havana	protein_coding	-0.542023	5.2204	47.3254	1.59913e-05	8.82244e-05	4.05441
ENSMUSG00000033706	ensembl_havana	gene	NA	NA	ENSMUSG00000033706	13	Smyd5	ensembl_havana	protein_coding	0.576413	5.72102	47.3124	1.6013e-05	8.83004e-05	4.05404
ENSMUSG00000020484	ensembl_havana	gene	NA	NA	ENSMUSG00000020484	18	Xbp1	ensembl_havana	protein_coding	-0.497028	7.33664	47.2781	1.60702e-05	8.85725e-05	4.0527
ENSMUSG00000000934	ensembl_havana	gene	NA	NA	ENSMUSG00000000934	9	Top1mt	ensembl_havana	protein_coding	0.670892	3.60277	47.2581	1.61036e-05	8.86691e-05	4.05223
ENSMUSG00000024370	ensembl_havana	gene	NA	NA	ENSMUSG00000024370	17	Cdc23	ensembl_havana	protein_coding	0.451696	5.8789	47.2585	1.61029e-05	8.86691e-05	4.05223
ENSMUSG00000040710	ensembl_havana	gene	NA	NA	ENSMUSG00000040710	10	St8sia4	ensembl_havana	protein_coding	-0.684862	4.64112	47.2287	1.61529e-05	8.88965e-05	4.05112
ENSMUSG00000032198	ensembl_havana	gene	NA	NA	ENSMUSG00000032198	9	Dock6	ensembl_havana	protein_coding	-0.793359	3.71486	47.2216	1.61649e-05	8.89187e-05	4.05101
ENSMUSG00000004508	ensembl_havana	gene	NA	NA	ENSMUSG00000004508	6	Gab2	ensembl_havana	protein_coding	0.756334	4.20828	47.1972	1.6206e-05	8.90353e-05	4.05044
ENSMUSG00000041390	ensembl_havana	gene	NA	NA	ENSMUSG00000041390	18	Mdfic	ensembl_havana	protein_coding	0.582053	5.55766	47.1949	1.62099e-05	8.90353e-05	4.05044
ENSMUSG00000039810	ensembl_havana	gene	NA	NA	ENSMUSG00000039810	11	Zc3h10	ensembl_havana	protein_coding	-0.520743	4.23617	47.2005	1.62004e-05	8.90353e-05	4.05044
ENSMUSG00000007029	ensembl_havana	gene	NA	NA	ENSMUSG00000007029	16	Vars	ensembl_havana	protein_coding	-0.462089	8.90947	47.1588	1.6271e-05	8.93267e-05	4.04902
ENSMUSG00000061887	ensembl_havana	gene	NA	NA	ENSMUSG00000061887	14	Ssbp3	ensembl_havana	protein_coding	-0.402842	7.36807	47.0262	1.64975e-05	9.04813e-05	4.04344
ENSMUSG00000049882	ensembl	gene	NA	NA	ENSMUSG00000049882	9	Vcpkmt	ensembl	protein_coding	-0.595701	3.91164	46.9492	1.66309e-05	9.10788e-05	4.04058
ENSMUSG00000021493	ensembl_havana	gene	NA	NA	ENSMUSG00000021493	15	Pdlim7	ensembl_havana	protein_coding	-0.666725	3.9004	46.927	1.66696e-05	9.12462e-05	4.03979
ENSMUSG00000009013	ensembl_havana	gene	NA	NA	ENSMUSG00000009013	5	Dynll1	ensembl_havana	protein_coding	-0.550051	6.79321	46.9109	1.66976e-05	9.13104e-05	4.03948
ENSMUSG00000051154	ensembl_havana	gene	NA	NA	ENSMUSG00000051154	11	Commd3	ensembl_havana	protein_coding	0.560394	6.70214	46.861	1.6785e-05	9.17432e-05	4.03743
ENSMUSG00000026317	ensembl_havana	gene	NA	NA	ENSMUSG00000026317	7	Cln8	ensembl_havana	protein_coding	0.731158	3.63085	46.8157	1.68649e-05	9.21348e-05	4.03558
ENSMUSG00000003308	ensembl_havana	gene	NA	NA	ENSMUSG00000003308	15	Keap1	ensembl_havana	protein_coding	-0.404848	6.0277	46.8102	1.68747e-05	9.21433e-05	4.03554
ENSMUSG00000031156	ensembl_havana	gene	NA	NA	ENSMUSG00000031156	18	Slc35a2	ensembl_havana	protein_coding	-0.608688	5.13264	46.7837	1.69215e-05	9.23091e-05	4.03476
ENSMUSG00000030966	ensembl_havana	gene	NA	NA	ENSMUSG00000030966	13	Trim21	ensembl_havana	protein_coding	0.548818	4.05603	46.6968	1.70767e-05	9.31098e-05	4.031
ENSMUSG00000032126	ensembl_havana	gene	NA	NA	ENSMUSG00000032126	16	Hmbs	ensembl_havana	protein_coding	-0.535543	5.38555	46.6678	1.71287e-05	9.33483e-05	4.02989
ENSMUSG00000033904	ensembl_havana	gene	NA	NA	ENSMUSG00000033904	16	Ccp110	ensembl_havana	protein_coding	0.747198	5.88571	46.5709	1.73042e-05	9.41748e-05	4.02607
ENSMUSG00000033059	ensembl_havana	gene	NA	NA	ENSMUSG00000033059	7	Pygb	ensembl_havana	protein_coding	-0.429862	7.0586	46.5701	1.73057e-05	9.41748e-05	4.02607
ENSMUSG00000003208	ensembl_havana	gene	NA	NA	ENSMUSG00000003208	9	Yju2	ensembl_havana	protein_coding	0.602836	3.8488	46.5524	1.73379e-05	9.4282e-05	4.02557
ENSMUSG00000007833	ensembl_havana	gene	NA	NA	ENSMUSG00000007833	15	Aldh16a1	ensembl_havana	protein_coding	-0.682008	5.03858	46.55	1.73422e-05	9.4282e-05	4.02557
ENSMUSG00000053799	ensembl_havana	gene	NA	NA	ENSMUSG00000053799	7	Exoc6	ensembl_havana	protein_coding	-0.512995	5.43616	46.5176	1.74016e-05	9.4559e-05	4.0243
ENSMUSG00000020492	ensembl_havana	gene	NA	NA	ENSMUSG00000020492	11	Ska2	ensembl_havana	protein_coding	0.531164	5.59998	46.4392	1.7546e-05	9.5251e-05	4.02113
ENSMUSG00000060739	ensembl_havana	gene	NA	NA	ENSMUSG00000060739	8	Nsa2	ensembl_havana	protein_coding	0.577277	8.37866	46.3966	1.7625e-05	9.56333e-05	4.01939
ENSMUSG00000032320	ensembl_havana	gene	NA	NA	ENSMUSG00000032320	7	Rcn2	ensembl_havana	protein_coding	0.449552	5.28094	46.39	1.76373e-05	9.56535e-05	4.0193
ENSMUSG00000036327	ensembl_havana	gene	NA	NA	ENSMUSG00000036327	18	Qsox2	ensembl_havana	protein_coding	0.587942	3.93909	46.3702	1.76743e-05	9.57151e-05	4.01902
ENSMUSG00000021270	ensembl_havana	gene	NA	NA	ENSMUSG00000021270	13	Hsp90aa1	ensembl_havana	protein_coding	-0.51781	9.79196	46.3744	1.76664e-05	9.57151e-05	4.01902
ENSMUSG00000023048	ensembl_havana	gene	NA	NA	ENSMUSG00000023048	13	Prr13	ensembl_havana	protein_coding	-0.527473	7.4871	46.3742	1.76668e-05	9.57151e-05	4.01902
ENSMUSG00000028278	ensembl_havana	gene	NA	NA	ENSMUSG00000028278	14	Rragd	ensembl_havana	protein_coding	-0.856332	3.48799	46.326	1.7757e-05	9.61167e-05	4.0172
ENSMUSG00000038271	ensembl_havana	gene	NA	NA	ENSMUSG00000038271	17	Iffo1	ensembl_havana	protein_coding	0.857366	4.572	46.2643	1.78733e-05	9.6667e-05	4.01472
ENSMUSG00000043090	ensembl_havana	gene	NA	NA	ENSMUSG00000043090	18	Zfp866	ensembl_havana	protein_coding	0.763879	3.52558	46.2628	1.7876e-05	9.6667e-05	4.01472
ENSMUSG00000037674	ensembl_havana	gene	NA	NA	ENSMUSG00000037674	15	Rfx7	ensembl_havana	protein_coding	0.666002	7.01185	46.2439	1.79119e-05	9.68144e-05	4.01406
ENSMUSG00000017176	ensembl_havana	gene	NA	NA	ENSMUSG00000017176	17	Nt5c3b	ensembl_havana	protein_coding	-0.487594	5.71008	46.2111	1.79742e-05	9.70573e-05	4.01297
ENSMUSG00000060147	ensembl_havana	gene	NA	NA	ENSMUSG00000060147	15	Serpinb6a	ensembl_havana	protein_coding	-0.462455	5.23239	46.1459	1.80988e-05	9.75889e-05	4.0106
ENSMUSG00000059842	ensembl_havana	gene	NA	NA	ENSMUSG00000059842	12	Zfp341	ensembl_havana	protein_coding	0.606301	3.50573	46.1299	1.81297e-05	9.77079e-05	4.01007
ENSMUSG00000018433	ensembl_havana	gene	NA	NA	ENSMUSG00000018433	14	Nol11	ensembl_havana	protein_coding	0.542595	5.52189	46.1149	1.81585e-05	9.7816e-05	4.00959
ENSMUSG00000026399	ensembl_havana	gene	NA	NA	ENSMUSG00000026399	12	Cd55	ensembl_havana	protein_coding	1.21135	4.51288	46.0343	1.83146e-05	9.86095e-05	4.00608
ENSMUSG00000078517	ensembl_havana	gene	NA	NA	ENSMUSG00000078517	12	Emc1	ensembl_havana	protein_coding	0.561676	5.18099	45.9869	1.8407e-05	9.90027e-05	4.00435
ENSMUSG00000045348	ensembl_havana	gene	NA	NA	ENSMUSG00000045348	16	Nyap1	ensembl_havana	protein_coding	-0.737517	3.11148	45.9832	1.84142e-05	9.90027e-05	4.00435
ENSMUSG00000071359	ensembl_havana	gene	NA	NA	ENSMUSG00000071359	13	Tbpl1	ensembl_havana	protein_coding	0.59211	5.22128	45.964	1.8452e-05	9.91583e-05	4.00367
ENSMUSG00000023915	ensembl_havana	gene	NA	NA	ENSMUSG00000023915	5	Tnfrsf21	ensembl_havana	protein_coding	0.823138	3.88093	45.8951	1.85877e-05	9.95223e-05	4.00208
ENSMUSG00000033760	ensembl_havana	gene	NA	NA	ENSMUSG00000033760	17	Rbm4b	ensembl_havana	protein_coding	0.585721	4.43437	45.8935	1.85909e-05	9.95223e-05	4.00208
ENSMUSG00000031617	ensembl_havana	gene	NA	NA	ENSMUSG00000031617	16	Tmem184c	ensembl_havana	protein_coding	0.551349	5.17101	45.9013	1.85754e-05	9.95223e-05	4.00208
ENSMUSG00000027787	ensembl_havana	gene	NA	NA	ENSMUSG00000027787	14	Nmd3	ensembl_havana	protein_coding	0.394404	5.76954	45.903	1.85721e-05	9.95223e-05	4.00208
ENSMUSG00000024858	ensembl_havana	gene	NA	NA	ENSMUSG00000024858	14	Grk2	ensembl_havana	protein_coding	-0.425235	9.1413	45.9053	1.85676e-05	9.95223e-05	4.00208
ENSMUSG00000043257	ensembl_havana	gene	NA	NA	ENSMUSG00000043257	15	Pigv	ensembl_havana	protein_coding	-0.510558	3.96314	45.8958	1.85863e-05	9.95223e-05	4.00208
ENSMUSG00000036073	ensembl_havana	gene	NA	NA	ENSMUSG00000036073	17	Galt	ensembl_havana	protein_coding	-0.551628	4.01465	45.9072	1.85638e-05	9.95223e-05	4.00208
ENSMUSG00000027636	ensembl_havana	gene	NA	NA	ENSMUSG00000027636	11	Sla2	ensembl_havana	protein_coding	-0.470927	6.08873	45.8642	1.86489e-05	9.97851e-05	4.00093
ENSMUSG00000029267	ensembl_havana	gene	NA	NA	ENSMUSG00000029267	17	Mtf2	ensembl_havana	protein_coding	0.611341	6.4155	45.8589	1.86595e-05	9.9794e-05	4.0009
ENSMUSG00000032040	ensembl_havana	gene	NA	NA	ENSMUSG00000032040	15	Dcps	ensembl_havana	protein_coding	-0.516154	6.3773	45.8403	1.86966e-05	9.99447e-05	4.00024
ENSMUSG00000021245	ensembl_havana	gene	NA	NA	ENSMUSG00000021245	15	Mlh3	ensembl_havana	protein_coding	0.522293	3.95323	45.8133	1.87505e-05	0.000100185	3.9992
ENSMUSG00000035725	ensembl_havana	gene	NA	NA	ENSMUSG00000035725	13	Prkx	ensembl_havana	protein_coding	-0.700009	4.85546	45.7695	1.88384e-05	0.000100462	3.998
ENSMUSG00000042350	ensembl_havana	gene	NA	NA	ENSMUSG00000042350	13	Arel1	ensembl_havana	protein_coding	0.643984	6.2435	45.7414	1.88949e-05	0.000100716	3.9969
ENSMUSG00000031827	ensembl_havana	gene	NA	NA	ENSMUSG00000031827	13	Cotl1	ensembl_havana	protein_coding	-0.573884	8.40308	45.7364	1.8905e-05	0.000100722	3.99688
ENSMUSG00000045917	ensembl_havana	gene	NA	NA	ENSMUSG00000045917	17	Tmem268	ensembl_havana	protein_coding	0.646762	4.16489	45.7062	1.89661e-05	0.000100999	3.99568
ENSMUSG00000021556	ensembl_havana	gene	NA	NA	ENSMUSG00000021556	12	Golm1	ensembl_havana	protein_coding	-0.521196	4.43632	45.6965	1.89857e-05	0.000101055	3.99544
ENSMUSG00000017747	ensembl_havana	gene	NA	NA	ENSMUSG00000017747	13	Ghdc	ensembl_havana	protein_coding	-0.577501	3.52413	45.6811	1.90171e-05	0.000101174	3.99493
ENSMUSG00000058672	ensembl_havana	gene	NA	NA	ENSMUSG00000058672	7	Tubb2a	ensembl_havana	protein_coding	0.524659	4.64195	45.6422	1.90963e-05	0.000101499	3.99354
ENSMUSG00000019866	ensembl_havana	gene	NA	NA	ENSMUSG00000019866	14	Crybg1	ensembl_havana	protein_coding	-0.403283	7.0148	45.6449	1.90908e-05	0.000101499	3.99354
ENSMUSG00000063894	ensembl_havana	gene	NA	NA	ENSMUSG00000063894	15	Zkscan8	ensembl_havana	protein_coding	1.20236	3.90917	45.6296	1.91222e-05	0.000101588	3.99316
ENSMUSG00000028233	ensembl_havana	gene	NA	NA	ENSMUSG00000028233	6	Tgs1	ensembl_havana	protein_coding	0.6882	5.15692	45.5707	1.9243e-05	0.000102133	3.99083
ENSMUSG00000025995	ensembl_havana	gene	NA	NA	ENSMUSG00000025995	16	Wdr75	ensembl_havana	protein_coding	0.547692	5.54433	45.5332	1.93205e-05	0.000102496	3.98929
ENSMUSG00000020097	ensembl_havana	gene	NA	NA	ENSMUSG00000020097	14	Sgpl1	ensembl_havana	protein_coding	0.557524	5.28015	45.5132	1.93621e-05	0.000102668	3.98857
ENSMUSG00000029599	ensembl_havana	gene	NA	NA	ENSMUSG00000029599	13	Ddx54	ensembl_havana	protein_coding	-0.571708	6.31667	45.4366	1.95218e-05	0.000103416	3.98541
ENSMUSG00000038696	ensembl_havana	gene	NA	NA	ENSMUSG00000038696	14	Mapkap1	ensembl_havana	protein_coding	0.405934	5.51957	45.4188	1.95592e-05	0.000103566	3.98478
ENSMUSG00000003929	ensembl_havana	gene	NA	NA	ENSMUSG00000003929	11	Zfp81	ensembl_havana	protein_coding	0.744216	3.7075	45.3034	1.98033e-05	0.00010471	3.98001
ENSMUSG00000067942	ensembl_havana	gene	NA	NA	ENSMUSG00000067942	6	Zfp160	ensembl_havana	protein_coding	0.677722	3.73023	45.3102	1.9789e-05	0.00010471	3.98001
ENSMUSG00000116165	ensembl_havana	gene	NA	NA	ENSMUSG00000116165	1	Pdxp	ensembl_havana	protein_coding	-0.762529	4.22356	45.2429	1.99327e-05	0.000105294	3.9776
ENSMUSG00000046295	ensembl_havana	gene	NA	NA	ENSMUSG00000046295	13	Ankle1	ensembl_havana	protein_coding	0.511198	5.05068	45.1337	2.0169e-05	0.000106492	3.97268
ENSMUSG00000024677	ensembl_havana	gene	NA	NA	ENSMUSG00000024677	13	Ms4a6b	ensembl_havana	protein_coding	0.608121	7.11203	45.1075	2.02262e-05	0.000106744	3.97166
ENSMUSG00000053310	ensembl_havana	gene	NA	NA	ENSMUSG00000053310	11	Nrgn	ensembl_havana	protein_coding	0.912247	4.8112	45.0402	2.03737e-05	0.000107454	3.96878
ENSMUSG00000026427	ensembl_havana	gene	NA	NA	ENSMUSG00000026427	16	Eif2d	ensembl_havana	protein_coding	0.441459	6.42989	45.0373	2.03801e-05	0.000107454	3.96878
ENSMUSG00000054237	ensembl_havana	gene	NA	NA	ENSMUSG00000054237	6	Fra10ac1	ensembl_havana	protein_coding	0.554102	4.62288	45.008	2.04448e-05	0.000107745	3.9676
ENSMUSG00000020564	ensembl_havana	gene	NA	NA	ENSMUSG00000020564	17	Atxn7l1	ensembl_havana	protein_coding	-0.657619	5.86721	44.9915	2.04813e-05	0.000107835	3.96724
ENSMUSG00000000901	ensembl_havana	gene	NA	NA	ENSMUSG00000000901	17	Mmp11	ensembl_havana	protein_coding	0.81047	3.19196	44.983	2.05002e-05	0.000107853	3.96717
ENSMUSG00000020964	ensembl_havana	gene	NA	NA	ENSMUSG00000020964	14	Sel1l	ensembl_havana	protein_coding	0.623555	6.68655	44.9813	2.05039e-05	0.000107853	3.96717
ENSMUSG00000089824	ensembl_havana	gene	NA	NA	ENSMUSG00000089824	10	Rbm12	ensembl_havana	protein_coding	0.547777	4.27433	44.9665	2.0537e-05	0.000107976	3.96667
ENSMUSG00000014226	ensembl_havana	gene	NA	NA	ENSMUSG00000014226	10	Cacybp	ensembl_havana	protein_coding	0.443636	6.37696	44.9358	2.06052e-05	0.000108233	3.96564
ENSMUSG00000068267	ensembl_havana	gene	NA	NA	ENSMUSG00000068267	5	Cenpb	ensembl_havana	protein_coding	-0.628781	6.29857	44.9373	2.0602e-05	0.000108233	3.96564
ENSMUSG00000078898	ensembl_havana	gene	NA	NA	ENSMUSG00000078898	9	Zfp968	ensembl_havana	protein_coding	1.07662	3.13096	44.9292	2.062e-05	0.00010826	3.96553
ENSMUSG00000047675	ensembl_havana	gene	NA	NA	ENSMUSG00000047675	15	Rps8	ensembl_havana	protein_coding	0.642487	10.8227	44.8527	2.07918e-05	0.000109097	3.96219
ENSMUSG00000027108	ensembl_havana	gene	NA	NA	ENSMUSG00000027108	15	Ola1	ensembl_havana	protein_coding	0.380292	6.51234	44.8476	2.08032e-05	0.000109097	3.96219
ENSMUSG00000035941	ensembl_havana	gene	NA	NA	ENSMUSG00000035941	15	Ibtk	ensembl_havana	protein_coding	0.537162	5.85758	44.8106	2.08869e-05	0.000109456	3.96076
ENSMUSG00000051346	ensembl_havana	gene	NA	NA	ENSMUSG00000051346	9	Spryd4	ensembl_havana	protein_coding	0.796406	3.12481	44.7527	2.10188e-05	0.000110022	3.95852
ENSMUSG00000038506	ensembl_havana	gene	NA	NA	ENSMUSG00000038506	13	Dcun1d2	ensembl_havana	protein_coding	0.713954	3.9645	44.7579	2.10069e-05	0.000110022	3.95852
ENSMUSG00000033628	ensembl_havana	gene	NA	NA	ENSMUSG00000033628	15	Pik3c3	ensembl_havana	protein_coding	-0.415601	5.38516	44.7502	2.10245e-05	0.000110022	3.95852
ENSMUSG00000022018	ensembl_havana	gene	NA	NA	ENSMUSG00000022018	7	Rgcc	ensembl_havana	protein_coding	-0.852873	4.50863	44.7379	2.10526e-05	0.000110118	3.95814
ENSMUSG00000029401	ensembl_havana	gene	NA	NA	ENSMUSG00000029401	8	Rilpl2	ensembl_havana	protein_coding	-0.558478	6.76677	44.7279	2.10755e-05	0.000110186	3.95787
ENSMUSG00000046351	ensembl_havana	gene	NA	NA	ENSMUSG00000046351	11	Zfp322a	ensembl_havana	protein_coding	0.619856	4.16498	44.6479	2.12598e-05	0.000110994	3.9547
ENSMUSG00000023971	ensembl_havana	gene	NA	NA	ENSMUSG00000023971	9	Rrp36	ensembl_havana	protein_coding	0.49333	5.08881	44.6511	2.12525e-05	0.000110994	3.9547
ENSMUSG00000036138	ensembl_havana	gene	NA	NA	ENSMUSG00000036138	16	Acaa1a	ensembl_havana	protein_coding	-0.6027	5.96707	44.6375	2.12839e-05	0.000111068	3.95441
ENSMUSG00000034850	ensembl_havana	gene	NA	NA	ENSMUSG00000034850	15	Tmem127	ensembl_havana	protein_coding	0.489497	6.11408	44.6009	2.13691e-05	0.00011146	3.95288
ENSMUSG00000022184	ensembl_havana	gene	NA	NA	ENSMUSG00000022184	8	Fbxo4	ensembl_havana	protein_coding	-0.70539	3.4855	44.5667	2.14487e-05	0.000111796	3.95157
ENSMUSG00000025132	ensembl_havana	gene	NA	NA	ENSMUSG00000025132	13	Arhgdia	ensembl_havana	protein_coding	-0.638522	9.37727	44.5407	2.15097e-05	0.000112037	3.95064
ENSMUSG00000039908	ensembl_havana	gene	NA	NA	ENSMUSG00000039908	14	Slc26a11	ensembl_havana	protein_coding	-0.733589	3.34573	44.528	2.15395e-05	0.00011214	3.95024
ENSMUSG00000028822	ensembl_havana	gene	NA	NA	ENSMUSG00000028822	11	Tmem50a	ensembl_havana	protein_coding	-0.518786	7.23873	44.4886	2.16324e-05	0.000112571	3.94857
ENSMUSG00000040043	ensembl_havana	gene	NA	NA	ENSMUSG00000040043	16	Rbms2	ensembl_havana	protein_coding	0.462656	4.7508	44.4805	2.16515e-05	0.000112618	3.94839
ENSMUSG00000086784	ensembl_havana	gene	NA	NA	ENSMUSG00000086784	2	Isoc2a	ensembl_havana	protein_coding	-0.529749	4.89241	44.4655	2.16871e-05	0.00011275	3.94788
ENSMUSG00000028599	ensembl_havana	gene	NA	NA	ENSMUSG00000028599	10	Tnfrsf1b	ensembl_havana	protein_coding	-0.445586	6.6376	44.4505	2.17227e-05	0.000112883	3.94737
ENSMUSG00000021365	ensembl_havana	gene	NA	NA	ENSMUSG00000021365	15	Nedd9	ensembl_havana	protein_coding	0.66261	5.99415	44.438	2.17522e-05	0.000112984	3.94698
ENSMUSG00000048379	ensembl_havana	gene	NA	NA	ENSMUSG00000048379	9	Socs4	ensembl_havana	protein_coding	0.679985	5.6333	44.4334	2.17632e-05	0.000112989	3.94696
ENSMUSG00000002733	ensembl_havana	gene	NA	NA	ENSMUSG00000002733	8	Plekha3	ensembl_havana	protein_coding	0.461076	4.65201	44.3335	2.20025e-05	0.000114125	3.94262
ENSMUSG00000073423	ensembl_havana	gene	NA	NA	ENSMUSG00000073423	10	Zfp414	ensembl_havana	protein_coding	-0.511516	4.80469	44.3349	2.1999e-05	0.000114125	3.94262
ENSMUSG00000028656	ensembl_havana	gene	NA	NA	ENSMUSG00000028656	14	Cap1	ensembl_havana	protein_coding	-0.375629	8.80041	44.2949	2.20957e-05	0.00011447	3.94131
ENSMUSG00000021576	ensembl_havana	gene	NA	NA	ENSMUSG00000021576	6	Pdcd6	ensembl_havana	protein_coding	-0.482023	6.26311	44.2984	2.20873e-05	0.00011447	3.94131
ENSMUSG00000078439	ensembl_havana	gene	NA	NA	ENSMUSG00000078439	9	Smim24	ensembl_havana	protein_coding	-1.08613	3.15985	44.2932	2.20997e-05	0.00011447	3.94131
ENSMUSG00000057963	ensembl_havana	gene	NA	NA	ENSMUSG00000057963	9	Itpk1	ensembl_havana	protein_coding	-0.444475	5.40807	44.2619	2.21759e-05	0.000114811	3.94002
ENSMUSG00000027677	ensembl_havana	gene	NA	NA	ENSMUSG00000027677	17	Ttc14	ensembl_havana	protein_coding	0.590986	6.71735	44.2318	2.2249e-05	0.000115137	3.93879
ENSMUSG00000068923	ensembl_havana	gene	NA	NA	ENSMUSG00000068923	14	Syt11	ensembl_havana	protein_coding	-0.561378	3.73596	44.1715	2.23969e-05	0.000115849	3.93611
ENSMUSG00000041506	ensembl_havana	gene	NA	NA	ENSMUSG00000041506	15	Rrp9	ensembl_havana	protein_coding	0.619093	5.69691	44.13	2.24993e-05	0.000116325	3.93433
ENSMUSG00000051817	ensembl_havana	gene	NA	NA	ENSMUSG00000051817	8	Sox12	ensembl_havana	protein_coding	0.543203	4.41991	44.0705	2.26471e-05	0.00011698	3.93189
ENSMUSG00000050549	ensembl_havana	gene	NA	NA	ENSMUSG00000050549	8	Fam241a	ensembl_havana	protein_coding	-0.584042	3.86595	44.0481	2.27028e-05	0.000117214	3.93102
ENSMUSG00000074604	ensembl_havana	gene	NA	NA	ENSMUSG00000074604	9	Mgst2	ensembl_havana	protein_coding	-0.787146	6.52193	43.9872	2.28556e-05	0.000117948	3.92831
ENSMUSG00000001138	ensembl_havana	gene	NA	NA	ENSMUSG00000001138	13	Cnnm3	ensembl_havana	protein_coding	0.459957	4.58411	43.9736	2.28901e-05	0.000118017	3.92805
ENSMUSG00000039886	ensembl_havana	gene	NA	NA	ENSMUSG00000039886	8	Tmem120a	ensembl_havana	protein_coding	0.655411	4.6926	43.9373	2.29817e-05	0.000118435	3.92652
ENSMUSG00000032515	ensembl_havana	gene	NA	NA	ENSMUSG00000032515	8	Csrnp1	ensembl_havana	protein_coding	-0.543371	7.21258	43.915	2.30384e-05	0.000118673	3.92565
ENSMUSG00000028927	ensembl_havana	gene	NA	NA	ENSMUSG00000028927	6	Padi2	ensembl_havana	protein_coding	0.344954	7.50466	43.907	2.30589e-05	0.000118723	3.92546
ENSMUSG00000062825	ensembl_havana	gene	NA	NA	ENSMUSG00000062825	15	Actg1	ensembl_havana	protein_coding	-0.638107	12.0472	43.8404	2.32291e-05	0.00011949	3.92267
ENSMUSG00000040270	ensembl_havana	gene	NA	NA	ENSMUSG00000040270	16	Bach2	ensembl_havana	protein_coding	0.597378	5.43294	43.8354	2.32418e-05	0.000119496	3.92265
ENSMUSG00000034430	ensembl_havana	gene	NA	NA	ENSMUSG00000034430	16	Zxdc	ensembl_havana	protein_coding	0.512991	4.14448	43.8316	2.32516e-05	0.000119496	3.92265
ENSMUSG00000036323	ensembl_havana	gene	NA	NA	ENSMUSG00000036323	14	Srp72	ensembl_havana	protein_coding	0.533264	8.26529	43.7665	2.34195e-05	0.000120193	3.92012
ENSMUSG00000023942	ensembl_havana	gene	NA	NA	ENSMUSG00000023942	15	Slc29a1	ensembl_havana	protein_coding	0.387933	6.22809	43.75	2.34624e-05	0.000120358	3.91953
ENSMUSG00000031812	ensembl_havana	gene	NA	NA	ENSMUSG00000031812	16	Map1lc3b	ensembl_havana	protein_coding	-0.505779	6.44609	43.7377	2.34944e-05	0.000120467	3.91913
ENSMUSG00000041594	ensembl_havana	gene	NA	NA	ENSMUSG00000041594	18	Tmtc4	ensembl_havana	protein_coding	0.749189	3.26267	43.7119	2.35617e-05	0.000120756	3.91809
ENSMUSG00000039270	ensembl_havana	gene	NA	NA	ENSMUSG00000039270	9	Megf9	ensembl_havana	protein_coding	0.790595	3.60174	43.6653	2.36837e-05	0.000121326	3.91605
ENSMUSG00000001588	ensembl_havana	gene	NA	NA	ENSMUSG00000001588	12	Acap1	ensembl_havana	protein_coding	-0.523413	8.50748	43.6487	2.37273e-05	0.000121494	3.91545
ENSMUSG00000022895	ensembl_havana	gene	NA	NA	ENSMUSG00000022895	16	Ets2	ensembl_havana	protein_coding	0.47567	4.76229	43.6185	2.38069e-05	0.000121796	3.91437
ENSMUSG00000025171	ensembl_havana	gene	NA	NA	ENSMUSG00000025171	2	Ubtd1	ensembl_havana	protein_coding	-0.547328	4.6492	43.618	2.38081e-05	0.000121796	3.91437
ENSMUSG00000041733	ensembl_havana	gene	NA	NA	ENSMUSG00000041733	10	Coq5	ensembl_havana	protein_coding	0.434122	4.95804	43.5331	2.40337e-05	0.000122894	3.91047
ENSMUSG00000059518	ensembl_havana	gene	NA	NA	ENSMUSG00000059518	14	Znhit1	ensembl_havana	protein_coding	-0.676746	5.23329	43.5263	2.40519e-05	0.000122931	3.91034
ENSMUSG00000033809	ensembl_havana	gene	NA	NA	ENSMUSG00000033809	15	Alg3	ensembl_havana	protein_coding	0.609321	4.25954	43.5134	2.40864e-05	0.000123051	3.90992
ENSMUSG00000033487	ensembl_havana	gene	NA	NA	ENSMUSG00000033487	14	Fndc3a	ensembl_havana	protein_coding	-0.730976	7.53416	43.5013	2.41187e-05	0.00012316	3.90953
ENSMUSG00000058443	ensembl_havana	gene	NA	NA	ENSMUSG00000058443	5	Rpl10-ps3	ensembl_havana	protein_coding	0.643738	5.98978	43.4891	2.41517e-05	0.000123272	3.90914
ENSMUSG00000028431	ensembl_havana	gene	NA	NA	ENSMUSG00000028431	11	Elp1	ensembl_havana	protein_coding	0.554759	5.52635	43.4772	2.41834e-05	0.000123377	3.90876
ENSMUSG00000020528	ensembl_havana	gene	NA	NA	ENSMUSG00000020528	14	Prpsap2	ensembl_havana	protein_coding	0.418272	5.06369	43.4637	2.422e-05	0.000123451	3.9085
ENSMUSG00000032089	ensembl_havana	gene	NA	NA	ENSMUSG00000032089	16	Il10ra	ensembl_havana	protein_coding	-0.553757	5.61596	43.467	2.4211e-05	0.000123451	3.9085
ENSMUSG00000037366	ensembl_havana	gene	NA	NA	ENSMUSG00000037366	14	Pafah2	ensembl_havana	protein_coding	0.772984	3.104	43.4473	2.4264e-05	0.000123619	3.90791
ENSMUSG00000022992	ensembl_havana	gene	NA	NA	ENSMUSG00000022992	17	Kansl2	ensembl_havana	protein_coding	0.401415	5.76752	43.3218	2.46059e-05	0.000125304	3.90203
ENSMUSG00000030598	ensembl_havana	gene	NA	NA	ENSMUSG00000030598	15	Fbxo17	ensembl_havana	protein_coding	-0.715655	3.41651	43.3139	2.46277e-05	0.000125358	3.90185
ENSMUSG00000064030	ensembl_havana	gene	NA	NA	ENSMUSG00000064030	15	Pym1	ensembl_havana	protein_coding	-0.70186	5.97699	43.3032	2.4657e-05	0.000125393	3.90173
ENSMUSG00000027082	ensembl_havana	gene	NA	NA	ENSMUSG00000027082	15	Tfpi	ensembl_havana	protein_coding	0.997281	3.08801	43.2474	2.4811e-05	0.000125962	3.89976
ENSMUSG00000046573	ensembl_havana	gene	NA	NA	ENSMUSG00000046573	7	Lyrm4	ensembl_havana	protein_coding	0.615304	3.55316	43.2493	2.48057e-05	0.000125962	3.89976
ENSMUSG00000015143	ensembl_havana	gene	NA	NA	ENSMUSG00000015143	15	Actn1	ensembl_havana	protein_coding	0.390094	5.80628	43.2464	2.48139e-05	0.000125962	3.89976
ENSMUSG00000016526	ensembl_havana	gene	NA	NA	ENSMUSG00000016526	8	Dyrk3	ensembl_havana	protein_coding	0.572876	4.84259	43.2298	2.48598e-05	0.00012608	3.89935
ENSMUSG00000022404	ensembl_havana	gene	NA	NA	ENSMUSG00000022404	8	Slc25a17	ensembl_havana	protein_coding	0.497413	5.96911	43.174	2.50155e-05	0.000126812	3.89684
ENSMUSG00000033530	ensembl_havana	gene	NA	NA	ENSMUSG00000033530	8	Ttc7b	ensembl_havana	protein_coding	0.526993	5.22079	43.0698	2.5309e-05	0.000128068	3.89256
ENSMUSG00000008136	ensembl_havana	gene	NA	NA	ENSMUSG00000008136	14	Fhl2	ensembl_havana	protein_coding	-0.922452	3.01961	43.0487	2.53691e-05	0.000128256	3.89192
ENSMUSG00000043061	ensembl_havana	gene	NA	NA	ENSMUSG00000043061	10	Tmem18	ensembl_havana	protein_coding	0.54495	4.6295	43.0333	2.54129e-05	0.00012842	3.89137
ENSMUSG00000021577	ensembl_havana	gene	NA	NA	ENSMUSG00000021577	14	Sdha	ensembl_havana	protein_coding	-0.362787	7.82662	43.0035	2.54979e-05	0.000128733	3.89031
ENSMUSG00000066798	ensembl_havana	gene	NA	NA	ENSMUSG00000066798	3	Zbtb6	ensembl_havana	protein_coding	0.64589	4.30546	42.9943	2.55242e-05	0.000128807	3.89006
ENSMUSG00000010054	ensembl_havana	gene	NA	NA	ENSMUSG00000010054	4	Tusc2	ensembl_havana	protein_coding	0.789592	3.37841	42.981	2.55625e-05	0.000128884	3.8898
ENSMUSG00000020895	ensembl_havana	gene	NA	NA	ENSMUSG00000020895	14	Tmem107	ensembl_havana	protein_coding	-0.519752	4.38941	42.9081	2.57727e-05	0.000129827	3.88664
ENSMUSG00000006127	ensembl_havana	gene	NA	NA	ENSMUSG00000006127	9	Inpp5k	ensembl_havana	protein_coding	-0.580857	5.36554	42.9109	2.57647e-05	0.000129827	3.88664
ENSMUSG00000027199	ensembl_havana	gene	NA	NA	ENSMUSG00000027199	14	Gatm	ensembl_havana	protein_coding	-0.719078	3.72237	42.8967	2.58057e-05	0.000129922	3.88632
ENSMUSG00000028093	ensembl_havana	gene	NA	NA	ENSMUSG00000028093	15	Acp6	ensembl_havana	protein_coding	-0.42789	5.56897	42.8887	2.58289e-05	0.000129934	3.88628
ENSMUSG00000031826	ensembl_havana	gene	NA	NA	ENSMUSG00000031826	20	Usp10	ensembl_havana	protein_coding	0.556882	5.83903	42.8747	2.58698e-05	0.000130082	3.88578
ENSMUSG00000026222	ensembl_havana	gene	NA	NA	ENSMUSG00000026222	16	Sp100	ensembl_havana	protein_coding	-0.394062	7.04288	42.8642	2.59002e-05	0.000130176	3.88547
ENSMUSG00000031633	ensembl_havana	gene	NA	NA	ENSMUSG00000031633	4	Slc25a4	ensembl_havana	protein_coding	-0.4346	8.04245	42.8585	2.59168e-05	0.000130201	3.88538
ENSMUSG00000029201	ensembl_havana	gene	NA	NA	ENSMUSG00000029201	14	Ugdh	ensembl_havana	protein_coding	-0.405062	5.93647	42.8392	2.59733e-05	0.000130426	3.88463
ENSMUSG00000025880	ensembl_havana	gene	NA	NA	ENSMUSG00000025880	11	Smad7	ensembl_havana	protein_coding	-0.67056	5.0129	42.824	2.60177e-05	0.000130591	3.88409
ENSMUSG00000041168	ensembl_havana	gene	NA	NA	ENSMUSG00000041168	10	Lonp1	ensembl_havana	protein_coding	-0.412361	8.32637	42.7904	2.61163e-05	0.000131027	3.88264
ENSMUSG00000002797	ensembl_havana	gene	NA	NA	ENSMUSG00000002797	9	Ggct	ensembl_havana	protein_coding	0.825964	3.6443	42.7748	2.61623e-05	0.000131199	3.88207
ENSMUSG00000032252	ensembl_havana	gene	NA	NA	ENSMUSG00000032252	14	Glce	ensembl_havana	protein_coding	0.844565	3.90696	42.7283	2.62999e-05	0.000131711	3.88038
ENSMUSG00000017376	ensembl_havana	gene	NA	NA	ENSMUSG00000017376	15	Nlk	ensembl_havana	protein_coding	0.653691	5.00415	42.7352	2.62795e-05	0.000131711	3.88038
ENSMUSG00000029681	ensembl_havana	gene	NA	NA	ENSMUSG00000029681	12	Bcl7b	ensembl_havana	protein_coding	-0.5919	4.64835	42.7318	2.62894e-05	0.000131711	3.88038
ENSMUSG00000037235	ensembl_havana	gene	NA	NA	ENSMUSG00000037235	13	Mxd4	ensembl_havana	protein_coding	-0.850795	5.18945	42.7189	2.63277e-05	0.000131792	3.88011
ENSMUSG00000058216	ensembl_havana	gene	NA	NA	ENSMUSG00000058216	13	Gstp3	ensembl_havana	protein_coding	-0.721655	4.87132	42.7136	2.63436e-05	0.000131812	3.88004
ENSMUSG00000040782	ensembl_havana	gene	NA	NA	ENSMUSG00000040782	12	Cop1	ensembl_havana	protein_coding	0.402191	5.53023	42.7089	2.63575e-05	0.000131823	3.88001
ENSMUSG00000031669	ensembl_havana	gene	NA	NA	ENSMUSG00000031669	10	Gins3	ensembl_havana	protein_coding	0.624487	4.34942	42.69	2.64136e-05	0.000131986	3.87947
ENSMUSG00000032285	ensembl_havana	gene	NA	NA	ENSMUSG00000032285	15	Dnaja4	ensembl_havana	protein_coding	0.802507	3.17308	42.6687	2.64772e-05	0.000132244	3.87862
ENSMUSG00000015095	ensembl_havana	gene	NA	NA	ENSMUSG00000015095	12	Fbxw5	ensembl_havana	protein_coding	0.398619	5.06589	42.601	2.66807e-05	0.000133201	3.87549
ENSMUSG00000049305	ensembl_havana	gene	NA	NA	ENSMUSG00000049305	6	Ccdc71	ensembl_havana	protein_coding	-0.459593	4.8966	42.5853	2.67281e-05	0.000133378	3.87491
ENSMUSG00000078676	ensembl_havana	gene	NA	NA	ENSMUSG00000078676	9	Casc3	ensembl_havana	protein_coding	0.355235	6.43919	42.5441	2.6853e-05	0.000133882	3.87328
ENSMUSG00000024670	ensembl_havana	gene	NA	NA	ENSMUSG00000024670	17	Cd6	ensembl_havana	protein_coding	0.43153	6.96443	42.4974	2.69955e-05	0.000134532	3.87117
ENSMUSG00000053094	ensembl_havana	gene	NA	NA	ENSMUSG00000053094	15	Tmem248	ensembl_havana	protein_coding	0.43515	5.80025	42.3995	2.72966e-05	0.000135912	3.86674
ENSMUSG00000050621	ensembl_havana	gene	NA	NA	ENSMUSG00000050621	7	Rps27rt	ensembl_havana	protein_coding	0.912454	4.17728	42.3828	2.73485e-05	0.000135928	3.86669
ENSMUSG00000034248	ensembl_havana	gene	NA	NA	ENSMUSG00000034248	7	Slc25a37	ensembl_havana	protein_coding	0.55871	5.97614	42.3873	2.73346e-05	0.000135928	3.86669
ENSMUSG00000028869	ensembl_havana	gene	NA	NA	ENSMUSG00000028869	13	Gnl2	ensembl_havana	protein_coding	0.357559	5.90403	42.3868	2.73361e-05	0.000135928	3.86669
ENSMUSG00000030220	ensembl_havana	gene	NA	NA	ENSMUSG00000030220	13	Arhgdib	ensembl_havana	protein_coding	-0.420572	8.78801	42.3863	2.73376e-05	0.000135928	3.86669
ENSMUSG00000021957	ensembl_havana	gene	NA	NA	ENSMUSG00000021957	7	Tkt	ensembl_havana	protein_coding	-0.514834	9.16118	42.3715	2.73837e-05	0.000136043	3.86633
ENSMUSG00000034480	ensembl_havana	gene	NA	NA	ENSMUSG00000034480	18	Diaph2	ensembl_havana	protein_coding	0.760645	4.48811	42.359	2.74226e-05	0.000136115	3.86609
ENSMUSG00000079316	ensembl_havana	gene	NA	NA	ENSMUSG00000079316	10	Rab9	ensembl_havana	protein_coding	-0.59399	4.46338	42.36	2.74193e-05	0.000136115	3.86609
ENSMUSG00000023169	ensembl_havana	gene	NA	NA	ENSMUSG00000023169	15	Slc38a1	ensembl_havana	protein_coding	0.596219	7.86726	42.34	2.74819e-05	0.000136349	3.86535
ENSMUSG00000116673	havana	gene	NA	NA	ENSMUSG00000116673	1	A630089N07Rik	havana	protein_coding	0.96814	3.12296	42.3056	2.75895e-05	0.000136761	3.86404
ENSMUSG00000022463	ensembl_havana	gene	NA	NA	ENSMUSG00000022463	8	Srebf2	ensembl_havana	protein_coding	-0.419109	9.00861	42.306	2.75881e-05	0.000136761	3.86404
ENSMUSG00000029326	ensembl_havana	gene	NA	NA	ENSMUSG00000029326	13	Enoph1	ensembl_havana	protein_coding	-0.533017	4.15083	42.273	2.7692e-05	0.000137209	3.86262
ENSMUSG00000030880	ensembl_havana	gene	NA	NA	ENSMUSG00000030880	14	Polr3e	ensembl_havana	protein_coding	0.551435	5.09401	42.2664	2.77128e-05	0.000137221	3.86258
ENSMUSG00000003033	ensembl_havana	gene	NA	NA	ENSMUSG00000003033	15	Ap1m1	ensembl_havana	protein_coding	-0.453257	6.37237	42.2644	2.7719e-05	0.000137221	3.86258
ENSMUSG00000027133	ensembl_havana	gene	NA	NA	ENSMUSG00000027133	3	Nop10	ensembl_havana	protein_coding	0.526765	5.91771	42.2582	2.77387e-05	0.000137257	3.86246
ENSMUSG00000021756	ensembl_havana	gene	NA	NA	ENSMUSG00000021756	12	Il6st	ensembl_havana	protein_coding	0.721529	5.48396	42.2335	2.78166e-05	0.000137582	3.86144
ENSMUSG00000061577	ensembl_havana	gene	NA	NA	ENSMUSG00000061577	12	Adgrg5	ensembl_havana	protein_coding	-0.615383	5.81296	42.2274	2.7836e-05	0.000137617	3.86133
ENSMUSG00000022285	ensembl_havana	gene	NA	NA	ENSMUSG00000022285	17	Ywhaz	ensembl_havana	protein_coding	-0.435267	9.1451	42.1666	2.80294e-05	0.000138512	3.85851
ENSMUSG00000030590	ensembl_havana	gene	NA	NA	ENSMUSG00000030590	15	Fam98c	ensembl_havana	protein_coding	-0.82446	3.57315	42.1503	2.80818e-05	0.00013871	3.85789
ENSMUSG00000030047	ensembl_havana	gene	NA	NA	ENSMUSG00000030047	14	Arhgap25	ensembl_havana	protein_coding	-0.445363	5.18393	42.1038	2.82309e-05	0.000139385	3.85578
ENSMUSG00000037742	ensembl_havana	gene	NA	NA	ENSMUSG00000037742	14	Eef1a1	ensembl_havana	protein_coding	0.566504	13.8298	42.0816	2.83026e-05	0.000139677	3.85488
ENSMUSG00000028048	ensembl_havana	gene	NA	NA	ENSMUSG00000028048	11	Gba	ensembl_havana	protein_coding	-0.409387	5.37822	41.9487	2.87358e-05	0.000141753	3.84847
ENSMUSG00000040435	ensembl_havana	gene	NA	NA	ENSMUSG00000040435	12	Ppp1r15a	ensembl_havana	protein_coding	-0.475328	6.77954	41.8944	2.89153e-05	0.000142512	3.84615
ENSMUSG00000033917	ensembl_havana	gene	NA	NA	ENSMUSG00000033917	15	Gde1	ensembl_havana	protein_coding	-0.445284	5.54107	41.8818	2.89571e-05	0.000142655	3.84571
ENSMUSG00000032400	ensembl_havana	gene	NA	NA	ENSMUSG00000032400	18	Zwilch	ensembl_havana	protein_coding	0.472276	5.79009	41.8582	2.90356e-05	0.000142979	3.84473
ENSMUSG00000075595	ensembl_havana	gene	NA	NA	ENSMUSG00000075595	9	Zfp652	ensembl_havana	protein_coding	-0.608471	5.83119	41.8358	2.91101e-05	0.000143283	3.84381
ENSMUSG00000041841	ensembl_havana	gene	NA	NA	ENSMUSG00000041841	8	Rpl37	ensembl_havana	protein_coding	0.652719	9.65047	41.7422	2.94245e-05	0.000144575	3.83991
ENSMUSG00000029190	ensembl_havana	gene	NA	NA	ENSMUSG00000029190	19	D5Ertd579e	ensembl_havana	protein_coding	0.552528	4.62669	41.6908	2.9599e-05	0.000145369	3.83753
ENSMUSG00000041859	ensembl_havana	gene	NA	NA	ENSMUSG00000041859	10	Mcm3	ensembl_havana	protein_coding	-0.370504	8.3838	41.6705	2.96683e-05	0.000145645	3.8367
ENSMUSG00000019878	ensembl_havana	gene	NA	NA	ENSMUSG00000019878	8	Hsf2	ensembl_havana	protein_coding	0.59526	4.0349	41.6446	2.97567e-05	0.000146015	3.8356
ENSMUSG00000047810	ensembl_havana	gene	NA	NA	ENSMUSG00000047810	9	Ccdc88b	ensembl_havana	protein_coding	-0.500155	7.38556	41.6216	2.98358e-05	0.000146275	3.83483
ENSMUSG00000039316	ensembl_havana	gene	NA	NA	ENSMUSG00000039316	14	Rftn1	ensembl_havana	protein_coding	-0.592252	5.86236	41.612	2.98688e-05	0.000146373	3.83454
ENSMUSG00000022105	ensembl_havana	gene	NA	NA	ENSMUSG00000022105	6	Rb1	ensembl_havana	protein_coding	0.498072	6.46517	41.6076	2.98839e-05	0.000146383	3.83451
ENSMUSG00000015889	ensembl_havana	gene	NA	NA	ENSMUSG00000015889	8	Lta4h	ensembl_havana	protein_coding	-0.353887	7.30896	41.5487	3.00875e-05	0.000147251	3.83194
ENSMUSG00000047388	ensembl_havana	gene	NA	NA	ENSMUSG00000047388	10	Atmin	ensembl_havana	protein_coding	0.522907	5.59255	41.527	3.0163e-05	0.000147492	3.83123
ENSMUSG00000021794	ensembl_havana	gene	NA	NA	ENSMUSG00000021794	16	Glud1	ensembl_havana	protein_coding	-0.343545	8.02282	41.5219	3.01807e-05	0.000147513	3.83117
ENSMUSG00000046541	ensembl_havana	gene	NA	NA	ENSMUSG00000046541	9	Zfp526	ensembl_havana	protein_coding	0.619521	4.32544	41.4889	3.02958e-05	0.000148011	3.8297
ENSMUSG00000048534	ensembl_havana	gene	NA	NA	ENSMUSG00000048534	7	Jaml	ensembl_havana	protein_coding	-0.485727	6.16598	41.4817	3.03212e-05	0.000148071	3.82953
ENSMUSG00000041974	ensembl_havana	gene	NA	NA	ENSMUSG00000041974	10	Spidr	ensembl_havana	protein_coding	-0.532084	5.48914	41.421	3.05345e-05	0.000148982	3.82687
ENSMUSG00000034111	ensembl_havana	gene	NA	NA	ENSMUSG00000034111	6	Tmed8	ensembl_havana	protein_coding	0.736221	4.86559	41.3999	3.06091e-05	0.000149281	3.82599
ENSMUSG00000038930	ensembl_havana	gene	NA	NA	ENSMUSG00000038930	11	Rccd1	ensembl_havana	protein_coding	0.931469	3.55706	41.3723	3.07069e-05	0.000149679	3.82484
ENSMUSG00000066595	ensembl_havana	gene	NA	NA	ENSMUSG00000066595	9	Flvcr1	ensembl_havana	protein_coding	0.706592	4.17451	41.3693	3.07175e-05	0.000149679	3.82484
ENSMUSG00000046962	ensembl_havana	gene	NA	NA	ENSMUSG00000046962	16	Zbtb21	ensembl_havana	protein_coding	0.615537	5.20513	41.3413	3.08175e-05	0.000150036	3.82381
ENSMUSG00000060216	ensembl_havana	gene	NA	NA	ENSMUSG00000060216	15	Arrb2	ensembl_havana	protein_coding	-0.580541	7.3197	41.3414	3.0817e-05	0.000150036	3.82381
ENSMUSG00000044037	ensembl_havana	gene	NA	NA	ENSMUSG00000044037	15	Als2cl	ensembl_havana	protein_coding	0.786086	4.67045	41.3074	3.09387e-05	0.00015056	3.82229
ENSMUSG00000023908	ensembl_havana	gene	NA	NA	ENSMUSG00000023908	8	Pkmyt1	ensembl_havana	protein_coding	0.37551	6.36787	41.2891	3.10043e-05	0.000150814	3.82156
ENSMUSG00000036572	ensembl_havana	gene	NA	NA	ENSMUSG00000036572	16	Upf3b	ensembl_havana	protein_coding	0.588735	5.49992	41.2815	3.10314e-05	0.000150829	3.82152
ENSMUSG00000021932	ensembl_havana	gene	NA	NA	ENSMUSG00000021932	13	Rnaseh2b	ensembl_havana	protein_coding	-0.526875	5.6329	41.2807	3.10343e-05	0.000150829	3.82152
ENSMUSG00000019960	ensembl_havana	gene	NA	NA	ENSMUSG00000019960	8	Dusp6	ensembl_havana	protein_coding	-0.39059	6.26765	41.2501	3.11447e-05	0.000151299	3.82016
ENSMUSG00000036661	ensembl_havana	gene	NA	NA	ENSMUSG00000036661	14	Dennd3	ensembl_havana	protein_coding	-0.753368	4.00815	41.2372	3.11913e-05	0.00015146	3.8197
ENSMUSG00000028266	ensembl_havana	gene	NA	NA	ENSMUSG00000028266	17	Lmo4	ensembl_havana	protein_coding	0.440938	4.88042	41.2327	3.12077e-05	0.000151474	3.81966
ENSMUSG00000003848	ensembl_havana	gene	NA	NA	ENSMUSG00000003848	14	Nob1	ensembl_havana	protein_coding	0.474511	6.43676	41.1873	3.13727e-05	0.000152143	3.81775
ENSMUSG00000035790	ensembl_havana	gene	NA	NA	ENSMUSG00000035790	15	Cep19	ensembl_havana	protein_coding	-0.568766	4.44169	41.159	3.14759e-05	0.000152577	3.81651
ENSMUSG00000005501	ensembl_havana	gene	NA	NA	ENSMUSG00000005501	14	Usp40	ensembl_havana	protein_coding	0.70293	4.36994	41.1551	3.14901e-05	0.000152579	3.8165
ENSMUSG00000035246	ensembl_havana	gene	NA	NA	ENSMUSG00000035246	16	Pcyt1b	ensembl_havana	protein_coding	-0.763273	3.49235	41.1207	3.16165e-05	0.000153126	3.81495
ENSMUSG00000018669	ensembl_havana	gene	NA	NA	ENSMUSG00000018669	14	Cdk5rap3	ensembl_havana	protein_coding	-0.502592	5.55953	41.0754	3.17833e-05	0.000153867	3.81285
ENSMUSG00000059248	ensembl_havana	gene	NA	NA	ENSMUSG00000059248	13	Sept9	ensembl_havana	protein_coding	-0.481796	9.09408	41.0536	3.18642e-05	0.000154192	3.81194
ENSMUSG00000008730	ensembl_havana	gene	NA	NA	ENSMUSG00000008730	17	Hipk1	ensembl_havana	protein_coding	0.453205	7.14073	41.0323	3.19433e-05	0.000154508	3.81105
ENSMUSG00000038213	ensembl_havana	gene	NA	NA	ENSMUSG00000038213	7	Tapbpl	ensembl_havana	protein_coding	0.38094	5.80141	41.0094	3.20287e-05	0.000154854	3.81008
ENSMUSG00000026341	ensembl_havana	gene	NA	NA	ENSMUSG00000026341	16	Actr3	ensembl_havana	protein_coding	-0.432208	9.39702	40.9889	3.21053e-05	0.000155157	3.80923
ENSMUSG00000025500	ensembl_havana	gene	NA	NA	ENSMUSG00000025500	12	Lmntd2	ensembl_havana	protein_coding	-1.05276	3.17112	40.9722	3.21678e-05	0.000155325	3.80876
ENSMUSG00000022436	ensembl_havana	gene	NA	NA	ENSMUSG00000022436	16	Sh3bp1	ensembl_havana	protein_coding	-0.57301	6.05635	40.935	3.23077e-05	0.000155933	3.80706
ENSMUSG00000072640	ensembl_havana	gene	NA	NA	ENSMUSG00000072640	11	Lyrm9	ensembl_havana	protein_coding	0.511188	4.63133	40.9106	3.24e-05	0.000156311	3.80601
ENSMUSG00000014349	ensembl_havana	gene	NA	NA	ENSMUSG00000014349	7	Ube2z	ensembl_havana	protein_coding	-0.460558	6.82603	40.9023	3.24313e-05	0.000156394	3.80578
ENSMUSG00000025237	ensembl_havana	gene	NA	NA	ENSMUSG00000025237	16	Parp6	ensembl_havana	protein_coding	-0.543801	4.69352	40.8227	3.27345e-05	0.000157789	3.80192
ENSMUSG00000032011	ensembl_havana	gene	NA	NA	ENSMUSG00000032011	5	Thy1	ensembl_havana	protein_coding	-0.5313	10.4334	40.8037	3.28073e-05	0.000158003	3.80133
ENSMUSG00000029283	ensembl_havana	gene	NA	NA	ENSMUSG00000029283	17	Cdc7	ensembl_havana	protein_coding	0.407538	5.83615	40.7727	3.29264e-05	0.000158304	3.80051
ENSMUSG00000024454	ensembl_havana	gene	NA	NA	ENSMUSG00000024454	16	Hdac3	ensembl_havana	protein_coding	-0.362208	6.3075	40.7761	3.29134e-05	0.000158304	3.80051
ENSMUSG00000032299	ensembl_havana	gene	NA	NA	ENSMUSG00000032299	10	Commd4	ensembl_havana	protein_coding	-0.534221	5.59911	40.7728	3.29264e-05	0.000158304	3.80051
ENSMUSG00000000568	ensembl_havana	gene	NA	NA	ENSMUSG00000000568	15	Hnrnpd	ensembl_havana	protein_coding	-0.644146	7.88303	40.7749	3.2918e-05	0.000158304	3.80051
ENSMUSG00000031441	ensembl_havana	gene	NA	NA	ENSMUSG00000031441	15	Atp11a	ensembl_havana	protein_coding	0.739189	5.07337	40.7493	3.30168e-05	0.000158671	3.7995
ENSMUSG00000032480	ensembl_havana	gene	NA	NA	ENSMUSG00000032480	17	Dhx30	ensembl_havana	protein_coding	0.377078	6.24886	40.6949	3.3228e-05	0.000159548	3.79711
ENSMUSG00000020649	ensembl_havana	gene	NA	NA	ENSMUSG00000020649	11	Rrm2	ensembl_havana	protein_coding	0.359775	8.48515	40.6985	3.3214e-05	0.000159548	3.79711
ENSMUSG00000022831	ensembl_havana	gene	NA	NA	ENSMUSG00000022831	14	Hcls1	ensembl_havana	protein_coding	-0.504676	8.07221	40.6829	3.32748e-05	0.000159705	3.79668
ENSMUSG00000040850	ensembl_havana	gene	NA	NA	ENSMUSG00000040850	17	Psme4	ensembl_havana	protein_coding	-0.498512	6.25211	40.6788	3.32909e-05	0.000159713	3.79666
ENSMUSG00000050244	ensembl_havana	gene	NA	NA	ENSMUSG00000050244	9	Heatr1	ensembl_havana	protein_coding	0.652923	5.90527	40.6404	3.34413e-05	0.000160297	3.79507
ENSMUSG00000037679	ensembl_havana	gene	NA	NA	ENSMUSG00000037679	9	Inf2	ensembl_havana	protein_coding	-0.427067	5.36024	40.6238	3.35063e-05	0.00016054	3.79442
ENSMUSG00000032051	ensembl_havana	gene	NA	NA	ENSMUSG00000032051	9	Fdx1	ensembl_havana	protein_coding	-0.625152	4.39461	40.6027	3.35897e-05	0.000160871	3.79352
ENSMUSG00000000276	ensembl_havana	gene	NA	NA	ENSMUSG00000000276	11	Dgke	ensembl_havana	protein_coding	0.587561	4.51805	40.5771	3.36907e-05	0.000161217	3.79259
ENSMUSG00000000340	ensembl_havana	gene	NA	NA	ENSMUSG00000000340	10	Dbt	ensembl_havana	protein_coding	0.490629	4.82221	40.5791	3.36827e-05	0.000161217	3.79259
ENSMUSG00000055435	ensembl_havana	gene	NA	NA	ENSMUSG00000055435	6	Maf	ensembl_havana	protein_coding	-0.692723	3.57624	40.5717	3.37123e-05	0.000161251	3.7925
ENSMUSG00000040620	ensembl_havana	gene	NA	NA	ENSMUSG00000040620	15	Dhx33	ensembl_havana	protein_coding	0.65976	5.09611	40.5015	3.39916e-05	0.000162518	3.7891
ENSMUSG00000037788	ensembl_havana	gene	NA	NA	ENSMUSG00000037788	14	Vopp1	ensembl_havana	protein_coding	0.491513	5.1238	40.4732	3.41051e-05	0.000162927	3.78801
ENSMUSG00000032872	ensembl_havana	gene	NA	NA	ENSMUSG00000032872	16	Cyb5r4	ensembl_havana	protein_coding	-0.382479	6.21678	40.4717	3.41111e-05	0.000162927	3.78801
ENSMUSG00000097148	havana	gene	NA	NA	ENSMUSG00000097148	2	Gm3839	havana	protein_coding	-0.688393	4.27703	40.4692	3.4121e-05	0.000162927	3.78801
ENSMUSG00000024669	ensembl_havana	gene	NA	NA	ENSMUSG00000024669	8	Cd5	ensembl_havana	protein_coding	0.344431	6.68715	40.4361	3.42545e-05	0.000163495	3.7865
ENSMUSG00000113061	ensembl_havana	gene	NA	NA	ENSMUSG00000113061	1	Gm11361	ensembl_havana	protein_coding	0.715513	4.31546	40.4048	3.43812e-05	0.000164029	3.78508
ENSMUSG00000074748	ensembl_havana	gene	NA	NA	ENSMUSG00000074748	3	Atxn7l3b	ensembl_havana	protein_coding	0.507302	5.53572	40.3965	3.44149e-05	0.00016412	3.78484
ENSMUSG00000025154	ensembl_havana	gene	NA	NA	ENSMUSG00000025154	15	Arhgap19	ensembl_havana	protein_coding	-0.470169	6.73642	40.3883	3.44479e-05	0.000164208	3.78461
ENSMUSG00000030852	ensembl_havana	gene	NA	NA	ENSMUSG00000030852	17	Tacc2	ensembl_havana	protein_coding	0.703377	4.33321	40.378	3.44897e-05	0.000164337	3.78427
ENSMUSG00000034640	ensembl_havana	gene	NA	NA	ENSMUSG00000034640	9	Tiparp	ensembl_havana	protein_coding	-0.558256	5.1418	40.3126	3.47574e-05	0.000165542	3.78109
ENSMUSG00000025762	ensembl_havana	gene	NA	NA	ENSMUSG00000025762	15	Larp1b	ensembl_havana	protein_coding	0.379382	6.00769	40.2769	3.49041e-05	0.000166027	3.77982
ENSMUSG00000035311	ensembl_havana	gene	NA	NA	ENSMUSG00000035311	16	Gnptab	ensembl_havana	protein_coding	-0.516233	7.46633	40.2734	3.49187e-05	0.000166027	3.77982
ENSMUSG00000031266	ensembl_havana	gene	NA	NA	ENSMUSG00000031266	6	Gla	ensembl_havana	protein_coding	-0.551318	3.87514	40.2446	3.50376e-05	0.000166522	3.77853
ENSMUSG00000025362	ensembl_havana	gene	NA	NA	ENSMUSG00000025362	6	Rps26	ensembl_havana	protein_coding	0.63455	10.3842	40.2212	3.51348e-05	0.000166913	3.77751
ENSMUSG00000062007	ensembl_havana	gene	NA	NA	ENSMUSG00000062007	13	Hsh2d	ensembl_havana	protein_coding	-0.631992	3.41299	40.2095	3.51837e-05	0.000167074	3.77709
ENSMUSG00000034926	ensembl_havana	gene	NA	NA	ENSMUSG00000034926	3	Dhcr24	ensembl_havana	protein_coding	-0.597467	6.91813	40.1627	3.53792e-05	0.00016786	3.77505
ENSMUSG00000031903	ensembl_havana	gene	NA	NA	ENSMUSG00000031903	7	Pla2g15	ensembl_havana	protein_coding	-0.591862	4.32411	40.1351	3.54952e-05	0.000168339	3.77382
ENSMUSG00000028843	ensembl_havana	gene	NA	NA	ENSMUSG00000028843	8	Sh3bgrl3	ensembl_havana	protein_coding	-0.522885	7.9113	40.1294	3.55191e-05	0.000168381	3.77371
ENSMUSG00000050965	ensembl_havana	gene	NA	NA	ENSMUSG00000050965	14	Prkca	ensembl_havana	protein_coding	0.490042	6.31703	40.1114	3.5595e-05	0.000168669	3.77296
ENSMUSG00000063785	ensembl_havana	gene	NA	NA	ENSMUSG00000063785	12	Utp14a	ensembl_havana	protein_coding	0.441162	5.17468	40.1048	3.56229e-05	0.00016873	3.77281
ENSMUSG00000045136	ensembl_havana	gene	NA	NA	ENSMUSG00000045136	6	Tubb2b	ensembl_havana	protein_coding	-0.754538	4.03646	40.0854	3.57047e-05	0.000169046	3.772
ENSMUSG00000032479	ensembl_havana	gene	NA	NA	ENSMUSG00000032479	15	Map4	ensembl_havana	protein_coding	-0.376799	7.59635	40.0802	3.5727e-05	0.00016908	3.77191
ENSMUSG00000026739	ensembl_havana	gene	NA	NA	ENSMUSG00000026739	13	Bmi1	ensembl_havana	protein_coding	0.528014	5.45126	40.0187	3.59886e-05	0.000170246	3.76892
ENSMUSG00000026600	ensembl_havana	gene	NA	NA	ENSMUSG00000026600	12	Soat1	ensembl_havana	protein_coding	-0.382753	5.5614	39.9847	3.61343e-05	0.000170862	3.76735
ENSMUSG00000006024	ensembl_havana	gene	NA	NA	ENSMUSG00000006024	13	Napa	ensembl_havana	protein_coding	-0.43778	6.39774	39.9629	3.62282e-05	0.00017109	3.76678
ENSMUSG00000027502	ensembl_havana	gene	NA	NA	ENSMUSG00000027502	11	Rtf2	ensembl_havana	protein_coding	-0.473993	6.38412	39.9631	3.62272e-05	0.00017109	3.76678
ENSMUSG00000047264	ensembl_havana	gene	NA	NA	ENSMUSG00000047264	8	Zfp358	ensembl_havana	protein_coding	-0.684641	3.68112	39.9641	3.62232e-05	0.00017109	3.76678
ENSMUSG00000022474	ensembl_havana	gene	NA	NA	ENSMUSG00000022474	15	Pmm1	ensembl_havana	protein_coding	0.742275	5.69926	39.9544	3.62649e-05	0.00017119	3.76652
ENSMUSG00000030309	ensembl_havana	gene	NA	NA	ENSMUSG00000030309	16	Caprin2	ensembl_havana	protein_coding	0.695008	3.63641	39.9008	3.64968e-05	0.000172212	3.76394
ENSMUSG00000026078	ensembl_havana	gene	NA	NA	ENSMUSG00000026078	10	Pdcl3	ensembl_havana	protein_coding	-0.424207	5.52283	39.8689	3.66358e-05	0.000172796	3.76247
ENSMUSG00000021775	ensembl_havana	gene	NA	NA	ENSMUSG00000021775	11	Nr1d2	ensembl_havana	protein_coding	1.00256	3.37225	39.8154	3.68704e-05	0.000173755	3.76006
ENSMUSG00000038335	ensembl_havana	gene	NA	NA	ENSMUSG00000038335	13	Tsr1	ensembl_havana	protein_coding	0.790887	5.33774	39.7954	3.69584e-05	0.000174097	3.75921
ENSMUSG00000053317	ensembl_havana	gene	NA	NA	ENSMUSG00000053317	11	Sec61b	ensembl_havana	protein_coding	-0.581155	6.60994	39.7914	3.69762e-05	0.000174107	3.75918
ENSMUSG00000034116	ensembl_havana	gene	NA	NA	ENSMUSG00000034116	17	Vav1	ensembl_havana	protein_coding	-0.411772	6.58888	39.7391	3.72078e-05	0.00017505	3.75684
ENSMUSG00000026355	ensembl_havana	gene	NA	NA	ENSMUSG00000026355	11	Mcm6	ensembl_havana	protein_coding	-0.377611	8.62821	39.6541	3.75876e-05	0.000176763	3.75261
ENSMUSG00000014039	ensembl_havana	gene	NA	NA	ENSMUSG00000014039	18	Prdm15	ensembl_havana	protein_coding	0.612661	4.00301	39.6441	3.76328e-05	0.000176901	3.75227
ENSMUSG00000042079	ensembl_havana	gene	NA	NA	ENSMUSG00000042079	13	Hnrnpf	ensembl_havana	protein_coding	-0.411355	9.53374	39.6194	3.77443e-05	0.000177351	3.75117
ENSMUSG00000026123	ensembl_havana	gene	NA	NA	ENSMUSG00000026123	11	Plekhb2	ensembl_havana	protein_coding	-0.484265	6.70461	39.5791	3.79271e-05	0.000178135	3.74925
ENSMUSG00000029364	ensembl_havana	gene	NA	NA	ENSMUSG00000029364	15	Wsb2	ensembl_havana	protein_coding	-0.510536	4.24144	39.5725	3.7957e-05	0.0001782	3.74909
ENSMUSG00000032777	ensembl_havana	gene	NA	NA	ENSMUSG00000032777	9	Gtf3c1	ensembl_havana	protein_coding	0.536337	7.16593	39.5648	3.79919e-05	0.000178289	3.74887
ENSMUSG00000052137	ensembl_havana	gene	NA	NA	ENSMUSG00000052137	11	Rbm12b2	ensembl_havana	protein_coding	0.655604	4.33998	39.533	3.81373e-05	0.000178897	3.7474
ENSMUSG00000043535	ensembl_havana	gene	NA	NA	ENSMUSG00000043535	13	Setx	ensembl_havana	protein_coding	-0.713824	7.512	39.5222	3.81866e-05	0.000179053	3.74702
ENSMUSG00000026181	ensembl_havana	gene	NA	NA	ENSMUSG00000026181	13	Ppm1f	ensembl_havana	protein_coding	0.533467	5.52962	39.5076	3.82534e-05	0.000179291	3.74644
ENSMUSG00000023045	ensembl_havana	gene	NA	NA	ENSMUSG00000023045	13	Soat2	ensembl_havana	protein_coding	-0.530417	4.87762	39.5023	3.82781e-05	0.000179331	3.74634
ENSMUSG00000056394	ensembl_havana	gene	NA	NA	ENSMUSG00000056394	17	Lig1	ensembl_havana	protein_coding	-0.39808	7.87373	39.4818	3.83722e-05	0.000179697	3.74546
ENSMUSG00000036894	ensembl_havana	gene	NA	NA	ENSMUSG00000036894	3	Rap2b	ensembl_havana	protein_coding	0.507978	4.22263	39.3977	3.87618e-05	0.000181294	3.74162
ENSMUSG00000052139	ensembl_havana	gene	NA	NA	ENSMUSG00000052139	18	Babam2	ensembl_havana	protein_coding	-0.632948	5.11538	39.3543	3.89651e-05	0.000182168	3.73953
ENSMUSG00000051495	ensembl_havana	gene	NA	NA	ENSMUSG00000051495	7	Irf2bp2	ensembl_havana	protein_coding	0.490116	6.15677	39.35	3.89853e-05	0.000182187	3.73948
ENSMUSG00000020289	ensembl_havana	gene	NA	NA	ENSMUSG00000020289	15	Nprl3	ensembl_havana	protein_coding	0.487253	4.09924	39.3364	3.90492e-05	0.000182409	3.73895
ENSMUSG00000041220	ensembl_havana	gene	NA	NA	ENSMUSG00000041220	10	Elovl6	ensembl_havana	protein_coding	-0.69956	6.50612	39.3311	3.90739e-05	0.000182448	3.73886
ENSMUSG00000042121	ensembl_havana	gene	NA	NA	ENSMUSG00000042121	16	Ssh1	ensembl_havana	protein_coding	-0.404735	5.55366	39.2874	3.92803e-05	0.000183259	3.73693
ENSMUSG00000028465	ensembl_havana	gene	NA	NA	ENSMUSG00000028465	16	Tln1	ensembl_havana	protein_coding	-0.572502	8.65343	39.2502	3.94566e-05	0.000184005	3.73517
ENSMUSG00000020585	ensembl_havana	gene	NA	NA	ENSMUSG00000020585	4	Laptm4a	ensembl_havana	protein_coding	0.459818	6.13468	39.1936	3.97273e-05	0.00018519	3.73238
ENSMUSG00000046994	ensembl_havana	gene	NA	NA	ENSMUSG00000046994	9	Mars2	ensembl_havana	protein_coding	0.673935	4.79177	39.101	4.01744e-05	0.000187196	3.7277
ENSMUSG00000001829	ensembl_havana	gene	NA	NA	ENSMUSG00000001829	17	Clpb	ensembl_havana	protein_coding	0.40922	5.39378	39.088	4.02377e-05	0.000187413	3.7272
ENSMUSG00000020305	ensembl_havana	gene	NA	NA	ENSMUSG00000020305	13	Asb3	ensembl_havana	protein_coding	-0.616171	3.75649	39.0264	4.0539e-05	0.000188659	3.72432
ENSMUSG00000042705	ensembl_havana	gene	NA	NA	ENSMUSG00000042705	9	Commd10	ensembl_havana	protein_coding	-0.390071	4.9477	39.0012	4.06629e-05	0.000189157	3.72318
ENSMUSG00000023806	ensembl_havana	gene	NA	NA	ENSMUSG00000023806	10	Rsph3b	ensembl_havana	protein_coding	-0.522505	4.74788	38.9213	4.1059e-05	0.00019092	3.71915
ENSMUSG00000020720	ensembl_havana	gene	NA	NA	ENSMUSG00000020720	13	Psmd12	ensembl_havana	protein_coding	-0.444182	6.1981	38.9122	4.11043e-05	0.000191051	3.71885
ENSMUSG00000004661	ensembl_havana	gene	NA	NA	ENSMUSG00000004661	15	Arid3b	ensembl_havana	protein_coding	-0.44163	4.3256	38.8706	4.1313e-05	0.000191905	3.71691
ENSMUSG00000034789	ensembl_havana	gene	NA	NA	ENSMUSG00000034789	8	Rab24	ensembl_havana	protein_coding	-0.821321	3.87639	38.8687	4.13222e-05	0.000191905	3.71691
ENSMUSG00000023345	ensembl_havana	gene	NA	NA	ENSMUSG00000023345	17	Poc1a	ensembl_havana	protein_coding	-0.46924	5.03456	38.8373	4.14803e-05	0.000192479	3.71562
ENSMUSG00000000346	ensembl_havana	gene	NA	NA	ENSMUSG00000000346	9	Dazap2	ensembl_havana	protein_coding	-0.361285	8.16964	38.8152	4.1592e-05	0.000192917	3.71463
ENSMUSG00000031360	ensembl_havana	gene	NA	NA	ENSMUSG00000031360	14	Ctps2	ensembl_havana	protein_coding	-0.474314	5.75723	38.8091	4.1623e-05	0.000192981	3.71449
ENSMUSG00000030199	ensembl_havana	gene	NA	NA	ENSMUSG00000030199	16	Etv6	ensembl_havana	protein_coding	0.47582	4.86682	38.7972	4.16834e-05	0.000193112	3.71419
ENSMUSG00000026353	ensembl_havana	gene	NA	NA	ENSMUSG00000026353	9	Ubxn4	ensembl_havana	protein_coding	-0.407634	6.32491	38.7967	4.16859e-05	0.000193112	3.71419
ENSMUSG00000038416	ensembl_havana	gene	NA	NA	ENSMUSG00000038416	15	Cdc16	ensembl_havana	protein_coding	-0.372943	6.03953	38.7922	4.17087e-05	0.000193138	3.71413
ENSMUSG00000029722	ensembl_havana	gene	NA	NA	ENSMUSG00000029722	15	Agfg2	ensembl_havana	protein_coding	-0.352568	6.02502	38.7789	4.17764e-05	0.000193291	3.71379
ENSMUSG00000028530	ensembl_havana	gene	NA	NA	ENSMUSG00000028530	14	Jak1	ensembl_havana	protein_coding	-0.436831	8.39175	38.7283	4.20348e-05	0.000194407	3.71129
ENSMUSG00000027030	ensembl_havana	gene	NA	NA	ENSMUSG00000027030	15	Stk39	ensembl_havana	protein_coding	-0.500642	7.43513	38.63	4.25418e-05	0.000196508	3.70662
ENSMUSG00000032312	ensembl_havana	gene	NA	NA	ENSMUSG00000032312	7	Csk	ensembl_havana	protein_coding	-0.501778	7.88213	38.6091	4.26508e-05	0.00019693	3.70569
ENSMUSG00000075254	ensembl_havana	gene	NA	NA	ENSMUSG00000075254	12	Heg1	ensembl_havana	protein_coding	0.558231	4.97852	38.5847	4.27782e-05	0.000197437	3.70457
ENSMUSG00000030861	ensembl_havana	gene	NA	NA	ENSMUSG00000030861	15	Acadsb	ensembl_havana	protein_coding	0.466909	4.62973	38.5602	4.29065e-05	0.000197947	3.70345
ENSMUSG00000032504	ensembl_havana	gene	NA	NA	ENSMUSG00000032504	15	Pdcd6ip	ensembl_havana	protein_coding	0.354275	8.49007	38.5281	4.30754e-05	0.000198562	3.7021
ENSMUSG00000025792	ensembl_havana	gene	NA	NA	ENSMUSG00000025792	9	Slc25a10	ensembl_havana	protein_coding	-0.538673	4.46342	38.4868	4.32938e-05	0.000199323	3.70044
ENSMUSG00000037286	ensembl_havana	gene	NA	NA	ENSMUSG00000037286	15	Stag1	ensembl_havana	protein_coding	-0.545801	5.9715	38.4888	4.3283e-05	0.000199323	3.70044
ENSMUSG00000021253	ensembl_havana	gene	NA	NA	ENSMUSG00000021253	7	Tgfb3	ensembl_havana	protein_coding	-0.589528	3.46657	38.4635	4.34175e-05	0.000199728	3.69956
ENSMUSG00000003810	ensembl_havana	gene	NA	NA	ENSMUSG00000003810	12	Mast2	ensembl_havana	protein_coding	0.414564	5.61397	38.4559	4.34577e-05	0.000199831	3.69934
ENSMUSG00000038520	ensembl_havana	gene	NA	NA	ENSMUSG00000038520	15	Tbc1d17	ensembl_havana	protein_coding	-0.501503	4.88483	38.4448	4.35171e-05	0.000200021	3.69892
ENSMUSG00000026737	ensembl_havana	gene	NA	NA	ENSMUSG00000026737	12	Pip4k2a	ensembl_havana	protein_coding	-0.385773	6.64247	38.4273	4.36106e-05	0.000200369	3.69817
ENSMUSG00000039637	ensembl_havana	gene	NA	NA	ENSMUSG00000039637	15	Coro7	ensembl_havana	protein_coding	-0.441058	7.53225	38.4229	4.36343e-05	0.000200395	3.69811
ENSMUSG00000058600	ensembl_havana	gene	NA	NA	ENSMUSG00000058600	13	Rpl30	ensembl_havana	protein_coding	0.647418	10.1428	38.4189	4.36557e-05	0.000200411	3.69808
ENSMUSG00000027655	ensembl_havana	gene	NA	NA	ENSMUSG00000027655	14	Dhx35	ensembl_havana	protein_coding	0.513018	5.46369	38.4074	4.37174e-05	0.000200612	3.69764
ENSMUSG00000026116	ensembl_havana	gene	NA	NA	ENSMUSG00000026116	11	Tmem131	ensembl_havana	protein_coding	0.488712	6.60333	38.3954	4.37817e-05	0.000200825	3.69718
ENSMUSG00000090015	ensembl_havana	gene	NA	NA	ENSMUSG00000090015	8	Gm15446	ensembl_havana	protein_coding	0.712137	3.09853	38.3773	4.38792e-05	0.000201189	3.69639
ENSMUSG00000021711	ensembl_havana	gene	NA	NA	ENSMUSG00000021711	16	Trappc13	ensembl_havana	protein_coding	0.408176	5.25477	38.3631	4.39557e-05	0.000201457	3.69582
ENSMUSG00000027366	ensembl_havana	gene	NA	NA	ENSMUSG00000027366	12	Sppl2a	ensembl_havana	protein_coding	0.375412	6.53286	38.2514	4.45634e-05	0.000204159	3.69003
ENSMUSG00000044950	ensembl_havana	gene	NA	NA	ENSMUSG00000044950	7	Pwwp2a	ensembl_havana	protein_coding	0.531263	4.72318	38.1575	4.50818e-05	0.00020628	3.68554
ENSMUSG00000051451	ensembl_havana	gene	NA	NA	ENSMUSG00000051451	6	Crebzf	ensembl_havana	protein_coding	0.416325	6.25068	38.1322	4.52228e-05	0.000206757	3.68454
ENSMUSG00000001175	ensembl_havana	gene	NA	NA	ENSMUSG00000001175	14	Calm1	ensembl_havana	protein_coding	-0.422824	9.31066	38.1188	4.52977e-05	0.000207015	3.684
ENSMUSG00000028018	ensembl_havana	gene	NA	NA	ENSMUSG00000028018	15	Gstcd	ensembl_havana	protein_coding	0.436952	5.3758	38.1145	4.53215e-05	0.000207038	3.68395
ENSMUSG00000050229	ensembl_havana	gene	NA	NA	ENSMUSG00000050229	3	Pigm	ensembl_havana	protein_coding	0.495339	5.63231	38.0925	4.54451e-05	0.000207519	3.68294
ENSMUSG00000033712	ensembl_havana	gene	NA	NA	ENSMUSG00000033712	6	Ccar2	ensembl_havana	protein_coding	-0.332377	6.5492	38.0324	4.57836e-05	0.000208893	3.68008
ENSMUSG00000025486	ensembl_havana	gene	NA	NA	ENSMUSG00000025486	17	Sirt3	ensembl_havana	protein_coding	-0.52789	4.05681	37.9879	4.60364e-05	0.000209961	3.67786
ENSMUSG00000017288	ensembl_havana	gene	NA	NA	ENSMUSG00000017288	15	Vps53	ensembl_havana	protein_coding	-0.477334	5.3378	37.9363	4.63315e-05	0.000211221	3.67526
ENSMUSG00000058997	ensembl_havana	gene	NA	NA	ENSMUSG00000058997	8	Vwa8	ensembl_havana	protein_coding	0.419103	5.2879	37.9218	4.6415e-05	0.000211516	3.67466
ENSMUSG00000032020	ensembl_havana	gene	NA	NA	ENSMUSG00000032020	15	Ubash3b	ensembl_havana	protein_coding	-0.509143	6.40904	37.9181	4.64363e-05	0.000211526	3.67464
ENSMUSG00000036990	ensembl_havana	gene	NA	NA	ENSMUSG00000036990	13	Otud4	ensembl_havana	protein_coding	0.719299	7.11813	37.8952	4.6568e-05	0.000212015	3.67363
ENSMUSG00000037661	ensembl_havana	gene	NA	NA	ENSMUSG00000037661	14	Gpr160	ensembl_havana	protein_coding	-0.579335	3.45388	37.884	4.66328e-05	0.000212162	3.67333
[truncated: 7,021 more rows]

## Sheet: RNA_Sig0.01_Down_FC2
geneSet	description	link	size	overlap	expect	enrichmentRatio	pValue	FDR	overlapId	userId
mmu00010	Glycolysis / Gluconeogenesis	http://www.kegg.jp/kegg-bin/show_pathway?mmu00010+11674+11676+13806+15275+16828+18641+18648+18655+18746+21991+433182+56421+60525+72157	39	14	2.08835	6.70385	4.68159e-09	1.45129e-06	11674;11676;13806;15275;16828;18641;18648;18655;18746;21991;433182;56421;60525;72157	ENSMUSG00000017390;ENSMUSG00000025791;ENSMUSG00000027605;ENSMUSG00000023456;ENSMUSG00000020277;ENSMUSG00000063229;ENSMUSG00000037012;ENSMUSG00000063524;ENSMUSG00000062070;ENSMUSG00000032294;ENSMUSG00000030695;ENSMUSG00000059040;ENSMUSG00000021196;ENSMUSG00000011752
mmu01100	Metabolic pathways	http://www.kegg.jp/kegg-bin/show_pathway?mmu01100+109900+110095+110208+110460+11433+114663+11639+11674+11676+12709+12764+13350+13806+14137+14347+14598+14635+14756+14936+15212+15275+15442+15926+16828+16987+17309+17705+17706+17708+17709+17710+17711+17716+17717+17718+17719+17720+17721+17722+18194+18452+18476+18563+18641+18648+18655+18746+18807+192156+19309+20440+20597+207958+208715+216456+21991+2397…	791	75	42.3561	1.7707	4.00518e-08	6.20803e-06	109900;110095;110208;110460;11433;114663;11639;11674;11676;12709;12764;13350;13806;14137;14347;14598;14635;14756;14936;15212;15275;15442;15926;16828;16987;17309;17705;17706;17708;17709;17710;17711;17716;17717;17718;17719;17720;17721;17722;18194;18452;18476;18563;18641;18648;18655;18746;18807;192156;19309;20440;20597;207958;208715;216456;21991;23971;270685;330671;433182;53618;56421;60525;67078;672…	ENSMUSG00000064351;ENSMUSG00000064354;ENSMUSG00000064358;ENSMUSG00000064357;ENSMUSG00000040703;ENSMUSG00000064356;ENSMUSG00000017390;ENSMUSG00000064367;ENSMUSG00000032648;ENSMUSG00000064370;ENSMUSG00000064368;ENSMUSG00000064363;ENSMUSG00000064341;ENSMUSG00000021340;ENSMUSG00000021069;ENSMUSG00000006345;ENSMUSG00000022707;ENSMUSG00000065947;ENSMUSG00000022885;ENSMUSG00000036587;ENSMUSG00000025791;…
mmu01200	Carbon metabolism	http://www.kegg.jp/kegg-bin/show_pathway?mmu01200+107029+110208+110460+11674+11676+13806+15275+15926+18563+18641+18648+18655+18746+21991+433182+56421+60525+67078	86	18	4.60509	3.90872	3.70336e-07	3.8268e-05	107029;110208;110460;11674;11676;13806;15275;15926;18563;18641;18648;18655;18746;21991;433182;56421;60525;67078	ENSMUSG00000017390;ENSMUSG00000027605;ENSMUSG00000043445;ENSMUSG00000024556;ENSMUSG00000025950;ENSMUSG00000023456;ENSMUSG00000020277;ENSMUSG00000037012;ENSMUSG00000063524;ENSMUSG00000062070;ENSMUSG00000032294;ENSMUSG00000024892;ENSMUSG00000030695;ENSMUSG00000059040;ENSMUSG00000023832;ENSMUSG00000021196;ENSMUSG00000011752;ENSMUSG00000028961
mmu01230	Biosynthesis of amino acids	http://www.kegg.jp/kegg-bin/show_pathway?mmu01230+109900+11674+11676+13806+15926+18563+18641+18648+18655+18746+21991+433182+56421	53	13	2.83802	4.58066	2.54159e-06	0.000196973	109900;11674;11676;13806;15926;18563;18641;18648;18655;18746;21991;433182;56421	ENSMUSG00000017390;ENSMUSG00000025950;ENSMUSG00000023456;ENSMUSG00000020277;ENSMUSG00000063524;ENSMUSG00000062070;ENSMUSG00000032294;ENSMUSG00000024892;ENSMUSG00000030695;ENSMUSG00000059040;ENSMUSG00000021196;ENSMUSG00000011752;ENSMUSG00000025533
mmu05230	Central carbon metabolism in cancer	http://www.kegg.jp/kegg-bin/show_pathway?mmu05230+15275+16828+18641+18648+18709+18746+20525+216456+228026+56421+80879	42	11	2.249	4.89107	7.80308e-06	0.000483791	15275;16828;18641;18648;18709;18746;20525;216456;228026;56421;80879	ENSMUSG00000025161;ENSMUSG00000044005;ENSMUSG00000020277;ENSMUSG00000028645;ENSMUSG00000063229;ENSMUSG00000006494;ENSMUSG00000037012;ENSMUSG00000032294;ENSMUSG00000021196;ENSMUSG00000011752;ENSMUSG00000031834
mmu04080	Neuroactive ligand-receptor interaction	http://www.kegg.jp/kegg-bin/show_pathway?mmu04080+13609+13611+14063+140795+14810+14938+16995+21390	26	8	1.39224	5.74615	3.98263e-05	0.00205769	13609;13611;14063;140795;14810;14938;16995;21390	ENSMUSG00000026959;ENSMUSG00000046908;ENSMUSG00000034881;ENSMUSG00000045092;ENSMUSG00000044199;ENSMUSG00000036381;ENSMUSG00000021678;ENSMUSG00000023132
mmu05320	Autoimmune thyroid disease	http://www.kegg.jp/kegg-bin/show_pathway?mmu05320+12477+14961+15000+15001+15007+18646+21819	23	7	1.23159	5.6837	0.00013372	0.00518166	12477;14961;15000;15001;15007;18646;21819	ENSMUSG00000073421;ENSMUSG00000037202;ENSMUSG00000024334;ENSMUSG00000037548;ENSMUSG00000067235;ENSMUSG00000026011;ENSMUSG00000053469
mmu05412	Arrhythmogenic right ventricular cardiomyopathy (ARVC)	http://www.kegg.jp/kegg-bin/show_pathway?mmu05412+12297+16398+16404+16416+16419+16421+67451	23	7	1.23159	5.6837	0.00013372	0.00518166	12297;16398;16404;16416;16419;16421;67451	ENSMUSG00000025348;ENSMUSG00000041957;ENSMUSG00000022817;ENSMUSG00000020689;ENSMUSG00000001281;ENSMUSG00000003352;ENSMUSG00000015533
mmu00500	Starch and sucrose metabolism	http://www.kegg.jp/kegg-bin/show_pathway?mmu00500+110095+14936+15275+19309+72157+74185	17	6	0.910308	6.59118	0.000164747	0.00547186	110095;14936;15275;19309;72157;74185	ENSMUSG00000032648;ENSMUSG00000021069;ENSMUSG00000022707;ENSMUSG00000025791;ENSMUSG00000003865;ENSMUSG00000037012
mmu04066	HIF-1 signaling pathway	http://www.kegg.jp/kegg-bin/show_pathway?mmu04066+112405+112407+11674+13806+15275+16828+18641+18655+18709+20525+228026+433182	67	12	3.58768	3.34478	0.000176511	0.00547186	112405;112407;11674;13806;15275;16828;18641;18655;18709;20525;228026;433182	ENSMUSG00000035105;ENSMUSG00000031987;ENSMUSG00000020277;ENSMUSG00000028645;ENSMUSG00000063229;ENSMUSG00000006494;ENSMUSG00000037012;ENSMUSG00000063524;ENSMUSG00000062070;ENSMUSG00000030695;ENSMUSG00000059040;ENSMUSG00000031834

## Sheet: RNA_Sig0.01_Up_FC2
geneSet	description	link	size	overlap	expect	enrichmentRatio	pValue	FDR	overlapId	userId
mmu04060	Cytokine-cytokine receptor interaction	http://www.kegg.jp/kegg-bin/show_pathway?mmu04060+14102+15978+16878+16963+20302+20303+21933+21943+21949+22035+22164+60504	66	12	1.6257	7.38142	3.99087e-08	1.23717e-05	14102;15978;16878;16963;20302;20303;21933;21943;21949;22035;22164;60504	ENSMUSG00000026573;ENSMUSG00000026700;ENSMUSG00000028362;ENSMUSG00000000982;ENSMUSG00000018930;ENSMUSG00000024778;ENSMUSG00000022074;ENSMUSG00000055170;ENSMUSG00000039304;ENSMUSG00000030745;ENSMUSG00000034394;ENSMUSG00000022015
mmu04115	p53 signaling pathway	http://www.kegg.jp/kegg-bin/show_pathway?mmu04115+12450+12575+13663+14102+17246+22401+230784+29870+57913+64058	58	10	1.42865	6.99963	9.89698e-07	0.000153403	12450;12575;13663;14102;17246;22401;230784;29870;57913;64058	ENSMUSG00000019851;ENSMUSG00000027663;ENSMUSG00000020326;ENSMUSG00000024778;ENSMUSG00000025507;ENSMUSG00000028893;ENSMUSG00000062762;ENSMUSG00000022385;ENSMUSG00000020184;ENSMUSG00000023067
mmu05202	Transcriptional misregulation in cancer	http://www.kegg.jp/kegg-bin/show_pathway?mmu05202+12047+12575+17246+18124+19696+27015+56312	87	7	2.14297	3.26649	0.00514526	0.434142	12047;12575;17246;18124;19696;27015;56312	ENSMUSG00000028341;ENSMUSG00000030717;ENSMUSG00000099974;ENSMUSG00000020184;ENSMUSG00000020275;ENSMUSG00000023067;ENSMUSG00000021668
mmu04610	Complement and coagulation cascades	http://www.kegg.jp/kegg-bin/show_pathway?mmu04610+13136+19128	5	2	0.123159	16.2391	0.00571864	0.434142	13136;19128	ENSMUSG00000022912;ENSMUSG00000026399
mmu04650	Natural killer cell mediated cytotoxicity	http://www.kegg.jp/kegg-bin/show_pathway?mmu04650+14102+15978+21933+22035+22325+77777	70	6	1.72423	3.47981	0.00700229	0.434142	14102;15978;21933;22035;22325;77777	ENSMUSG00000024778;ENSMUSG00000022074;ENSMUSG00000009621;ENSMUSG00000055170;ENSMUSG00000039304;ENSMUSG00000079685
mmu04976	Bile secretion	http://www.kegg.jp/kegg-bin/show_pathway?mmu04976+11931+13849+239273	21	3	0.517269	5.79969	0.0139498	0.543104	11931;13849;239273	ENSMUSG00000026576;ENSMUSG00000038776;ENSMUSG00000032849
mmu05323	Rheumatoid arthritis	http://www.kegg.jp/kegg-bin/show_pathway?mmu05323+12519+15978+20302+21943	39	4	0.960643	4.16388	0.0146789	0.543104	12519;15978;20302;21943	ENSMUSG00000000982;ENSMUSG00000075122;ENSMUSG00000055170;ENSMUSG00000022015
mmu05330	Allograft rejection	http://www.kegg.jp/kegg-bin/show_pathway?mmu05330+12519+14102+15978	23	3	0.566533	5.29537	0.0179294	0.543104	12519;14102;15978	ENSMUSG00000024778;ENSMUSG00000075122;ENSMUSG00000055170
mmu05217	Basal cell carcinoma	http://www.kegg.jp/kegg-bin/show_pathway?mmu05217+12575+21414+27015	24	3	0.591165	5.07473	0.020132	0.543104	12575;21414;27015	ENSMUSG00000000782;ENSMUSG00000023067;ENSMUSG00000021668
mmu04940	Type I diabetes mellitus	http://www.kegg.jp/kegg-bin/show_pathway?mmu04940+12519+14102+15978	25	3	0.615797	4.87174	0.0224772	0.543104	12519;14102;15978	ENSMUSG00000024778;ENSMUSG00000075122;ENSMUSG00000055170
