# Supplementary material for: Translation factor eIF5a is essential for IFNγ production and cell cycle regulation in primary CD8+ T lymphocytes
Source: Nat Commun. 2022 Dec 17;13:7796. doi: 10.1038/s41467-022-35252-y (PMC9759561; doi:10.1038/s41467-022-35252-y)
Supplement: Supplementary file 8 — Source Data [file 41467_2022_35252_MOESM8_ESM.zip]

Archive with 29 entries (15 files):
- Source data.xlsx
- Fig1/
- Fig1/Fig1a/
- Fig1/Fig1a/20190814_0h-72h_Zap70_Dhps_Hyp.tif
- Fig1/Fig1a/20190911_0h-72h_Zap70_eIF5a-L_Hyp-mAb-R.tif
- Fig2/
- Fig2/Fig2b/
- Fig2/Fig2b/20200217_sorted-eIF5a_FoxP1-Cdk1-eIF5a.tif
- Fig4/
- Fig4/Fig4a/
- Fig4/Fig4a/IL2vGC7_WTvKO_3+exp_Vsn+input_norm_log2.csv
- Fig4/Fig4a/Violin Plot.Rmd
- Fig5/
- Fig5/Fig5c/
- Fig5/Fig5c/Fishers exact test.Rmd
- FigS3/
- FigS3/FigS3b/
- FigS3/FigS3b/IL2vGC7_WTvKO_3+exp_Not-norm_log2.csv
- FigS3/FigS3b/IL2vGC7_WTvKO_3+exp_Vsn+input_norm_log2.csv
- FigS3/FigS3b/IL2vGC7_WTvKO_3+exp_Vsn_log2.csv
- FigS3/FigS3b/Violin Plot.Rmd
- FigS3/FigS3c/
- FigS3/FigS3c/Heatmap source data.xlsx
- FigS4/
- FigS4/Fig S4a and b/
- FigS4/Fig S4a and b/Volcano plot and heatmap source data.xlsx
- FigS4/FigS4c/
- FigS4/FigS4c/counts_Mock-GC7_cpm3+_log2.csv
- FigS4/FigS4c/Violin Plot_RNASeq.Rmd
