# Supplementary material for: Translation factor eIF5a is essential for IFNγ production and cell cycle regulation in primary CD8+ T lymphocytes
Source: Nat Commun. 2022 Dec 17;13:7796. doi: 10.1038/s41467-022-35252-y (PMC9759561; doi:10.1038/s41467-022-35252-y)
Supplement: Supplementary file 8 — Source Data [file 41467_2022_35252_MOESM8_ESM.zip › Source data.xlsx]

## Sheet: Fig1
a
Two uncropped tif files
20190814_0h-72h_Zap70_Dhps_Hyp.tif
20190911_0h-72h_Zap70_eIF5a-L_Hyp-mAb-R.tif
b
Left panel					Right panel
Hours of stimuation	Hyp	Dhps	eIF5a		Hours of stimuation	Exp1	Exp2
0	1	1	1		0	1	1
4	1.8044	1.65544	1.86844		4	0.965725	0.873698
8	1.96844	1.84747	1.61932		8	1.2156	1.2544
24	3.09571	2.93927	1.92182		24	1.61082	2.35316
48	3.0841	3.10955	1.518		48	2.03169	1.96194
72	2.61496	2.74392	1.48082		72	1.76589	1.83305
c
FACS histograms
d
Left panel						Right panel
Hours of stimulation	eIF5a exp1	eIF5a exp2	Hyp exp1	Hyp exp2		Hours of stimulation	Exp1	Exp2
0	1	1	1	1		0	1	1
4	1.54958	1.57858	1.85778	1.86089		4	1.19889	1.17884
8	2.07646	2.24796	2.10033	2.38299		8	1.01149	1.06007
24	4.51254	5.35041	7.50099	6.3682		24	1.66225	1.19023
48	4.34648	4.05937	7.7048	7.25914		48	1.77266	1.78824
72	4.10036	3.53201	6.86556	6.00334		72	1.67438	1.69969

## Sheet: Fig2
a
Cell recovery in each experiment
GC7			Eif5a CRISPR			Dhps CRISPR			Dohh CRISPR
GC7	Mock		Eif5a	Thy1		Dhps	Thy1		Dohh	Thy1
25.32	36		19.456	25.76		14.51	25.76		25.4	29.25
24.27	50.2		15.03	24.84		22.33	33.16		34.535	53.46
24.9	33.32		19.385	27.075		25.63	27.08		26.53	34.35
24.42	45.32		13.09	45.07		26.46	34.35		19.57	41.45
			14.85	40.19		22.52	41.45		24.69	29.54
			15.32	29.28		25.86	29.54		28.47	35.25
			8.46	20.1		26.27	35.25
						23.575	49.36
						26.68	49.81
						23.74	48.75
Cell cycle percentage
Mean	GC7		Eif5a CRISPR		Dhps CRISPR		Dohh CRISPR		Thy1 CRISPR
	GC7	Mock	KO	WT	KO	WT	KO	WT
G0-1	49.6963	61.6718	64.0758	54.4192	69.9787	61.9763	67.4379	66.5186	62.0814
S	37.0075	27.2239	20.4706	26.1506	16.3809	17.9522	18.0981	17.5542	19.5685
G2-M	13.2962	11.1043	15.4536	19.4302	13.6404	20.0714	14.464	15.9273	18.3501
SD	GC7		Eif5a CRISPR		Dhps CRISPR		Dohh CRISPR		Thy1 CRISPR
	GC7	Mock	KO	WT	KO	WT	KO	WT
G0-1	4.95307	1.65889	5.84734	7.48559	4.2257	3.36716	5.65676	4.18303	2.37742
S	3.26291	1.54339	4.12942	5.28668	2.72871	1.85002	2.42706	1.00429	1.96092
G2-M	1.73753	0.484047	1.96546	2.4293	1.73741	1.83072	3.46448	3.41434	0.8575
b
Original uncropped tif file
20200217_sorted-eIF5a_FoxP1-Cdk1-eIF5a.tif
c
Autophagic flux
Mock	GC7	Thy1	Eif5a	Dhps	Dohh
2.25641	1.79726	2.22204	1.80512	2.16116	2.16805
2.2228	1.36078	2.26622	1.90574	2.14523	2.19321
2.39243	1.94149	2.35094	1.94632	2.28719	2.41542

## Sheet: Fig3
a
FACS dot plots and histograms
b
Puromycin MFI
	KO							WT
GC7	2631	3440	4626	1754				4517	6846	6892	6786
Eif5a	962	862	417	1343	954	837		5739	3917	2015	7858	10813	8759
Dhps	2014	1853	849	3844	2307	1539		4519	5598	2804	11672	17226	13950
Dohh	2396	4888	1218	2821	2775	2476		4930	11745	4327	13484	18295	15496
IFNγ %+ve
	KO									WT
GC7	40.5	79.3	76	63.3						90.3	90.2	95.3	90.1
Eif5a	28.9152	25.0264	18.8207	14.6242	9.4174	20.9467	11.2384	8.55856	9.63396	69.3151	65.2235	63.6968	60.7947	58.8	84.0437	64.9098	66.4882	63.0836
Dhps	51.3002	51.5901	33.635	26.6833	24.9721	56.9544	42.14	27.4251	21.4286	71.1054	68.6016	73.0404	70.8899	56.2804	92.559	74.3021	71.8165	69.9507
Dohh	73.3549	77.0142	68.8826	65.6827	56.2997	73.6041	70.0645	54.994	57.3302	85.266	84.0764	83.078	84.2727	80.5719	94.2951	87.2274	82.1028	84.3223
TNF MFI
	KO									WT
GC7	27933	23721	22970	14431	18172					31310	33489	33472	34994	31986
Eif5a	10760	8250	7633	5717	4088	8659	6863	8999	9225	19391	15327	15565	10513	8354	26217	17629	19384	18976
Dhps	12390	10893	9688	6487	5974	14581	9833	11573	10105	18874	17513	16150	15321	11849	31878	14704	22811	21458
Dohh	18120	16272	13059	9459	7306	14696	12544	14582	15223	33381	24344	20487	20076	14846	33179	23142	25156	26451
c
qPCR Gene/Actb ratio
Ifng								Tnf
Non-restim	Mock	GC7	Eif5a	Dhps	Dohh	Thy1		Non-restim	Mock	GC7	Eif5a	Dhps	Dohh	Thy1
0.002064	10.7406	15.4015	7.46426	9.74728	14.6213	8.54452		0.012302	0.307786	0.349896	0.406126	0.327598	0.34748	0.159873
0.033609	12.295	14.9804	8.33973	10.3031	14.8769	8.72406		0.017579	0.319746	0.327598	0.430773	0.315344	0.343885	0.206613
0.035403	10.5195	12.7286	7.3615	14.42	14.7741	9.71356		0.01764	0.269807	0.25349	0.413225	0.340329	0.319746	0.213159
d
% Specific kill
Effector:Target ratio	eIF5a			Dhps			Dohh			Thy1			WT
0.020473	1.01875	2.97877	0.62198	6.03456	3.75185	3.75185	7.15581	6.60039	6.03456	6.40978	6.40978	5.65786	1.01875	1.41391	1.41391
0.061482	3.36608	5.65786	2.19948	14.6505	14.6505	13.9623	10.4419	8.26397	8.26397	15.3335	17.019	18.6734	4.51879	3.36608	4.13608
0.18463	11.1568	11.5122	9.72156	33.6858	35.8564	35.5882	24.3856	23.769	21.576	45.1883	49.5725	50.4635	21.2581	19.9752	19.6515
0.554445	23.4591	24.3856	23.1481	64.1154	54.1328	69.0249	43.2633	47.0657	41.7873	75.4099	77.2419	78.4134	48.2157	45.6621	48.8972
1.665	39.2631	42.7744	40.7874	83.8109	78.1227	86.1398	74.8282	74.6742	74.5197	89.2306	88.6176	88.8593	74.0539	72.3153	66.9216

## Sheet: Fig4
a
R code for making violin plot
Violin Plot.Rmd
Source data
IL2vGC7_WTvKO_3+exp_Vsn+input_norm_log2.csv
b
3D PCA generated on Degust (https://degust.erc.monash.edu) with Voom/Limma method
Source data in Supplementary data 1
c
Source data in Supplementary data 1

## Sheet: Fig5
a
Source data in Supplementary data 3
b
Top 10 enriched GO terms in Molecular Function (non-redundant) identified on WebGestalt (http://www.webgestalt.org/)
Source data in Supplementary data 3
c
Motives	Count in eIF5a-regulated genes	SD	Count/aa	SD	One-sided Fisher's exact p-value
PPP	58		0.000958218		0.00728178
PPG	23		0.000379983		0.999488
DVG	16		0.000264336		0.999999
DDG	11		0.000181731		1
GGT	13		0.000214773		1
RDK	9		0.000148689		1
Average of 50 Random 3-mers	6.02	5.57505	9.94565e-05	9.21055e-05	1
Total amino acids	60529
R code for calculating Fisher's exact p-value
Fishers exact test.Rmd
d					e
Percentage of PPP-PPG containing genes					Source data in Supplementary data 1
Random	All expressed proteins	Translation down in GC7	Translation down in eIF5a KO
25.4483	30.1131	30.4348	38.3838
24	30.3854	30.6675	40.6977
24.8966	30.5124	30.4756	37.8151
24.4483	30.7692	31.322	40.1961
25.1379	30.1964
25.4483	29.9532
26.1034	30.1228
26.2759	30.0602
25.8621
24.5172
25.1379
25.5172
26.069
26
25.3103
26.4828
26.6552
25.069
25.5517
24.8966
25.0345
24.4483
25.931
24.7586
26.8621
24
25.8621
25.7586
26.4483
26.2759
25.4828
24.8276
26.0345
24.7241
25.1379
25.1724
25.3448
26.0345
25.0345
24.6207
25.2069
24.5172
25.4138
25.7586
24.2069
23.5862
25.1034
25.7241
26.3793
24.1724
25.3793
24.7931
25.069
24.8276
25.3793
25.0345
25.5862
26.4138
25.3793
24.8621
25.5862
26.3103
26.2759
25.7931
24.2414
25.6897
25.3448
25.8966
25.1724
25.0345
25.5862
24.2759
24.4483
25.4138
25.2759
25.1034
24.9655
25.1724
26.5172
25.4138
25.2759
24.6552
25.069
24.7241
24.6207
26.1379
25.4483
26.6897
25.1379
24.6207
25.3448
25.6897
25.3448
25.9655
24.6207
24.2759
26.069
25.4483
27.1379
24.8621
25.5172
24.2069
24.2414
25.0345
25.2759
26.7586
25.8276
25.4828
24.4483
26.5862
24.069
26.0345
25.8621
25.4138
25
24.4483
24.2414
24.6897
24.7586
24.5862
24.4138
24.4483
24.1724
26.7931
24.5862
26.2069
24.1724
25.8621
27.1379
25.0345
24.6207
25.4483
26.1034
24.5862
25.6897
26.3448
25.7241
24.6552
26.5862
24.2759
25.1724
24.931
25.5862
25.3103
25
24.6207
24.9655
25.5862
24.6552
23.3448
25.0345
27.069
26.0345
24.8276
24.8276
26.1724
26.4483
26.7931
24.931
26.5862
25.3793
25
24.1724
26.0345
24.7241
25.2069
24.5172
24.8276
25.7586
25.7931
25.3448
25.7241
25.2069
25.5517
25.8621
24.8276
26.6552
25.2069
25.4828
23.7586
25.069
25.1034
25.7931
24.1379
26.7241
27.3103
26.6897
24.3793
25
25.6897
24.8276
25.7586
25.3793
24.3448
25.5862
26.5862
25.4138
25.9655
24.8621
25.6897
26.0345
26.2069
26.0345
24.7931
26.8966
24.5862
26.6207
25.7586
24.931
24.7931
25.1379
25.931
25.7241
25.931
27.6207
25.069
24.7586
26.7586
24.7241
26.0345
25.4828
25.069
25.4828
25.1034
24.8276
26.2414
25.6552
25.1724
25.6207
25.8276
25.3793
24.7931
25.9655
24.8276
24.8966
24.8966
26.4828
26
26.3448
24.4828
25.8966
25.5862
25
23.8966
25.6552
25.1724
26.1724
25.7586
25.5862
24.2414
23
25.2069
23.931
25.2759
25.3448
25.4483
24.6897
24.4138
25.069
24.069
26.1724
25.1724
24.931
24.5172
25
24.9655
25.6207
26.7241
25.9655
25.4483
25.8621
24.8621
24.6897
24.8966
26
25.9655
25.3103
24.3103
26
25.6207
26.2759
27.3448
25.8276
24.2069
25.931
26.3448
26.3448
26.5862
24.4483
26.4138
26.4828
25.7931
27.2414
23.8966
26.3448
26.069
25.4138
24
25.3793
25.5172
24.6207
25.4828
25.6552
25.069
25.7586
24.7931
24.9655
25.6897
27.1034
25.4483
26.5517
25.4483
24.4828
26.1724
26.4483
24.2069
24.8276
26.5517
25.2069
26.6207
24.8276
25.7241
24.7931
25.069
26.1724
24.6552
24.8621
25.7586
25.5172
26.069
24.7931
26.3103
24.8276
24.7241
26.2759
26.3103
23.4138
25.7931
25.069
24.9655
24.6897
24.7241
24.3448
24.5172
25.7586
24.5517
24.931
24.4828
25.3103
25.8621
24.5517
24.7241
25.1724
25.2759
25.5517
25.5172
24.7931
24.7241
25.8621
25.1379
24.6897
24.6552
25.5517
25.2759
27.2414
25.5517
25.5862
25.6552
25.2414
25.1379
25.1379
24.2069
25.1379
24.9655
26.5172
23.9655
25
24.3448
25.1724
26.069
24.7586
24.7931
25.3793
26.069
25.4828
26.8276
24.5862
25.6207
24.5172
25.1724
24.8966
25.1034
25.2069
24.2759
24.069
25.0345
26.1034
25.2069
25.5862
26.5517
26.4138
25.5862
24.6897
24.7586
23.931
24.5862
24.4828
24.7241
26.1724
25.5517
26.1034
25
24.4138
24.8276
26.2069
25.4828
24.3793
24.2414
24.9655
24.7586
25.3103
26.0345
26.8276
25
24.5517
25.9655
26.2414
25.9655
24.4483
25.7931
26.5172
26.2069
25.6897
23.3103
26
25.6552
25.1724
25.3448
26.3793
25.2414
24.4483
24.8966
25.1724
25.4483
25.0345
25.8966
26.0345
25.6897
25.7931
25.7931
25.4828
25.7931
25.3793
25.2759
25.4483
25.0345
24.7931
25.8966
24.8966
25.0345
25.4483
25.1379
26.3103
26.8276
25.8621
24.7931
25.2759
25.6207
25.8966
24.6552
25.1379
24.5517
24.8621
27.2069
24.0345
24.931
25.3103
26.3103
27
25.5172
24.1379
25.4828
25.6897
25.3448
26.4828
25.4828
23.1724
25
23.7931
24.3103
25
25.6897
24.7586
25.2414
26.1034
25.4483
25.6552
24.8966
24.8966
25.0345
25.5862
25.8276
25.2759
25.8276
25.1379
24.8621
24.8621
25.5172
26.1724
25.2759
24.5862
24.8621
25.931
26.0345
25.6897
25.0345
25.2414
24.6207
24.6207
24.1034
24.7931
27.069
24.3103
24.8966
24.5862
26.2759
25.5517
25.6552
26
25.2759
26.1379
25.3103
24.4138
25.2759
26.4138
24.5517
25.6897
24.7586
25.3103
25.1724
25.0345
25.2414
26.0345
25.1379
24.4138
26.5517
25.5862
25.8276
27.2069
25.3103
24
25.3103
25.5172
24.6552
25.8621
26.2414
25.1034
24.6552
25.7241
25.3103
25.2759
26.1034
25.5172
24.1379
24.8621
24.9655
25.6207
24.5517
26.1724
26.3103
25.8276
26.0345
26.3793
24.8621
25.7241
24.6207
26.069
26.0345
26.931
25.3793
25.5517
25.6897
26.7931
25.7931
25.2759
25.1724
26.2069
25.1724
25.3793
23.4138
24.3103
23.3448
25.6207
24.7241
25
26.1379
24.7931
25.5172
25.3103
24.4483
25.2069
24.931
25.3793
25.2069
25.6897
26
25.2414
24.3103
25.069
25.8966
25.2069
24.6897
25.3103
25.7241
24.4828
25.8276
24.1034
24.7931
24.7586
24.6207
25.5862
26.2414
25.5517
24.4828
24.5862
25.3103
25.0345
25.6897
25.8621
25.3448
25.1379
25.6897
26.1379
26.6897
25.069
24.4828
24.8276
24.5517
25.4138
24.8966
26.069
24.4138
26.4483
25.4138
26.7586
26.1379
25.6207
24.1724
24.6552
24.5517
25.6897
26.4828
25.4483
24.8621
25.3448
25.2069
26.3448
25.7241
24.9655
25.931
24.6897
25.6552
23.7931
26
25.8276
26.1034
24.7586
24.2069
24.5172
26.2414
25.8621
25.6207
26.2414
26.7241
26.1034
25.3448
26.2759
24.2759
25.4483
25.3448
24.7931
25.6207
25.8621
24.4138
24.5862
24.5517
25.5517
25.6207
25.1379
26.1034
26.7586
25.3103
26.7241
26.069
25.6897
24.7241
24.8966
26.6552
25.1034
25.7241
24.1034
25.6207
24.8966
24.3448
24.8276
25.0345
25.5862
25.4483
25.7241
25.6897
26.7241
24.3448
23.8966
25.3448
25.7241
26.1724
23.2759
26.069
25.6552
26.1034
25.4828
25.5172
25.5517
25.8621
25.4138
25.5862
25.2759
25.931
25.1379
25.4138
24.2414
25.7586
25.5517
25.1724
25.1034
25.5517
24
24.8621
25.4828
25.069
25.0345
26.8621
25.3103
23.8966
24.2759
24.6897
25.9655
24.6207
25.4483
24.8966
25.8621
25.4483
24.5172
24.3103
25.4138
26.1724
25.069
25.9655
25.2069
24.4138
24.8621
25
25.7241
25
25.0345
24.8621
24.5862
25.6207
24
24.6897
25.2069
25.2414
26.4138
25.6897
24.1379
26.1724
25.4138
24.5517
25.8276
24.4138
25.7931
24.8966
26.2759
25.2759
25.0345
26.1724
24.931
26.3103
24.4828
24.5862
24.6897
25.9655
25.7931
26.6897
24.2414
25.8276
25.0345
25.6207
25.7241
24.9655
26
26.6552
24.0345
25.1379
24.4483
23.7586
24.8966
24.7931
25.6897
25.931
26.1379
27.2069
25.3793
25.6207
26.2069
25.6897
24.6207
26.3103
25.1724
26
25.3793
25.1724
26.069
24.3448
25.5862
25.0345
24.5517
25.3103
25.1724
25.1034
25.1379
25
26.3103
25
26.5862
24.5862
25.2759
24.8621
25.0345
24.8276
25.7586
27.2414
25.4483
25.1724
26.2069
24.1379
25.9655
23.8621
25.5862
25.6897
24.6897
25.8621
25.3103
25.5172
24.3793
24.8966
25.3448
24.7241
26.8276
25.931
24.069
24.7931
24.6207
26.1379
26.9655
23.8621
24.7931
25
23.8966
25.5862
27
26.5172
25.2069
25.3793
26.1034
24.4828
26.1379
25
25.5172
25.7931
25.2759
24.5862
26.0345
24.7586
26.1724
25.5862
25.7241
25.1724
25.4828
25.5172
25.8966
24.8966
25.6552
25.6552
25.931
26.2069
25.5172
25.9655
25.6552
26.931
25.3448
25.1379
24.6207
25.6897
25.1724
24.931
25.9655
25.0345
26.2759
25.1724
27.0345
26.7586
25.1379
25.7586
25.6897
26.3103
25.6207
25.3793
24.931
24.5172
24.0345
24.1724
24.3103
24.5862
26.5517
25.5862
25.2069
26.2414
25.5172
26.2759
25.7241
23.931
25
26.2759
24.1379
24.7931
24.7586
25.069
25.7241
25.4828
25.7931
25.2414
25.931
25.6897
25.4138
26.069
24.2414
25.7241
25.6552
26.1034
24.2414
26.3793
25.3793
25.2069
25
26.1724
24.4483
26.0345
25.4483
26.1379
25.7586
26
26.4483
24.6552
26.1724
24.2759
23.7586
25.5517
25.2759
25.1379
25.069
25.3448
24.069
25.8621
26.069
25.0345
25.5172
25.5172
25.4138
25.5517
26
25.1034
24.4138
25.7241
24.7931
25.5517
24.7586
24.6897
25.6897
24.931
24.6207
25.1034
25.6207
24.3103
24.0345
26
26.069
24.3448
25.2414
25.8966

## Sheet: Fig6
a
FACS dot plots and histograms
b
MFIs
IRF4
	KO						WT
Eif5a	4565	6031	4809	2298	2796	2421	8060	10472	10702	4196	6675	5701
Dhps	6703	7288	7811	6753	4487	3842	9807	9948	13009	9949	7809	6803
Dohh	9105	11578	9593	8648	5922	5893	10271	11111	13420	10828	8007	7860
TBET
	KO								WT
Eif5a	1102	1145	1142	1304	1307	1330			2114	2578	2149	2761	2621	2406
Dhps	1571	1509	2330			1437			1992	2747	3836			2227
Dohh	2022	2091	2775			2426			2402	3320	5116			3428
EOMES
	KO								WT
Eif5a	0.829508	0.914086	0.954357	0.956645	0.800298	0.996513	1.13653		1.40984	1.20779	1.87967	1.93497	1.28838	1.62424	1.8321
Dhps	0.778222	0.922545	0.719133	0.727273	0.897123	0.921587			1.2018	1.35615	1.00566	1.0149	1.19965	1.29982
Dohh	0.695082	0.63037	0.728907	0.534402	0.496274	0.567568	0.616236		1.18361	1.15784	1.64869	1.40339	1.14903	1.35484	1.31827
CDK1
	KO								WT
Eif5a	4666	3541	7464	6068	6067				8107	8684	10822	9151	9153
Dhps	6361	6534	5577						6848	8661	6731
Dohh	6974	7312	4810						7956	10262	6728
c
qPCR Gene/Actb ratio
Irf4
Non-restim	Mock	GC7	Eif5a	Dhps	Dohh	Thy1
0.012473	0.196146	0.456916	0.376312	0.303549	0.400535	0.188809
0.017337	0.238159	0.436786	0.380245	0.29937	0.41466	0.20166
0.019709	0.209497	0.397768	0.395021	0.388234	0.397768	0.202361
Tbx21 (Tbet)
Non-restim	Mock	GC7	Eif5a	Dhps	Dohh	Thy1
0.00471	0.025737	0.020546	0.030713	0.030607	0.033377	0.019038
0.005601	0.027111	0.017277	0.024775	0.03082	0.032918	0.018906
0.006368	0.024097	0.01917	0.023601	0.033262	0.03224	0.020905
Eomes
Non-restim	Mock	GC7	Eif5a	Dhps	Dohh	Thy1
0.024947	0.019303	0.017579	0.007189	0.011359	0.008004	0.024947
0.020905	0.020546	0.018906	0.011203	0.01612	0.008173	0.029564
0.015788	0.021944	0.015953	0.011598	0.016631	0.00806	0.032804
Cdk1
Non-restim	Mock	GC7	Eif5a	Dhps	Dohh	Thy1
0.010453	0.013985	0.022483	0.008729	0.010709	0.015679	0.017158
0.010672	0.013369	0.020263	0.008943	0.014833	0.014731	0.015679
0.009552	0.010635	0.020123	0.008881	0.014937	0.015041	0.016573

## Sheet: Fig7
a
Hypusine MFI
Untreated	DFMO	DFMO+Spd	DFMO+GC7
3362	1350	3499	617
2872	1768	2769	431
2483	1597	2798	425
3555	1668	3647	633
3431	1543	3733	559
b
FACS histograms
c
MFIs
Puromycin
Untreated	DFMO	DFMO+Spd	DFMO+GC7
15921	11845	14623	5627
13930	10688	13215	5589
17578	11642	14601	5594
14891	11303	15076	6709
CDK1
Untreated	DFMO	DFMO+Spd	DFMO+GC7
8072	5341	8093	2126
8105	6151	7862	3037
7565	5568	7544	2861
7966	5277	8078	2251
7417	5230	8026	2210
TBET
Untreated	DFMO	DFMO+Spd	DFMO+GC7
2967	2144	3121	1833
2953	1825	2846	1759
3770	2402	3897	2021
3447	2158	3899	1806
IRF4
Untreated	DFMO	DFMO+Spd	DFMO+GC7
10130	7412	9641	8979
9311	7607	9811	8928
10353	7160	9813	7970
9950	7566	9828	8038
IFNγ
Untreated	DFMO	DFMO+Spd	DFMO+GC7
20434	10375	17133	10036
18780	11397	16835	9573
15674	9939	13457	5722
17540	9629	13108	8059
TNF
Untreated	DFMO	DFMO+Spd	DFMO+GC7
33489	27063	31024	23721
33472	30919	31600	22970
29560	31161	25087	18054
30731	31718	24373	24300
CD25
Untreated	DFMO	DFMO+Spd	DFMO+GC7
3324	3218	3908	1516
4670	3790	4290	3023
4458	4225	4982	3100
4459	3982	4709	1811
3937	3900	4674	2182
CDC45
Untreated	DFMO	DFMO+Spd	DFMO+GC7
2689	2500	2772	2139
2549	2255	2367	1958
2913	2733	2858	2553
3207	2952	2871	2531

## Sheet: FigS1
FACS dot plots

## Sheet: FigS2
a
FACS histograms
b
% Recovered cells
Eif5a						Thy1
8.2	10.3	8.8	12.4	9.7	7.7	91.8	89.7	91.2	87.6	90.3	92.3
Dhps					Thy1
13.9	10	10.5	10.7	12.8	86.1	90	89.5	89.3	87.2

## Sheet: FigS3
a
Data analysis workflow
b
R code for making violin plot
Violin Plot.Rmd
Source data
Before normalisation	IL2vGC7_WTvKO_3+exp_Not-norm_log2.csv
After Vsn normalisation	IL2vGC7_WTvKO_3+exp_Vsn_log2.csv
After input normalisation	IL2vGC7_WTvKO_3+exp_Vsn+input_norm_log2.csv
c
Violin plot made with Prism 9				Heatmap generated on http://www.heatmapper.ca/
Log2FC (GC7/Mock)				Source data in Heatmap source data.xlsx
Trial 1102	Trial 1207	Actual Exp
-3.44533	8.93298	-1.86058
-3.81202	9.87483	-2.43799
-3.36084	8.85562	-3.55421
-3.76589	10.1803	-2.43156
-2.68598	7.54893	-4.78861
-2.35211	10.1258	-3.26342
-2.83692	10.6581	-1.72435
-5.34825	12.7026	-2.18188
0.758279	7.95327	-4.34222
-15.6644	8.18983	-2.50166
-2.73445	11.1702	-2.81483
-15.5737	9.63796	-1.85964
-17.7145	14.0105	-3.07018
11.0456	9.9648	-2.27347
-13.2876	9.01419	-2.14337
-1.72673	11.329	-15.207
-2.31317	10.7249	-2.44394
-15.7561	9.54315	-2.04069
-11.1393	11.3176	-1.93546
-14.006	10.8798	-2.16164
-13.4626	9.36597	-1.93913
-11.5508	12.2332	-1.55221
-14.7952	7.85375	-2.02305
-5.17108	9.68075	-2.06279
-13.6949	9.19712	-1.99596
-4.8385	11.4469	-1.90654
-15.2634	7.88521	-2.25946
-2.44865	9.78643	-2.00533
-13.9538	9.25885	-3.81076
-2.39513	11.2165	-2.0615
-15.9498	5.54609	-1.50651
-2.44716	8.33664	-2.62494
-12.7866	10.9164	-2.09264
-13.0319	6.72656	-1.83608
-15.9447	12.4422	-2.56734
-5.82984	8.66342	-2.54189
-12.6346	10.3379	-2.81848
-13.9559	9.50287	-11.5122
-16.9704	8.79507	-1.82568
-16.0765	10.3766	-1.64446
-2.10717	5.39945	-2.74605
-17.3972	16.001	-2.27522
-13.6467	10.4253	-2.1103
-4.17924	9.904	-3.68916
-17.1517	6.11632	-2.22125
-14.6899	8.67101	-1.63838
-15.6291	8.25314	-2.3168
-16.2362	14.4171	-2.535
-2.44963	7.96162	-2.93717
-4.16475	10.2667	-1.45134
-4.90937	11.2421	-1.67924
-14.4351	11.0646	-1.5861
-3.8471	8.1298	-1.5955
-3.83022	7.60426	-2.14016
-3.61224	8.86567	-1.98969
-4.96871	8.82845	-1.48705
-2.4957	6.52792	-3.62856
-13.0724	12.0135	-3.01379
-16.1184	10.9931	-1.39948
-3.03198	11.3326	-2.78993
-4.42814	13.7959	-2.55095
-17.4616	11.9878	-2.30741
-14.0631	7.95338	-3.01796
-3.46904	11.6902	-2.82671
-12.5349	10.199	-2.60319
-2.7162	11.5105	-1.89996
-2.13067	9.45718	-2.43863
-2.54775	11.0527	-3.15441
-13.8772	9.1219	-2.14027
-4.46327	11.3119	-1.73561
-2.8346	10.7362	-3.04487
-2.64561	7.26185	-2.79859
-2.68372	9.85262	-3.23458
-3.55833	10.711	-5.56515
-2.88098	12.3107	-3.166
-3.70755	10.4972	-2.35588
-3.60028	8.98368	-2.36271
-12.9097	11.2223	-3.39198
-13.1854	9.58113	-2.07312
-15.7926	10.6887	-3.79246
-12.872	10.6902	-3.75705
-13.8351	12.2395	-13.4891
-15.9583	6.99456	-2.73132
-3.23244	9.66142	-3.3833
-4.74478	9.50775	-2.17274
-15.1067	9.71036	-2.08973
-2.18615	11.8776	-2.45298
-2.20304	9.25932	-1.97912
-2.84417	7.40557	-1.31774
-7.57834	10.7624	-2.18032
-14.1802	10.8516	-1.63444
-3.94588	6.39674	-1.91199
-4.36752	7.78764	-1.68166
-4.60097	10.0516	-1.65218
-10.9679	11.9734	-2.16202
-3.21958	6.80841	-1.65573
-14.8007	10.8128	-2.18865
-15.5655	12.6251	-2.05234
-11.1013	8.29103	-18.1315
-14.9533	10.7563	-1.17957
-1.47588	10.8216	-2.08181
-12.5515	13.5813	-1.4063
-4.18966	11.4759	-2.29711
-3.60774	10.8404	-1.80929
-14.5997	9.2688	-2.07782
-6.48662	10.0202	-2.10681
-3.70259	8.44394	-3.51078
-0.80452	6.60199	-2.68057
11.2997	8.27435	-1.84269
-3.97831	11.8292	-2.64656
-15.0209	10.351	-3.12246
-1.70003	9.42257	-1.89556
-18.1649	11.2013	-4.5789
-1.73822	9.68229	-1.44754
-3.70466	8.40003	-1.90925
-3.00669	11.2445	-2.04294
-17.0079	10.3634	-1.47262
-3.76408	6.86451	-0.99252
-3.39451	9.71908	-1.56614
-2.91363	10.4992	-2.55302
-1.04847	9.63652	-2.34982
-16.8162	10.9519	-1.49663
-5.71076	12.1925	-2.9882
-14.7001	12.8101	-2.48863
-12.2036	12.6921	-1.86154
-6.18575	12.9586	-4.2606
-12.8464	12.7887	-2.91622
-3.68241	10.1027	-2.37664
-16.1938	9.9909	-4.55849
-1.00808	10.8606	-1.97316
-11.8635	10.6092	-2.37429
-14.3861	10.4662	-2.08216
-3.66019	10.2558	-2.13026
-3.32285	10.9898	-1.85151
-13.4173	10.4208	-1.52203
-19.0204	10.9337	-2.04583
-14.734	10.248	-2.48474
-3.14062	12.6232	-4.04622
-2.96803	7.87504	-2.56974
11.713	13.3619	-3.37084
-2.79703	6.26907	-1.69961
-1.81285	10.1514	-1.57434
-14.1713	10.3045	-2.12423
-4.05726	12.0247	-4.21728
-0.93328	7.80774	-2.1132
-12.1827	7.39619	-1.39766
12.1933	8.9486	-2.08068
-3.21301	8.0975	-2.32105
4.99385	10.38	-2.01842
-4.09392	9.43933	-2.67787
10.8119	9.85624	-1.1395
-6.51919	11.0727	-2.23665
-14.1036	9.20041	-2.08932
-3.06444	8.75736	-2.09439
-3.46466	7.14123	-1.09218
-4.25001	7.03615	-1.77399
-2.28273	10.4689	-2.22464
-12.3417	7.82056	-2.48944
-1.99197	6.32085	-1.67101
-4.97463	7.27739	-2.69355
-6.03414	8.47622	-1.5593
-4.92575	10.7501	-3.14063
-2.8715	11.999	-2.44655
-3.90573	12.7315	-2.09281
-3.22223	6.85205	-1.93858
-3.1873	8.48454	-2.84469
-1.81518	8.70335	-2.43575
-13.0101	6.55683	-2.1229
-13.9776	9.60637	-1.04855
-16.1991	9.57716	-2.60976
0.403225	11.4274	-2.36363
-2.48738	10.828	-4.44894
-12.9079	5.43002	-1.76146
-13.6921	9.77959	-1.24941
-10.4906	9.23223	-2.02308
-15.6249	7.27458	-1.51514
-1.26823	10.118	-17.2931
-2.90108	6.86856	-3.47141
-15.3769	7.36098	-2.05127
-3.89902	11.8534	-2.28051
-2.14441	9.64212	-2.05433
-12.4376	6.44516	-2.25835
-5.65842	8.93097	-1.62913
-13.481	9.17058	-4.03575
-15.1822	9.24959	-1.92041
-12.4804	11.5183	-2.22074
-14.2777	10.2901	-2.26417
-14.3005	7.17111	-2.53696
-5.20612	13.2259	-3.23269
-13.4959	11.8972	-2.52573
-3.35323	7.14873	-1.49547
-7.23133	11.5853	-1.04601
-18.6346	8.97911	10.6955
-3.30334	9.99067	-2.1092
-16.1799	13.2391	-1.58946
-2.86004	11.6285	-2.38567
-14.5272	9.83488	-2.15845
-2.9383	8.31225	-2.02249
-4.31578	11.4086	-1.15124
-14.891	11.2831	-2.16274
-13.3012	7.94965	-1.55539
-13.1319	10.6387	-2.47369
-3.5541	9.68975	-4.51092
-14.8918	9.39373	-1.8806
-3.52153	12.0753	-2.28671
-14.0076	9.08752	-2.3096
-15.2782	7.88496	-1.27678
-3.1638	5.1776	-3.27071
-3.20672	6.09719	9.54215
-3.068	12.904	-1.73247
-2.88268	6.30034	-2.16297
-3.11203	12.3825	-2.55535
-4.28303	11.6713	-2.75306
-3.61247	6.31814	-3.27942
-1.98593	12.5163	-1.80208
-12.0421	8.60363	-2.07616
-4.19248	10.6271	-1.94972
-5.9849	10.4476	-3.33497
-14.8869	11.9644	-2.66934
-12.5464	9.9377	-2.10281
-18.6207	8.82228	-1.46882
-3.88992	8.86127	-1.37341
-5.3837	9.86533	-1.94221
-4.84872	9.67617	-1.38176
-12.8122	9.91907	-1.42944
-3.37442	9.34518	-2.29919
-3.87351	10.0675	-3.56598
-3.56669	8.76852	-4.49491
-3.54833	9.4211	-1.90136
-3.42357	11.5936	-1.48868
-1.65288	13.2657	-10.587
-16.0569	7.0123	-2.50347
-14.4915	10.5484	-1.98917
-13.7835	7.13722	-4.38306
-2.35855	7.71891	-1.3554
-16.8032	11.0225	-2.36802
-3.21313	6.91631	-2.30046
-15.2238	13.7875	-1.46445
-4.14125	8.17782	-1.83471
-13.034	14.7176	-1.64075
-16.4523	9.49925	-3.83121
-3.05155	7.02846	-2.14542
-4.49246	9.52931	11.0709
-14.6847	10.2384	-2.8482
-13.9655	12.8521	-1.40785
-16.265	10.3461	-3.4357
-13.5888	7.92671	-2.26951
-18.0193	10.3082	-2.36957
-3.5427	12.6413	-3.31608
-14.8104	10.737	-2.35235
-2.5403	11.5726	-2.28449
-15.673	13.0134	-1.19547
-1.34789	12.121	-3.11629
-13.9798	10.1616	-1.4859
-1.97133	11.234	-2.54335
-2.43869	7.49961	-11.9212
-2.62446	8.78745	-1.52352
-3.77186	12.646	-2.96959
-2.43734	9.64487	-2.26224
-3.27572	5.92453	-1.62932
-19.6585	11.4887	-2.57121
-3.60519	11.3831	-1.72219
-1.43634	14.3468	-1.39316
-15.0789	8.98094	-1.70991
-2.46853	9.70977	-2.36427
-14.4207	11.2304	-2.38906
-3.3128	10.3413	-2.808
-3.69722	7.43558	-3.17053
-4.55675	6.55597	-2.07285
-14.2901	9.69255	-1.71976
-2.2097	9.21791	-1.15253
-15.7663	8.81134	-2.01694
-15.7179	12.2049	-2.69104
-5.16863	7.04509	9.62215
-3.84425	9.29838	-1.89666
-3.50593	11.7393	-2.32585
-4.33022	11.0724	-1.69408
-2.77169	8.7707	-1.91197
-13.7333	15.7654	-2.21718
-2.11069	6.18376	-2.07598
-5.52058	7.75422	-2.41744
-2.88479	11.6527	-3.66729
-3.16395	8.96151	-1.50745
-5.058	7.68678	-1.68565
-0.89502	11.6856	-2.23709
12.0441	11.7267	-1.96838
-3.87833	9.64184	-5.32641
-10.8064	11.6521	-1.82077
-2.36317	11.7964	-1.38002
-1.71373	8.77821	-1.78972
-0.96538	10.5412	-13.9839
-1.47535	8.54288	-1.58401
-4.63271	14.2897	-2.07883
12.9052	11.5005	-1.29423
-3.45974	13.5978	-2.36831
-3.07701	15.7552	-2.1244
-14.9915	9.07505	-2.124
-2.40579	9.50621	-1.53524
-1.36045	11.2536	-2.61443
-3.18811	7.92991	-2.26131
-14.8194	8.73322	-2.35305
-15.4937	10.6188	-1.85221
-12.0078	11.6169	-2.08437
-3.1796	7.40189	-1.36229
-3.98069	7.98846	-1.38283
-14.3815	8.36553	-1.52616
-1.96014	5.61359	-16.0321
-12.2463	10.91	-1.94483
-3.26349	9.83333	-1.62772
-2.80773	11.0449	-2.61222
-13.0427	8.54187	-2.29331
-11.668	9.33958	-2.18953
-12.3542	8.66277	-2.20405
-16.9702	9.85652	-1.13044
-15.8787	14.2319	-1.05245
-11.4205	11.3307	-1.36338
-3.52633	6.54603	-2.03598
-13.4818	8.1921	-1.2621
-14.2984	10.8305	-3.01036
-12.866	5.57343	-1.21273
-14.5494	8.56491	-1.50322
-13.5499	8.48059	-1.79641
-1.40552	11.1624	-2.33006
-15.4071	9.34855	-1.98086
-15.8561	7.65764	-1.70879
-5.54533	9.31361	-2.52131
-2.05738	12.885	-2.63569
-2.88672	9.70477	-2.68146
-2.51488	9.95405	-2.28924
-3.31183	8.44626	-1.34045
-16.3933	10.2356	-2.26777
-4.0687	8.25541	-1.51064
-2.80626	8.4733	-2.08878
-4.86052	8.68377	-2.98859
-14.0624	9.48156	-2.116
-2.70157	9.85228	-2.74594
-3.48375	10.3802	-1.75535
-16.2375	9.50569	-1.71329
-17.014	11.2303	-2.61677
-15.1676	8.22226	-2.37408
-4.42751	7.6946	-2.29347
-3.70035	8.25908	-2.94028
-12.5002	7.21525	-2.06269
-2.03596	8.09866	-2.21647
-1.56036	9.34855	-2.40236
-4.67259	7.55689	-15.2288
-13.8106	5.47483	-2.04088
-2.9591	9.81609	-3.36845
-3.87473	9.03089	-3.67092
-1.83341	12.4181	-1.34776
-4.30817	8.04898	-2.72409
-4.49136	10.1768	-2.53027
-16.4698	9.69063	-2.99995
-4.66567	9.35641	-1.66316
-4.07608	13.0231	-3.85774
-1.97824	13.8158	-1.89818
-2.94752	8.0621	-1.68155
-3.71308	7.83958	-2.10323
-3.14399	9.35522	-2.39603
-2.91587	9.92555	-1.063
-12.3328	11.076	-2.05778
-3.97474	11.0715	-1.06447
-3.49524	9.25366	-1.67856
9.73193	9.46789	-1.77053
-3.446	9.77251	-2.82687
-10.1883	11.2552	-1.52495
-4.0113	11.4382	-2.11498
-3.23557	9.52462	-2.01506
-4.30567	10.1429	-1.07867
-2.90364	8.39051	-4.25787
-4.96942	9.31533	-3.17466
-5.37011	9.13134	-2.80947
-14.1285	9.19618	-1.87502
-12.651	12.2053	-1.56223
-3.10209	11.3408	-2.14205
-2.46218	9.71809	-2.47609
-0.21358	8.44708	-1.74957
-5.20735	8.02048	-1.34106
10.7226	6.39982	-3.5762
-11.851	13.4176	-1.73043
-2.1633	8.53815	-3.11541
-3.17714	11.2579	-2.26081
-14.8081	9.15203	-2.09534
-2.50673	8.71685	11.2625
-15.3006	7.9222	-2.28466
-2.25507	11.6366	-1.99245
11.0498	7.9154	-2.212
-3.59372	7.38779	-2.13777
-5.8607	8.92291	-1.70894
-17.2122	9.19451	-1.31076
-14.8407	6.11508	-2.1905
-9.83829	8.41329	-2.09234
-15.6202	7.99277	-2.86518
-13.447	10.9756	-1.78639
-2.08916	9.91746	-2.12236
-2.94772	11.5869	-12.7497
-17.7581	9.8831	-2.40467
-4.63693	10.4451	-1.51512
-6.37043	10.1738	-1.22609
-13.9038	11.062	-1.66328
-14.6531	12.6417	-3.19407
-14.6932	16.3388	-1.9546
-15.0497	7.79883	-3.40166
-2.53519	7.64257	-1.27924
-2.03627	9.47111	-3.47385
-3.36949	9.66306	-2.38019
-3.09868	11.4854	-0.95046
-2.32046	7.06807	-1.31427
-2.73763	14.0135	-2.56964
-2.62771	9.80842	-2.2835
-4.1695	6.93986	-2.14461
-15.8464	6.51769	-2.93002
-4.21391	10.2711	-2.28191
-17.4366	13.7372	-1.45699
-18.797	10.7761	-2.13164
11.8972	7.35833	-1.28428
-4.71609	8.47865	-1.39057
-4.80483	13.3751	-1.80016
-13.214	10.3709	-2.44541
-1.59821	10.2176	-1.44016
-14.1378	16.726	-1.57907
-13.6922	9.16732	-2.25559
-12.9519	10.0709	-1.76397
-14.8142	8.16652	-2.18481
-6.24017	7.59544	-1.49035
-13.6847	12.1301	-2.43432
-3.63504	7.75422	-2.50207
-14.6782	9.11348	-1.89579
-4.43176	5.23297	-2.13078
-14.3527	13.4358	10.6876
-1.95164	10.435	-1.08617
-1.48709	10.3895	-2.35495
-12.7168	11.2973	-1.40644
-5.17886	11.7929	-1.07814
-16.9402	11.8874	-1.5225
-14.3926	8.61021	-1.8867
-4.27877	12.1022	-1.55239
-14.3832	9.73562	-1.97538
-15.6222	10.7761	-1.05043
-4.47845	9.07639	-2.12875
-11.0206	7.73335	-1.35112
-14.4134	9.41621	-1.64799
-16.5745	12.2078	-2.31067
-1.74557	8.32364	-1.24094
-4.00755	8.54442	-3.40788
-15.4793	7.92457	-3.85092
-3.52144	9.80471	-2.50256
-13.1172	10.7418	-2.19855
-3.37183	9.09323	-2.34119
-3.54438	8.27854	-1.76867
-4.8178	7.45981	-1.47149
-2.85328	6.15312	-3.1118
-17.5946	11.7905	-1.67464
-15.3886	8.13042	-1.64955
-1.49944	6.77334	-1.97004
-14.3771	9.24541	-2.19775
-13.5425	8.95838	-2.42116
-4.47869	9.95131	-1.25356
-2.50536	5.52807	-4.79587
-6.83657	7.99447	-1.66523
-5.10957	8.36265	-2.78207
-2.10569	10.6934	-3.11905
-12.137	10.0125	-1.73957
-0.85649	10.3791	-1.79285
-3.35656	11.4485	-2.65316
-13.7846	10.9006	-1.95797
-5.45473	9.83738	-1.53327
-3.05165	12.7338	-1.28604
-2.12996	13.6012	-1.63862
-2.1888	11.725	-1.26869
-16.3459	7.52891	10.7179
10.6093	7.12131	-2.63277
-11.128	7.69195	-2.07823
-4.22403	11.7339	-1.4469
-3.42258	12.9906	-2.41965
-17.3103	8.97527	-1.78452
-1.72574	12.5793	-1.94061
-0.8724	9.65514	-2.76983
-14.0609	9.70988	-1.69101
-15.9686	12.6776	-1.04919
-4.0684	5.03042	-2.62776
-12.5303	10.2949	10.5501
-1.91477	8.30451	-2.02079
-14.7163	7.78175	-1.86911
-12.5445	8.68951	-1.96662
-13.2318	7.63649	-2.63242
-17.8177	13.4094	-1.25862
-2.14135	9.08646	-1.20309
-3.54282	10.6545	-1.974
-2.55803	8.93009	-1.75121
-4.20407	9.34283	-2.18789
-3.6101	7.5434	-1.81543
-15.3395	12.9099	-1.62296
-3.45163	13.791	-2.02712
-16.9435	10.9142	-2.09411
-15.9697	12.8733	-1.86682
-3.56735	13.3936	-1.65529
-15.271	10.1738	-1.9035
-14.7983	9.11395	-1.6977
-4.56836	10.2775	-3.12888
-14.0441	9.43388	-1.20264
-5.86994	6.92401	-2.57707
-2.37873	7.21004	-2.68489
-3.612	8.35359	-2.03051
-15.6267	6.32413	-2.3488
-11.8613	8.09561	-2.18679
-1.0585	5.48749	-2.78432
-4.22351	13.5992	9.84738
-4.43379	12.5212	8.97985
-2.77597	10.3566	-2.78382
-2.68583	8.59865	-1.89962
-2.66046	8.52207	-2.49992
-13.3147	8.60984	-1.71193
-2.68629	8.72083	-2.95369
-3.894	9.9059	-2.09228
-2.13906	12.8437	-1.64525
-14.8093	9.10821	-1.94441
-13.3167	10.7452	-2.13767
-12.3414	8.75789	-2.7831
-19.2851	8.84292	-1.77982
-3.8142	8.53013	-10.0981
-3.73259	11.6477	-2.1735
-14.0195	13.857	-2.4669
-3.42055	8.92279	-11.9525
-16.9239	12.8332	-2.64328
-1.74805	9.95641	10.6429
-5.05651	14.3737	-1.77946
-13.4548	11.6537	-1.42142
-16.015	10.3891	-1.79902
-1.50505	8.48631	-2.537
-4.3182	11.07	-2.01694
-4.33333	12.0754	-1.74023
-14.9457	11.4843	-2.55924
-3.20351	13.9734	-3.82289
-3.75608	13.6569	-1.5851
-2.80896	13.3618	-1.627
-1.89457	11.1231	-1.84968
-2.25384	13.9017	-1.61826
-0.99177	9.35711	-1.80798
-2.80018	8.29893	-1.4789
-14.0816	10.8652	-1.51531
-15.1763	8.44964	-11.5186
-14.217	11.8803	-1.81333
-2.88529	11.8641	-1.00835
-14.263	10.0656	-2.51751
-13.1083	10.908	-1.44518
-12.4046	9.81509	-2.04429
-14.9193	10.5334	-2.50711
-13.9227	9.36768	-1.83803
11.965	10.2886	-1.9981
11.7938	11.6798	-1.83876
-13.0352	10.1635	-1.33484
-14.9105	9.60426	-2.32632
-14.8287	8.51995	-1.66103
-15.3034	8.97275	-2.34815
-2.42563	11.7284	-1.78029
-12.6693	10.0477	-1.85779
-4.1071	12.9705	-1.47535
-3.63334	9.57255	-1.23224
-3.84457	8.9238	-1.42169
-3.58933	12.8945	-2.64337
-3.14922	11.9679	-2.26825
-13.8267	9.55532	11.6674
-3.09354	11.579	-2.24098
-3.17972	9.43746	-1.31581
-5.46209	11.7073	-3.20358
-4.99715	10.8808	-1.82124
10.8082	15.8183	-0.96851
-16.3398	13.3393	-1.5324
-14.4069	12.0793	-1.81653
-4.10139	7.4763	-1.76567
-12.1335	10.0629	-2.65474
-2.77647	10.5699	-2.85733
-18.0437	10.9076	-1.79645
-1.91598	10.7175	-2.0833
-3.40772	11.1361	-2.55895
-15.9183	9.39588	-1.776
-18.4273	8.27044	-1.26511
-4.35977	10.4602	-1.39822
-17.7767	7.7271	-2.23713
-17.3641	10.7759	-2.8882
-3.90075	10.1285	-3.32393
-18.5757	11.1303	-1.68372
-2.71337	10.0154	-2.47168
-20.5221	11.1594	-1.88346
14.671	5.74594	-2.04573
-11.5226	7.94603	-1.82311
-12.7143	10.3007	-2.66756
-2.15692	11.3056	-2.57851
-16.9201	7.08304	-2.10029
-14.8443	10.934	-1.87857
-2.02444	7.80903	-2.30453
-4.11193	9.94971	-2.12517
-2.85618	10.3038	-2.32485
-3.02439	9.35509	-2.0252
-2.85372	9.72066	-2.01436
-1.94914	11.6961	-1.73311
2.44928	6.07232	-2.84629
-3.67769	8.01558	-2.60338
-17.2918	10.7675	-1.41549
-3.20743	11.4954	10.5597
10.7495	7.59994	-2.02289
-3.94376	7.33258	-1.82376
-11.9337	4.67897	-1.57765
-13.4942	9.86737	-1.88902
-13.9936	8.88124	-1.55046
-2.96265	9.33704	9.53937
-3.95253	9.76699	-1.63674
-2.55343	8.69432	-1.42756
-16.3711	9.50775	-3.77417
-3.3801	12.1374	-2.33722
-16.5749	8.0072	-3.59741
-17.0741	5.20289	-2.98583
-14.8835	3.64922	-1.14527
-3.88389	3.42692	-2.37834
-2.10084	3.37858	-1.59509
-17.9458	3.1511	-2.64411
-15.0198	2.92375	-1.70841
-2.6354	2.85679	-1.74339
-2.31461	2.81201	-1.8711
-4.57452	2.79499	-1.92063
-13.1256	2.7651	-1.82421
-2.69935	2.71676	-1.77686
-2.99994	2.69041	-2.28457
-3.07727	2.67905	-1.92533
-13.6334	2.64259	-1.99578
-13.412	2.63665	-1.25923
-12.9517	2.62477	-1.82824
12.6535	2.52361	-2.31482
-7.22711	2.39414	-2.61513
-15.7738	2.30212	-2.13761
-6.32177	2.22576	-1.66978
-3.98894	2.22255	-1.75461
-13.8093	2.17173	-10.3932
-2.22535	2.13607	-2.37321
-14.4929	2.11715	8.53227
-2.04815	2.09299	-1.98578
-14.4282	2.07724	-1.16319
-15.3495	2.06964	-1.5175
-15.9644	2.03961	-2.12711
-15.8686	1.99367	-2.86756
-1.63667	1.96364	-1.76926
-11.0297	1.94942	-1.80698
-15.8467	1.91589	-2.16495
-14.2528	1.89649	-2.32704
-11.1431	1.89629	-1.35208
-3.64544	1.87038	-1.48852
-14.8171	1.83851	-2.00483
-3.95705	1.787	-1.90799
-12.0267	1.77355	-1.37822
-4.90105	1.77324	-10.448
-5.47099	1.75373	-2.9088
-3.10477	1.70666	-0.87893
-13.4883	1.70129	-1.92212
-3.22205	1.70095	-12.2844
-1.27452	1.6619	-9.93287
-16.1345	1.6383	-2.27963
12.3103	1.62301	-2.16678
-3.8201	1.62258	-1.81064
-18.4695	1.61693	-2.62895
-16.3139	1.60228	-2.78913
-2.90006	1.56966	-2.29668
-3.40125	1.49586	9.81215
-3.47966	1.49407	-2.47844
-4.983	1.49288	-1.5275
-13.488	1.48242	-2.32022
-15.0552	1.46817	-10.5916
-2.60625	1.4473	-2.31413
-13.2373	1.44129	-2.53507
-15.4898	1.42451	-1.75407
-14.5824	1.41976	-2.32968
-3.92893	1.39985	-4.96106
-15.3476	1.38132	-2.063
-4.56143	1.38098	-2.66687
-4.0759	1.37995	-8.99962
-10.6569	1.37661	-2.09449
14.3727	1.3691	-1.91731
-1.29055	1.36797	-1.26008
-14.542	1.33258	-3.48491
-2.81497	1.33118	-2.61527
-4.67133	1.31815	-2.62932
-11.2421	1.31751	-4.21032
-3.23889	1.28681	-1.6723
11.158	1.28297	-1.51411
-16.1558	1.28026	-1.60981
-14.8176	1.26688	-2.67979
-3.0614	1.26572	-1.28174
-4.66277	1.26415	-2.5621
-3.21322	1.23762	-2.66914
-14.5777	1.2376	-1.54367
-1.88534	1.22103	-1.57823
-15.1278	1.21138	-1.64308
-16.0548	1.20522	-2.35426
-13.0981	1.18209	-2.20871
-2.3962	1.16956	-1.87417
-4.65164	1.16387	-1.6179
-2.00271	1.16359	12.2117
-1.52278	1.15695	-1.01077
-15.2306	1.15195	-1.67512
-1.06386	1.13458	-1.93768
-2.63837	1.13383	-3.325
-12.137	1.12734	-1.01499
-2.86272	1.12607	-3.30044
-3.22867	1.12357	-1.39972
-4.45981	1.10757	-3.80441
-2.66534	1.09603	-1.3373
-3.29197	1.09338	-1.4567
-4.91743	1.08964	-1.36014
-5.95626	1.08092	-1.12116
-1.92346	1.08038	-1.71319
-2.94907	1.06629	-2.23109
-1.9344	1.06479	-1.66777
-2.29864	1.04862	-1.58892
-2.96792	1.04231	-2.11998
-7.95657	1.02925	-1.54223
-3.10427	1.00019	-1.4827
-3.22744	0.99928	-2.04279
-16.3906	0.977949	-9.49291
-2.86558	0.938583	-4.06623
-2.44942	0.932049	-3.35635
-4.21294	0.928575	-1.88505
-3.02858	0.927209	-2.18584
-2.79025	0.926345	-2.92071
-2.25795	0.924397	-1.47479
-15.8611	0.92381	-2.3655
-17.1621	0.923541	-1.45063
-3.75279	0.902556	-1.56544
-14.6406	0.87523	-2.66502
-0.93769	0.87084	-1.25598
10.7814	0.862393	-2.16058
-0.10719	0.853867	9.53938
-5.679	0.852474	-1.45735
-2.97871	0.848268	-1.89814
-14.9499	0.84743	-2.94943
-3.06484	0.845373	-2.40231
-4.25872	0.837615	-3.85651
-13.8408	0.834984	-2.7461
-2.81097	0.8265	-1.42221
-12.5684	0.815759	-1.19
-12.1221	0.808648	-2.42315
-12.1038	0.790312	-1.65702
-13.1348	0.782418	-1.2713
-12.1881	0.761723	-1.23902
-12.2753	0.758407	-1.33671
-14.2296	0.758078	-1.56342
-3.37501	0.757367	-3.55117
-1.76774	0.753332	-1.05262
-6.13986	0.744349	-2.47759
-13.3883	0.733746	-1.50134
-15.6202	0.730239	-0.73346
-12.6221	0.728559	-1.70628
-13.7046	0.723265	-1.88888
-9.84243	0.720835	-10.5713
-2.82936	0.717565	-3.16088
-3.37186	0.702601	-1.17638
-16.9558	0.697793	6.06444
-3.63377	0.695466	-1.57893
-10.7389	0.688943	-1.03752
-3.81748	0.684121	-1.44044
-14.4373	0.68198	-3.29716
-2.19265	0.680542	-1.17268
-3.49709	0.679008	-1.35254
-13.0479	0.678063	-2.48356
-2.8758	0.657536	-2.03033
-3.54263	0.650421	-1.70683
-1.52175	0.629659	-2.27346
-4.01269	0.623141	-1.69685
-12.244	0.622732	-1.91544
-13.1424	0.605983	-1.5381
-14.9137	0.602919	-3.31125
-14.0251	0.589797	-2.06772
-15.811	0.586604	-2.71879
-14.2808	0.58653	-1.464
-3.2625	0.581018	-1.40028
-2.78271	0.577906	-2.0104
-2.44381	0.576772	-1.43592
-4.16061	0.574804	-2.07001
-2.93601	0.566949	-1.68649
-3.82977	0.563502	-2.27834
0.535345	0.562659	-1.88239
-3.21236	0.561828	-4.01938
-2.53623	0.560727	-1.6226
-3.56655	0.539916	-1.52521
-10.5654	0.539381	-2.38275
-3.71767	0.5378	-4.04769
-4.76839	0.535354	-3.27278
-15.7541	0.533965	-2.27667
-4.03484	0.532993	-2.77709
-13.2818	0.530656	-3.42722
-16.9981	0.530206	-1.86002
-2.49305	0.530198	-1.76185
-3.95009	0.529899	-1.85719
-13.7071	0.525311	-1.47935
-1.82452	0.517217	-0.75188
-3.45946	0.511972	-3.74257
-15.2015	0.503508	-2.93833
-2.80804	0.498764	-2.05809
-3.04481	0.492802	-2.87472
-11.6163	0.489532	-2.10854
-1.33503	0.48366	-1.49457
0.159	0.477292	-1.87021
-5.30496	0.47636	-1.15612
-3.33626	0.472208	-2.05382
-14.525	0.469899	-1.31311
-14.9672	0.469775	-1.83024
-4.01482	0.458097	-1.61525
-10.4381	0.456129	-1.70269
1.09051	0.455554	-1.93924
-15.6273	0.45191	-2.50893
-1.82307	0.442136	-2.27379
-14.7299	0.427229	-2.16174
-3.26905	0.422925	-1.7913
-14.3393	0.416774	-1.95117
-2.09232	0.411342	-1.79777
-13.8124	0.408589	-1.93657
-15.7435	0.405508	-1.66922
-17.1099	0.404264	-1.47953
-13.2639	0.400461	-1.38448
-2.94515	0.397844	-2.06175
-4.80635	0.39111	-3.01686
-10.911	0.385021	-2.41213
-12.0108	0.382344	-2.30366
-10.8446	0.373066	-1.90005
-6.23482	0.371158	-2.07916
-3.41455	0.370947	-3.04215
-2.61938	0.358783	-1.67594
-3.53801	0.352775	-2.44787
-15.3693	0.345073	-3.19726
-15.2281	0.34281	-1.93366
-4.26109	0.342294	-3.25441
-3.28043	0.340897	-1.51684
-9.92261	0.335681	-2.39491
-5.59283	0.33483	-3.8189
8.86657	0.33154	-2.50677
-3.28179	0.326535	-1.47635
-15.7604	0.325025	-2.26487
-13.4698	0.320527	-2.15416
-3.13671	0.316264	-1.7241
-15.6315	0.314448	-1.49041
-15.7158	0.313941	-11.594
-3.2126	0.312995	-1.99256
-4.06213	0.296531	-1.79275
-14.885	0.289115	-1.75377
-4.7679	0.276587	-1.38229
-15.5802	0.275949	-2.3068
11.1592	0.272538	-2.34497
-11.8191	0.262126	-1.75741
-4.00227	0.258075	-0.84613
-1.99364	0.25699	-1.76637
-5.39204	0.248956	-1.64174
-14.442	0.24807	-2.72338
-5.0516	0.243644	-1.20533
-2.56986	0.240826	-1.32282
-3.14122	0.232622	-2.19088
-2.24303	0.229841	-1.5456
-4.97046	0.227878	-1.7251
-3.29218	0.226961	-1.23411
-2.47944	0.224848	-1.27425
-3.02602	0.224392	-2.48787
-3.91298	0.223932	-1.1591
-3.00086	0.214777	-1.87718
-2.91715	0.214211	-2.22097
-2.59844	0.213909	-2.81918
-2.64995	0.213518	-3.53297
-2.95661	0.210882	-2.41455
-2.66378	0.207706	-2.44204
-2.80178	0.203993	-1.34987
-5.52343	0.203361	-2.37479
-15.805	0.198934	-1.66195
-18.6199	0.193339	-1.64794
-1.94826	0.192413	-2.05953
-3.07418	0.191501	-1.72884
10.8927	0.190652	-2.25062
-3.06566	0.18719	-2.76692
-10.8191	0.186002	-1.34881
-0.99402	0.182134	-1.7944
-3.85571	0.178112	-1.81989
-2.8176	0.177081	-2.11917
-2.10528	0.176309	-2.17383
-0.88238	0.174455	-2.6965
-2.4458	0.172615	-2.02605
-2.81921	0.169375	-2.56687
-2.32599	0.167409	-1.94836
-1.72048	0.162395	-2.71188
-16.3757	0.16182	-1.88927
-15.6437	0.158142	-2.05073
-2.10137	0.156768	-2.15474
-12.4905	0.145017	-1.87627
-1.47969	0.140646	-1.68524
-12.3733	0.140377	-1.77766
-2.02903	0.11911	-2.72402
-15.5443	0.116954	-1.41047
-12.922	0.108023	-1.44818
-15.0525	0.104601	-2.53596
-17.437	0.102157	-1.99055
-15.3188	0.098648	-2.26117
-2.32567	0.095929	-2.77074
-1.99128	0.095696	-1.30951
-3.74428	0.095323	-3.41038
-17.8437	0.093287	-1.76398
-1.11663	0.092977	-2.65964
-15.0777	0.092934	-1.69894
-11.3798	0.092713	-2.15389
-2.56323	0.092146	-2.08118
-13.9792	0.091961	-1.59529
-2.01307	0.090501	-2.08394
-4.78659	0.090477	-1.69795
0.786006	0.090274	-2.01251
-2.4049	0.086743	-1.4422
-4.86524	0.084746	-9.97135
-3.69926	0.083464	-1.16436
-1.89397	0.083006	-1.83229
-9.57135	0.079685	-2.45246
-12.314	0.0774	-2.92295
-3.06693	0.077301	-1.59174
-2.87576	0.077033	-1.16505
-2.50839	0.067602	-2.19319
-13.004	0.059019	-1.61413
-3.0324	0.058885	-1.26121
-4.13817	0.049931	-1.55053
-2.8169	0.04664	-2.77231
-3.48064	0.045191	-1.49171
-5.48635	0.042231	-1.14958
-13.7756	0.041128	-1.12172
-3.59043	0.039849	-2.12759
11.3046	0.034791	-1.50399
-3.5232	0.03112	-2.14848
-5.12088	0.029821	-1.38948
-18.3272	0.029687	-1.52477
-12.7898	0.027998	-1.03501
-14.3203	0.022644	-2.0653
-16.6263	0.021429	-1.26218
-2.91716	0.017985	-1.39475
-5.81292	0.017731	-2.92123
-5.07885	0.01556	-1.52312
-3.04732	0.014394	-3.01248
-3.29194	0.013288	-1.85227
11.3332	0.011929	-2.33227
-1.88965	0.011435	-1.29897
-3.10467	0.004499	-1.58782
-10.7581	0.003827	-2.52672
-15.0152	0.003223	-1.1604
-2.08389	0.002387	-1.69911
-15.1372	0.000529	-2.04884
-2.85489	-0.0101	-1.33127
-16.6925	-0.0104	-1.35323
-14.7487	-0.0121	-2.29754
-3.39438	-0.01602	-1.98298
-2.72113	-0.01626	-1.63018
-3.54748	-0.02125	-2.71708
11.6448	-0.02215	-2.09904
-2.43472	-0.02229	-1.7601
-3.05245	-0.02422	-2.34376
-0.40352	-0.02522	-2.2463
-15.1321	-0.03443	-1.71107
-3.94003	-0.03456	-11.8135
-0.87135	-0.03524	-1.2972
-11.6565	-0.03784	-1.51904
-11.6789	-0.03841	-1.72647
10.8977	-0.04088	-1.69133
-13.7934	-0.04137	-2.27216
15.2764	-0.04229	-1.32586
11.9723	-0.04791	-1.51522
14.6087	-0.05555	-2.53658
12.5771	-0.05714	-1.90595
-2.9395	-0.05919	-1.80124
-3.1604	-0.06336	-2.80397
-17.2299	-0.06824	-3.18809
13.2245	-0.07324	-1.2746
-17.0488	-0.0754	-2.15744
-3.20396	-0.0768	-2.19183
-14.6361	-0.07743	-1.85099
-3.87186	-0.08175	-1.85992
-15.4836	-0.08435	-1.805
-3.19765	-0.08491	-2.60024
-13.3146	-0.08895	-1.9598
-13.7644	-0.09153	-3.58067
-13.5674	-0.09732	-2.20033
-2.61417	-0.09807	-2.1113
-17.0798	-0.09973	-1.04722
-15.0324	-0.11	-2.76758
-2.99264	-0.11151	10.1148
-3.9075	-0.11473	-1.67023
-18.9287	-0.11539	-2.12444
0.302814	-0.11816	-2.65394
-16.5075	-0.11867	-2.16983
-2.00745	-0.12278	-1.56119
-13.3606	-0.12293	-1.62712
11.8305	-0.12573	-2.2155
-16.0859	-0.12638	-1.33065
-5.3733	-0.13068	-1.07702
-12.1633	-0.13359	-2.05492
-4.81248	-0.13573	-1.8327
-14.6624	-0.13611	-2.264
-11.3258	-0.13664	-2.25238
-3.17774	-0.13903	-2.42034
-14.0739	-0.14128	-2.47313
-15.9186	-0.14166	-1.95052
-3.8616	-0.1419	-0.95778
-4.83532	-0.14442	-1.41388
-13.8777	-0.14532	-1.8381
-2.33463	-0.14692	-1.45193
-5.71945	-0.14733	-2.10254
-14.6548	-0.14906	-0.98927
-4.16631	-0.15165	-1.25115
-13.1741	-0.15235	-2.30222
-4.24521	-0.15277	-1.59366
-4.0788	-0.15507	-1.72682
-5.416	-0.15913	-2.47545
-14.7249	-0.16076	-1.54308
-2.68983	-0.16153	-1.09337
-3.23106	-0.16345	-1.1421
-3.71594	-0.16352	-2.76484
-4.87566	-0.16368	-4.17283
-2.16101	-0.16439	-1.64312
-14.2509	-0.17014	-1.66975
-3.67581	-0.17027	-1.84072
-4.28482	-0.1718	-1.70126
-13.4311	-0.17383	-2.26466
-15.2332	-0.17415	-1.90764
-12.1932	-0.17684	-1.74627
-4.8344	-0.17749	-1.62836
-3.71645	-0.17978	-1.85772
-4.00906	-0.18114	-1.87736
-14.7852	-0.18143	-1.56987
-14.0628	-0.18275	-2.95657
-15.7131	-0.18653	-1.57251
-12.99	-0.18714	-1.74266
-11.6872	-0.19227	-1.86842
-16.4994	-0.19359	-2.75839
-3.7511	-0.19556	-2.09373
-13.5302	-0.197	-1.95597
0.600381	-0.19745	-1.27126
-1.4239	-0.19802	-1.39086
-16.4106	-0.20095	-2.04895
-9.81433	-0.20465	-0.97571
-14.4996	-0.20563	-1.19935
-9.94446	-0.20565	-3.39224
-4.88544	-0.20704	-1.80565
-17.4283	-0.20716	-1.86003
-16.3491	-0.20977	-1.98331
-12.6727	-0.21232	-0.7453
-2.25386	-0.21364	-2.22696
-1.93925	-0.21468	-1.56643
-6.09313	-0.21545	-2.8522
-19.0242	-0.21864	-2.02191
-4.60861	-0.21964	-2.26415
-18.0508	-0.22272	-1.46629
-14.4895	-0.22805	-2.57373
-13.5275	-0.2306	-1.73063
-2.67318	-0.23142	-2.18733
-4.06389	-0.23299	-2.38322
-4.56608	-0.23302	-1.92321
-14.0522	-0.23416	-1.24448
-14.896	-0.23541	-1.23984
-2.91217	-0.23546	-1.73396
-2.35523	-0.2359	-2.20639
-12.1581	-0.23624	-2.24671
-3.525	-0.23711	-3.16112
-1.5307	-0.24056	-2.9223
-12.4864	-0.24104	-1.53423
-3.95621	-0.24142	-1.14354
-3.45014	-0.24528	-2.53147
-13.5155	-0.24529	-1.53301
-15.6613	-0.24572	-3.25065
-2.43487	-0.24576	-1.35785
-2.41629	-0.2473	-2.35998
-3.54825	-0.24823	-1.35592
-4.38204	-0.24879	-1.38755
-10.9833	-0.24935	-1.48854
-15.0032	-0.25411	-2.2093
-12.4207	-0.25429	-1.01509
-0.97797	-0.25528	-1.75325
-0.16957	-0.25974	-2.2455
-13.1482	-0.26042	-1.72384
-2.10786	-0.26045	-3.22721
-3.17558	-0.26128	-3.42176
-13.416	-0.26169	-1.68163
-11.9826	-0.26307	-1.603
0.178794	-0.26357	-2.06997
-17.9012	-0.2648	-1.93216
-11.7812	-0.26944	-2.60167
-15.0603	-0.27041	-1.57717
-3.93316	-0.27273	-2.43021
-13.47	-0.2745	-2.00803
-11.388	-0.27783	-2.87235
-10.2684	-0.27846	9.79508
-1.67496	-0.27918	-1.74771
-14.3686	-0.27938	-1.77203
-15.8499	-0.27965	-1.40713
-14.5729	-0.28069	-1.61205
-4.48557	-0.28182	-1.44675
-3.18637	-0.28228	-1.81232
-3.78202	-0.28284	-1.78732
12.0201	-0.28376	-1.88639
-13.1029	-0.28458	-3.0085
-3.19565	-0.28688	-3.12881
-14.9683	-0.28824	-1.78407
-2.09947	-0.28857	-1.91505
-14.9433	-0.29294	-2.976
-14.0575	-0.29515	-1.72001
-3.28665	-0.29831	-1.18779
-12.6396	-0.29973	-2.48225
-13.5104	-0.30111	-1.16979
-15.1284	-0.30114	-1.61615
-2.4579	-0.30128	-2.41306
-3.09101	-0.30533	-2.676
-3.82917	-0.30718	-1.93335
-3.44452	-0.3087	-2.09479
-4.34521	-0.31	-2.49041
-1.79685	-0.31007	-2.0087
-14.122	-0.31092	-1.31448
-7.62835	-0.31196	-2.31604
-18.2966	-0.31293	-1.74396
-3.34293	-0.31479	-2.85074
-3.5247	-0.31525	-1.59324
-2.15867	-0.31559	-1.84596
-1.34449	-0.31574	-3.67927
-2.84214	-0.3189	-1.99053
11.6127	-0.32396	-1.31436
-0.48507	-0.32475	-2.59624
-0.52659	-0.32611	-3.51745
-2.57475	-0.32746	-3.47373
-12.4563	-0.32816	-2.33936
-3.36933	-0.32913	-2.48458
-15.119	-0.33002	-3.5678
-14.7983	-0.33096	-2.08741
-12.9288	-0.33241	-3.44433
-1.9407	-0.33275	-2.41582
-16.5413	-0.33307	-1.51294
-10.114	-0.33325	-1.07239
-2.09322	-0.33351	-2.31437
-14.2874	-0.33464	-2.28211
-0.92699	-0.33613	-2.80322
-19.4765	-0.33899	-1.26882
-3.24551	-0.33991	-10.6233
-3.11372	-0.34786	-1.31999
-0.85453	-0.3482	-1.68786
-2.45822	-0.34993	-1.09541
-5.32186	-0.35279	-1.48157
-16.1639	-0.35354	-1.66106
-13.7053	-0.35459	-1.27665
-14.3379	-0.35602	-2.5761
-2.77175	-0.35738	-2.9106
-1.78493	-0.3587	-1.71498
-15.0478	-0.36025	-2.74937
-3.48195	-0.36137	-1.5881
-3.11019	-0.36238	-1.70748
-12.2167	-0.36501	-0.82151
-16.9648	-0.36973	-2.36866
-3.10416	-0.37168	-1.30923
-5.02673	-0.37353	-4.56027
-2.86186	-0.37468	-2.9889
-1.19402	-0.37476	-3.19883
14.4795	-0.37562	5.32602
-2.77354	-0.37914	-2.77641
-2.77202	-0.38105	-1.43772
-14.193	-0.3827	-2.62082
-2.87499	-0.38353	-1.346
-11.964	-0.38482	-1.64734
-13.7313	-0.38578	-1.62632
-3.67027	-0.38732	-1.03852
-11.6214	-0.38755	-1.43857
-9.65551	-0.38775	-2.61546
-2.60246	-0.38937	-3.61725
-3.08752	-0.39081	-3.21132
-13.6598	-0.39101	-1.8556
-13.4454	-0.39102	-2.22893
-1.93896	-0.39141	-2.7678
-15.621	-0.39153	-1.69881
-16.4633	-0.3933	-3.4304
-2.70886	-0.39445	-3.39958
-14.4299	-0.39489	-1.70166
-1.81212	-0.39627	-1.36374
-3.69479	-0.39662	-1.96685
-3.39052	-0.39739	-0.76467
-3.02217	-0.39842	-0.69046
-14.9877	-0.3999	-1.48654
-12.874	-0.40044	-2.50005
12.5035	-0.40127	-2.26542
-12.7349	-0.40216	-9.81907
-3.7026	-0.40234	-2.23683
-1.71378	-0.40547	-1.97461
-14.876	-0.40659	-2.30567
-2.2803	-0.4068	-2.85995
-3.95205	-0.40826	-3.01012
-4.2669	-0.40914	-4.30969
-3.68799	-0.41349	-1.1236
-2.68694	-0.41366	-1.58489
-11.519	-0.41367	-2.68816
-0.08815	-0.4153	-1.34877
-4.95316	-0.41718	-1.3345
-16.7362	-0.4192	-2.33602
-2.82296	-0.42528	-2.56287
-2.02818	-0.42867	-2.59843
-0.74747	-0.43323	-2.4095
-12.9167	-0.43356	-1.7438
-16.3926	-0.43417	-1.96114
-3.43474	-0.43421	9.16364
-3.5787	-0.43945	-1.22856
-13.5446	-0.44	-0.78546
-16.1529	-0.44081	-2.24524
-15.1486	-0.44218	-1.21638
-2.63501	-0.44263	-2.03888
-14.8805	-0.44384	-1.50566
-3.53796	-0.44405	-2.44912
-14.5145	-0.44441	-1.11747
-2.919	-0.44686	-2.39618
-13.0439	-0.44872	-1.59811
-14.0798	-0.45219	-1.67801
-0.87677	-0.45278	-1.26756
-6.89918	-0.454	-1.96376
-4.16728	-0.45405	-1.88923
8.0649	-0.45405	-1.32705
11.9001	-0.45949	-2.46894
-0.99195	-0.46107	-1.5755
-5.05709	-0.4642	-1.74691
10.5313	-0.46464	-1.55688
-5.69991	-0.46621	-1.29854
-3.08663	-0.46897	-7.62923
12.633	-0.46958	-2.28653
-4.31799	-0.4702	-2.26942
-16.0789	-0.47441	-1.72094
-1.95354	-0.47548	-2.17379
-14.4807	-0.4756	-2.56831
-1.66488	-0.47578	-1.20253
-1.90528	-0.4782	-2.35691
-4.08616	-0.47986	-1.91524
-3.49223	-0.48356	-1.68726
-1.68849	-0.48439	-1.58056
-3.12263	-0.48496	-2.04539
-13.1515	-0.486	-1.5132
-2.10173	-0.48628	-1.69866
-3.7574	-0.48722	-1.34989
-2.4119	-0.48751	-2.24789
-2.54733	-0.48759	-1.62389
-11.8693	-0.48943	-2.71221
-4.83483	-0.4922	-2.18144
-2.03737	-0.49373	-1.15338
-4.44846	-0.4978	-1.75817
-4.60749	-0.49972	-2.0488
-1.97004	-0.50268	-2.32799
15.2799	-0.5037	-1.33614
-3.44781	-0.50402	-1.95848
-3.00919	-0.50566	-1.46438
-12.0134	-0.50782	-1.83354
-16.9592	-0.50931	-2.08437
-13.8005	-0.51027	-1.82547
-4.22772	-0.51061	-1.88102
-4.85567	-0.51067	-9.74946
-3.62088	-0.51224	-1.52773
13.5827	-0.51263	-1.77476
-2.99658	-0.5158	-2.25993
-0.667	-0.5198	-3.34308
-3.74093	-0.52226	-2.16366
-2.27494	-0.52284	-1.59899
-4.16803	-0.52297	-1.9413
-3.42634	-0.52452	-1.3069
-14.9238	-0.52471	-0.74921
-11.9371	-0.5257	-2.49541
-4.19476	-0.52813	-0.7705
-1.67605	-0.52919	-1.71417
-2.36136	-0.52962	-2.56934
-14.9805	-0.52981	-1.54553
-14.8675	-0.5306	-1.30116
-5.19714	-0.5326	-1.62366
13.167	-0.53375	-2.76029
-14.9723	-0.53381	-2.27893
-12.9275	-0.53679	-2.99855
-1.43325	-0.53755	-3.1606
-3.11692	-0.53939	-1.98029
-3.22024	-0.543	-1.8305
-2.35817	-0.54542	-1.22619
-2.17125	-0.54621	-1.45594
-1.56632	-0.54778	-12.8974
-1.46176	-0.54794	-2.14203
-1.6925	-0.54935	-1.88206
-4.60625	-0.55015	-2.19078
-3.24952	-0.55099	-1.61693
-2.52071	-0.55181	-1.38745
-12.4092	-0.55239	-0.99973
-3.34567	-0.55244	-3.6505
-5.8089	-0.55852	-1.1976
-3.17099	-0.55937	-1.16924
-14.9439	-0.56162	-2.85178
-6.59009	-0.56171	-3.2906
-4.70606	-0.5633	-2.2976
1.50655	-0.56635	-2.70155
-2.57234	-0.56768	-1.83412
-5.65175	-0.57055	-2.30591
-13.7647	-0.5712	-2.12552
-2.06321	-0.57151	-2.50179
-1.99933	-0.57435	-1.66664
-14.8451	-0.57854	-1.96765
-2.31973	-0.57862	-1.6678
-2.94379	-0.57904	-0.95353
-2.35723	-0.57982	-1.57649
-2.40252	-0.5815	-1.76856
-2.30387	-0.58246	-2.43359
-3.03087	-0.58248	-3.04806
-4.02622	-0.58304	-1.42105
-2.82005	-0.58423	-1.79599
-1.72081	-0.58479	-1.95971
-2.62618	-0.58494	-2.11276
-0.71655	-0.58501	-0.70205
-3.58322	-0.58625	-1.16109
-2.52868	-0.58658	-2.46186
-2.3636	-0.58851	-1.96216
-2.5646	-0.59677	-1.00388
-1.7473	-0.59858	-3.517
-3.15879	-0.59941	-10.327
-2.12461	-0.60295	-2.06372
-12.8994	-0.60408	-1.67634
-3.02463	-0.60532	-1.26137
-10.5476	-0.60587	6.38436
-3.38697	-0.60871	-1.33966
-5.6045	-0.60914	-1.19281
-2.36371	-0.61019	-2.17955
-16.6105	-0.6113	-2.7682
-12.9366	-0.61171	-1.63331
-14.6213	-0.61199	-2.15503
-15.8268	-0.61703	-5.31773
-16.1599	-0.61733	-1.78271
-14.6862	-0.61894	-0.9601
-15.0889	-0.61913	-2.22214
-3.98492	-0.6193	-1.58303
-2.70198	-0.6214	-3.0722
-3.30374	-0.62273	10.1366
-2.7305	-0.62364	-1.6485
-2.49081	-0.62384	-2.40968
-2.62954	-0.62475	-1.57661
-14.4376	-0.62479	-2.06149
-2.99986	-0.62557	-1.63286
-2.10495	-0.6296	-2.18773
-2.19511	-0.63289	-1.00186
-1.7223	-0.63425	-2.19074
-2.27115	-0.63642	-1.27892
-0.66032	-0.63805	-1.34796
-3.55177	-0.63923	-1.33903
-10.5569	-0.63965	-1.23986
-14.8254	-0.64097	-2.37566
-10.752	-0.64099	-2.24021
-3.46775	-0.64143	-1.63835
-2.1443	-0.64153	-1.01795
-3.44329	-0.64272	-1.86233
-15.8256	-0.6429	-1.15538
-3.48897	-0.64419	-1.27182
-6.1694	-0.64685	-2.42411
-12.7952	-0.64765	-2.03303
-17.8542	-0.64866	-1.50997
-14.7852	-0.64869	-1.13944
-3.71618	-0.64911	-4.73483
-14.6819	-0.64933	9.89717
-15.1557	-0.64947	-3.6697
-2.51107	-0.65101	-1.39875
-14.8812	-0.6516	-1.13862
-16.5376	-0.6521	-10.2419
-18.9067	-0.65235	-1.46418
-14.8549	-0.65289	-1.13519
-12.3603	-0.65369	-1.3865
-2.98684	-0.65718	-1.7001
-2.43371	-0.65788	-1.89454
-5.40505	-0.65791	-1.09587
-15.9617	-0.658	-2.10709
-3.84596	-0.65975	-2.58058
-3.7962	-0.65999	-2.85173
-1.55245	-0.66015	-1.43058
-3.90699	-0.662	-2.65096
-1.91396	-0.66386	-1.11628
-14.3353	-0.6646	-2.99189
-2.53934	-0.66567	-2.79633
-1.26618	-0.66642	-1.7223
-12.123	-0.66692	-1.7102
-15.4158	-0.66742	-1.57418
-14.1578	-0.66754	-3.93271
-5.44947	-0.67127	-1.65595
-2.82168	-0.67283	-4.04185
-15.5652	-0.6738	-1.44061
-15.1566	-0.67491	-0.82037
-3.7443	-0.6777	-2.37625
-12.4982	-0.68162	-1.10625
-2.97309	-0.68201	-2.3576
-13.4188	-0.68378	-2.06326
-15.2762	-0.68467	-1.29603
-2.86002	-0.68585	-1.47005
-3.89597	-0.68738	-4.00282
-1.85248	-0.68803	-2.06616
-2.31826	-0.68902	-1.28159
-13.6068	-0.68921	-1.77966
-4.14002	-0.6909	-1.68196
-12.6357	-0.69184	-1.16185
-2.8837	-0.69329	-2.80964
-2.05816	-0.69352	-1.15862
-2.04196	-0.69576	-4.11967
-4.4936	-0.69742	-1.73487
-3.40378	-0.69805	-2.30553
-11.3472	-0.69809	-1.5857
-12.1598	-0.69941	-2.85547
-1.11148	-0.70253	-1.22454
-3.70389	-0.703	-2.43769
-4.95625	-0.70445	-1.95507
-6.12185	-0.70528	-1.42107
-2.90935	-0.70851	-1.21823
-2.55583	-0.70867	-1.04086
-3.23145	-0.70957	-1.89483
-4.40264	-0.70962	-1.37022
-2.42694	-0.71147	-4.02302
-3.68236	-0.71306	-1.66041
-3.3165	-0.71601	-1.61854
-3.70132	-0.71732	-1.42509
-2.11925	-0.71746	-1.87652
-2.3837	-0.71755	-4.06632
-0.36848	-0.72043	-2.63542
-13.476	-0.7218	-1.27662
-3.34509	-0.72329	-2.18288
-16.439	-0.72436	-1.96119
-5.08944	-0.7251	-3.06194
-12.5857	-0.72657	-1.01237
-3.07367	-0.72662	-1.60021
-3.50043	-0.72707	-2.51647
-15.4025	-0.72727	-1.62968
-12.0169	-0.72747	-2.80735
-1.20095	-0.72905	-1.70686
0.897793	-0.73044	-1.40642
-15.9607	-0.73229	-2.18298
-11.8837	-0.73366	-1.97969
-1.16155	-0.73761	-3.89537
-16.1352	-0.73781	-1.19355
-1.84068	-0.73784	-1.32777
-2.49436	-0.73817	-2.49825
-3.91088	-0.73896	-1.13012
-15.6255	-0.74011	-1.69248
-11.3303	-0.74104	-3.6233
-14.5441	-0.74179	-2.05311
-15.5024	-0.74258	-1.46407
-16.7243	-0.74421	-1.43117
13.0268	-0.74472	-1.66174
-11.2413	-0.74505	-2.39268
-2.47002	-0.74616	-1.2963
8.76265	-0.74618	-2.60869
-3.65107	-0.74635	-1.91028
-2.93067	-0.74713	-1.84683
-6.13083	-0.74811	-1.66159
-0.86036	-0.74828	-1.2874
-12.974	-0.75231	-2.45589
-4.30416	-0.75396	-2.54063
-14.3075	-0.75722	-1.26092
-3.67495	-0.75798	-0.8585
0.760594	-0.75858	-1.34272
-3.22737	-0.76017	-2.43292
-4.0533	-0.76331	-13.9945
-11.7806	-0.77038	-2.89311
-10.3925	-0.77426	-1.58469
-2.7096	-0.77531	-1.82441
-4.05305	-0.77542	-1.57242
-3.61852	-0.77725	-1.65941
-2.56435	-0.77766	-1.81047
-3.57086	-0.77861	-1.37619
-2.0727	-0.77921	-2.96621
-9.31016	-0.77938	-1.79852
-12.0724	-0.77953	-4.04447
-3.27218	-0.77987	-1.41335
-10.2836	-0.78009	-1.90416
-14.2557	-0.78152	-1.89482
-14.7251	-0.78375	-1.72418
-5.27414	-0.78419	-1.50978
-4.75126	-0.78681	-1.59552
-11.5245	-0.78797	-1.60864
-4.09981	-0.79004	-1.43828
-3.65295	-0.79037	-1.81479
-0.22872	-0.7911	-2.32003
-2.79947	-0.79263	-1.45642
-2.50005	-0.79367	-2.22891
-3.82507	-0.7947	-1.10754
-4.51153	-0.79769	-1.78581
-2.75322	-0.79886	-3.15224
-14.5073	-0.79921	-2.09426
-12.2771	-0.80033	-2.06934
-11.2141	-0.80311	-2.09338
-3.45387	-0.80315	-1.94536
-15.5066	-0.80367	-2.20735
-12.5421	-0.80399	-1.33302
-12.4302	-0.80536	-2.14568
-11.1266	-0.8072	-1.88676
-14.3315	-0.80866	-1.09372
-13.7959	-0.80894	-1.20579
13.7688	-0.80917	-0.91732
-15.0414	-0.80942	-1.72095
14.4389	-0.8103	-1.38131
-3.33761	-0.8112	-2.58591
-2.16128	-0.81135	-2.56479
-16.1563	-0.81156	-2.65065
-11.0799	-0.81499	-1.56105
-5.02718	-0.81667	-1.2316
-16.2334	-0.81746	-1.46446
-3.36583	-0.81755	-2.21174
-0.03038	-0.81976	-1.66023
-1.56956	-0.82124	-2.47025
-15.2569	-0.82249	-4.45058
-3.29271	-0.82387	-1.56994
0.357846	-0.82455	-1.26686
-3.04162	-0.82509	-1.51654
-1.10582	-0.82584	-1.56519
11.614	-0.82873	-2.02137
-13.3035	-0.82965	-1.57144
-15.6917	-0.8298	-1.79285
-7.2047	-0.83004	-1.72272
-16.6057	-0.83039	-3.06968
-15.572	-0.83184	-2.15747
-12.4602	-0.83285	-2.47355
-4.15193	-0.83509	-1.74717
-2.55583	-0.83705	-1.82508
-3.80043	-0.83718	-1.79207
-5.01185	-0.83782	-2.38766
-12.5542	-0.83839	-0.68635
-1.92864	-0.83967	-1.97684
-3.45808	-0.8409	-1.11464
-2.80568	-0.84115	-2.97029
-2.91731	-0.84311	-1.29394
-11.1793	-0.84332	-2.94589
-1.31916	-0.84552	-1.96498
-3.01505	-0.84594	-1.52179
-4.53796	-0.84673	-1.66438
-2.19466	-0.84734	-2.31963
-2.85135	-0.84772	-1.56953
-4.82837	-0.84957	-1.3793
11.3965	-0.85033	-2.56394
-3.22529	-0.85106	-2.73737
-15.1553	-0.85113	-3.08054
-16.0801	-0.85348	-2.15392
-3.11577	-0.85434	-0.97942
-16.1571	-0.85508	-1.53941
-3.67013	-0.85662	-2.5185
-5.1767	-0.8579	-1.42938
-0.39667	-0.85859	-2.85991
-13.0616	-0.85861	-2.39028
-4.94014	-0.85955	-3.16879
-4.49172	-0.86009	-1.04695
-12.819	-0.86101	-1.37868
-12.2961	-0.86167	-2.07727
-1.10759	-0.86309	-2.64589
-13.6699	-0.86428	-1.1061
0.424349	-0.86467	-1.74382
-3.67551	-0.86576	-1.49717
11.5824	-0.86778	-2.04552
-3.01934	-0.86798	-2.01232
-4.85551	-0.86815	-1.39183
11.6799	-0.86927	-1.20215
-4.19098	-0.86943	-1.30896
-3.06624	-0.86966	-1.53727
-14.5851	-0.8715	-1.39761
-2.98691	-0.87184	-1.98107
-5.35989	-0.8723	-1.2624
-5.01838	-0.87506	-1.52694
-10.2043	-0.87523	-1.93624
-15.3514	-0.8785	-1.50281
-3.53211	-0.87925	-1.43239
-3.08697	-0.87925	-1.35201
-11.6183	-0.87984	-1.87115
-5.76184	-0.88048	-2.25495
-3.1399	-0.88244	-0.96849
-14.7343	-0.88292	-2.18146
-3.20943	-0.88333	-1.87197
-14.4794	-0.88485	-1.00753
-13.1545	-0.88612	-3.67049
-2.35538	-0.88686	-2.81566
-13.0205	-0.88915	-1.27028
-19.1855	-0.88942	-0.74129
-2.89017	-0.89026	-1.34511
-3.809	-0.89091	-1.6588
-2.61649	-0.89245	-1.38979
-13.2445	-0.89249	-0.72605
-4.87004	-0.89265	-1.89453
-3.801	-0.89345	-10.7963
-4.42971	-0.8945	-1.85598
-1.99203	-0.89513	-1.91544
-1.67236	-0.89525	-1.98132
-2.13336	-0.8961	-1.61317
-13.8009	-0.89668	-2.9947
-14.3982	-0.89723	-2.38427
-14.3366	-0.89774	-1.84334
-1.46932	-0.89982	-2.15867
-6.91091	-0.90172	-2.01281
-4.15545	-0.90376	-1.63675
-11.8269	-0.90486	-1.84935
-15.4022	-0.90515	-2.76285
-5.68108	-0.90606	-2.36293
-5.3555	-0.9073	-1.99326
-1.67091	-0.90785	-1.61463
-2.73775	-0.90909	-1.49781
-17.8699	-0.90919	-1.42274
-15.3324	-0.91047	-1.38699
-4.93305	-0.91053	-1.4305
-13.3669	-0.91297	-2.00712
-0.41359	-0.91366	-0.66087
-15.8887	-0.915	-1.40334
-11.8138	-0.91725	-1.30668
-15.7176	-0.91812	-1.85129
-15.5048	-0.91843	-2.4612
-3.2835	-0.91916	-1.77908
-15.0618	-0.92052	-1.7195
-15.0856	-0.92147	-1.58272
-11.5753	-0.92215	-1.68168
-7.95764	-0.92319	-1.56684
-14.7932	-0.92348	-3.18345
-13.6564	-0.92396	-2.13357
-4.17173	-0.92575	-2.6083
-4.24503	-0.92654	-3.09943
-16.3601	-0.92696	-1.77404
-2.49147	-0.92804	-1.8242
-3.73151	-0.92893	-1.5863
-10.4003	-0.92898	-1.87325
-12.4478	-0.93034	-1.37978
-2.79809	-0.93188	-1.3567
-3.97335	-0.93285	-1.05277
-4.98761	-0.93348	-3.13632
-3.96435	-0.93439	-1.93416
9.67767	-0.93499	-2.83896
-1.98212	-0.93516	-1.61296
-1.76866	-0.93517	-1.89208
-13.7172	-0.93568	-3.06984
-3.22872	-0.93607	-2.75694
-13.2129	-0.93696	-2.08112
-16.1883	-0.93781	-2.8454
-14.1953	-0.93867	-1.14774
-2.23943	-0.94045	-1.57969
-2.87234	-0.94236	-1.06009
-3.53397	-0.94277	-1.21113
-2.58344	-0.94416	-0.9339
-2.65449	-0.94456	-1.44461
-2.99962	-0.94483	-0.96321
-2.48525	-0.94811	-1.64609
-3.41573	-0.9484	-1.98309
-2.64772	-0.94856	-2.90237
-2.37744	-0.95038	-1.51246
-2.25826	-0.95232	-1.36898
-15.3154	-0.95277	-1.5451
-11.3469	-0.95305	-1.29924
-4.19913	-0.95549	-1.55661
-3.24468	-0.95873	-2.57941
-15.8266	-0.96029	-1.94518
-6.26967	-0.96092	-1.52061
-14.0437	-0.96144	-2.00131
-13.5298	-0.96198	-0.68562
-2.28877	-0.96224	-2.4294
-11.932	-0.96257	-1.64116
-14.3376	-0.96487	-2.32523
-12.419	-0.96488	-1.19566
-17.0227	-0.9658	-0.98429
-12.4555	-0.96582	-2.04262
-12.5555	-0.96619	-2.48713
-16.1135	-0.96699	-1.42415
-14.906	-0.96724	-1.0417
11.8685	-0.96763	-1.78805
-16.1884	-0.96818	-2.59478
-13.8914	-0.96886	-1.184
-14.7932	-0.96904	-1.27753
-16.0369	-0.96988	-12.4342
-1.02641	-0.96997	-2.22705
-16.5004	-0.97257	-1.96847
-1.52391	-0.97273	-1.58105
-2.52254	-0.97358	-2.6286
-2.92143	-0.97407	-3.03289
-14.0291	-0.97551	-2.26927
-12.7165	-0.97623	-2.07765
-13.6667	-0.97762	-1.24113
-2.19794	-0.97848	-3.15985
-1.49772	-0.98005	-1.19597
-15.403	-0.98036	-2.09082
-2.65363	-0.98207	-1.88454
-14.515	-0.98243	-1.28226
-13.7545	-0.98381	-1.41771
-14.6702	-0.98399	-2.74505
-2.44771	-0.98514	-0.99686
-16.3194	-0.98539	-1.16364
-13.2975	-0.9859	-6.21266
-3.62977	-0.98707	-1.61665
-12.1658	-0.9874	-2.32804
-4.55108	-0.98787	-2.70222
-4.60243	-0.98801	-2.80939
-14.1818	-0.98817	-2.22354
-13.6029	-0.98838	-2.19649
-14.734	-0.99022	-1.17625
-15.708	-0.99227	-1.45499
11.0011	-0.99281	-1.29421
-3.55543	-0.99363	-0.82734
-15.0347	-0.99468	-2.22096
-3.1726	-0.99755	-1.30213
-13.8901	-0.99791	-1.66454
-13.0086	-0.99794	-1.20232
-3.02494	-0.99892	-2.2636
-3.61856	-0.99969	-0.75463
-16.387	-1.00009	-1.30472
-13.9509	-1.00125	-1.65067
-0.99586	-1.00271	-1.04067
-2.12815	-1.00322	-3.32491
-14.4179	-1.00494	-2.72495
-3.18228	-1.00524	-1.61328
-5.32277	-1.00527	-3.08112
-15.8881	-1.00603	-2.73654
-12.5315	-1.0061	-2.69156
-3.16563	-1.00672	-3.22366
-13.1436	-1.00705	-2.09975
-15.7157	-1.00765	-1.42585
-14.8676	-1.00776	-2.13954
-13.7038	-1.00831	-3.01479
-14.0317	-1.00889	-1.36121
-14.1168	-1.00894	-1.39556
-14.7798	-1.01003	-2.34775
-15.2912	-1.01098	-1.18337
-13.075	-1.01193	-2.1977
-2.38142	-1.01206	-3.05522
-16.92	-1.01245	-2.31547
-3.0626	-1.01301	-4.44856
-16.617	-1.01515	-2.55185
-17.068	-1.01582	-1.42122
-3.68502	-1.01672	-1.24348
-17.8729	-1.01736	-1.13141
-15.1193	-1.01788	-1.95639
-3.4981	-1.01802	-2.34555
-15.43	-1.0184	-2.63007
-2.80683	-1.01897	-1.86231
-2.75233	-1.02064	-3.16434
-2.0872	-1.02183	-1.24366
-12.9136	-1.02241	-2.51791
-2.29023	-1.02537	-1.85713
-1.14017	-1.02548	-1.21665
-1.08649	-1.02574	-3.13835
-19.7948	-1.02629	-3.33706
-1.51724	-1.02752	-2.0746
-12.1654	-1.02761	-3.23445
-17.6441	-1.02816	-1.64688
-0.97898	-1.02842	-1.25268
-1.56671	-1.02847	-1.38751
-2.61697	-1.02881	-1.52777
-3.61389	-1.02897	-2.10868
-3.21036	-1.02901	-1.73581
10.4047	-1.02958	-1.86181
-11.4788	-1.02968	-2.30445
-3.27189	-1.03284	-10.4251
-11.3675	-1.03293	-2.59614
-3.2354	-1.03308	-1.16304
-11.0335	-1.03328	-1.35199
-13.2135	-1.0341	-1.22826
-4.42657	-1.0347	-1.08586
-16.5969	-1.03503	-1.23498
-2.30992	-1.03557	-2.37882
-15.4142	-1.03589	-1.77837
-15.4267	-1.03599	-1.46762
-11.4608	-1.03647	-3.8529
-2.11716	-1.03954	-1.04138
-3.2937	-1.04016	-1.68655
-15.8761	-1.0425	-2.53157
-14.8841	-1.04254	-1.59649
-0.25154	-1.04256	-1.12617
-14.386	-1.04362	-1.8434
-1.28806	-1.0452	-1.01914
-2.88951	-1.04722	-2.13982
-5.02313	-1.0475	-2.01312
-2.98037	-1.04766	-1.2524
-3.19341	-1.04816	-1.43688
-12.5775	-1.04828	-2.13989
-14.4887	-1.04981	-1.14194
-15.0756	-1.0503	-1.06788
-13.8248	-1.0549	-3.64975
-2.67363	-1.05592	-0.99489
-0.97246	-1.05801	-1.61993
-5.13179	-1.05867	-2.2266
-2.20815	-1.05873	-2.56441
-15.6015	-1.05971	-3.82497
-14.8223	-1.05999	-2.78851
-1.32096	-1.06155	-1.93002
-1.33672	-1.06252	-1.5226
-12.3089	-1.06319	-2.51631
-15.9553	-1.0639	-2.9039
-3.16934	-1.06612	-0.78449
-14.0048	-1.06622	-2.17881
-3.7845	-1.06963	-1.22133
-3.62217	-1.07032	-1.34647
-13.2353	-1.07052	-2.27381
-2.67162	-1.07227	-1.33673
-2.43259	-1.07357	-3.97181
-3.7441	-1.07511	-6.04392
-4.722	-1.0765	-1.21188
-3.63067	-1.07856	-1.45913
-1.47848	-1.08203	-1.11253
-3.16109	-1.08276	-2.22884
-3.43617	-1.08313	-1.98156
9.53778	-1.08335	-1.88261
-4.17329	-1.08361	-1.27391
-3.24093	-1.08395	-1.16086
-14.12	-1.08497	-2.44024
-3.72492	-1.08544	-1.41835
-14.447	-1.08563	-0.90862
-1.09301	-1.08701	-1.85251
-0.84018	-1.08788	-1.75876
-14.3156	-1.08974	-1.1295
-14.4266	-1.09012	-1.66364
-6.30084	-1.09028	-1.44127
-1.3889	-1.09096	-1.78989
-13.9809	-1.09113	-2.04603
-2.8896	-1.09184	-1.99502
-3.88702	-1.09294	-1.76538
-3.12371	-1.09357	-1.76384
-16.163	-1.0951	-1.43823
-2.28278	-1.09554	-3.40611
-6.1422	-1.09606	-1.43898
-2.86733	-1.09654	-3.09599
-16.2341	-1.09995	-2.20058
-16.6315	-1.10073	-2.07486
-4.72941	-1.10101	-1.95575
-3.6985	-1.10168	-2.57698
-15.2784	-1.10246	-1.56852
-5.2195	-1.10264	-3.38599
-0.85812	-1.10301	-1.3474
-15.0564	-1.1038	-2.2962
-1.61011	-1.10423	-2.30265
13.6556	-1.10472	-1.25281
-0.1348	-1.10484	-1.42492
-16.1034	-1.10583	-2.42486
-3.953	-1.10624	-1.31839
-14.5498	-1.1063	-0.98953
-12.9934	-1.10724	-1.55131
-4.30071	-1.10826	-1.28524
-2.71081	-1.10973	-1.16762
-15.2042	-1.11046	-0.9577
-17.6547	-1.11188	-1.35807
-3.83059	-1.11207	-2.22311
11.7275	-1.11211	-1.831
13.1051	-1.11271	-1.16174
-14.0331	-1.11275	-0.88356
-3.50528	-1.11345	-1.34655
-10.5199	-1.11364	-1.30589
-2.94749	-1.11426	-2.36403
-16.2273	-1.11692	-1.87517
-4.75744	-1.11706	-1.67975
-15.0441	-1.11918	-1.70035
-11.5837	-1.11971	-1.44235
-14.0422	-1.12012	-1.81565
-3.62913	-1.12399	-3.48509
10.4694	-1.12405	-2.16002
-15.6736	-1.12451	-0.83185
-13.8725	-1.12592	-1.06822
-12.582	-1.12845	-0.98638
-4.61232	-1.12866	-1.22834
-12.4541	-1.12878	-0.71762
-2.53885	-1.13121	-1.56067
-2.74066	-1.13229	-1.17245
-2.68657	-1.13367	-1.8663
-11.9861	-1.13438	-1.48757
-14.7597	-1.13464	6.49831
-0.96489	-1.13634	-2.10454
-16.5458	-1.1377	-1.12158
-15.8505	-1.13795	-2.00918
-16.6792	-1.13827	-1.9558
-2.71361	-1.13844	-1.13055
-1.46012	-1.1385	-1.28125
-3.10786	-1.1385	-0.73964
-3.97045	-1.13851	-1.92223
-15.628	-1.13946	-1.50324
-8.58388	-1.14096	-1.12843
-14.6172	-1.14165	-3.0615
-13.5345	-1.14171	-1.18293
-12.5286	-1.14207	-1.68069
-13.7104	-1.14266	-1.13517
-3.6542	-1.14409	-1.67095
-5.39326	-1.14457	-0.89792
-14.8247	-1.14538	-3.76127
13.6602	-1.14732	-1.51683
-1.96335	-1.14855	-2.29114
-2.41831	-1.1502	-3.32414
-15.921	-1.15029	-1.2216
-12.9146	-1.15121	-1.48654
-2.1919	-1.15166	-1.64705
-14.3051	-1.15175	-1.28501
-13.8073	-1.15218	-2.02033
-11.5267	-1.15392	-0.71747
-2.43701	-1.15464	-1.41528
-2.49893	-1.15509	-2.12041
-16.7103	-1.15637	-2.14299
-16.1671	-1.1581	-0.91599
-2.34759	-1.15911	-0.99578
-3.0619	-1.16037	-1.59367
-12.5883	-1.1612	-1.00018
-4.05517	-1.16396	-2.81342
-1.19949	-1.16431	-1.42071
13.4793	-1.16549	7.11088
-13.6841	-1.16579	-2.1187
-12.214	-1.16645	-1.86288
-3.2496	-1.16721	-2.89315
-1.9232	-1.16731	-1.29167
-2.26608	-1.16752	-1.4738
-2.56457	-1.16836	-1.63721
-12.4097	-1.16971	-2.57224
-3.94276	-1.16991	-1.5368
-13.3805	-1.1718	-1.17545
-3.05587	-1.17238	-1.488
-13.7023	-1.17256	-2.01804
-4.23239	-1.17304	-1.25779
-13.1203	-1.17432	-1.78015
-4.56297	-1.17453	-1.61057
-16.3139	-1.17454	-1.13007
-12.4494	-1.17684	-1.74968
-2.30155	-1.17829	-2.08167
-2.12502	-1.17937	-2.6087
-2.63208	-1.17973	-2.98126
-3.99113	-1.18102	-1.51425
-12.013	-1.18106	-1.45324
-14.6484	-1.1817	-1.71329
-13.7285	-1.18194	-1.28987
-13.0835	-1.18231	-3.26873
-14.2058	-1.18471	-1.59579
-14.3206	-1.1854	-3.24393
-5.04516	-1.18637	-1.24895
-16.5563	-1.18753	-1.12217
-2.95662	-1.1884	-1.71952
-1.83313	-1.19025	-4.08177
-2.79264	-1.19035	-0.99714
-13.724	-1.19077	-0.61318
-3.2091	-1.19351	-2.21593
-4.54153	-1.1959	-1.14886
-14.3923	-1.19673	-2.70202
-14.3381	-1.19773	-1.42123
-13.8689	-1.1995	-2.54209
-2.26779	-1.19969	-1.21623
-2.63191	-1.19979	-2.66512
-3.79343	-1.20119	-1.70092
-2.7353	-1.20162	-0.84728
-16.7688	-1.20221	-1.64144
-3.92165	-1.20275	-1.60575
-2.1329	-1.20337	-2.45726
-3.46956	-1.20788	-1.58718
-0.28193	-1.20874	-1.0678
-3.31453	-1.21052	-1.27923
-3.22368	-1.21305	-1.4514
-13.7106	-1.21389	-1.48345
-4.48895	-1.21522	-1.30148
-5.29295	-1.21706	-1.92505
-15.4615	-1.21819	-2.24598
-13.7263	-1.22139	-1.56919
-2.38244	-1.22239	-2.33178
-3.38408	-1.22282	-1.43608
-10.0715	-1.22342	-2.39329
-3.98316	-1.22379	-1.23544
-3.45216	-1.22518	-1.08434
-5.64618	-1.22667	-1.30247
-3.07128	-1.22687	-1.85006
-16.3873	-1.22701	-2.72366
-15.3276	-1.22756	-2.54079
-1.65118	-1.229	-0.69639
-1.95752	-1.23123	-0.91108
-2.4549	-1.23126	-1.63519
-4.1734	-1.2326	-1.91588
-5.17677	-1.23296	-2.26251
-2.85508	-1.23532	-1.31592
-2.03193	-1.23569	-1.12661
0.085072	-1.23699	-1.80252
-15.2732	-1.23728	-2.18692
-16.2767	-1.23791	-1.85972
-12.4534	-1.238	-1.28039
-11.4325	-1.24051	-2.40896
-13.6932	-1.24118	-3.17497
-2.97225	-1.24157	-1.36166
-14.3166	-1.24187	-1.73781
-15.5537	-1.24253	-1.33828
11.4853	-1.24262	-1.28036
-2.19677	-1.24321	-1.90511
-5.49463	-1.24327	-1.44292
-2.3628	-1.2445	-1.22495
-3.73686	-1.24465	-1.77942
-13.869	-1.24472	-1.52898
-2.58835	-1.24709	-1.41104
0.446428	-1.24794	-1.95925
-15.212	-1.24935	-1.23769
-1.11648	-1.25011	-1.56807
-5.69531	-1.25135	-2.69999
-12.9548	-1.25208	-1.51026
-1.87481	-1.25519	-2.95522
-3.14247	-1.25696	-1.13219
-2.62718	-1.25722	-1.28443
-1.43581	-1.25919	-2.04367
-2.35943	-1.26036	-1.61817
-13.9617	-1.26058	-1.02713
-3.83724	-1.26142	-2.1551
-3.32193	-1.26223	-1.08221
-0.14151	-1.26352	-3.40052
-12.1465	-1.26459	-2.84153
[truncated: 3,387 more rows]

[truncated: 2 more sheets: FigS4, FigS5]
