# Supplementary material for: Translation factor eIF5a is essential for IFNγ production and cell cycle regulation in primary CD8+ T lymphocytes
Source: Nat Commun. 2022 Dec 17;13:7796. doi: 10.1038/s41467-022-35252-y (PMC9759561; doi:10.1038/s41467-022-35252-y)
Supplement: Supplementary file 8 — Source Data [file 41467_2022_35252_MOESM8_ESM.zip › Fig4/Fig4a/IL2vGC7_WTvKO_3+exp_Vsn+input_norm_log2.csv]

Gene	Mock_1	Mock_2	Mock_3	Mock_4	GC7_1	GC7_2	GC7_3	GC7_4	WT_1	WT_2	WT_3	WT_4	KO_1	KO_2	KO_3	KO_4
Sept1	16.85634201	16.80545107	16.7633641	17.2776635	14.78802158	14.79671122	15.46135599	14.92526012	16.37636891	16.86439446	16.66080905	16.95428209	17.17008731	16.76030317	16.48546636	16.34534501
Marc2	20.66925241	20.92442967	20.92503168	20.63282309	19.81760519	19.78961757	19.63565108	19.75594081	21.28586472	21.3719416	21.39356991	21.45805168	21.36756152	21.267831	21.08099877	21.35496995
Sept2	20.3006997	20.4763696	20.39399852	20.3421852	19.48364067	19.4463267	19.33469127	19.43219783	21.01271163	21.20080919	20.93122671	20.51065506	20.82817744	21.05423613	20.69746772	20.72122828
Sept6	18.46759132	18.65745697	18.77972512	18.75503316	17.09989362	17.08567948	17.20074767	16.96052814	18.65747107	18.28209472	18.10028422	18.1318835	18.58017003	18.63553214	18.47942696	18.44186863
March7	14.21478202	14.42246864	14.16565403	13.20194191	13.30311789	13.10962238	12.86023972	12.46023373	12.48006562	14.08531263	13.93782826	14.79152002	14.06962194	13.5834232	14.56092466	13.64242412
Sept7	20.25834017	20.1756753	20.43280242	20.4279516	19.10361874	19.19226489	19.07574803	19.21555018	20.91220108	20.5795188	20.93558337	20.78936961	20.98857347	20.70760782	20.76534781	20.86960495
Sept11	19.06555081	18.78360043	18.84914673	19.61637924	17.69107119	18.10753934	18.08097406	17.92409709	19.6758502	19.81709475	19.15795936	19.36457189	19.54155366	19.51394017	19.76547422	19.91134413
1110037F02Rik	13.61604025	13.1725707	13.6855203	12.88293933	11.4816368	11.58726945	12.15766457	12.28076426	13.64836156	14.05424371	12.98871269	12.21654359	13.18195465	13.66435784	13.41939438	14.11298058
1700017B05Rik	14.50253524	14.96326331	14.97942427	13.87466105	12.90859791	12.99823394	12.63420711	13.07006043	16.22304056	14.67840026	14.9149514	14.94691484	14.78213477	15.61012355	15.24854296	15.29645969
1810009A15Rik	13.30913837	13.3065348	13.01427021	13.62652795	12.0335178	11.64183676	12.28608823	12.26052825	13.27846051	14.40563498	13.19279948	14.72410737	13.06394478	14.19275034	13.63364361	14.29301158
1810037I17Rik	16.3976264	16.68874195	16.91200828	15.63291962	15.6288851	15.87099436	15.68286347	15.6782499	17.29396017	16.42347913	16.95274339	16.15475665	16.84892518	17.0794497	16.59086682	17.52694328
2210016F16Rik	15.01385361	15.13174769	14.43400242	14.16189121	13.39247663	13.0230229	13.26025051	13.4210378	13.85226352	14.2766023	13.17374897	15.0126629	14.04503054	13.93403408	14.19137683	13.92611902
2310011J03Rik	18.14678919	18.14799781	18.32534651	18.61367641	15.17968445	15.29031314	14.94067289	14.74623051	18.68665643	18.70875435	18.69219392	18.98474342	18.1206137	18.09217241	18.16574276	18.36002601
2310022A10Rik	14.57261234	14.2929032	14.6931249	15.18233276	13.76428596	12.37102195	13.05055959	13.82469592	16.36075695	14.34102051	16.92084697	16.84475167	16.09860569	16.53142463	14.79924687	15.57520678
2310057M21Rik	14.18357542	15.00599352	15.01310353	14.04961636	12.98963385	13.7154485	14.11008729	14.02134188	15.89111067	14.06383259	14.19608549	14.32070875	15.40310184	13.08579281	15.14348393	15.58372457
2810428I15Rik	17.92525344	17.79364346	17.73236718	17.7494974	16.03692069	16.02781407	15.72094446	15.52810019	16.73539848	17.20132978	16.74543829	16.21682648	15.62264083	16.08184188	16.16272787	16.16621868
9030624J02Rik	16.83965141	17.08764491	17.09291757	16.64994631	14.59237665	14.46147483	14.79174608	15.00270429	16.45395785	16.23092316	15.87150762	17.37596824	16.08433418	16.0204725	16.37883124	15.67759869
Aacs	19.31219045	19.24266976	19.24197392	19.4079081	18.243144	18.40269044	18.41863023	18.439562	19.3523786	19.40278422	19.38160984	19.35513658	18.67739137	19.21241337	18.76618163	18.68341197
Aagab	16.60856256	16.24013244	16.37252478	16.64430272	16.00000124	16.29982954	16.26471969	16.14941983	18.10029556	17.57125685	18.28157719	17.72593694	18.53285589	18.2621737	18.7361577	18.98129188
Aak1	13.94179556	14.47448746	15.3895273	15.1526326	13.60367731	13.45022941	12.85486225	12.78848422	14.74507604	14.85103202	14.52578465	15.27122111	14.7978607	15.22406061	15.03398949	14.6559171
Aak1	15.39793021	15.06840535	15.62706935	15.23862298	14.47344303	14.34070031	13.68419371	15.07243643	17.62722542	18.29168268	18.35679359	17.89596619	17.28774266	17.63060339	18.33180506	17.95008781
Aamp	13.84894798	13.23951047	13.69442616	12.42407113	12.84357139	12.70987556	12.31526371	12.5487364	15.35315963	15.97425927	15.47467819	15.92115124	16.31197789	16.17212817	16.25323121	16.09508221
Aar2	14.96288833	14.56845378	15.29801579	14.10339986	13.29325418	12.51452174	12.23759351	12.90064951	15.3425515	15.12843233	15.03212779	14.51167461	15.01218985	15.35399145	15.48492261	15.55473894
Aars	12.08246438	13.11577994	13.40653289	12.73885946	11.96596758	11.59114609	10.76394079	12.02447516	14.02515571	13.58756207	14.5651068	15.427185	13.46925984	12.94236847	13.28801572	13.4380703
Aarsd1	19.22769227	19.09493731	19.40685115	19.35956386	17.40149784	17.69484609	17.6507675	17.31031515	19.24399466	19.12555682	19.27538264	19.30644575	19.4250718	19.1901797	18.8715698	18.78879354
Aasdhppt	16.20476082	15.32750273	16.1182417	15.81625749	14.28086038	14.14235246	14.46391287	14.38375081	17.52254692	16.66337336	17.54425388	17.69432985	16.80356532	16.93026189	16.5491856	17.08432492
Aatf	17.32517122	17.42719126	17.46833521	17.54134764	16.34162468	16.31409161	16.33534492	16.55209851	16.94117974	16.48199167	17.02140544	17.22856869	17.17035758	16.98154669	16.86241785	16.59347614
Abcb1b	15.64368903	14.96511619	15.26258929	14.56961995	13.55981639	13.22125219	13.61240676	13.7281409	15.18240998	15.69007838	15.37399801	15.46459015	15.76203273	16.15323137	16.50192632	16.29111712
Abcb9	17.24578033	16.74132015	17.04425394	17.28345314	15.43830916	15.67605899	15.81170748	15.48812612	16.97832248	17.48968716	15.83044039	14.29565574	15.77346415	16.29668406	16.28240289	17.3255302
Abcd3	13.50408736	14.03895971	14.29828325	14.50353263	14.08123877	13.88914239	13.38515781	14.08065771	15.60574613	16.00379063	15.21599567	15.77946399	15.72748727	15.02221456	15.62486155	15.8586577
Abce1	16.85447975	17.43321792	17.08270538	17.09740492	17.05949916	16.99908678	16.9507592	17.10168467	17.13287295	17.83420891	16.61044681	16.22206844	17.68212505	17.59812499	18.30340085	17.99772097
Abcf1	14.04598872	15.10340196	14.59987213	14.50433682	12.67796077	12.33401082	12.3654918	12.38788435	15.53827809	15.42448777	15.22852314	15.60144749	14.51212212	14.04725803	13.33543001	13.88055962
Abcf2	14.48798089	13.86791415	13.80089999	14.7980655	12.34708264	12.18425151	12.86467691	14.19646092	14.60614116	14.97403158	15.71943922	12.26095714	15.16130398	15.2187406	16.63068393	15.33024355
Abcf3	19.32429475	18.9849717	19.26487093	19.00585881	17.45173382	17.44641567	17.32750988	17.43368511	18.93238229	18.17327659	18.6844374	19.0287003	18.59208641	17.90330593	17.90204893	17.88241302
Abi1	18.14575323	18.10099233	17.90840671	18.30543035	14.09429975	14.36352521	14.16725684	15.00037037	17.28059754	17.64359928	17.07039187	17.02455504	17.3632535	17.26841102	17.21934458	16.78756472
Abi3	15.51730043	15.54929778	15.33499205	15.37178922	13.39347358	13.27411499	13.10315519	13.06717094	14.1010153	13.3597482	13.63861075	15.87927117	13.71286902	14.21749468	13.49582479	14.04940835
Ablim1	19.34866232	19.09917728	19.17703064	19.2419413	16.06622292	16.05805124	16.14457524	15.66021862	19.02923434	18.98292676	18.72303364	18.23432085	19.02760069	18.71527935	18.46316731	18.62075088
Abr	15.70915608	15.97700549	15.80402357	16.14830681	12.46881208	12.32817456	12.07085344	12.35243301	15.94544799	16.39900126	16.51972114	15.89970306	17.12407935	16.86448746	17.15921057	16.7140429
Abt1	17.55033963	17.26007512	17.39928252	17.43788049	14.96363568	14.88301076	14.72289017	15.07129132	16.68380434	17.19745479	16.28735479	15.84483175	17.02760619	17.22913276	17.57989354	16.67591833
Acaa1a	16.71548094	16.84951171	16.68997942	16.43782867	14.90880762	15.08628858	14.69635126	14.8189886	17.4299438	17.97492081	17.10243394	17.77937093	18.22133483	18.46041882	18.09436125	17.64901969
Acaa2	16.5141401	16.30581527	16.88923891	16.30828378	14.50909145	14.58601133	14.85853422	14.72334193	16.38789193	16.04963535	15.8415769	16.39375482	16.99379789	16.61136061	16.83061215	16.4817915
Acaca	19.56836257	19.52275694	19.63852267	19.44206124	16.49957903	16.64971652	16.27211338	16.59760848	19.45933612	19.94665393	19.29287479	18.86926005	19.61271272	20.21852393	19.85509591	19.57210214
Acadl	19.15063819	19.39523754	19.59095783	19.76735794	17.17266559	17.02036707	17.12872805	17.32343069	19.08180206	18.46212797	19.79525454	19.28178659	17.34801452	16.79786936	16.96015409	17.05989767
Acadm	15.50350253	15.48417791	14.70734323	15.43203058	11.18478942	12.20861682	12.09115872	12.70095061	15.74582583	17.0167284	16.15715297	15.94443988	16.74027122	16.86684767	16.93012877	16.38225388
Acads	16.17223834	15.48808655	15.42321783	14.24221449	14.62544818	15.05937513	14.87021672	14.38320807	14.17362259	15.62701702	14.99068678	15.1909928	15.72891272	15.20578544	16.53835587	16.13145583
Acadvl	19.88475846	19.79855125	19.98199114	20.02494838	17.69945337	17.60636644	17.45084716	17.79447407	19.12775685	17.98662964	19.07336307	19.69760172	18.65012119	18.48304504	17.8480083	17.66579637
Acap1	13.56487455	13.49943112	14.37731901	14.19324973	13.33019906	12.94406558	13.32913099	13.1828842	16.32123714	15.23968093	15.85315224	16.7382167	15.41710308	14.9452646	15.23687836	15.08221585
Acat1	19.6047446	19.65839263	19.55754927	19.62349064	17.97794028	17.92901885	17.71360965	17.68313351	19.46820411	19.41351905	19.29968051	19.37389188	19.94040981	19.70157126	19.73213231	19.65990805
Acat2	14.40646802	14.24392912	15.13708921	14.18618393	14.42041446	14.53166446	13.94624403	14.26126781	15.07727736	14.53860722	14.8045843	15.90728605	14.40822004	14.45699021	14.76195648	14.77621227
Acbd3	19.70775889	19.84093827	20.06446204	20.03472264	18.55987024	18.47921247	18.2540476	18.68862804	18.81603768	18.5773242	18.39739518	19.36108856	18.94377976	19.05350932	18.16994432	18.71368254
Acbd6	15.37761481	15.86554643	15.19839113	14.42317339	14.89023169	14.58093921	15.19235675	14.79902577	16.48070164	14.29309565	14.12884745	15.20252225	15.43949006	15.8991845	14.53095962	15.81118967
Acly	16.89198196	16.9879544	16.83826344	16.95520146	14.58289688	13.86595402	14.50273378	13.33799879	15.25462847	16.69386061	16.0122654	15.44316995	16.49969433	15.85835913	16.55566678	15.2574265
Aco1	17.65277121	17.39533068	16.99512347	18.23978524	16.14241491	16.90954561	16.77727306	16.2718401	18.14603832	19.19666156	18.57072774	17.58415238	19.30929414	18.92245773	19.16183588	19.24291019
Aco2	16.18867334	16.78081076	16.12157088	17.31439072	13.99895912	14.43374291	14.61199476	14.14265485	16.08237521	17.09730311	15.00567468	12.65229364	15.17467902	15.57418184	15.27008212	14.8785096
Acot2	16.17389859	16.7665613	16.29091815	15.7445589	14.5217246	14.20393222	14.90857735	14.69746717	13.5437141	15.21738616	13.88545795	14.7384082	14.43662477	15.14810345	14.64075806	15.14034274
Acot7	19.43781612	19.50047847	19.37370434	19.62125278	17.2435694	17.11748278	17.26528904	16.72897558	18.64032925	18.6909055	18.1168161	18.51941884	19.08303325	18.82778584	18.22939181	18.4363923
Acot8	15.50455845	15.32206493	14.8687331	15.86893105	13.71012457	13.61028431	13.9559714	14.16867537	16.59633475	15.31789547	16.56073173	17.48774074	15.73584706	15.0676447	14.78631969	15.17335093
Acot9	27.67675693	27.85369588	27.80213306	28.04297481	25.46468354	25.8820167	25.90557995	25.74433918	27.05175177	27.93940202	27.35513649	27.34420229	27.24151048	27.40300634	27.49118586	27.51398926
Acp1	25.51801316	25.68922436	25.55990687	25.29166941	23.32994079	14.94223615	23.92551838	13.98381521	25.26086246	17.15773559	25.14775621	24.96345604	16.95849722	25.85382228	25.60077827	25.77313041
Acp6	24.3289686	24.27707982	24.61256356	23.97989509	22.50654788	22.4668043	22.6234607	22.61365332	21.78607158	22.50773467	21.69171164	21.56126643	22.26853703	22.53828964	22.25774332	21.92656081
Acsf2	19.08564496	19.59639747	19.47036127	19.38979833	18.63965279	18.63694118	18.61579043	18.64735544	18.25361102	18.4425649	18.28673972	18.07866337	19.03739541	18.74700371	18.27449345	18.87344177
Acsl4	16.04792473	16.37864547	16.02137993	16.26749601	15.71754533	15.77122309	15.85947979	15.74579793	11.70022181	13.54552947	14.09235161	14.24547188	12.7129653	13.48570036	13.32380495	13.82066938
Acsl5	20.59075513	20.47883874	20.58859285	20.34789012	19.26771895	19.26216918	19.26794053	19.4120528	21.38289444	20.92732089	21.15255053	21.28043487	21.1896926	20.41588376	20.98671984	21.06229936
Actb	18.34241308	18.21229539	18.19648099	18.39677653	16.40791195	16.22776008	16.46230192	16.16475403	19.21138626	17.65967901	19.21348676	19.50932698	18.80967497	18.26418489	17.99063557	18.5123669
Actbl2	16.02933642	16.04154758	15.73963268	15.41787324	14.3728299	14.4581291	14.70569632	14.7736567	15.46456178	15.52769147	15.25524064	15.90192222	14.28172561	15.6825114	14.51318822	15.87243294
Actc1	21.80062153	21.66412403	21.77996638	21.91879438	19.59544819	19.63048302	19.69853567	19.63856726	21.72270907	21.42608971	22.35215961	22.61958824	21.95570737	21.68705317	21.50232986	21.62243669
Actl6a	21.01055316	20.84594828	20.94211216	20.9572989	18.47576216	18.32007035	18.5365209	18.53139375	21.36671744	21.00696738	21.60654041	21.65725455	21.50232336	21.21067252	21.12755462	21.07381524
Actn1	14.15406964	13.92211466	13.98459776	15.10215688	13.70084531	14.38637044	13.82967448	14.1223878	14.0957727	14.71264432	15.16798483	15.77023566	15.11017907	13.04849558	14.29583083	14.60197352
Actn4	14.85736678	15.42928801	14.81587015	14.99715856	13.84268032	13.90535407	13.57783275	13.50744705	14.1459218	13.92697201	15.16313167	14.19044026	13.13520939	13.05591098	13.86649284	14.00278778
Actr1a	14.35985299	13.86469542	13.79197303	14.66723468	13.28284793	11.9455673	13.4224175	12.96543334	16.06582201	16.10614619	15.92608497	15.14048082	16.53991891	16.31517913	16.69653937	16.5374225
Actr1b	13.93060447	14.40915563	13.60272438	13.54836463	12.10265292	11.99627351	11.62438869	12.71070845	15.67272342	15.71805913	15.39173964	14.78698408	15.58754751	16.00856846	15.91326534	15.52841384
Actr2	12.72859179	12.91539019	12.80959082	12.72521943	11.58696823	12.11371636	11.94402199	12.76227643	13.19899575	13.12526849	12.78689364	13.1170164	15.20640614	13.68166513	13.64004114	14.14612118
Actr3	17.02528286	17.63405556	17.328971	17.42523231	15.45068751	16.10285289	15.84948422	15.72568799	17.96531519	17.77881991	17.57048783	17.16464205	16.49787127	16.78315388	17.64316407	16.93090914
Actr5	15.76386558	16.03414771	17.02050302	17.06110967	14.96698807	14.53780312	14.06217072	16.10445732	16.7004694	17.10332796	17.38199432	16.72949675	16.74689549	16.75872189	16.44999568	16.7490218
Acy1	18.42610269	18.37717182	18.26251367	18.49230708	17.34141859	17.19368544	16.9096962	16.77246057	17.25817982	17.5155197	17.1391624	16.9955865	17.50361432	18.01891554	17.32354148	17.58116051
Adam10	15.26593358	14.96347826	14.67999137	15.54576717	14.12877896	14.18188187	13.8852702	14.31256492	14.88619174	15.7932979	14.50149925	15.54998179	15.37595381	15.61967547	15.12742229	15.39287607
Adam17	13.798182	14.08433741	12.89193944	13.74317057	13.04449879	12.97989613	13.20805529	12.21370973	15.36698752	14.00859891	15.35534191	15.17094005	16.68759734	15.45822452	14.42419426	16.62478914
Adar	18.3031473	18.60067732	18.2318981	18.4629434	15.95716272	16.14086398	16.66157329	16.08339534	18.23217985	18.81058572	19.0584549	17.73674628	17.9814043	18.06022413	18.34998832	18.55824235
Add3	16.89344382	14.57648634	15.46825667	15.9644612	15.23659203	15.12105302	15.73926153	15.34847192	15.1456526	15.88481188	14.86215812	14.76514262	15.5307292	15.19945507	15.10338344	15.04456272
Adgre5	17.99812215	18.23389561	18.15858175	17.90227323	16.66138737	16.63921493	16.52662627	16.61324426	18.20385531	17.97009332	18.34630214	18.29593479	18.62731405	18.13046147	18.5706324	18.4876963
Adh5	18.43277443	18.5032975	18.44061991	18.8533844	17.5836845	17.40954702	17.41909684	17.54911067	18.93526078	17.82078322	18.85278057	19.10786167	18.78600833	18.38706156	18.31711774	18.36830995
Adnp	19.0090072	19.08424395	18.96987801	18.75023881	17.45125868	17.89755147	17.69756852	17.26591624	18.72645136	18.89404744	19.20930278	19.04344482	19.08846956	18.75891729	18.94623836	19.10001005
Adpgk	17.9310819	18.07219164	17.94346238	17.93037047	17.02124084	17.15592766	17.31350916	16.76812277	17.6614952	18.40132098	17.99505134	17.35337745	17.94767004	18.10936055	18.66685634	18.12388387
Adprh	16.88028428	14.99491651	17.20985815	16.46596646	16.77380462	16.7096688	16.37678379	16.48723626	16.5105569	16.72096792	16.63051018	16.50189761	16.98261566	16.94307812	16.91318553	16.53406457
Adprhl2	16.25989037	16.69352814	16.93246196	17.09429255	16.0276964	16.15236551	16.18176724	16.01129138	16.16766639	16.04003509	15.92318619	16.25378401	17.54035256	16.83640044	17.61304664	17.3762167
Adrbk1	13.47286737	14.74002544	14.17241124	15.08589878	12.90004018	13.72166968	13.42503408	13.04417385	15.80393516	16.40395621	16.44119215	17.30936716	15.8435669	15.24111737	15.24711746	15.41608963
Adsl	13.53050508	14.65507623	13.66669572	12.05914435	12.86563052	12.81153236	12.26679843	12.91375692	15.11583016	13.63757388	15.24688836	14.42869736	14.82614614	14.91374472	15.05932754	14.88037078
Adss	13.9576888	13.84645504	13.62064988	13.35696095	11.96464239	11.81874681	11.76350339	12.10564581	15.49816339	14.91265232	15.59616981	15.22578725	15.47039374	15.55704326	15.52030413	16.01970481
Aebp2	16.65084343	16.36904318	16.68637093	16.927938	15.87389205	15.75622568	15.79414189	16.35160347	18.04650597	17.29250991	18.02646948	17.2831257	17.48596805	16.88606659	17.74737788	18.00096031
Aen	14.29956535	14.28578687	14.10577462	13.69302819	12.41594176	13.29696443	12.89118674	13.41476322	15.69015099	15.20414107	16.15103814	13.68105632	15.56610332	15.00456195	16.66682995	15.55282224
Aes	15.88243224	16.38497823	16.38781279	16.6256993	14.90552266	14.3540098	14.36428909	14.86005582	13.89210739	14.00444971	14.82536819	15.04970328	14.48262092	15.05181323	14.36039036	14.13475196
Aff3	13.46822027	13.29769654	13.53578432	12.85938649	11.87600281	11.75021911	11.65147284	12.12047194	14.2713107	14.29272076	14.1270065	14.51467198	13.74459667	14.04300469	14.17929626	14.07934823
Afg3l1	16.84768284	15.73431665	16.43129163	16.59129365	14.66920363	13.85496197	14.27122993	14.85622816	16.74244264	16.36608303	16.22496302	16.91101595	16.63438	16.07085344	15.49917951	16.05843265
Afg3l2	12.72580564	12.67835685	12.18323838	12.63380893	11.83157123	11.71747695	11.35175143	12.28709117	12.28348612	14.09877809	14.00129655	14.32759636	13.74519445	13.88383312	14.47247746	14.17304563
Agfg1	21.34965461	21.33451822	21.17348236	21.86839446	19.89100593	19.8474677	19.89205298	19.62738178	20.84511	20.83670435	20.53248705	20.75506981	21.75144254	21.4998595	21.29617898	21.09042705
Agk	16.06439817	16.06677716	16.28975598	15.94158576	14.37131264	14.87540724	15.05122797	14.7306137	14.44270931	15.8496264	15.70463067	15.88704277	14.98367001	16.40223257	16.48099539	15.80933046
Ago2	18.00408412	17.92578676	17.92666988	18.0649186	16.52287885	16.52204693	16.51851229	16.62637521	18.0027487	18.62067423	17.30338746	16.70531878	17.47313805	17.43249203	17.21917681	17.08485138
Agpat1	17.91677625	17.97372526	17.98014464	18.00523781	16.38114807	16.07238235	16.30540088	16.19032666	18.37854175	18.56728537	18.48264602	17.98996525	18.15540307	18.45089885	18.58497166	18.00207564
Agps	15.69176259	15.60629758	15.92067326	15.76494707	14.33364778	14.20653336	14.1766266	14.71517104	17.1504905	16.72800389	17.26118361	17.21087452	16.79470333	16.72037481	17.73080123	17.33830351
Ahctf1	18.44008822	18.45203836	18.53842545	18.33564156	15.61550231	15.33290821	15.19235675	15.08370427	17.29039855	17.40192476	16.96253775	16.31978018	17.05672419	16.80522142	16.47552758	16.31200699
Ahcy	18.45753922	18.53729059	18.47600128	18.4431584	17.27457647	17.31083016	17.18881897	17.08846089	19.00421266	19.2899488	18.54079177	18.37610232	19.56471834	19.61532292	20.23839311	19.75539678
Ahcyl1	18.00329061	17.2614416	17.72190823	18.2817632	16.53502039	16.67515525	16.45668259	16.52115467	18.6694427	18.3873982	18.14330793	18.15884119	18.4077733	18.47706701	18.50362143	18.77649459
Ahnak	15.19255046	15.13516263	15.11323022	15.253878	14.05799651	14.40751536	14.45669753	14.37700631	16.75799917	17.3406806	16.47169842	15.97381598	16.57211411	16.67527575	16.96951002	16.98583693
Ahsa1	20.07547035	20.23725043	20.01457237	20.04512209	19.0814446	19.39115366	19.42409382	18.715178	19.58930053	20.04146678	19.73113891	19.28144111	20.36461878	20.30569648	20.29704495	20.1673707
AI467606	15.57297183	15.20101939	15.16529168	15.00566522	13.4498953	13.98255822	14.19584884	13.51152533	13.27583173	14.01274758	13.14351515	12.90393331	13.61265403	14.06419746	14.50256639	14.2840899
AI597479	17.45694745	17.31979578	17.24145922	17.34591305	16.57272175	16.37725349	16.31748471	16.22211561	17.17202482	16.95482576	17.14398963	17.03936902	16.89692357	16.73064612	16.92262681	17.01220392
Aifm1	17.33670443	17.26422521	17.07897942	17.3029197	16.53256032	16.45323721	16.75831304	16.35703097	16.06904304	16.92385557	15.64553097	15.65256579	17.3614955	15.41028893	17.72441243	17.24057288
Aim1	17.60486638	17.31648653	16.51206124	17.63155332	17.0034659	17.14307988	17.2269173	16.83014742	15.54629874	15.56852466	17.06700698	16.4872329	16.01177289	16.45760827	15.49502808	15.78602827
Aimp1	19.61364119	19.70734309	19.67387814	19.93746786	18.21263059	18.17791343	18.37385184	18.07857817	19.79617757	19.70371557	20.13534152	19.94527057	19.75476159	19.71873908	19.51506825	19.89062672
Aip	13.28678733	14.07461934	14.20200627	13.15669082	11.91944068	11.90185139	11.84659188	12.11949208	13.98961538	14.72769929	14.23330373	14.49686347	14.01212963	14.03526555	14.22188561	14.00883712
Isca1	15.66733683	15.88296625	15.34980918	15.79592988	14.82847819	14.90096722	14.62606461	14.36188019	14.74099753	12.65377046	16.17426899	14.55218058	14.97990181	15.1880978	15.87579484	15.2314899
Ak2	15.89838687	15.88554912	16.81957059	16.40676749	13.21062108	12.70169709	13.44572071	13.85041629	16.97330913	16.46518486	17.03401475	17.10734658	15.74210665	14.26832748	15.01948261	16.10987019
Akap13	15.50969505	15.50089749	16.04223347	15.7612513	13.71390882	13.18714471	12.82365027	12.74760937	16.91838612	15.42046115	16.6791791	16.43368446	16.15839761	14.27388432	15.57630511	15.44301497
Akap8	17.88849078	17.15847488	17.66115087	17.1155009	16.23676147	16.16544821	15.93169963	16.32957428	17.92897741	17.5564012	18.44880099	18.01747003	18.18709661	17.45948789	17.47759076	17.79225753
Akirin2	18.1365449	17.97355852	18.19935333	18.38857855	16.2140789	16.09645949	16.18620566	16.24437078	17.87147751	17.39014502	17.90463175	18.58918974	17.51229447	16.78126554	16.33534949	16.20478222
Akr1a1	15.03525568	15.30871849	15.45738218	15.20653362	14.32612743	13.49328884	13.60167602	14.40486709	16.52248655	16.44259355	16.68097009	15.38269866	16.80299125	14.38484264	16.7154958	16.08442277
Akr1b1	18.53302377	18.59607071	18.43718865	18.37194973	16.90704917	17.04847988	17.0896938	16.89161994	17.99201597	18.05571422	17.8584691	17.55907993	17.89014675	18.18455906	17.7558845	16.83001188
Akr1b10	17.92021762	18.23714961	17.55421296	18.82107096	15.70655717	15.42426341	15.59533487	15.11129814	16.89114284	17.01850071	16.54281103	16.25673948	16.72294775	17.21133283	16.53734691	16.25807472
Akr7a2	22.99188871	23.13097716	23.00416723	23.37463842	20.80305256	20.97364864	20.92980337	20.75922393	22.70099005	23.1788057	22.50309724	22.59048395	23.13397723	23.4356177	22.90082523	23.00476942
Akt1	19.90589177	19.98702305	20.07638229	20.03187865	14.79402964	15.06420483	14.60763517	14.76609972	19.28464549	20.11641528	19.02053267	18.64046713	18.67246114	19.42517378	18.44672231	18.35248148
Akt2	14.40771027	14.99067799	14.45262657	14.92805626	13.87347993	14.11780887	13.4500221	14.20283554	14.91475538	14.64809399	15.64094718	15.23998556	15.20634412	16.22505138	15.13526801	14.97010009
Alad	21.71228626	21.56629244	21.53269452	21.68980795	20.48730638	20.50528339	20.52965285	20.50347333	22.29302309	22.16638405	22.19487646	22.49978261	21.7997705	22.04669891	21.6044788	21.87802694
Aldh18a1	13.21699865	13.93784334	14.61213002	13.86613586	13.39009875	12.8263039	13.0975356	13.60220349	14.50046671	14.02290917	14.64090256	14.22054618	12.435742	13.64802831	13.96278724	13.71450082
Aldh3a2	14.16783193	14.62963457	15.04953931	15.29623947	13.11658754	13.08959726	12.74275092	13.23523714	14.69296532	14.54058204	15.2799625	14.33943393	15.14799753	14.74950732	15.23654686	15.10681048
Aldh9a1	15.24087149	15.61830958	14.6932208	14.924055	14.73914985	14.72742149	14.23552303	13.97676701	15.75843474	16.92545851	16.22070435	17.62359062	14.8938702	16.98762351	16.88453812	15.82522179
Aldoa	16.15283853	16.85415625	16.55270632	15.6462181	12.89354695	13.11149005	14.57001934	12.85766212	18.13942578	18.79466378	18.70898621	17.51236605	18.85488568	17.96934611	19.05806076	17.97603211
Aldoa	13.83205547	14.33778413	14.07686224	14.69872536	13.17985059	12.11921062	13.24834823	13.0159109	14.20823933	15.11773106	15.40850815	15.48537704	15.85631057	14.94726881	15.68461181	15.43014555
Aldoc	12.29964145	14.4261385	14.30478298	14.60601441	11.70366965	11.86275613	11.79488231	12.05482622	15.32918069	14.65372477	15.30139002	15.32459771	15.56793876	14.90402156	15.10435273	14.99298879
Alkbh3	16.71622172	16.69077194	17.15295012	16.65942385	15.31806961	15.36316996	14.73219158	15.56819074	17.25651413	16.55297285	17.24217546	16.19532379	17.09974549	16.05699914	16.65852258	16.48315003
Alyref	15.15573802	16.02065406	15.98267446	15.26846855	14.08331177	13.74647449	13.95543121	13.69435942	14.51598467	14.24720472	12.77952258	15.16316031	12.02561275	13.11904998	13.38013545	14.37505533
Ambra1	13.59740539	13.66513106	14.38085579	14.17679838	13.48302724	13.2689322	13.37129302	13.32645897	13.75530542	14.12954229	14.23872935	15.12793031	14.40400802	14.55819345	14.87155316	14.97742232
Amd1	13.70787659	13.57958434	13.66812749	13.84593285	12.89834731	13.25292407	12.74206203	12.07590469	14.88006439	15.32019649	15.35080234	16.22401929	15.66640001	14.97709179	15.08281512	16.01805183
Amfr	14.98986898	14.53275769	14.85150786	14.40106213	13.74633473	13.68737322	13.8403345	14.03794661	13.76390686	13.92797416	14.03795004	14.20228561	13.91754689	14.40624715	13.83516105	14.52318056
Amica1	17.19913523	17.12733679	16.50734233	17.14063232	15.89775011	16.43135784	16.52262057	15.94946661	13.73994675	14.82514808	14.12592248	14.54215636	15.79585273	14.47986495	15.22472875	15.02252795
Ampd2	13.34942314	13.85933411	13.29545308	13.29194051	12.77888995	12.70087032	13.22688837	12.78088934	12.5929043	12.44796806	13.12876348	14.0175133	13.20015703	12.34366016	12.94330422	13.88204341
Anapc4	12.53894867	12.22553326	12.68629945	11.19908886	11.81186147	10.83847273	11.33317572	11.90993624	14.50378696	13.94544175	13.66323899	14.45478358	13.76796374	13.69345816	14.45244446	14.28364971
Anapc7	20.44788913	19.75439591	19.98027302	20.26811348	18.10666063	18.64440286	18.70083431	18.534391	20.74606294	20.15096824	21.03060001	20.80154791	20.29093697	20.65074165	20.19070481	20.54007272
Ankfy1	18.92646932	18.71384421	18.49755328	19.30503115	17.6103325	17.57295538	17.58274746	17.50289377	19.43208414	18.66289558	19.60090431	18.7796354	19.77758611	19.53760154	19.30999462	19.88734089
Ankhd1	21.26949794	21.29799749	21.61682712	20.80196836	20.15956426	20.1832915	19.67560711	19.92723319	22.30942143	22.06236722	22.19685388	21.61275015	22.76276553	22.71923772	22.95424997	22.97127734
Ankrd13a	19.81019063	19.83874297	19.35652558	18.94224546	16.44065677	16.37181967	15.9138765	15.24903256	19.12617237	19.52556649	18.68093562	17.79423507	17.16548499	17.28818647	16.94168195	16.90276001
Ankrd17	20.3838795	20.41347218	20.17115616	20.22830854	18.96404421	19.10166119	19.05004596	19.10867931	19.8364225	20.39890992	19.52254846	19.46255215	19.60411776	19.78330365	19.42471532	19.54486702
Ankrd44	23.60865361	23.64438785	23.54809376	23.52177544	20.32490258	20.49557516	20.35327648	20.59819802	22.69748653	22.86142573	22.43989483	22.27175079	22.13419825	22.50938883	22.08969236	22.05180765
Anln	18.73338323	18.64490534	18.76873329	18.6677397	16.34712141	16.65251505	16.75835175	16.6290329	17.22043199	18.14233563	17.87598387	16.38940119	18.03973694	18.69475255	18.52379886	17.95464603
Ano6	19.80477611	19.93248053	19.90783596	19.75523359	17.71109839	17.83296954	17.73379249	17.48061402	18.90142564	19.93000812	19.13473845	18.38202232	19.41450741	20.22614142	19.50996262	19.27779504
Anp32a	22.63432254	22.66635421	22.60825681	22.54406199	20.60280772	20.59061529	20.63017175	20.701891	21.851209	22.1918955	21.53471478	21.5114414	22.23259017	22.55724014	22.21008541	21.98568822
Anp32b	16.73944795	16.54542361	16.44112718	15.60344936	13.29686304	14.94613248	14.78961114	14.48748226	14.83145013	16.18998982	14.06862664	16.32415492	15.46521977	17.05065139	17.04890505	15.77307201
Anp32e	19.23367446	18.51887527	18.92947478	18.98860099	17.28713432	17.57095548	17.67885402	17.37525069	18.68589049	19.04993349	18.06218516	17.73375273	18.21657011	18.88884296	18.47398836	18.17254356
Anxa1	15.36979905	14.75487965	14.91447246	15.56901502	13.62027901	13.68695577	13.76437543	13.90165834	17.09830804	15.44643556	16.80782459	16.98102299	16.61624221	16.22535172	16.441032	16.64674868
Anxa11	15.64692034	16.09378398	16.34898036	16.58680814	13.85279981	13.83298464	14.0729932	14.26480781	16.10681024	14.73723614	16.13318411	16.96668346	15.65762671	14.60002286	14.23395945	14.23241367
Anxa2	15.54540465	15.63159258	15.16448494	14.83085508	13.41990395	13.87773549	13.54797429	13.91745804	15.31577622	14.79071637	14.62832637	15.92262892	13.92740802	14.40208191	14.44889718	14.43686821
Anxa4	16.43008217	17.01523225	16.77669879	16.70776269	12.87858862	12.40882187	12.99318686	14.63071986	17.58499734	17.11079057	18.11429029	17.70242152	17.55930571	17.43614567	17.06389924	17.2379244
Anxa5	17.65719942	16.84863919	16.27263815	16.73519674	13.8412698	14.2227072	13.88637585	13.75590983	17.64291462	17.3708509	17.33515838	17.43468797	17.58338374	17.96023988	18.25703028	18.20733807
Anxa6	15.24479453	15.01659774	15.42456617	14.94025141	13.51093698	12.72152405	12.924523	13.46589432	15.11355353	15.30260053	14.74969302	16.13597477	14.64398823	14.27410209	14.82372932	14.36399341
Anxa6	15.33264596	14.74378464	15.21734119	14.503479	12.74519853	12.31775875	12.53884602	13.51297482	13.47159555	13.22824956	14.25041534	15.89483296	13.97263853	13.58821844	14.11586257	14.5915195
Anxa7	17.66689978	17.76240451	18.03423363	18.27378707	15.9611236	15.8404964	16.04983035	15.8460533	18.81053441	17.93148276	18.17109669	18.59374187	18.70162794	18.27519661	18.36510481	18.41536546
Ap1b1	16.33645527	15.89658058	16.55164893	17.02135168	13.9079103	14.11585395	14.50554094	14.24355596	15.40855071	15.92648802	16.03085933	17.07166846	16.63753425	16.34347072	15.79435203	14.80732318
Ap1g1	15.49741591	16.74960127	15.8405144	17.24988085	14.05299477	14.39801199	14.21513426	13.51150547	17.32547387	17.66339926	17.82412582	18.50222669	18.20598545	17.66726628	17.55518372	17.86853753
Ap1g2	15.100504	14.90561775	15.47888293	15.49204794	13.2941651	13.05333469	13.48603781	13.34367849	17.40094119	16.83320342	17.26893827	17.11612993	16.95281541	16.79438167	16.99826247	17.15361393
Ap1m1	15.15929589	15.69760636	15.13598436	15.67364494	13.88557632	12.51046237	13.05883124	13.58024735	16.57268884	14.89775416	16.65809325	16.16358186	16.60966857	15.14366104	15.8997901	16.04275825
Ap1s1	15.35254475	14.90396681	15.69293747	15.33927167	13.3940597	14.25250411	12.79561621	12.96345953	17.75057521	16.76541632	16.81163876	16.65008567	17.45132343	17.10505501	16.98312652	17.7793053
Ap2a1	13.03370769	12.65240634	12.93644183	13.11805302	12.21605152	11.79115391	10.96948337	12.10722942	12.61258243	12.35604651	12.81538842	12.9612851	11.82702248	13.06022752	12.90649627	13.05942483
Ap2a2	17.21236314	17.35493739	17.21036077	16.9754491	15.77874622	15.82809981	15.89244797	15.93931225	17.2681338	17.77059851	17.17563393	17.49473155	16.24909514	16.75796952	16.09192646	17.01828014
Ap2b1	16.08977264	16.89184305	16.16900005	14.80804382	13.54535205	14.19246286	14.9272372	14.25534844	14.07136497	12.60909207	12.17230562	13.83422484	11.92235059	13.95567625	14.8338455	13.28485935
Ap2m1	15.62778646	15.71071034	15.89536259	15.34988431	13.28834422	12.72721951	12.72694923	13.06652203	16.93643177	17.06171648	17.58258873	17.15240163	16.46224277	15.65471928	16.68109133	16.26645295
Ap2s1	16.87028404	16.40766724	15.47321665	16.49639813	14.31372775	14.7780183	14.61012552	14.27279978	18.69183065	17.96208511	18.99385668	19.72678004	18.81862833	18.6401857	18.02519316	18.65515379
Ap3b1	16.68477651	16.93022092	16.27060456	16.44935854	15.4848611	14.95656036	15.31396523	14.89024052	11.86335916	14.92842418	14.93099099	14.47398686	14.48650773	14.94331846	14.28622117	14.78562137
Ap3m1	16.06547185	16.18612743	15.80120878	15.70020917	13.91344019	13.05482871	12.16991659	13.7445959	17.71301165	17.57550089	17.70468991	17.48806014	17.74815545	17.58383439	17.18463733	17.90542517
Ap3s1	17.39402421	17.51770538	17.82986444	17.44435532	15.24360101	15.43568081	15.34213336	15.8010895	17.89644512	17.45419387	17.80435759	17.15978841	17.86640099	18.09802708	17.89760022	17.63901698
Apaf1	18.31401048	18.38348594	18.45951177	18.24406451	16.29738942	16.67895486	16.9181068	16.16273151	16.85459359	16.76892451	17.38516902	16.17741262	17.62747474	17.57577468	16.81215469	15.96206914
Apbb1ip	15.5085113	13.43392646	14.78755682	15.18265098	13.2690149	12.86769353	12.80560112	12.78946764	15.57001995	15.87836162	15.95411562	14.69451981	16.73064401	16.53775653	16.49052605	16.87210002
Apeh	16.20873457	16.08046764	16.35222288	16.21614376	14.8841948	14.86248385	14.94815887	14.43649632	15.42304861	15.02355648	15.6599073	14.6197365	16.07022682	15.69338959	16.29333475	16.31832467
Apex1	18.46087504	16.79424128	18.21732984	16.11332914	15.76623667	16.48802923	15.75346992	16.96220074	19.65312049	17.78324674	19.77257511	20.80889774	19.27533115	18.95892379	18.45511666	19.58955081
Api5	14.91625901	15.35094208	15.46623796	14.90716804	13.36344073	13.13879618	12.77843279	13.63956795	15.43333583	14.12017044	15.76736052	16.77270991	15.59462532	15.46351734	15.16646312	15.13331565
Apip	14.78410313	14.91253673	15.32862731	15.40660422	13.2297914	13.31354819	13.67661003	13.24580841	15.28476379	14.60503447	15.12788265	15.32271863	15.15514813	14.41133785	14.4459594	14.76810569
Apmap	18.7613978	19.28896553	19.15205914	19.06814566	17.32516423	17.12007195	17.14344618	17.3327365	18.49458801	18.13542688	18.75375432	19.00587888	18.67291004	18.80661544	18.85254196	18.87017761
Apoa1bp	21.11211416	21.32559683	21.41228518	21.20739112	18.66597842	18.20759947	18.33323733	18.72923323	22.29833327	21.86806875	22.32086119	21.87152173	21.85496341	21.93987477	21.69962042	21.5532658
Apobec3	16.49108532	17.33056384	16.89000603	17.49388577	15.20871037	14.97311609	15.18338881	13.94911981	16.92019086	17.42530644	16.34878682	17.60929212	18.28783241	17.47464743	16.83867961	17.14616714
Apool	15.53381489	15.36121592	15.72907577	15.23132319	13.15444145	13.02739234	10.98307382	13.94571274	16.65916078	15.60868574	16.23366928	16.60253322	16.0075437	16.63997354	16.24134762	15.94864161
Appl1	19.35398121	19.22750778	19.52402273	19.71070784	16.51437921	16.07906667	16.4385812	16.80293211	21.02767002	20.64098082	20.86870907	20.71160326	20.60575306	20.71896691	20.69155923	20.68070682
Aprt	18.76498216	18.87238093	18.86119942	18.73061417	18.08129591	18.09408482	18.0962768	17.95947953	19.72712327	19.9251411	19.70215676	19.39101943	19.84157605	19.9813994	20.01377875	19.7952847
Aqr	18.63301724	18.71436317	18.43850016	18.5028749	16.10853179	16.42424725	16.58134996	16.11354953	18.42677043	18.58102285	18.41824423	17.46935595	17.82721268	17.92531032	17.52993059	18.14048939
Araf	15.47483111	15.37616788	14.99431415	14.86404417	14.43724688	14.65989708	14.37163632	14.38472724	14.40109897	14.14457796	14.04748508	14.31787261	13.39284099	14.74459158	14.35829951	14.7874855
Arcn1	15.72792547	15.99328214	16.06785271	16.3877901	13.40060805	12.94255988	13.21077376	13.80244365	16.19543699	15.86496421	16.33553147	16.30344858	15.69461661	15.68707969	15.96976961	15.90227373
Arf1	14.88357682	14.76687557	15.16226983	14.16080349	13.52248225	13.44012794	13.48779467	13.69078473	14.71867996	14.85662285	14.53700119	14.53518738	14.4909952	14.78039361	14.48164482	14.38295402
Arf4	13.3320409	15.47267123	14.002456	14.44592791	12.41438252	12.37413691	11.91910573	11.9836694	14.43538039	16.30628531	15.06468193	15.16775343	14.4113441	14.16633896	14.89911363	13.57620989
Arf5	16.78274209	16.20204136	16.77624622	15.7968054	14.64933409	14.87542133	14.76563864	14.61527335	16.40739523	15.97101198	16.01472724	15.61686452	15.89910753	16.32614242	16.24124665	16.14561507
Arf6	15.52824452	15.21498897	15.21998377	15.13390838	13.78537139	14.19334489	14.41965823	14.76726491	15.78273166	15.32005853	16.37340839	15.47114858	15.01077007	13.54887486	13.83694073	14.81764752
Arfgap2	14.9481784	14.30665024	15.30315605	15.53714821	13.53313787	13.06697232	13.30006723	13.49895518	17.48259698	16.71498211	17.32633754	16.80534071	16.94145873	15.82926246	16.84295057	17.29609713
Arhgap1	13.37459035	13.53681787	13.70467333	13.07503573	11.57965631	11.4399475	10.86138964	12.08102212	15.77191195	15.01306952	16.04411847	15.85533064	15.3708719	15.1130681	15.02307498	15.49739791
Arhgap11a	14.31547689	15.2378493	14.62773388	14.97346455	13.45717754	13.21052359	13.64426232	13.3795389	13.75269695	13.6028997	14.44089737	15.61401379	13.07499192	13.72151475	12.98105775	14.12528376
Arhgap15	14.96758622	14.14699899	14.77854666	14.45901217	13.05168621	12.67156604	13.26265416	13.10594918	15.03289206	14.84330909	14.85746342	13.47370764	12.18390908	14.31599241	14.64217704	14.65874877
Arhgap17	22.91641711	22.71404207	22.70083715	22.65157127	20.67127412	20.88255087	20.96295529	20.86529191	22.09382966	22.67187979	21.80959024	21.41565518	22.18154886	22.73015052	22.28605082	22.34259074
Arhgap18	22.89550144	23.21041938	23.1240515	22.92352162	21.79717565	21.63351826	21.69880256	21.65378333	21.78094236	22.66459796	21.87219218	21.6472344	21.70781961	22.177598	21.98252218	22.06880638
Arhgap19	19.1377228	19.17304807	19.01108893	18.9152881	17.12830873	17.16318935	17.21286107	17.21822197	19.97237204	19.64189074	20.02184118	20.12648002	19.74614842	19.34529832	19.63418195	19.81878405
Arhgap25	16.83362462	16.81165788	16.98399637	17.4805638	14.26049803	14.37957067	14.15382892	14.99845799	17.62076602	16.47229945	17.17615769	17.80505923	16.56340021	16.31352037	16.57744825	16.55719511
Arhgap30	17.43125301	17.35575644	17.30825103	17.08316667	15.38350574	15.84438908	15.39398406	15.44882944	15.64546586	16.22778895	15.98633836	16.68540185	16.16881083	14.98722207	15.95433013	15.12584493
Arhgap31	13.8185759	14.29516791	14.42429133	13.99164858	13.57656613	13.03286087	13.82222754	13.48445388	13.40107907	13.75951403	13.6701913	14.14708643	13.11034175	14.91169335	14.52669693	14.5666472
Arhgap4	16.30823635	16.26606858	16.32122409	16.90731156	15.34590453	15.71933152	15.76067659	15.5379352	15.79790563	16.49691761	15.90734304	16.31578206	15.92959408	16.43736615	16.09573915	16.01500538
Arhgap9	16.05577982	15.79159751	15.79120901	16.52084605	14.84860962	15.07872006	15.31238409	14.95119775	16.98322255	16.77718894	16.93927657	17.04749161	16.88211067	16.91358483	16.68346471	16.90060857
Arhgdia	16.48394252	16.36508262	16.35212166	16.64180766	14.67921707	15.16713772	15.14161648	15.05638958	15.61765866	16.02969579	15.36276891	15.60528042	15.86800201	16.10805677	16.24495961	15.48117242
Arhgdib	18.55175652	17.89498678	18.04488742	17.79804752	14.71695116	15.19642373	12.77476321	15.82750168	18.90251648	18.95887251	19.33894806	19.80349328	19.47579921	18.50121954	19.11526415	19.20122482
Arhgef1	15.32740433	16.11812392	14.57774285	15.06954593	15.00575803	15.44045121	15.40213372	14.41446075	16.29187733	15.29884078	15.92184393	15.464509	17.12680164	17.53648197	17.43861284	18.10822483
Arhgef2	15.74366174	15.60395553	15.60163187	14.80856481	14.38769463	14.69980333	14.34513714	14.64763064	12.94570347	15.1616599	14.22715013	15.19831523	12.91973504	13.04757871	13.47022512	13.63137245
Arhgef6	12.52566413	16.84587274	14.73169854	13.5135323	12.25986389	12.7900447	12.26095209	12.46877175	20.65792739	21.74254998	19.31854376	19.12014938	21.34749065	21.2760089	20.10018675	19.17134613
Arhgef7	19.34018503	19.18417201	19.18259122	18.68910201	17.02223643	16.52887173	16.82473886	17.06447354	21.61378092	21.76658241	21.44832492	21.92383136	21.99500096	22.28993859	21.65903151	21.20745711
Arid1a	17.28586828	17.39119207	16.92479175	17.85865474	15.06796189	15.2330671	15.56918063	15.46845807	18.94201258	18.91135894	19.08404283	18.26900422	19.28005335	18.99035493	18.97318385	19.01477597
Arid5a	17.06724718	16.50898018	16.91242021	17.17559321	15.91551584	15.90714678	15.42699212	15.8089509	17.72808596	17.43966373	17.8838608	18.11013028	17.25258679	17.46953798	17.39756442	17.6438841
Arih1	14.65358467	15.7135885	15.24224142	15.98467625	13.19324828	12.83907718	12.02926222	12.67834712	15.80712474	15.60559517	16.66875844	14.25246409	17.63348368	16.41519141	15.8012426	16.71079946
Arl1	12.16937415	12.34577193	14.4843373	13.17996363	12.86710891	12.62451859	11.9366732	13.87809188	15.90567774	15.36555156	16.16276639	14.70059632	13.67796113	13.25773479	15.87618504	13.68310206
Arl2	15.40868684	15.12460518	15.26515035	15.80041132	12.96044913	12.5213101	13.04417217	12.64684783	14.17463093	14.51485683	12.67930771	12.94196932	14.9257854	14.28229514	13.22762576	14.51663977
Arl3	13.31155365	14.44853975	14.24790441	14.66147821	12.8124265	13.90948879	12.89631817	14.39326984	15.10870812	15.01420693	14.20442817	13.40716732	16.29148569	15.64172662	15.38516635	15.32215727
Arl6ip1	20.31966547	20.54653705	20.19456067	20.75916406	18.41569413	18.59252119	18.56789208	18.5597094	20.31515105	20.37046516	20.27676936	20.92353579	20.6393898	20.5893011	20.09417667	20.20502756
Arl6ip5	20.32914879	20.21816585	20.19984332	20.44576605	18.55471889	18.49546344	18.70304833	18.32667164	20.49703151	20.2337651	20.66712763	20.64439337	20.73559421	20.43816132	20.29004016	20.09277369
Arl8a	21.02122732	20.97336345	21.12824339	21.51896707	19.29543501	19.20745719	19.39730933	19.37373605	21.59789518	21.50165604	21.45420751	21.56008012	21.5576839	21.67876687	21.32699671	21.42249371
Armc1	22.86764134	23.01505694	22.63229044	23.06558479	20.49225469	20.57253077	20.59277749	20.0636593	23.66823727	23.65671439	23.60515306	23.51439702	23.70212622	23.74920791	23.56677557	23.61269803
Armc10	19.51720928	19.77051322	19.51602624	19.88543032	18.5701181	18.6833583	18.47778055	17.63185423	20.4389448	20.49713229	20.20624204	20.01033466	19.98682309	20.36478426	20.42767443	20.24302424
Armc6	16.52569333	16.82214116	16.5200121	16.59990959	16.1141456	16.09651994	16.3756234	15.9796155	18.20006385	17.65093047	18.16846682	18.21032329	18.23386297	18.15638629	18.36813442	18.12167923
Armc8	19.1133796	19.48219369	19.22673488	19.14331767	18.20847128	18.28985925	18.33479579	18.20764476	19.54891467	19.97577231	19.68164628	19.38872253	19.26647234	19.22682898	19.21955129	19.39654618
Arpc1a	16.68197904	16.37965253	16.6083451	16.89749901	15.03037807	13.80898617	14.10354423	14.94201407	16.11267951	15.87012454	16.67384838	15.90431747	16.35138025	16.15520316	16.95442056	16.73621001
Arpc1b	15.94502421	14.88335362	15.96821818	14.63241976	12.56220482	12.38961163	11.77739671	12.28202255	15.60699162	15.53947086	16.14208513	14.8303293	15.10792328	14.26334891	14.74931421	14.39387205
Arpc2	16.60985103	16.392082	17.67764235	18.38750739	15.68821482	15.18145615	13.08657571	14.5182	16.82300144	16.37861215	16.16553855	16.09724247	16.3734772	17.14000437	16.57502484	16.15639452
Arpc3	15.7913811	16.19072499	16.12761506	15.43428292	13.41742675	13.74184436	13.86044043	13.63383023	16.37538988	14.60072512	16.53004262	15.59486357	16.35308993	15.82277671	16.51182248	16.50101114
Arpc4	13.73404143	14.12694057	14.90649898	14.35947496	13.04094775	13.26205019	11.91306481	13.12336924	14.04690434	15.50667152	15.36276891	15.93621158	14.68364344	15.48531189	15.18427716	15.46511828
Arpc5	16.8236647	14.87306424	16.5200121	17.81394656	16.62365147	16.27942044	16.56763047	16.27327609	15.18190861	18.07491833	15.09302719	16.45295606	17.6536379	15.76295086	16.51437711	17.66846825
Arpc5l	16.41232895	16.88057599	17.72617121	17.64416522	14.93894444	14.66362281	14.73412972	15.21649767	16.55033315	15.54093161	16.93615685	17.59862085	14.95723097	15.99967064	15.04387508	15.99199459
Arpp19	15.05898869	15.37238874	14.50764389	15.02904534	12.61333703	12.49923985	13.65295066	14.4952383	16.50107563	16.05975062	16.19581503	15.95920269	14.58090137	15.64980479	16.13607935	15.77260153
Arrb2	19.62255925	19.67417666	19.3858685	19.39847614	18.29221494	17.95483846	18.17768694	18.06595176	19.94271456	19.69216937	19.92137275	19.60524578	19.8137064	19.79684978	19.85097361	19.92525687
Asah1	19.62058222	19.37745129	19.70085629	19.9170411	18.24375383	18.19099399	18.32620334	18.22387672	18.70340522	18.86597258	18.92696915	18.95544687	17.74003827	17.82458844	17.56786605	16.92068291
Asb3	18.67323366	18.66786137	18.84663425	19.40045747	17.47743842	17.4884592	17.88105659	17.09152075	18.14406632	17.88148576	17.59184364	17.5920116	17.83716007	17.28307412	18.02415318	18.37267131
Asb6	16.27876028	16.25073906	15.90155911	15.91562388	14.61656067	14.15814617	14.84917197	14.0599561	16.88242629	16.90700812	16.63933704	17.16206715	17.30580066	16.49115327	16.81189512	16.9978512
Ascc2	14.85235748	14.7027862	15.51640103	15.24780814	14.10208714	13.62051028	13.78123848	14.37241947	15.0345962	13.74382951	15.54075501	15.39348069	14.58061431	14.12242619	14.50953435	14.63674274
Asf1a	15.13948218	15.82486676	15.59190955	15.01756225	14.75873837	14.8010353	14.47725812	14.98928591	16.86181096	16.39658281	16.76039485	17.22001315	16.19701875	15.68838745	16.91555165	16.63885416
Asf1b	17.13601857	17.09997922	17.21097484	16.83136962	15.47748258	15.71138031	15.96656459	16.46878431	17.44777874	18.41871209	17.06347258	18.88501047	17.70655696	18.29518393	18.04914404	17.93830843
Ash2l	16.02860256	16.59300192	16.52899429	16.47863917	14.41259672	14.62595885	15.10579698	14.96693064	16.68757668	17.13085378	17.03303202	16.68908782	16.14195472	17.73659374	17.42170166	15.91658732
Asna1	16.9536866	17.17423082	16.73049065	16.47590854	16.04286632	15.56947565	15.63002164	15.15105457	16.41077958	15.46185702	16.95920934	15.23542684	17.21916769	16.86446336	17.15591283	16.66300173
Asns	16.13197904	15.87867015	15.89806904	16.10336733	15.08584882	14.72993314	14.93410778	14.86278366	14.83905953	15.86433363	16.73196464	15.57628214	15.22868355	14.96212221	15.67713955	14.87185448
Ass1	19.60528302	19.54121309	19.59245818	19.67305768	18.16599058	18.11397352	18.16547765	18.32009387	19.62287225	18.94719584	19.5656602	19.71463362	19.57945864	19.64782689	19.35468752	19.41158629
Atad1	15.42297055	16.11171372	15.78741121	14.72373145	13.77966354	13.99093314	13.69381192	13.07049201	16.26125909	15.85185479	16.33902047	14.7223437	16.09231005	15.86338522	16.24696339	16.06344177
Atad2	16.58398547	16.32685258	16.13422278	16.37047231	14.72431106	15.12923076	14.56418513	14.60925236	17.74351412	17.97696397	17.84172982	16.92113443	18.18921634	17.56069465	18.49255854	18.1157665
Atad3	18.238931	18.66259615	18.76820236	18.9976722	18.15457763	18.11440642	18.3040979	18.04894278	16.37546296	17.23817983	17.22291353	18.06704488	16.96079679	17.45538096	17.05291667	16.68902507
Atf1	12.9823337	12.0617981	13.21554369	12.96140513	11.67123145	11.39336045	11.61900945	12.34420223	13.36457308	13.92305333	13.25331954	15.18716187	15.05414635	14.96787743	13.68713922	13.72128897
Atg3	19.351966	19.37946637	19.22106508	19.46082584	18.17593001	18.25467482	18.49181852	18.30269213	19.82736793	20.01367495	19.51374343	19.79145279	20.44638533	20.53348912	20.30383462	20.3037572
Atg4b	18.36366317	18.4146977	18.57296963	18.72946828	16.90663846	16.51016142	16.61037805	16.67043625	20.34671348	20.23312416	20.81843054	20.47209591	20.44487477	20.10862336	20.35187564	20.23474567
Atg5	17.09857219	16.70498275	16.75672672	16.85840637	16.09349907	16.23150815	16.359075	16.05341635	17.42288907	17.26051747	16.9586158	17.79921494	18.19375933	18.44026489	17.79636969	17.87396973
Atic	15.70686432	15.31431208	15.31724471	15.58633492	13.65333628	13.8959935	13.92857326	13.76121627	16.49705066	16.18434219	15.5850113	16.54067497	17.14103433	16.83696561	16.71583276	15.34866826
Atl2	15.63189936	15.13050389	15.17569276	15.12195887	12.83154887	13.40166343	12.97847995	13.08943458	16.7508054	17.05717131	16.10941371	16.54140613	17.13656608	17.24115703	16.39563094	16.7780902
Atl3	15.08585166	13.73717681	14.94788998	14.61928987	11.73051111	12.02742726	11.89759222	12.23086312	14.05780268	13.22436276	14.03645087	14.47553404	14.30032356	14.33507138	14.98733352	15.59518136
Atox1	22.47689822	22.4503867	22.27715881	22.2376146	21.25923443	21.261123	21.20610137	21.02167625	23.31477046	23.62022415	23.49536117	23.28282484	24.03948018	24.08593421	23.94312101	23.87619854
Atp13a1	22.55840217	22.47511065	22.54227671	22.27134718	21.75671279	21.72811833	21.60397389	21.28908642	23.5588559	23.82186174	23.68011271	23.23538152	24.28486106	24.35364804	24.08281771	23.97526854
Atp1a1	20.36692442	20.61980273	20.07676518	20.31073365	18.88108993	19.09789181	19.01450824	18.75458088	21.40682483	21.52833477	21.56089559	21.45281976	21.98723867	22.05107376	22.08978795	21.65266884
Atp1b3	18.58730908	17.34975638	17.29161644	18.60287602	16.84538397	17.45254466	17.77826411	16.50070933	17.03808562	17.78124382	17.19074603	17.64283199	17.85378613	18.16678355	17.53656598	18.30478559
Atp2a2	17.65467493	17.41363684	17.59665425	18.17795732	15.79664468	15.52920028	15.60432198	15.77736888	19.91432225	18.92173792	20.25432862	20.57655291	19.58086462	18.67406701	19.02676923	19.42613888
Atp2a3	19.31200199	18.93770229	18.64750777	19.53156385	18.14688231	18.60702073	18.5446243	18.29708472	19.64040398	19.71394561	19.8042613	19.92815852	17.99475202	19.56811428	19.19633666	20.31041268
Atp2b1	19.16906884	18.7748048	19.18230659	18.6283827	19.26266298	19.63886036	19.73469631	19.01776281	18.82036618	18.80365433	18.66480257	16.65802059	17.7970552	18.59339689	19.16278123	18.63297004
Atp2b4	20.14615591	20.44880647	20.06739355	20.51822392	17.8027887	17.59355307	17.8052145	17.49738735	21.75354366	21.89287014	21.96381685	22.0547615	22.42961379	22.33265453	22.44998604	22.55231837
Atp5a1	19.64943493	19.49595798	19.49875652	20.12147193	17.33576658	17.2289645	17.44556767	18.16194274	20.58403634	21.19353241	21.14604855	20.48463036	21.37611549	21.16761038	21.39765379	21.54008074
Atp5b	20.16896855	20.34693497	20.55369917	20.46637561	19.85127514	20.04933755	19.97945976	20.09585677	21.44589082	21.07249934	21.40331901	21.26691606	21.58417727	21.52228127	21.03854673	21.54348408
Atp5c1	17.45694745	17.18181382	17.23439261	16.94723904	15.82305558	15.641675	15.69010601	15.58678913	19.46197127	19.38860156	19.33596288	18.98134417	19.68573498	19.5083976	19.66322366	19.92125336
Atp5d	16.71923792	16.6223118	18.00150154	16.72660772	16.32323926	15.06901841	15.44393945	15.18906175	19.3132932	19.34024581	19.47425405	19.02629689	19.5219719	19.92230349	19.7285761	19.43749893
Atp5f1	16.20662741	16.06038541	16.06402635	16.5575979	13.9085668	12.71687593	13.4863744	12.46491948	14.18834147	16.00040834	16.73011105	16.25673948	17.22389323	17.21182552	17.2715006	16.61639454
Atp5i	19.66744622	19.83626926	19.71430617	19.6536311	18.48739555	18.45431065	18.3040979	19.60093032	19.61724338	19.34010409	19.47654146	19.3182823	19.70042367	19.44976151	21.76548807	19.36934039
Atp5j	18.85518058	19.07365743	18.87973262	18.80918814	17.64077877	17.65714669	17.51560422	17.5961193	18.57691355	18.89346809	18.61442581	18.6217581	19.04798953	19.15198274	18.91998478	18.58617701
Atp5j2	15.4437491	15.5788861	14.2558903	15.70592998	13.9433012	13.79906589	13.95672733	13.40435869	15.93798502	14.85128662	14.88232712	14.87778303	16.1287623	15.57099491	15.6361318	14.20082187
Atp5l	16.31186003	16.59161195	16.64152204	16.44468782	16.25082482	16.31440348	16.42298755	16.51016062	18.3133902	18.99222805	18.12395996	18.59067773	19.0954351	19.30962619	19.24799397	18.66053206
Atp5o	18.38607371	18.43128078	18.51381967	18.96652154	17.23326809	17.32671178	17.43840956	17.18751233	20.42020277	20.25481806	21.30100519	20.57814775	20.16759238	20.16695491	19.85509591	19.91202664
Atp6ap1	17.58678379	17.22727679	16.8171527	16.51300909	16.39277866	16.22139918	16.33331936	16.36733121	16.59357291	16.15967889	17.03736254	17.68077117	16.32431783	15.23195419	15.53493641	15.52413453
Atp6ap2	16.07020441	15.97140529	15.45517856	15.59780894	15.02149111	15.07859766	14.38152225	14.4952383	16.75058002	16.75845909	16.56751479	16.46001529	16.41329981	17.06072164	16.96289543	17.22097297
Atp6v0d1	17.22627115	17.34903675	17.19808042	16.78540832	14.6158071	14.3354239	14.03274533	14.10299267	17.97557282	17.81206261	17.65839483	17.09960724	18.28768586	18.12100927	18.46894079	17.93053843
Atp6v1a	14.32088185	13.60942286	13.82834409	13.9259815	12.72730908	12.42362256	12.83073649	13.28175531	13.64361149	13.53016741	13.29044381	11.13563373	12.8725529	13.10282784	14.45311038	13.81352116
Atp6v1b2	19.16260306	19.08900805	19.25177332	18.85824167	17.20417307	17.33565057	17.57018848	17.32142066	19.10241469	18.89917424	19.15351122	18.71177144	18.7498173	18.43961788	18.56112181	18.83333715
Atp6v1c1	15.3781334	14.50589195	15.03788201	15.42355286	12.37127619	13.27646467	12.8620854	13.51778936	15.97653947	13.32715199	16.06988217	17.04591956	15.88666054	16.12376952	16.57506854	16.76132565
Atp6v1d	17.72371424	17.58141438	17.97555255	17.53506516	16.47876613	16.41103843	16.18620566	16.1841083	17.93726947	17.35343131	18.20863678	17.80520343	18.0722594	16.96871041	17.62185195	17.985762
Atp6v1e1	19.66980141	19.77549524	19.83853976	20.14830232	17.79947418	18.21262773	17.54251397	18.30448478	20.42055698	19.95048386	20.28340825	20.49315863	19.57027114	19.26895806	19.56636419	19.49456093
Atp6v1f	12.5534289	12.4071431	13.29309295	12.58750641	12.6174588	12.60622636	12.05993947	12.63693822	13.57123439	13.13483747	13.17120801	13.80736999	14.06568912	13.01410757	13.32652793	13.60227316
Atp6v1g1	22.4192303	22.69077557	22.21059116	23.58416827	21.89423704	22.22947415	22.73468849	21.72484982	21.97088767	22.92207239	21.94237678	22.40715654	21.99371014	22.25571592	21.37115821	22.06006433
Atp6v1h	13.44227994	14.88233082	14.53736176	13.71264541	12.79033375	12.2409143	11.52150959	12.89258719	16.62218867	16.01255336	16.41948052	16.86068822	15.83416553	13.24075073	14.89267602	15.74770972
Atrx	16.05397784	16.01677544	16.06575564	16.46637922	14.03977742	13.35831876	13.71614633	14.5017533	17.2117804	17.35993241	17.49009937	17.52860422	17.18046415	16.46430362	16.17044227	15.9669439
Atxn10	18.06086212	18.11088065	18.51182752	18.69866332	16.34166266	16.39407273	16.2093851	16.39198245	19.64052562	19.39120306	19.64624148	19.7345408	19.30979936	18.97954582	18.56860361	18.83107957
Aup1	15.43606308	16.07326522	16.30907371	15.82024581	15.19212349	14.63500971	15.02469515	15.6289241	15.80972326	16.73686714	15.90522795	15.27455777	14.90346555	16.12296375	15.46076464	16.24256824
Aurka	18.22027265	19.30163992	19.13840466	19.17059311	17.21244213	16.79691931	16.5130622	18.14451427	19.28864828	17.60307046	19.95424662	20.0340094	18.10464727	17.32739704	18.99069447	19.52100349
Aurkb	18.24991289	18.55427018	18.12571216	18.27682986	17.35491633	17.64890608	17.43179842	17.29298217	19.56766658	19.90533474	20.09370561	19.53587969	20.16166728	20.6278672	20.48185186	20.47116955
Avl9	13.84786678	13.84732888	14.17442766	13.73638703	12.8484979	12.39410384	12.85329728	12.52101921	16.30849343	15.18270281	16.36295699	17.37816705	14.73261021	13.82972987	14.53949518	14.48156564
B2m	16.28415058	16.16887139	16.61409668	16.68760654	15.65675001	15.61432544	15.64408524	16.02843504	16.50869228	16.11261227	16.90105458	16.7232697	17.0221554	16.97341169	16.46719264	16.10059081
B4galnt1	13.01278351	11.92988082	12.318971	11.69486468	11.35798193	11.48229657	11.3307119	11.79330551	12.99012358	13.85954572	13.10462242	13.62691441	12.35988811	13.36943289	13.50666115	13.30751117
B4galt5	13.88669365	13.82153301	13.31486139	12.66607747	12.87783453	13.034881	12.62146024	13.12544766	15.95240228	16.14246194	16.32718461	15.71972347	16.51732451	16.1961152	16.05561719	15.27716724
Bag6	19.93494329	19.56021358	19.40416867	19.2188547	18.92186187	17.87180676	19.21328254	18.99853458	19.51581151	19.90284211	19.49513118	18.97380899	19.99539541	19.46195974	19.89898242	20.13443744
Baiap2	16.20508562	16.60321186	16.03833846	16.80207342	16.3981573	16.35053647	16.51892364	16.34927114	16.37927288	16.3797157	16.96846123	15.6638485	15.97212598	16.11937262	14.81768448	14.1909966
Banf1	16.8928895	16.91279538	16.70883661	16.95073415	15.37150226	15.45230865	15.309745	15.18601544	15.81684515	16.67589725	16.7834713	16.2648243	16.28653685	16.35922552	16.03936471	16.24947851
Bax	15.57083111	15.67315657	16.38593535	16.23879031	15.3813643	15.53928608	15.1272993	15.85316468	17.6651469	17.60637385	17.87420965	17.56029555	17.69698829	18.11717053	18.12781469	17.825462
Baz1a	15.82748166	15.6650844	16.06748286	16.23435398	15.64707069	15.77696748	15.79504791	14.90974208	16.82728241	16.89813272	16.36974985	16.4839137	15.79824132	16.52350864	16.78456614	15.37304656
Baz1b	13.67823694	13.10568791	13.0473349	11.59003656	12.38943803	12.85231123	12.92070921	13.18206067	14.43963682	15.25525314	14.42855334	15.66688471	15.51509183	15.38409712	15.61171429	15.11672984
Baz2a	16.31750386	16.60105476	16.68621035	16.64296444	15.27750892	15.22280295	15.39049148	15.48236024	17.5950119	17.40918451	18.08097594	17.82024914	18.11211475	18.36491176	18.10166044	18.26580363
BC004004	15.66674739	15.6414332	15.338634	14.94337806	13.58084563	13.18605439	13.51839941	13.68302667	17.38962366	17.68525377	17.33949021	18.10714426	17.98393903	17.8374165	18.88361722	18.00435937
BC005624	14.01716409	13.10938357	13.98955168	14.67261059	13.74438247	13.44871491	13.23162541	12.73279166	15.33529556	15.35629794	14.88200611	15.46199093	14.82323728	14.34090423	14.32126261	15.32022697
Bcap29	13.61467174	13.33322839	13.63862098	13.64346692	13.15789672	13.12809653	12.9729927	13.40178866	13.977032	13.93884429	14.51190995	13.60596527	13.51372193	13.36335974	13.81508312	14.60315002
Bcas2	17.87635682	18.02476427	18.39691045	17.48583271	16.70918396	16.52375616	16.58924963	16.63330699	16.08627415	18.33009494	17.49787153	17.77445291	18.7085411	19.00097402	18.45190757	18.07490418
Bcat1	16.7172468	16.75286937	16.56463617	16.8674461	15.08466928	15.11652947	15.5608593	14.99163782	16.79048273	16.43367382	17.56389889	16.72408345	16.55409737	15.78073657	16.27254679	16.74795848
Bcat2	14.0390459	13.48767234	13.91963788	13.61048366	13.65685717	13.7593298	13.33562156	13.43618734	14.50277028	15.21169625	15.95010943	14.40262218	15.61779938	15.4317905	16.55276273	16.12592081
Bccip	17.2743454	17.08276809	17.41259337	17.09393642	15.89919597	15.55177293	15.70005589	16.41050465	17.05652716	17.77143958	16.68963508	14.38169926	17.27242099	17.24529106	17.4230376	17.47591679
Bcl10	18.17014308	18.09456672	17.97952228	17.87302131	15.98548993	16.5350401	16.93303424	16.68638458	18.93753964	19.48224857	18.82962178	18.56242449	18.96505851	18.92956011	18.87250352	18.97752614
Bcl11b	15.91882795	16.18566686	16.32215451	15.80759622	14.89095857	14.71858829	14.40507461	14.75959065	16.74821135	16.79863571	16.78254291	16.62630587	16.02649457	16.08945129	14.31778816	16.3881525
Bcl2	18.68053695	18.59040587	18.85918871	18.26396722	16.98566368	16.77484111	16.64211012	16.54544363	19.66566612	19.31398937	20.17107129	20.06912556	19.38744525	18.85321213	19.00977443	18.87103249
Bcl2l1	13.68607648	14.13931352	14.3941305	13.75713762	12.41091152	11.89665086	12.01367545	12.75376957	13.35018651	13.07542378	13.49333685	13.86416154	13.27058727	12.91313553	13.5673491	13.52439153
Bclaf1	13.77858727	14.06177677	13.65827157	11.21738346	12.12238299	13.78317035	13.93839276	13.26240713	12.57446247	13.30592762	14.3234416	14.24544039	12.69709303	13.11247259	13.42108744	13.53718931
Bcor	18.55718931	18.9198656	19.13863941	19.07808274	17.76745922	17.80825129	17.84704158	17.89431501	17.49986359	17.65585805	17.25363519	17.04407428	17.68524348	18.46591016	17.20755327	17.03624787
Bdh1	14.45069286	14.80617651	13.46213915	15.62874626	15.10001835	15.21090261	15.78231155	14.36309173	14.05517705	15.24201294	14.24123432	14.19725442	16.18003395	16.31856133	16.03014956	16.52864153
Bhlhe40	18.60193599	18.43745968	18.23316276	18.77488614	17.07534532	17.36414926	17.39962135	16.91202512	18.58783602	18.61525005	18.54708197	18.38877368	18.45753942	18.85721485	18.51755921	19.03161338
Bicd2	15.12066715	15.09042057	14.87314149	15.10364354	13.23064483	13.53109845	13.27209878	13.61062989	15.59739858	15.77536446	14.56550665	14.55424116	16.00807747	16.07481726	15.5482202	15.77181705
Bin1	15.61488808	14.97429177	14.69829406	14.9853602	13.68706469	13.74705991	14.04772311	13.52213438	14.24850768	14.8284495	15.34373298	15.35266958	15.53897736	15.99700522	15.7306919	15.03020192
Bin2	14.09766881	14.56926612	14.65840059	14.20958135	14.02911943	13.33960479	12.45274393	13.16257541	15.71875247	16.16838974	15.9827202	15.63009397	16.09345066	16.14488058	16.81907165	17.12881053
Bin3	15.40109476	16.31374026	15.3644556	15.38996186	15.26346398	14.90366431	15.16458306	14.64283214	15.81402218	13.68518173	15.40727881	15.72223723	15.69302407	16.85960227	16.10986472	16.72243106
Birc5	16.83818634	17.07178131	17.24740336	17.46866367	16.89845123	17.38916262	17.22470551	16.62012412	15.1841801	17.74684727	16.6330749	15.33208967	16.79808183	15.79941559	18.1640006	18.8022376
Birc6	16.48715114	16.66117813	16.87536052	16.27301196	15.72815993	15.40252358	15.4256277	15.76438154	18.00397833	16.95178668	17.74001234	17.81470496	17.44502961	17.35390795	17.46903261	17.46681678
Blm	16.06287575	15.70582032	16.00627944	15.95870291	14.65190938	15.03119131	14.24388611	14.62513041	16.2126058	16.13597183	16.24134764	15.67061823	16.07019274	15.44577706	16.43386895	16.31989978
Blmh	13.59715794	14.02636024	13.94498629	14.07719119	12.24187326	12.12384916	12.47220924	11.88564719	12.43844857	13.56398921	13.08541153	13.57806151	12.71982882	13.27959163	13.5636421	13.61435453
Bloc1s2	16.14066473	16.00076316	16.22468261	17.16859238	15.40154438	15.73378294	15.19361698	16.27760471	16.8263203	17.35500323	17.17261867	16.72204822	17.11323776	17.22594682	17.15897735	17.01541093
Blvra	13.76737017	12.86349086	14.02493637	13.82792911	12.88214433	12.73782021	12.52260079	12.2876017	14.46787933	14.27033265	13.91008717	13.53100351	14.71248904	14.8759838	14.40475369	14.38726286
Bmp2k	14.88144461	14.50130977	14.58661469	15.3350137	13.71969526	14.15327277	13.8189351	14.01963872	15.47679449	16.02089542	15.79878611	15.42384978	16.07763682	15.98707649	16.13593124	15.85629143
Bms1	15.5488635	15.55884289	15.54145597	15.06584631	14.71659975	14.98191237	14.82313025	14.5227015	15.20603217	15.93287748	16.13816576	15.93287188	15.81887305	15.17097044	15.85373721	15.97836804
Bnip1	12.52714047	13.93428367	12.48590209	13.84114529	13.31879175	13.19993968	13.36658747	12.80020874	14.08336991	14.37523946	13.52300588	12.86668624	13.72559547	13.96993006	14.04444443	13.95512629
Bola1	16.49181763	16.06640196	16.72924418	16.80250938	14.1848975	13.78347076	13.70555247	13.76622022	16.78058244	15.55635656	16.98498151	16.88241617	16.25267315	15.94516031	16.16624217	15.27609807
Bola2	16.25055873	17.20512209	17.60100515	17.74068058	16.11712185	15.33629077	15.1970484	15.93742805	17.8107259	17.32621436	17.78594559	18.58387627	18.31921347	18.6361676	18.07053554	17.85013652
Bop1	16.55898242	16.27897183	16.2599619	16.96029007	15.58361313	15.73588001	16.02049822	15.34541026	16.20694934	16.93272498	15.67688309	17.47949154	17.15104161	16.65805249	17.09371789	16.27323155
Brcc3	17.45165343	16.99032977	16.6432603	17.66834561	14.17053247	14.58953749	14.6917208	13.76316987	18.81950689	19.00025052	19.20096259	18.86373217	18.24869429	17.5302964	18.52815062	18.64490807
Brd1	14.34262623	12.18234328	13.8945591	14.31909304	11.64431772	13.39680209	13.66195123	13.22325417	16.80715884	17.31241089	16.70876663	16.54156001	16.2562423	16.55054732	16.59997995	16.76776637
Brd2	13.05093974	13.242082	12.18968736	13.71153158	12.59759655	11.8661828	11.68333053	12.96601336	13.69661337	12.97317748	13.11497438	14.68117246	13.63818403	13.28962182	13.54155566	13.88007439
Brd3	14.02634639	14.34188225	14.94467146	15.09095788	12.79878365	12.49212605	12.67860932	13.15634614	16.48680352	16.38882811	16.26856779	16.17250247	15.39387317	14.30259072	15.03036049	15.42253505
Brd4	21.93307901	22.06537917	22.34973674	22.26555313	21.05380183	20.98764952	20.57373799	20.72080883	20.61678682	21.17155885	20.84769826	20.16697243	20.6819658	21.15830092	20.91688816	20.92497515
Brd8	18.17178496	18.2242015	18.26127449	17.27973949	17.53585301	17.527856	17.31126799	17.33932696	18.44415669	18.87687744	18.64685997	18.42592498	18.20443373	18.68106363	18.40676691	18.4620292
Brd9	14.21358796	14.36959907	13.95845318	12.37567035	12.39055458	12.76086705	11.85496907	12.36475778	13.19607231	13.05935932	12.83250078	13.69794356	13.33791984	13.38529802	13.7486131	13.07205872
Bre	16.51151634	16.61625805	16.33440063	16.37860906	14.98975454	15.59151735	15.42406677	14.98299537	16.95493937	16.39217124	16.78580682	16.81568458	16.47648164	16.73183572	16.73764626	16.38293901
Brix1	20.51565827	20.55748049	20.4593572	20.49548486	19.56555682	19.81339533	19.56470743	19.53313399	20.40721401	20.05434402	20.38199039	20.36693585	20.3988065	19.78543758	19.98234552	20.10164555
Brk1	17.4433489	17.33529513	17.84878399	17.61517431	15.54698983	15.18907274	15.27834159	16.084197	18.76846546	18.24036153	19.44624708	19.00497243	17.75506173	16.91763282	17.15306137	17.50035387
Bsg	16.19047884	16.47093091	16.18783852	16.39640776	14.40304851	14.2954341	14.66768352	14.42325205	16.6100652	17.16377004	17.18763235	17.33229636	17.34787397	17.23775567	17.38727275	17.11557737
Bst2	19.32895916	19.18323506	19.01451459	19.41638897	16.29930715	16.23913949	16.49932307	16.10574092	19.46224657	19.67988062	19.53186288	19.33247032	19.83331672	19.81974878	19.43745095	19.44420252
Btaf1	17.35957082	17.24446033	16.98079202	16.93282485	15.2994969	15.84229987	15.39876018	15.20321397	17.90284828	17.90880463	17.88810292	18.19805112	17.6584061	17.63272775	17.54216539	17.81857813
Btbd10	18.14708505	17.41854483	17.54728905	16.94452572	16.72513947	17.06658257	17.3155627	16.91842611	18.19824702	18.35269449	17.45804688	16.83696767	18.15909267	18.83173635	19.44619793	18.75098064
Btf3	16.50882202	16.7968069	16.07056205	15.76796385	15.66156543	15.83623124	16.00113037	15.54430918	16.23866504	16.66482259	16.44571711	15.4484318	16.65183722	16.91874751	17.05335068	16.89989072
Btg1	14.82176135	14.94264115	15.56784498	14.70829602	13.20358337	12.10663651	13.21013991	13.28196496	13.55066944	13.37296631	13.67986564	13.79361063	13.60766618	11.8751318	13.6552507	13.78715904
Bub1	16.5022954	16.99730129	17.23965477	17.7933394	14.21731803	13.13347984	13.49074286	13.48329961	18.25567717	17.70070174	18.00569848	18.19646392	17.17519793	17.22888938	17.18675521	16.68973128
Bub1b	13.07367066	11.54844985	13.39242768	13.6865711	12.09989636	11.61810258	10.81259334	12.79329659	16.23742708	16.49657177	16.2547492	15.92728847	16.31686909	14.46157387	18.50281762	15.97282657
Bub3	19.25235783	18.84143018	19.02694809	19.03548505	17.94906415	18.08806282	18.04675405	18.23534943	20.64183955	20.27099602	20.83573085	20.19652895	20.83107134	20.55109906	20.70222717	20.70949818
Bud31	16.88130082	16.84536255	16.83392097	16.96832671	15.11778075	15.07577962	15.3617327	15.11672802	16.68262346	16.05953028	16.7687012	18.41557251	17.28640849	17.01825798	16.71636777	16.69350574
Bysl	20.94767859	21.03314544	20.60461342	20.4689956	19.71215802	19.90468478	19.86646639	19.82900023	22.16082181	23.10636806	21.93939104	21.49613964	22.12955545	23.2027255	22.65607617	22.69854294
Bzw1	18.94165453	19.03094969	18.37851738	18.8381822	17.90154812	17.9618897	17.98758305	17.99552491	18.72355476	19.18600854	18.588494	18.85733336	18.02152326	18.65607748	17.88971593	18.61065922
Bzw2	18.00380411	18.09628302	18.67964476	18.81189738	16.98174532	17.10905823	16.90760332	16.86411177	18.38958439	18.28580806	18.44484003	18.84062493	17.97477487	17.01465684	18.36989876	18.1556035
C1qbp	15.79289446	16.36141703	15.77616872	15.80933264	14.80244326	14.82872112	14.96261214	14.74825508	15.04551407	15.03379952	12.7218293	15.70076614	15.78824887	15.66388906	15.80460103	15.42629547
C330007P06Rik	15.16618525	15.50394861	15.21083631	15.4983856	14.07002211	13.64296742	13.75276384	13.99674513	15.02240073	15.29580408	15.16924819	14.4474605	15.61845206	16.08138569	15.86789717	15.7392269
C330027C09Rik	18.35638913	17.91280138	18.26178645	17.83191635	16.26483252	16.2449866	16.30545387	16.23715066	18.07216419	17.1817234	17.98005707	18.89289704	17.90856098	17.6210477	17.30350384	17.20323825
Cab39	19.1939303	19.28278821	19.16309239	19.31260731	18.25891642	18.19749006	18.37952574	18.13889883	21.58440358	21.63315281	21.93673722	21.61103275	21.90525974	21.7201468	21.91161707	21.64309369
Cactin	21.55479221	21.23759128	21.54340023	21.3899693	18.96786325	19.01629097	18.94418621	19.22935557	22.28088131	21.94113594	22.48715864	22.54317668	20.88255675	20.68366179	20.47434446	20.77498663
Cacybp	21.16665322	21.26646114	21.29268617	21.13080138	19.17484401	19.25358874	19.14482157	19.02691254	20.20174181	20.78266494	19.11004166	19.87488298	19.72992623	20.0187264	19.54365439	20.52317726
Cad	17.26646939	17.19463131	17.02863241	17.12250163	14.72617427	14.92871923	15.0443864	14.83741158	16.63616448	16.79342805	16.48824283	16.70950224	16.71348752	16.70193218	16.51658595	16.15338599
Calm1	16.20841059	16.8419323	16.26427142	16.44887126	12.15587697	11.49473767	11.7787775	11.82326924	16.0896281	16.34003604	16.10987982	16.00389076	15.89799437	15.47157861	15.63864298	15.98621226
Calr	20.08520789	19.64986161	20.03023534	19.84394137	17.6103325	17.3646011	17.80277663	17.70675049	20.30194569	20.25537429	20.62866015	20.30159986	19.45016751	19.26284461	18.69573144	19.35537903
Calu	19.91615748	19.79014957	19.70640967	19.98433501	19.01803873	18.97710212	18.83076799	19.04564006	19.90915681	20.79170961	19.81508399	19.32550546	20.03078306	20.76365876	20.42575223	20.46733872
Camk2d	19.07746346	19.35663279	19.36168815	19.14364031	17.72694561	17.35881697	17.71504644	17.51210743	20.07393005	20.16537391	20.24079483	19.8236038	19.84032767	20.05458384	20.17139599	20.0825295
Camk4	20.08597965	20.01297226	19.99663455	19.99766315	18.40255547	18.52462117	18.46217937	18.40114098	20.87823982	20.93962664	20.91317647	20.78316036	20.70930274	20.56990161	20.93944717	20.84051758
Cand1	20.43037238	20.53816191	20.31882038	20.68470193	18.51274785	18.5664637	18.75683819	18.39556777	20.43833272	20.65779482	20.31060198	20.28121199	20.3938114	20.62030382	20.49986143	20.74048542
Canx	13.8685185	13.88333302	13.73988304	13.76100095	11.61151955	12.41372057	11.70232149	12.67716686	13.30111873	13.11268644	13.56182575	15.07043468	13.26125596	12.82535543	13.46137561	13.3282485
Cap1	15.96280414	14.99783148	15.6890479	15.94039775	14.56374838	14.39836509	14.14930141	14.55525166	16.45090925	15.88751428	15.5482597	14.84274578	16.59380173	16.55715398	16.56863023	16.36380468
Capg	17.48041562	17.31174581	17.06644847	17.70463114	16.07479368	15.92325394	15.93834402	16.11230561	18.59215051	18.27457993	18.23476663	18.08804403	17.41018334	17.60649355	17.17529888	17.02707284
Capn1	14.7512521	14.93509838	14.82718736	14.96904381	13.56692956	13.86302909	13.47156546	13.85604411	13.9607572	16.37821467	15.23858774	14.37786071	15.68071122	16.5246683	16.26126555	15.97900259
Capn2	19.83997211	20.56413982	20.20755638	20.050007	18.1639515	17.94895831	18.0134877	18.2983087	19.36406458	18.96605384	19.17315837	18.72800415	18.43124665	18.37628276	18.97185676	17.89525618
Capns1	16.16649577	17.88558874	17.92132432	17.73928651	16.30258877	16.16204424	16.17191949	16.41255398	17.63530499	17.4424125	16.91373537	16.91600987	17.03466157	17.12112315	16.8909243	17.62185156
Caprin1	17.84160401	17.57544989	16.97810534	17.7420449	15.92578749	15.59528679	16.30248352	16.22366256	15.76643808	17.61792327	16.80210134	16.53140723	17.6099997	17.39243167	17.57192286	17.24331083
Capza1	15.34048766	15.17899844	15.23676942	14.88170868	12.61881339	13.72088566	14.2058304	12.89472124	12.11257787	16.01209798	12.98615822	13.99341639	11.87737588	15.01701949	14.38554601	13.08442793
Capza2	17.97385804	18.49288789	18.40671438	18.56791505	16.81249295	16.66768861	16.71273299	16.90703105	17.76275177	17.79644631	17.76067578	16.8337983	17.61292695	17.03640822	16.83128922	17.24425374
Capzb	18.88652687	18.42175476	18.42749425	18.6650901	17.44404196	18.0255617	18.1417837	17.88533582	19.19737732	19.10545265	18.94286872	18.36636236	19.34740563	19.14896794	19.51933283	19.14467852
Card11	17.00532664	16.79333468	16.70757128	17.34744509	14.47439945	14.85301176	14.96543184	14.97119838	16.92369362	16.88168163	16.91318566	17.31473424	17.05861488	17.11556419	16.9207882	16.85318854
Carm1	16.41120329	16.33008608	16.19834917	15.9618289	14.04758452	14.32340863	14.41862002	14.23876384	15.56572194	14.14104197	15.92100047	15.8191659	14.07368006	12.38666496	13.71734062	14.10650737
Cars	16.46927954	16.61788056	16.75128729	16.61388705	15.55080599	15.41469556	15.71553129	15.11103594	15.82120879	16.65881692	15.83601939	16.21364316	17.75325866	17.31531514	17.36671898	17.52887918
Casc3	12.852343	14.72181189	15.1402111	13.06103853	13.58936674	13.27129032	13.5147008	13.29037226	13.96317125	14.05479653	14.20031436	14.99089029	14.36598033	13.92913796	14.5403012	15.05087096
Casp3	15.95751241	15.36406813	15.80365352	16.70111419	14.87561655	15.76149634	15.94488993	15.46789509	16.10899204	16.94188392	15.30158205	15.65370515	15.48902084	17.70005209	17.59009271	17.55586438
Casp4	20.84013786	21.16628897	21.0815398	20.34068508	20.15013465	20.75147229	20.49887839	20.20378143	21.11287873	21.71707397	21.11061077	20.28546774	21.6233898	22.13133236	22.21311608	22.02870114
Casp8	15.39220792	15.90555798	15.73720093	16.00782919	15.36941743	15.87832581	15.86142737	15.7588692	15.95668778	16.14321592	15.96770244	16.20599385	16.01906483	15.63150823	16.91251126	16.56871312
Cast	17.46761292	17.68443595	17.94292481	17.22972071	17.05072062	17.53311341	17.39068347	17.32555092	17.39799421	18.72191054	18.28770943	16.12790117	17.07300576	18.52954195	18.88026114	18.94527368
Cat	13.66006162	14.56870106	14.0860612	12.26563462	12.72479515	13.17478501	13.55133847	13.48362371	14.55357381	15.07356865	14.61648885	13.60027389	14.72414496	15.2015174	14.14225849	15.52847577
Cbfb	11.65555794	13.10120152	13.34479573	13.60599506	12.41044809	12.21531257	12.24291546	12.83948173	14.5386137	12.75068921	14.83149887	15.10260121	14.12120487	15.07057297	14.98292646	15.21461622
Cbl	15.49263449	15.33158849	14.50564319	15.27253389	13.09017354	12.53792892	12.72751882	12.27361316	14.85453655	16.52643366	16.7081692	14.65860617	13.9255105	13.70881178	14.24226115	15.74091143
Cblb	13.24184219	14.09947762	13.29932209	12.63537599	11.69643629	12.46113808	10.96362868	12.94936141	14.34976676	14.39972874	14.13144246	13.560279	13.55525825	14.17217738	13.84823848	13.83897084
Cbr1	17.26249569	16.17630868	16.36932763	16.19753501	16.43660852	16.17119937	16.52676264	15.4429561	16.15942175	15.54022116	15.87973055	17.55382584	17.34517265	17.66366934	16.57316632	17.18969476
Cbwd1	15.79246224	15.98734855	15.64216566	14.97833492	16.21088051	16.12299288	16.15137161	15.5293271	14.8613159	18.80513364	15.94252538	14.15332277	15.39152947	17.12927117	16.37024414	16.89941195
Cbx1	13.41569625	12.64430405	13.59199835	12.93046519	12.91146654	13.5969462	13.64013377	13.57795357	13.35707997	13.647738	14.11470948	14.32893428	15.09411285	15.1872501	16.17399556	15.65349751
Cbx3	13.95776591	13.44973991	13.97663595	13.13476862	12.53056842	12.87684479	12.1495643	12.33088949	15.340067	14.91167609	14.79028647	15.16135902	14.68497933	15.2338711	15.26217829	14.52696687
Cbx4	17.21046351	17.18895508	17.07186733	17.27519192	16.22383781	16.33780852	16.62806953	15.78794589	17.13313232	17.82135189	16.27550109	15.63824723	16.48284485	17.28119745	16.49395097	17.23280284
Cbx5	17.51167138	17.27124225	17.42159247	17.78064425	16.64236532	16.65107531	16.64646731	16.51130354	18.82577867	18.74859465	18.70300164	18.42404823	19.40359463	19.25844885	18.99065352	18.91885373
Cc2d1b	16.69302075	16.14395787	17.17176857	16.34278873	16.12918586	16.63147601	16.18292139	16.16831813	15.48949171	16.05944764	16.47144241	16.36060338	16.57703912	17.63003637	16.57906159	15.05929641
Ccar1	14.47055198	14.02857054	14.36665636	14.86479584	13.01302181	13.80827772	13.97943558	11.79348198	14.22708911	14.43098128	16.87715869	12.240325	14.56831287	14.66246394	14.88923553	13.31572996
Ccar2	15.81274477	16.64342789	16.51115496	16.22706497	14.23546838	14.16848805	14.31102338	14.88495949	17.10678511	17.67017987	17.49818573	16.00985346	16.6342878	17.37138291	17.50766592	17.19223776
Ccbl2	14.13138361	13.80783169	13.55152627	13.58278192	13.10557183	13.6411452	14.11314189	12.14236516	13.5825227	14.66810381	15.0546907	14.35352602	16.31853407	16.36601769	14.95095351	16.78885777
Ccdc115	13.56962463	13.300677	15.42279381	11.88602189	12.46764314	12.41465178	11.85406514	12.36554932	14.92501805	15.22860111	15.80662128	15.60836882	15.47390147	14.94899749	14.69114333	15.33665888
Ccdc124	13.84457659	13.31725476	13.21545466	13.77980974	12.21080463	13.26708588	13.50206894	13.03651801	15.63953822	15.91167175	15.17124625	14.38049544	15.41699589	15.37248273	15.77168952	16.29033217
Ccdc137	13.24437271	12.98646466	14.35478316	14.44469952	12.946172	13.23269385	13.12978076	13.16045693	12.57625422	14.66853731	15.51162678	14.1374673	11.95797227	12.59304151	15.42678196	15.79496198
Ccdc174	17.03129414	16.96015085	16.28838131	17.63238121	14.42506765	14.95789183	15.0330392	14.80875882	17.51599809	17.56029982	16.59668197	17.1731589	17.11389915	18.08474291	17.74912196	17.75780866
Ccdc25	17.14920236	18.09088205	17.41501801	18.45181735	16.6049765	16.05997443	17.04243845	15.78478503	17.82358625	18.10358752	18.13295837	18.6647761	17.86492838	17.60966063	17.67786358	17.86761997
Ccdc47	17.26179331	17.51068982	17.40260955	17.54376173	15.23233746	15.69869395	15.63660734	15.3035151	17.61947066	17.62473434	17.40485417	17.70863622	16.99315097	16.91990773	16.80890672	17.02389168
Ccdc58	17.73674684	17.39114214	17.39471986	17.62839073	16.6932584	17.23482545	17.31279764	16.75095553	17.46285299	18.33414239	17.63829374	17.09764627	18.31677392	18.62219368	18.63911688	18.64054584
Ccdc6	17.59356034	17.33342527	17.08636089	18.07787479	15.37914566	15.28480639	15.53930291	15.11548684	17.07284425	17.13294956	16.6055167	16.5127697	17.09713886	16.49893779	16.98314299	17.04341611
Ccdc71l	14.99316404	15.21173545	14.96040062	14.46472525	13.1819225	14.0105699	13.75080389	13.76537077	14.79890548	16.01653178	15.0365764	14.22670326	16.13571557	16.74181611	15.98570325	15.91552226
Ccdc86	15.27583159	15.410826	15.61728169	15.19258087	12.73732123	12.40030684	12.72092307	13.67894622	15.0723805	13.78661812	13.52677259	12.73885193	13.55381612	14.04348169	14.16610443	14.36434038
Ccdc88b	21.85795083	22.00948876	21.91051845	21.92715856	20.84767947	20.72981249	20.6218714	20.55400354	22.26017601	21.84548184	22.23391893	22.24608784	22.58265964	22.04031171	22.18310148	22.35982227
Ccdc9	21.06993812	21.03126421	20.94999207	21.00513525	20.12715526	19.92907398	20.04257065	20.01388667	20.05660012	20.00494051	20.09725322	20.44995275	20.25522294	20.26306568	20.22729594	20.25885714
Ccdc94	20.87033796	20.73641793	20.79270356	20.96142266	19.64330175	19.5921979	19.50608952	19.36004489	20.81524818	20.6988262	20.56759294	20.75016797	21.04037391	20.7591282	20.86577963	20.54620255
Ccna2	22.17674195	21.99370741	21.95788994	21.7613005	20.80737336	20.60500112	20.46245173	20.6595175	21.74875576	21.4446637	21.77088816	21.57554401	21.87271842	21.56081615	21.70356099	21.82051186
Ccnb1	21.14176379	20.95092605	20.99326846	20.87645917	19.97414309	20.01884349	20.02143576	19.74645034	21.8699406	21.02841099	21.85036098	21.8648116	21.98830988	21.65666654	21.92314289	21.80386015
Ccnb2	20.85065345	20.97415539	20.74170131	20.68518223	19.44035992	19.40244393	19.53247411	19.33159855	20.15737574	19.79685236	19.87403721	19.95692747	20.38927708	20.10648491	20.26006281	19.66651778
Ccnd2	20.79708986	20.73277739	20.57163189	20.94173667	19.30569279	19.39084562	19.56603498	19.18648715	20.79660688	20.75868907	21.0102744	21.00537569	21.28076839	20.92436688	21.17599032	20.97034272
Ccnd3	15.84811322	15.55827374	15.44644406	15.09850454	13.96026081	13.73936887	13.88331196	13.28828662	16.01108284	15.5598659	14.34698473	15.27954834	16.08051576	16.38065336	16.25871031	16.55702817
Ccnk	15.72736027	15.79356346	16.19812393	15.69164404	14.12136481	13.64187436	14.09474102	13.87798402	18.17315682	18.18500248	18.28528394	18.13863851	17.85339013	17.67896332	17.64003425	17.88604239
Ccnt1	17.73109127	17.73606801	17.9093013	18.07135471	16.47385357	16.20758557	16.58257484	16.5195504	18.99330037	19.3909568	18.60439112	17.69396647	19.30821095	19.62819249	19.66052328	19.59955124
Cct2	14.12370727	14.77170138	14.68491841	14.81611959	13.00858881	13.19072788	12.68298835	12.78953318	16.70291769	17.01631692	16.88582993	16.6978476	16.67115435	16.50652609	16.38903395	16.28896205
Cct3	18.24922404	18.06156304	18.06722644	17.9299216	16.42349833	17.02672532	16.92788053	16.35431977	16.46086264	18.28751416	17.97915694	17.97693851	17.54245442	17.45392395	17.87452726	17.41759606
Cct4	13.8828008	14.81251445	14.75227848	14.49355026	13.41722493	13.18437186	12.45190162	12.88391696	18.00345823	18.44462283	18.14498107	18.33218997	17.56693374	17.52608172	17.79440034	18.57842163
Cct5	17.39608824	17.93245894	17.4251091	19.00159333	15.81388583	15.86802298	15.86703899	13.84323607	17.80471389	18.15173302	17.3252754	17.93710809	16.97573713	16.87356992	17.68142001	17.46277184
Cct6a	14.02722835	14.87432228	14.39228095	15.01656674	14.27414196	13.90408371	14.21788448	14.19825162	16.3097484	15.75815603	16.0490737	15.77887671	16.59858249	16.57263978	16.68366738	16.91204599
Cct7	18.74138307	18.8534409	18.70801984	18.94224546	15.44906669	15.43739997	16.37617848	16.26098005	20.47631032	20.37931972	20.24337432	20.0129729	20.99341127	20.898454	21.3181304	21.44527412
Cct8	14.5444394	17.47730362	17.71405335	17.40244119	13.5159809	13.53170658	16.2978567	13.26940241	19.61273991	20.16601368	19.4349395	19.64163597	19.64747481	20.19175761	19.35837398	19.77134717
Ccz1	17.2930666	16.30454323	16.94150508	16.83771126	14.91433407	14.95576088	14.69227205	15.43789524	20.78303441	20.50398011	21.1894192	21.22414518	20.64540661	19.91751952	19.84005924	20.05619356
Cd2	13.00862155	12.84329752	13.13960867	11.78863352	12.65026112	12.29366497	12.86709146	13.29670338	17.52623818	17.84719173	17.30721799	15.10040931	17.42144735	18.05906617	18.57413495	18.41653705
Cd247	15.48302385	16.04447154	16.29860705	16.98046692	14.87760874	14.80930552	15.15555783	13.85297427	14.7276393	17.69663385	17.53162109	17.45310804	16.63776422	16.75055463	17.39632834	17.26586534
Cd28	17.42059401	17.8552489	17.49075994	17.71910723	15.94521439	15.69741915	15.80400196	15.88103416	20.8131588	20.33449326	21.10133357	21.18167278	20.99240004	20.54406205	20.80652612	21.06989818
Cd2bp2	14.88657687	13.36920467	13.67494148	12.87881079	12.29863331	11.87994726	11.02346464	12.34576301	16.01132743	15.77022345	15.84803371	15.271685	16.14059221	15.41858663	15.82763695	16.26999439
Cd37	17.92739574	18.10538198	17.76268755	17.60521317	16.720123	16.42323547	16.70166309	16.72519025	17.11932077	16.55001537	16.80320373	17.48881845	16.93344428	17.5509175	16.73258129	17.04741914
Cd3d	15.5421946	15.04576984	14.95430557	14.93767376	13.56786495	13.43164291	13.47955261	13.17059908	15.3411152	14.0203868	14.7803997	12.50919131	15.62968771	15.10876052	14.87262024	14.9463326
Cd3eap	21.04919851	21.02246596	20.8098028	20.61431842	19.76444656	19.94342799	19.76434567	19.42766498	20.87216658	21.26514749	20.65860243	20.08906855	21.33938346	21.44238281	21.57405342	21.46466963
Cd3g	17.16719289	17.09600204	17.22032107	16.86431734	15.8473876	16.03811058	15.54550763	15.46769032	16.68604536	16.32883521	16.58120351	16.39217708	16.56596433	16.84819833	16.32828887	15.45208633
Cd44	20.49434808	20.79755397	20.28495486	19.67059697	18.29211668	18.25927197	18.09854146	17.79498423	20.38669336	20.84501805	20.18440981	19.80160728	20.40425756	20.81727082	20.37485435	20.41826144
Cd47	15.2497621	15.31706922	15.43469608	15.04412929	12.25337733	11.63069985	11.68039156	12.84718446	16.20339659	16.00379063	15.44182006	16.38602021	15.83412539	14.83208962	15.33802892	14.91218692
Cd82	18.35272915	18.65088203	18.25010088	17.96127825	17.88990757	17.79916185	17.70628378	17.86409964	18.34788031	18.75307248	18.36634897	17.80960267	18.99381921	19.1799987	19.05214695	18.84842207
Cd8a	14.51117688	14.7109068	14.67992685	14.2536106	13.26811994	13.37040794	13.32883906	13.15606659	15.30279951	15.15367738	13.83715487	15.83827007	15.43896231	14.37034468	14.40652295	14.44194006
Cd8b	15.20475081	15.09354187	15.23400365	15.36890733	13.63624601	13.16937002	13.84354932	14.19812819	16.83856592	16.72607893	17.21961454	16.89653129	16.51982205	16.86999662	16.289771	16.45436497
Cd96	14.69979157	14.8797137	14.62793455	14.8416921	13.37986746	13.88883528	13.57502226	13.71308628	14.56853382	14.0384547	14.35939801	13.78052739	13.71250226	14.03211017	14.64117556	14.46153217
Cdc20	15.67802284	15.62632459	15.53144324	15.34330738	13.49091189	13.39247585	11.26589633	12.85273915	14.96208724	16.27597594	16.09566456	15.5905567	14.96597583	17.04827666	16.41962994	16.18717956
Cdc23	19.29083217	19.2842678	18.94272699	18.26372977	17.84840966	17.98354185	17.81739817	17.34393638	16.77072489	17.43000157	14.6694556	17.8436096	15.59789124	16.77230059	17.15870035	16.0040915
Cdc37	15.22563216	15.52044193	14.6558224	15.19191546	15.01207187	15.04666665	14.95641632	14.96671329	14.40877507	14.7106812	14.66446211	14.2837831	14.65348163	14.8689845	14.61726845	14.37860936
Cdc40	17.96666853	17.76406361	18.03448596	17.93718603	17.18637097	17.12411009	17.0467874	17.36923382	18.02490971	17.30359989	17.74566922	17.17077328	17.80116756	18.04785975	18.13041909	18.03835157
Cdc42	15.89355853	15.74321709	15.22133649	14.69924053	14.60293578	14.58719915	14.5341846	14.56877546	16.62833508	16.61853237	16.04515102	16.63657097	16.59531814	16.83566293	17.13032703	17.0581829
Cdc45	18.99063751	19.24170083	19.1496589	18.67964009	18.08334158	18.24352695	18.24702959	18.06764167	19.30550854	19.23555081	19.11861621	18.7896302	19.29310626	19.30891784	19.52199889	19.39198
Cdc5l	16.87335271	16.30825023	16.28679352	16.13114093	15.32130887	15.55942402	15.73249868	15.05106906	16.34204516	16.24504034	15.9304688	15.79632751	16.80669818	17.23740206	16.81072648	16.98052785
Cdc6	21.31007391	21.10591913	21.05072531	21.32412388	19.34870512	18.98111837	19.42183485	19.12097951	22.18817618	21.86821618	22.22397991	22.41334493	21.82340383	21.64118583	21.60052606	21.70180357
Cdc73	15.42592744	14.90888608	15.51616616	15.42383626	14.19015492	14.07046373	14.26873184	14.20876559	16.22170781	16.30482205	17.00200916	16.25068129	15.84085279	15.79739694	15.45669078	16.26906815
Cdca2	15.87193563	15.68741097	15.36142153	16.15497982	15.29738361	14.55952361	15.44066237	15.08824016	16.35526817	16.59965665	16.27945503	15.99498454	16.58838652	16.42041466	16.48783595	16.58069244
Cdca3	18.07416979	18.20054667	18.21271034	18.07582493	16.47914598	16.39294112	16.55761051	15.69811112	18.99401456	18.66375653	18.50110549	18.08117967	19.30325401	18.1341651	19.04194661	19.22687648
Cdca4	15.50323842	15.64072772	16.34114805	15.70149541	15.97107671	15.69230868	14.44913898	15.30127602	17.33985307	16.63677667	17.64757693	17.44097103	16.7112384	15.58580741	16.28747918	16.57921353
Cdca5	19.00096269	19.33213205	19.02016354	19.17470346	16.61560121	17.05785457	17.10511792	17.02990514	19.47800526	19.16938559	19.80468476	19.57699769	18.84635421	18.37501434	19.00475433	19.35256173
Cdca7	14.40197005	14.2739633	14.82032575	15.14830017	13.23474079	13.09730242	13.01766331	12.99631182	15.46991095	14.53908142	15.65473027	14.97715156	14.46707166	14.41712074	14.08238582	15.65610722
Cdca7l	19.88703761	20.08450779	19.64090685	20.11490505	17.47470492	17.64217188	17.34792507	17.83839458	21.46765036	21.37498837	21.76371869	21.29505517	21.70150814	21.63977822	22.15359273	22.3881452
Cdca8	14.81930237	15.32172963	15.40631493	15.7323693	12.17966421	12.43087686	12.10037471	12.50086716	17.08969178	17.01118477	17.23075004	17.0899861	17.51317215	17.48742853	17.77959131	17.49156601
Cdh2	17.47466846	16.55499431	16.64425265	17.29151204	15.11227015	13.61038591	15.00002445	14.94149805	17.93533726	17.94451782	18.29899484	16.75894526	17.59917601	17.45121416	17.02421414	17.28670041
Cdk1	13.79589812	14.28969233	13.96466318	13.16878001	13.72039649	13.63991805	13.44475882	13.47052088	14.23278026	13.61556016	14.28074639	15.08676577	15.16283885	14.69264514	15.01555929	14.73167031
Cdk11b	17.14599171	17.76591338	17.48407828	17.78770784	16.15379432	16.33027173	16.68624088	16.45647958	16.92359366	18.00698344	17.91612163	16.37098845	17.81435063	18.47225087	17.82430556	17.98135774
Cdk17	16.09880279	15.52368893	15.70232197	16.231038	14.77525512	15.69781765	15.90383212	13.79027891	13.86147677	16.19629205	15.31543685	14.44267308	14.40797198	13.38725888	15.34912816	14.04408165
Cdk2	13.48388477	13.12982952	13.16325273	12.67572684	12.49920368	12.55372461	12.5175596	12.7769281	13.98011125	14.04225093	13.15110124	14.6944829	13.83855195	14.6100941	14.49019821	14.38712627
Cdk2ap1	15.92149873	15.31561764	15.25928982	13.84241787	13.8494274	13.71046481	12.84258691	13.64207444	15.00697224	17.02984844	16.62417754	15.25854584	14.73974112	16.11666328	16.27510456	15.88094583
Cdk4	19.30595806	19.18772685	19.20307922	19.04622421	17.62613497	17.88090749	17.98366437	17.47260018	17.1701723	18.32500528	17.94928639	16.97188839	18.12003769	18.50493536	17.93502662	17.0566808
Cdk5rap3	17.98430358	17.95644921	17.67282814	17.93248823	16.91857824	17.09657024	16.64177441	16.82157998	18.05611297	18.68645316	18.52597285	16.98487572	18.36653359	19.0086829	19.65686329	18.75901882
Cdk6	15.65038297	15.44033396	15.12325307	14.51852382	14.26986912	13.88464085	14.0183606	14.17227379	15.55592695	15.67789285	14.30037297	13.53140646	15.76494119	16.0992757	15.77260441	14.76737124
Cdk7	14.26969238	14.84291714	14.19813722	13.4083908	12.41392021	12.65740897	12.86421654	13.25331217	14.90668656	15.55791732	14.67331927	14.12901299	15.57966893	15.79603275	15.6816519	15.32522613
Cdk9	15.66992753	16.54551335	16.22711311	17.00898553	15.56291121	14.92105312	14.75265434	15.94862314	16.55447062	16.11129302	15.75244125	14.12788609	14.83291077	15.9390847	15.41755058	13.92783531
Cdkal1	13.52624823	14.00964817	14.12618546	12.95616372	13.02892163	13.56059943	13.31024291	13.21429882	13.26252696	14.25386438	12.68361671	13.30728099	13.2035663	13.06838682	13.53088909	13.54820184
Cdkn1a	15.83935207	15.89528547	16.00486368	15.93145634	15.11627187	15.16656201	15.01358064	15.46132787	16.40766684	16.6075343	16.01943407	17.50729987	14.91170486	15.64020692	16.73729483	16.53697625
Cdkn1b	11.6427627	12.21949243	12.5268822	11.6475823	11.29356052	11.07530278	10.98760385	11.716672	12.52767474	13.57943984	12.16797266	12.54155727	11.28552314	12.39736674	13.03398008	13.30749673
Cdkn2aip	12.59476864	12.45617556	13.04136097	12.4430976	11.73507995	11.39970774	11.02395934	12.50916875	13.9754899	13.009083	14.25369435	13.7211715	12.31761198	12.84581514	13.84968424	13.89792009
Cdkn2b	12.41780337	12.60406108	13.02048963	13.58425324	11.93402378	11.65154608	12.31845997	12.8210693	14.23355458	14.41125813	14.79124408	13.56094716	13.00298289	12.81904112	13.28888991	13.99622945
Cdkn2d	16.61743572	16.73535334	15.54747992	16.14779222	15.12565451	15.64845275	15.71624891	15.42154844	15.94737654	15.26240242	16.00830004	16.25420659	16.59373061	16.1457932	15.87986904	16.57440783
Cdv3	14.15816851	14.75835264	14.33480206	13.9909602	13.93541058	13.48503776	13.41312355	13.83179378	14.91306467	15.53773182	14.94568741	12.07122156	15.16705133	15.76465667	15.71145837	14.08241378
Cebpz	18.11855362	18.90742023	18.66582554	17.92757525	16.87329178	17.48580794	17.70648443	17.45914405	17.84870486	19.05201164	17.86286777	17.39555286	18.15105972	19.25821953	19.04758738	18.32547098
Cecr5	15.1152337	15.03583867	14.7495145	14.86414859	13.90476726	13.53274339	13.5247127	13.60613449	16.81515577	15.78978214	15.59052276	14.56562038	15.91464012	15.82461152	15.87238493	15.51328651
Celf1	16.52061348	15.78994706	16.37042745	16.37010471	15.49834795	15.81757733	15.50584493	15.40185608	19.04022497	19.68064195	18.79295525	18.7035431	19.36136349	19.43948323	19.97080746	19.81927452
Cenpf	25.01948639	25.15602678	25.10925515	24.75793684	23.5004359	23.57421641	23.37829859	23.23486334	24.7648431	24.93873968	24.33326629	23.85285792	24.20114435	24.57347608	24.49645987	24.73032917
Cenph	15.9745686	15.79227833	15.4923368	16.21630737	14.55473343	14.91976918	15.30667759	15.05277649	15.99953991	16.24987648	15.94664475	15.75975794	16.07482007	15.91643095	16.00159291	15.69706777
Cenpt	13.88414015	14.42960458	14.9745932	14.36733495	12.75207321	11.4668023	13.1128281	13.51905472	12.51572797	14.43412911	14.32684199	14.53258853	13.73158936	13.83345836	13.83884926	14.44778019
Cep170	16.24669868	15.53219129	15.7038775	15.60532461	13.14875683	13.88930988	13.1438364	13.76170074	17.47804366	13.90597282	16.40864579	16.5175886	15.96942422	14.59224256	14.44021299	14.75956646
Cep250	14.39150555	14.84498944	14.48441118	14.31775171	13.6616844	14.01773765	13.65215085	13.74371671	15.20130119	15.15559083	15.21731949	14.89004115	14.97874038	14.47040635	15.59982139	15.5377039
Cep55	15.49010456	15.6621905	15.69143411	15.67947184	15.18299507	15.17379915	15.31953808	15.02618577	17.08540895	17.12481141	16.80232188	16.53272378	17.99169656	17.88856617	18.26056704	17.95412747
Cep85	12.24487622	11.59703678	13.33810627	11.55073729	11.67759091	11.3556651	11.05688523	12.27572011	14.78308108	13.66695744	14.49488072	14.54948977	14.01427095	13.91246648	14.77426565	14.15422652
Cetn2	14.16014659	14.19771761	14.54644925	13.81047836	12.50447872	12.11435652	11.63499291	12.45081632	13.88876869	13.4432227	14.37927631	13.64455816	12.67575021	13.70457402	14.13280105	13.64949463
Cfap36	12.65260149	12.27955165	12.40545063	12.46474389	11.68754172	11.654571	11.78155948	12.07565747	13.08477618	12.63703382	12.63522045	13.72176917	12.87048786	12.32803839	13.29866184	14.08379663
Cfdp1	16.43894657	14.88372278	13.80006914	16.57957673	14.16069775	13.95934645	14.36367852	14.82139453	16.36329455	15.2120928	15.3039324	13.98071603	15.61672647	14.73375984	15.15901892	15.86065123
Cfl1	14.37057772	15.2283551	15.57316956	15.88023049	14.96885808	15.05962321	14.76406632	15.28463286	16.55382493	15.85401622	16.40431584	16.35299541	15.92323116	13.52983927	14.2687003	15.70130385
Cggbp1	16.94311355	16.92381454	16.57291139	17.22907221	16.06838186	16.34967452	16.61423322	15.86039719	16.72488207	17.21400676	16.24322337	14.33132162	15.96011193	17.88821055	16.80769846	17.08263895
Chaf1a	15.675095	16.52144349	16.12536627	18.10087568	14.91126643	15.58601689	16.61461817	15.40667091	15.00900878	16.84897089	15.22138516	15.6240758	15.67624021	15.14524918	14.92258993	16.50927124
Chaf1b	20.13479936	20.10953464	19.91795772	19.89529947	18.04116525	18.0821377	18.70726568	17.92064156	19.49705742	20.1557754	19.17620523	19.14441522	19.2467441	19.92380788	18.56756069	19.21643987
Champ1	18.34211778	18.21334075	17.91698567	18.00826468	17.18366147	17.3241845	17.55098618	17.12035169	16.45118666	18.66638149	17.49745248	16.1349043	17.63843377	17.9038924	17.64711878	17.71478261
Chchd3	19.6726666	19.42724626	19.48912328	19.71310113	18.38911231	18.69757509	18.71556388	18.2624583	19.61568191	20.49751358	19.39983056	19.23581009	20.36543482	21.10191318	20.76678337	20.6135173
Chd1l	18.4334503	17.63338023	17.55214368	18.41446081	16.81178026	17.89546842	17.73286686	16.98538004	18.21541527	17.46046596	16.03649494	16.4756828	15.67350607	18.6048404	17.15156759	16.95621955
Chd7	16.9452052	16.73054628	17.03986174	17.22041114	15.69090059	16.10693945	15.82107802	15.9587124	17.48740651	16.85873876	16.66853511	16.78475282	17.59858543	17.1160097	16.76435675	16.78989137
Chd8	17.02081556	17.17892425	17.56473346	16.39344446	15.53042436	15.6740351	15.76576925	15.37993386	17.13968765	18.19337394	17.44539318	16.63779501	17.62457689	17.80676151	18.14844603	17.69829396
Chek1	16.11816197	16.6378832	17.40221853	15.76304437	15.59059743	15.85250105	15.99575502	15.62088966	18.00836808	17.83485279	18.43677605	16.62220111	17.83906135	17.93658923	17.86803225	17.88368434
Cherp	11.92082566	12.23054307	12.58392023	11.75172402	11.20368871	11.02783187	10.58004597	11.70543396	12.50796181	13.44760742	12.40165254	12.50326225	12.50037917	12.42555757	13.33164817	14.34041302
Chmp1a	17.89751217	17.87979938	18.0626254	18.38088121	17.38011571	17.50960916	17.62265503	17.86448856	19.15417459	19.59769	19.36594208	19.40973847	18.85651678	19.06708286	19.01300397	18.82075012
Chmp1b1	19.68625365	19.69070304	19.50718997	20.27313563	19.01863274	19.23077619	19.48991909	19.01645095	19.70008141	20.08790111	19.13964762	18.95081959	19.96316092	20.37909076	19.6252144	19.51628843
Chmp2a	14.248136	13.57874272	12.85413995	12.62328525	11.49328123	11.46170547	10.68207	12.4402521	13.96759948	13.09765632	13.85428741	13.66902074	13.88988679	13.00069514	14.42797371	13.8440518
Chmp3	15.15735022	16.10551841	16.7367069	15.72019122	15.30488349	15.42493753	14.75217234	15.38958611	15.99069289	16.41620509	16.77241225	17.50089751	16.26371189	16.11131054	16.82707529	16.78315967
Chmp4b	13.65495088	13.94057559	14.02807552	13.62129851	12.83033676	13.4242255	12.99287102	13.14363542	15.66461206	15.45709732	16.09491686	15.85154991	15.99445802	15.02402843	15.51685027	15.62099427
Chmp5	17.84806565	18.36646796	17.76850146	16.8761189	16.77155093	16.63393532	16.63348269	15.98398912	17.98910534	18.24151532	18.185606	16.55408459	16.57355732	17.69585893	17.81258457	17.92272635
Chordc1	16.2540946	15.52016797	16.49547707	16.37494954	14.26742409	13.68897766	14.0555322	14.43408777	14.74557373	13.4453324	14.30708372	15.26508378	14.99117702	14.39508632	13.65975775	13.53463882
Chp1	17.59486226	17.54089222	17.03116348	17.18507017	16.1660716	16.10429653	16.08334494	15.58154704	16.35956037	16.77698793	15.74494101	16.8740392	16.4960459	17.29626799	17.33597349	17.26799953
Chrac1	14.66264725	14.563322	13.97137384	14.8973443	13.38178952	13.53456493	13.59725047	13.61485244	13.86072517	13.84687201	12.1116979	13.20081874	13.37021071	13.81667351	13.22363928	13.09607374
Chsy1	13.72971344	13.99226626	13.64953439	13.94359995	13.06352483	13.4072494	12.99350263	12.69906786	14.45896795	13.15799198	13.91995241	14.0419977	14.17396572	14.03028925	14.13152981	14.25452027
Chtf8	15.45759608	14.98171249	14.98483995	15.11420061	14.19631766	14.43035135	13.85561387	14.10370446	14.95224261	14.74753128	14.72670909	14.15959242	14.48046845	13.03519495	14.65637322	13.54908118
Chtop	16.9085301	16.81783811	16.95136075	17.4538573	15.2846385	15.09575421	15.33892705	15.38210853	17.19994357	16.19461247	17.01964094	17.55995376	16.44421138	16.22215741	16.39007759	16.27553936
Chuk	20.33963377	20.59221256	20.61356061	20.04816992	20.11839771	20.4814101	20.13722743	19.39650515	16.95894426	18.05812876	17.39194852	15.96431985	17.06166912	18.07592244	17.4528331	17.07492163
Ciapin1	13.03903742	12.92577477	13.02602265	12.91691883	12.08939629	11.59903212	11.83743889	12.45350738	15.50958298	13.59105739	14.87975705	14.82856477	14.40422432	14.31169929	14.46069923	14.58426955
Cib1	12.45390246	12.18634527	13.03859618	14.13174543	12.44847159	12.36453084	11.41285334	12.04261494	14.92237918	14.6239261	13.93415434	14.19625781	14.60009988	14.68436709	15.06823459	14.62045091
Cirbp	20.88028698	20.93872125	20.8683462	20.99801553	18.13684946	18.2305031	18.38655557	18.12192017	21.47538539	21.60653462	21.20530272	21.2113408	21.19380405	21.4136377	21.55742207	21.59784172
Cirh1a	18.91509868	18.88934421	18.99675412	19.66992514	17.49443205	17.12787082	17.50269841	17.5308502	18.57942195	18.50219954	18.83315468	18.83890427	17.55163714	17.32150922	16.46134122	17.74487515
Cish	18.57636628	18.59012313	18.33789795	18.49279679	18.2364188	18.50403357	18.64759309	18.27611644	18.70241508	19.44620085	18.60735546	17.67667859	18.96967883	19.640702	19.05308852	18.70134147
Cit	17.51789438	17.33700705	13.89805766	12.38954956	11.62863455	11.73591048	11.29116985	12.55387702	17.8054193	18.16600317	15.54010411	16.20725539	17.96985124	18.57995485	18.26687086	14.14375424
Ckap2	18.96017348	19.07252132	18.87764212	18.96018545	18.28887022	18.67103099	18.67697013	18.3208026	17.58701844	18.05481636	17.69658982	17.44008397	17.66575453	17.86297674	18.04323298	18.09370241
Ckap2l	14.58138762	12.79548937	14.83398751	16.51540455	13.43370961	12.70880043	13.8907335	13.84405667	15.69087944	15.98674137	15.86778385	16.57012647	15.72804898	15.3100657	15.1937571	15.156781
Ckap5	15.28840826	15.2191131	15.01269376	15.12421023	13.33823136	12.96328588	13.50376944	13.81165365	16.49584097	15.57586131	16.07117806	15.72372982	15.30914352	13.93344595	15.42460091	15.65108216
Cks2	14.19323444	13.13441883	13.98182659	12.82635325	13.71442516	14.02209765	13.99568365	13.49457987	15.0538678	14.96075832	15.32411173	15.14027762	14.37096881	14.99534583	15.22032078	15.6050512
Clasp1	19.1243688	19.29164309	19.31389667	19.20418412	17.6669628	18.10228095	17.89944523	17.7456951	19.06569978	19.17851386	18.75673381	18.57309616	18.35210043	18.84150432	19.00985526	19.35371989
Clasp2	20.12421168	20.25299798	20.47826194	20.37887019	18.09780551	17.90265957	17.95712933	17.72549808	19.08401751	18.62812255	19.05980367	19.96426415	19.21469159	18.94719304	18.83627116	18.7270998
Clic1	13.97260784	14.51075382	14.35966501	14.65376701	12.85323715	12.40163819	13.06089176	13.0046634	14.99925259	14.83638079	15.09119546	15.37391094	16.14603455	15.17890065	16.06012028	15.44475507
Clic4	13.52401095	14.45436336	14.78767658	13.93209078	12.54858081	12.67167424	12.40693541	12.52354317	15.78768293	14.58894122	15.93514883	16.07157705	14.52052692	15.12422408	14.69251363	14.17865961
Clint1	16.25785667	15.95825297	16.50251673	16.16688014	14.60356941	15.02345453	15.15402851	14.29489846	15.45103206	14.79224215	14.8496048	15.81567086	16.1167356	16.25610361	16.4625701	15.85676006
Clk3	18.83931366	18.76134579	18.88633554	18.8108143	17.55324247	17.45211955	17.51025806	16.92379154	19.243294	19.47759186	19.30184198	18.99741975	18.70514353	19.30927206	18.83262022	19.35679652
Clns1a	14.80989421	14.14643899	13.004329	12.19243416	14.08817346	13.59194675	13.76409785	13.00474808	14.37367219	13.73530222	16.49558439	15.95452968	14.28513562	15.05359028	15.53578989	15.06066733
Clp1	15.46537191	15.52177445	15.33990038	15.10703586	14.29889076	14.56793622	14.53653406	14.18221702	14.70231837	14.9510508	14.64491903	14.82287843	15.91251285	15.34993406	15.09047857	15.08630212
Clpx	21.0774972	21.09342858	21.18971616	21.0383955	19.58301174	19.65408505	19.60050732	19.43782759	20.60218398	20.97273034	20.61797758	20.52701926	20.67049099	21.11400217	20.82926136	21.0448175
Clspn	20.6789308	20.76896804	21.05181637	20.95159789	19.04435496	18.96490309	18.85205554	19.13817024	18.29418885	20.26258579	20.45987253	20.3543715	20.2047961	19.63562646	19.5748027	19.93031892
Clta	16.26550723	16.1524674	16.22920888	16.45498511	13.96026081	14.08130459	14.25613219	14.26055877	15.15722745	15.24070165	14.65374619	15.99717418	14.7460692	14.77486419	14.54486015	14.26986246
Cltc	15.27171309	16.09635905	15.16529168	15.93045942	14.2910764	13.24054871	12.76141312	14.67998533	15.47070478	15.71452984	15.60966166	15.55235099	12.94781371	15.78944631	16.27227728	16.18321229
Cluh	17.23257789	17.24357557	17.29145809	17.15243734	16.14402738	16.29219672	16.35196096	16.58965601	16.31673787	16.85131167	16.62271811	16.41082855	16.74001418	16.76278824	16.87636916	16.71915218
Cmas	14.99654541	14.4319754	15.15344495	14.72294862	13.40657502	14.38652865	13.96246488	13.65203907	14.91209765	14.86345484	15.2798163	13.75131435	15.63835624	15.80042386	16.22301132	15.6157869
Cmip	17.23536322	17.30471144	16.74536491	16.91509367	15.22774154	15.37896094	15.19098069	14.41997482	17.52102812	17.40225061	17.24367538	16.68988637	17.75866112	17.93784974	17.96485117	17.84778103
Cmpk1	15.9080951	15.71697098	15.33053968	16.12870916	12.14400888	13.36840678	13.45124872	13.27057673	16.83983776	16.17519364	15.81215819	16.4760854	15.38195169	16.11702752	15.73190757	15.89775048
Cmss1	17.49416926	17.35555172	17.18790813	16.91236966	16.70292943	17.64001691	16.91411614	16.52327449	17.36060298	17.89405185	17.13310556	18.64037733	16.61254968	17.2414726	17.12573984	17.36412314
Cmtr1	12.59999459	12.75849587	12.8978428	11.2927772	11.8431558	11.77233994	11.29289841	12.51801627	13.04617389	12.48869944	13.24988047	13.75758075	12.09848106	12.36299614	13.09997682	13.21824007
Cndp2	15.88750028	15.61573055	15.02132553	14.53252011	13.60334788	14.34221014	14.39437315	14.10423148	16.64758741	16.68292351	16.61462614	16.30072374	16.57694318	16.52935848	17.26433649	17.17631938
Cnn2	15.18009737	14.27144802	13.94122308	14.56821053	14.3751028	14.46196289	13.74840478	13.70960969	14.20212073	14.75727804	14.45512334	15.44569365	15.95985443	15.89676666	16.17909352	15.33676497
Cnot1	13.87150907	13.75125122	13.63503132	12.83643655	12.2870042	12.0360592	12.43580351	12.93663413	15.00587735	15.36153554	14.78583208	15.40087868	13.49452958	15.205481	14.1533061	15.04940438
Cnot11	13.07850125	12.89822206	13.94503998	13.60674413	12.19575553	12.1060986	11.02797255	12.8358053	13.29954197	13.98913308	14.95859255	13.80511577	13.74780469	14.83593004	14.81220756	14.83922588
Cnot2	15.72317093	15.72009114	15.60513563	16.08395243	14.01213407	13.8163158	14.30711212	13.72178419	15.39020656	15.12095506	16.12064058	16.38043928	15.84977414	15.07407905	14.71378702	15.72619247
Cnot3	12.99951264	12.55392522	13.69142098	12.51306492	11.32423148	11.12166055	10.60627072	11.74889989	14.04873868	13.17513755	14.88059282	14.65407302	14.14429568	13.90916129	13.40634782	13.65702166
Cnot8	16.73219815	16.82325193	16.76701308	16.33256136	15.36321962	15.53143773	15.42611514	15.0817655	17.20118112	17.28510822	16.91298142	16.42457716	17.12560512	17.38036197	16.56827902	17.09659403
Cnp	14.57194931	15.20220388	15.44672848	15.17133635	13.91266319	13.66612337	13.89364071	13.78563716	15.24876772	15.52991987	15.49719546	16.02517608	15.49099089	15.08222694	15.27019009	15.65905165
Cnpy2	17.59235036	17.08782979	17.47824692	16.98882329	16.03066779	16.312271	15.76684721	16.01392328	18.60155348	18.23122015	19.22311797	18.22488945	18.44346664	18.31401587	18.80954365	18.27011533
Cntrl	16.84846274	17.33716258	16.38167735	16.38524567	15.39533699	15.47042726	15.30179864	16.46747919	16.60446398	17.15025386	17.05331615	15.70544132	16.94032185	16.10402003	17.347532	16.21858852
Coa3	15.90169701	15.39611132	16.49858973	15.95811603	14.41757785	14.44019739	13.90711213	14.86044582	17.3857104	16.01411762	17.24654588	16.94939013	17.06331367	16.35754816	16.39516073	16.97905592
Coa7	16.33704814	16.07376309	16.51432447	16.20621053	15.42589534	13.81434723	14.09751004	15.19575346	18.33260288	17.34181354	18.05963274	17.71292965	16.66220654	13.81290133	16.63242786	17.09146838
Cobll1	18.3366993	18.39670359	18.35110104	18.34234715	16.14776833	15.93682192	15.85861335	16.04293973	18.31106128	17.7531625	18.2117055	18.76685865	18.25941971	18.02981091	17.81868767	17.52996215
Cog2	18.1052812	18.12500181	18.31515344	18.32729599	16.53999419	16.51356082	16.52225586	16.28543917	17.09129456	16.23651352	16.43837866	17.13221011	17.26268709	17.22245294	16.6496692	16.51220203
Cog5	16.83336201	17.34238893	17.03923319	16.99513047	13.89133762	14.22412433	14.22652924	14.08788363	17.9634202	17.36026788	17.66213864	18.03697557	18.06868179	17.72906788	17.5646784	17.55844437
Cog7	19.11737556	19.12854315	18.95320843	18.87725021	17.18721664	17.22155618	17.31182202	17.17237226	18.4156545	19.03921823	18.76332811	18.14991115	18.88299727	19.1600079	18.60832688	19.09165208
Colgalt1	18.5636786	18.61106911	18.51608014	18.52065449	16.21279209	16.44580693	16.15184321	15.73686172	18.14410922	17.59463618	17.36371791	18.60114319	17.33161812	16.77748144	17.40778319	17.13023942
Commd2	16.3720371	15.78398066	15.79871533	16.07748233	13.9856433	14.30682703	14.23429889	13.8056228	13.52580891	13.04291335	13.89102003	16.0878426	15.13234926	15.05359028	14.89351734	15.00741193
Commd3	17.69899223	17.80193097	17.90060717	17.9530058	16.54121843	16.49106732	16.55591889	16.44445927	17.64346096	15.80747274	17.76799064	17.58888794	17.45863168	16.29821953	17.00143655	17.21319269
Commd6	18.41074873	18.19549433	18.47827537	18.43881812	16.69916959	16.54720981	16.45577573	16.27345183	18.35542172	17.92461838	18.15789912	18.7435547	18.20070278	17.98982074	17.90265847	17.92131213
Commd9	19.06789658	18.89051043	18.93435089	18.83285671	17.49424413	17.28063572	17.2449604	17.44035299	18.9063659	18.56014826	18.59766235	18.27676661	18.65040615	18.46249047	18.87272575	18.66613663
Comt	17.70658246	18.17249365	17.92524179	17.99012706	17.03107172	16.72749931	16.65081139	16.64953335	17.22603593	16.96377231	17.42162642	17.27835528	16.25609252	17.08987838	16.97276451	17.22393955
Copa	17.60922913	17.61959385	17.98843887	18.12340656	14.97229649	14.79950627	15.14517368	15.87610505	17.92493828	18.26619063	17.54860891	17.96966617	18.44950529	18.35482374	17.00005383	18.49468632
Copb1	17.53100551	17.29886751	17.23620364	18.06444155	16.7109786	16.80504294	16.75780969	16.61449339	14.89372267	17.64818564	18.12646892	17.2051303	15.19975497	15.08752328	15.02275459	14.69173094
Copb2	18.74711004	18.58620258	18.71202825	18.86998884	17.37689479	17.74793698	17.37400475	17.44009209	19.13800302	19.09638572	18.68903209	19.61747812	18.9081428	19.45753232	19.27507994	19.2570169
Cope	18.6380177	19.91391853	19.81376259	18.83285671	16.36404809	16.88371825	17.58889912	16.05143642	20.62955908	21.09543438	20.44582386	20.3487215	19.94192379	21.34759596	20.51943841	20.21624371
Copg1	15.50363456	15.32564364	23.09258942	15.76349229	22.19207006	13.35160804	13.73294893	13.53587304	24.72296057	25.28001954	25.27382718	25.21876367	16.32520339	25.29849554	25.19339872	15.99316174
Copg2	22.53880614	22.58519702	22.26089109	22.84137402	20.32720616	20.45560428	20.74270146	20.38326476	23.16360572	23.15430954	22.92524261	23.12547106	23.36829724	23.57270212	23.38374644	23.54125006
Cops2	18.53978338	18.85042942	18.56580808	18.35841091	15.95711314	15.36367234	16.05960235	16.05518916	18.32099976	18.49243855	18.212344	18.42540391	18.08226357	18.10457255	18.10627936	18.0864123
Cops3	19.51630982	19.83121705	19.5966295	19.87082367	17.91959823	17.8434528	17.91787972	17.95519519	19.2876195	19.06609855	19.26431058	19.3622869	19.05816283	18.88290577	18.63644949	18.65830534
Cops4	17.60227937	17.60494265	17.4124963	17.14721212	15.35195077	15.09792979	15.03763983	14.92950406	14.7927454	16.07293724	16.52170069	17.19482078	15.03918219	14.60649376	15.84336096	14.90609884
Cops5	19.52234999	19.78445778	19.48854784	19.47738835	17.918962	17.72610643	17.59407061	17.30373391	20.4068565	19.85646947	20.67270591	20.75388741	20.17956752	19.86309779	20.09680441	20.54007272
Cops6	20.00026528	20.2101919	19.75478114	20.11561791	18.09002657	18.20983641	18.34449822	18.2188666	20.96190244	21.15481594	21.02306829	20.50883624	21.47676103	21.22388472	21.23474478	21.6731193
Cops7b	18.8978729	17.81799311	19.52772437	18.74656177	18.12034043	17.99963095	17.63274161	18.39644211	20.33698869	19.70754386	20.85067466	19.9274227	20.05780249	19.76585949	20.10836277	20.57084058
Cops8	17.71167767	17.59418116	17.36778783	18.17022918	17.10837885	17.77086319	17.72091837	16.16004096	16.72660194	17.40474632	16.96112525	16.87015408	18.09412744	17.59599258	17.28077447	17.59342219
Copz1	19.30851093	19.3430153	19.06693703	20.0707974	18.58967858	18.75977644	19.12701775	18.18111596	20.12655144	20.29910414	20.37544891	20.37904193	20.64554956	20.63824878	20.75610216	20.85254765
Coq6	20.24052703	19.97407966	19.76279874	20.25910871	19.32387884	19.48268355	19.66594064	18.97234134	18.92558517	19.25969823	19.07739915	19.01588174	19.63646943	20.21847679	19.61947861	19.96862025
Coro1a	17.50297988	17.45239322	17.49438731	17.60127202	15.39328634	15.14731704	15.58838341	15.47371896	18.73368177	18.65762813	18.82541259	19.12971285	18.45199216	17.33755644	17.66765379	17.69643489
Coro1b	16.6454087	16.59854848	16.84042978	16.55235832	14.86138176	14.98544203	15.12032806	14.69964848	16.5729438	16.09498209	17.44158621	17.67224061	16.41957279	16.48843438	16.05655649	16.40111284
Coro1c	17.27380361	17.61048647	17.7951786	17.51933767	16.37804055	16.1972506	16.2043925	16.56519724	16.59369856	16.99612407	17.5425285	16.73023949	17.61783139	17.23609855	17.85684231	17.31802653
Coro7	15.17109803	14.8849432	14.60813473	15.04725969	12.47159147	13.40685947	13.10500729	12.58105164	15.3464343	15.28820775	15.22052216	16.1709615	14.74717803	15.51085327	15.33092104	13.94306995
Cotl1	15.45307722	15.83793913	14.75055929	15.60869393	13.58069117	13.88925405	13.99297515	13.86013751	16.09046537	14.5107527	16.02462008	16.629603	15.31179779	14.72061088	15.06157506	15.50670061
Cox4i1	17.76961863	18.11185062	18.24563978	18.0742687	16.35384062	16.3699705	16.34316074	16.52014295	18.08950978	17.65029048	18.06600533	18.2519431	18.01737562	17.98495101	17.95925351	17.668398
Cox5a	15.69025528	16.03427561	15.77272437	15.70988623	13.69996861	12.76470646	12.65378479	12.96334334	14.75796061	14.38344883	14.94893985	16.01761808	14.55658693	13.62348981	14.66600653	14.47675981
Cox5b	18.61443062	18.00528926	17.92408469	17.67829743	17.14874869	16.74356895	16.70797051	17.58164471	20.25196735	19.97948942	20.25989827	19.7459373	19.83027641	19.48968893	19.60199912	19.64893091
Cox6c	16.72309854	13.10022436	16.58441753	15.99233972	12.76986179	11.70424785	12.25270962	13.43195308	18.01612362	15.50412356	18.56328927	18.25862798	17.01533937	16.32579232	16.34414618	16.63237189
Cox7a2	16.82387621	16.44538034	16.06353189	16.58294321	13.95081031	13.15898817	14.32279866	14.3208643	17.05588886	17.39735517	18.47276748	18.03915694	17.2226673	16.3819	17.04643282	16.77887128
Cpne1	18.60807403	17.75880969	17.83128115	18.48483951	17.54234495	17.64345504	17.8450927	17.98536888	19.48653968	19.98343292	19.00892946	18.35414896	19.09781915	19.36966077	18.38754887	19.58943951
Cpne3	13.79550993	13.55511844	13.39840004	13.61689306	13.05832041	12.70055221	13.01548824	13.88095503	12.97237398	13.98768624	13.26410033	13.25576344	12.65546861	13.01903597	13.62927298	13.68206695
Cpox	16.74000844	16.55312095	16.87479696	16.8467755	15.78356327	15.40105602	15.55480955	15.97839425	16.69626263	17.24425121	17.84766001	16.82567052	17.5824283	17.14215339	17.32607109	17.08421961
Cpsf1	15.33444339	15.38142601	15.87853857	16.98556334	13.82390167	14.05429714	14.40145017	13.86358133	15.90273956	16.47987319	16.2053657	16.83430084	15.72549793	16.10544845	15.46459115	16.04223788
Cpsf2	17.5170771	17.67281637	17.96982479	17.40459658	16.64667565	16.64546721	16.46714173	16.31257228	17.38636335	16.79031101	17.2944902	16.89297774	16.83895885	16.59701258	15.61303442	17.537751
Cpsf3	16.46731768	16.48840145	16.63504725	16.60741436	14.88919265	15.13159248	15.39776646	15.02917232	16.64334475	16.80339705	15.70066805	16.41133386	16.27445976	15.11038753	16.67855134	16.47951909
Cpsf3l	14.19611304	14.40520491	14.82791541	14.5795238	11.70562266	11.45042865	12.07722339	11.8167371	13.80416454	14.58358774	14.42185575	13.55266448	14.12496317	13.95588139	13.82548033	13.8580421
Cpsf6	14.6645616	15.02766434	14.60531784	14.95771707	12.86114385	12.30968869	12.11525045	12.48129546	18.15159685	17.63770738	17.74928153	17.7058412	18.07760924	17.84586492	17.80552461	17.91202646
Cpsf7	17.00779559	16.71746273	16.42418369	16.26124544	14.53297134	14.24689443	13.96533853	14.55871662	16.87944032	17.23489062	15.87238051	15.93398597	16.37973287	16.65593727	16.76650146	16.18155932
Cradd	20.96495263	20.9198938	20.71124759	20.82843305	18.74369998	17.96619658	18.7284659	18.60463447	21.08107819	20.96190276	20.96486482	20.71919081	21.43469668	21.46789164	21.12764773	21.29883993
Creb1	18.15334712	17.92160957	18.04629575	18.32112859	16.62649121	16.94633351	16.75916446	16.40375057	18.04246108	17.78032489	17.53611636	17.94867131	18.0014692	17.8242167	17.52360424	17.72866141
Crebbp	16.65536668	22.05808511	21.81557075	21.41524347	20.8938193	21.15196858	21.30877627	21.00468539	23.43239563	23.9756301	23.97414383	23.92526974	23.73747744	23.99202761	14.89722731	23.85937334
Creg1	17.61256907	17.62593073	17.58825669	17.75733333	15.21776079	15.50990435	15.29006424	15.54508576	18.91290152	18.67499217	19.23670797	19.22704639	18.67279783	18.16756522	18.63067945	18.65731458
Crip1	19.14609923	19.20751341	19.27184367	19.21865054	16.60895811	16.77635122	17.03181266	16.91521978	19.52084219	19.40289278	19.76893392	19.56105144	19.99687522	19.77380606	19.64790621	19.36143179
Crkl	17.24976091	17.22867468	17.21682333	17.5673303	15.6214586	15.42964756	15.91942664	15.63755134	16.73117827	17.69973003	16.74912159	16.28279363	17.01744412	17.10896678	17.08525879	16.86402543
Crlf2	13.20249633	13.18755337	13.90495583	13.85642669	12.11763541	12.72346679	12.13274831	12.95235015	13.82691875	14.29653387	14.41459437	14.65782561	14.729161	14.61109813	15.02819146	14.84475693
Crmp1	20.58667109	20.4040378	20.91032678	20.90531874	19.45741654	19.01836633	19.01248097	19.64409933	20.89668958	20.94037474	21.18185968	20.34404216	21.38684402	21.18725596	21.53737626	21.29770497
Crnkl1	17.47695662	17.32722703	17.48273823	17.32876322	16.08413129	15.91429725	15.39885952	16.45583448	17.80585322	17.05108871	17.82404227	15.96449202	18.17153543	18.15135701	18.21950103	17.28496032
Crot	18.51788986	18.71663643	19.23361924	19.80251853	18.3565914	17.83391253	18.11128254	18.13745132	18.70866485	19.24239176	19.12137245	18.87423237	19.62076242	19.60251817	19.19067917	19.20190447
Cs	16.36413281	16.60743044	16.4392226	16.75475957	16.10634273	16.22494262	16.00296127	15.58291843	16.49045229	17.22730913	16.38344448	15.9248721	16.92019511	18.1919734	16.8050181	17.02980961
Csde1	19.58717454	19.81474393	20.17309126	20.1171521	18.89208857	19.09494484	19.06303258	18.89025624	17.00992654	17.97045961	16.63131891	16.3399602	17.58850845	18.60844294	17.05083893	16.70275484
Cse1l	18.35005149	18.10050377	18.31026425	18.55839562	17.28555575	17.09002744	17.12803912	17.19343746	17.75012433	16.65041065	17.49451573	17.85398829	18.08234806	16.78806726	17.20776468	17.54580399
Csk	18.7572509	18.44105789	18.45424033	18.52368196	17.64287628	17.69737917	17.88391593	17.54122616	17.91406135	18.69081659	18.05849688	17.96307521	17.04076119	17.55647845	17.67643855	17.48416177
Csnk1a1	16.29624373	16.07538	16.36992763	15.83789855	15.48086621	15.89433895	15.85969632	15.43365552	16.21675613	16.08622076	16.34028286	16.19013081	16.18214831	16.33601514	16.04587508	15.77155546
Csnk1d	15.54963101	15.73579601	15.94155706	16.09208861	13.61854968	13.18637249	13.14890089	14.08194259	16.9062965	16.16447637	15.81188859	16.86041069	16.57264345	16.13835637	15.6532878	14.72293004
Csnk1g3	16.59957274	16.22732308	15.746426	17.05650216	15.47416029	15.19585959	15.51458042	15.8129462	17.39777834	17.36317201	17.42702743	18.46437731	17.50689124	15.67640995	16.1912043	17.16749876
Csnk2a1	18.19339097	16.91007966	16.1797624	16.33029552	16.41312615	16.01559065	15.83090357	16.22378382	15.386614	16.8017513	12.27253492	13.88245201	14.31707743	17.0541639	14.20914681	14.36877426
Csnk2a2	13.32894457	13.77617897	13.11211602	13.77239574	12.87984458	12.60166793	12.59631674	13.0883162	12.68997646	13.42152569	13.78177858	14.00347594	13.46889454	13.15862039	13.2372458	14.30397811
Csnk2b	17.78832712	18.27574377	17.89158179	17.44794767	15.14005186	14.90805187	15.89011792	14.34881928	19.78191196	19.54443649	21.00862121	20.19353308	19.11456333	18.45434609	19.6728268	18.74835773
Csrp1	16.5359288	16.50676955	16.74359116	16.86316843	14.57477688	14.45709373	14.9500582	14.56638685	16.41374329	17.08882584	16.30900796	16.3922624	14.61166614	15.24044886	14.73982813	15.1832967
Cstb	17.16251766	17.6169488	17.33738092	17.33106923	16.18325571	16.05008305	16.16475221	16.09745974	17.10608059	17.4609874	16.99919993	17.13052318	17.18988891	17.10246169	16.96448103	16.34078552
Cstf1	16.4193445	15.7485124	16.43540589	16.49909028	15.98854944	15.79287144	15.6778784	15.85441831	16.09640139	15.77573337	16.27620969	16.84599821	16.9207433	15.66643512	16.05357993	16.27644302
Cstf2	18.41647523	18.04826123	18.2571452	18.28066836	16.50025971	16.63551707	16.57279058	15.61493835	17.34232298	18.52012513	17.45621518	16.75403999	17.13856632	15.97475853	15.43706108	14.83297173
Cstf2t	17.86185578	17.6207868	18.01748181	17.38333357	16.68696419	16.66894928	16.60681357	16.13217769	15.79414895	15.84298452	16.11908878	14.59714313	15.18654858	14.95453348	15.54353787	14.81536523
Cstf3	16.89500487	16.95509285	16.44378937	16.99484438	15.5216675	15.36507805	15.97438442	15.15601945	16.29362648	17.38784331	17.0304709	15.61064413	16.25044921	16.29407357	16.4099361	16.20453033
Ctbp1	18.43490496	18.61507241	19.01177792	18.86556226	17.96997693	18.08518707	17.82466299	17.88887686	19.31205277	19.59707338	18.97019325	18.82079155	19.02016665	19.07866106	18.31894555	18.72632392
Ctcf	18.33580969	18.43654058	18.46841056	18.30185	16.32177674	16.15061992	16.03296851	16.23402373	18.65705026	19.1918633	17.54931662	18.32371462	18.23226481	18.40531867	17.71065452	18.60721851
Ctdp1	17.34987299	17.37945986	17.14368196	17.86711991	16.02438767	16.25817818	16.37254132	16.0677746	13.97228994	15.07667501	14.18738256	14.6608745	14.30498409	15.74274186	13.67660413	13.46278303
Ctla4	14.72874763	14.42321118	14.17209018	14.26700388	13.93111589	13.60529696	13.14800289	13.49562473	15.78173937	15.1180485	15.87212193	15.70372343	15.25865925	15.51202315	15.33009267	15.64421187
Ctnna1	15.93066044	16.01974998	15.53898597	16.8393056	14.61819206	14.73079015	15.26041308	14.43722856	15.98102297	17.18475716	16.48845371	16.17081229	16.85623643	16.89456617	17.28839078	17.30208631
Ctnnbl1	14.40954346	14.89472589	14.55635872	14.50476554	12.07922748	11.8171983	11.73961971	12.16589136	15.23194566	13.9674528	15.45521725	15.45007219	13.17942934	12.2273563	13.67347643	13.92483673
Ctps1	14.92669521	15.1761264	15.72333785	15.33006289	13.2072566	12.65195711	11.92201721	12.32533996	15.36014923	15.28255495	15.13985358	16.0942034	15.28374018	14.68414861	14.99303611	14.92959526
Ctsa	16.70225393	16.44123835	16.6175535	17.09571618	14.72431106	14.01443979	13.76486879	13.84287296	17.31438497	16.40621072	16.54289226	17.09387374	17.25871526	16.88561535	16.50814226	16.23372694
Ctsb	15.8343217	15.55832711	15.66586236	15.25119764	13.19351767	12.8577993	12.55426835	13.29217738	16.54475467	15.86562601	16.12656019	16.24629793	15.83544932	15.50986737	15.69490381	15.82403662
Ctsc	15.63202015	15.598101	15.63182999	14.7123386	13.32731732	13.05313537	12.9554324	13.28963104	16.07211261	15.29097895	15.9527407	15.61890774	16.23930813	15.52030825	16.45242419	16.05383639
Ctsd	18.04869791	18.43501551	18.18765935	18.38080822	16.7811329	16.72570269	16.13112489	16.65027787	18.60433128	18.38701411	18.27938512	17.80701274	18.14872178	18.61748163	18.48676285	18.3600695
Ctsw	17.05193542	16.97881242	16.92022458	17.86477345	16.46467566	16.26599262	16.46120834	16.31083247	17.38774082	18.31915002	18.2047275	17.84597377	18.0613284	18.46543348	18.48467068	18.70429104
Ctsz	13.79421521	14.15148693	13.80321198	13.88111492	12.33223478	12.56000179	11.84333713	12.69966084	15.8510749	15.63280455	16.9278615	17.6422043	14.85444185	14.32839025	15.7234157	15.50519103
Ctu2	14.8796145	14.60156262	14.84993169	15.4520372	14.00562875	14.85821199	15.09234701	14.58774328	15.86309222	16.83720968	15.36479202	15.33395659	16.0377277	15.73305835	16.28742584	16.29098936
Cuedc2	13.65640841	15.02509229	15.35329259	13.50090854	14.93673355	14.10103465	14.62982737	15.05720638	15.02344584	16.93910192	15.07370521	14.64388913	15.91767364	16.31253126	17.17218221	17.19867301
Cul1	19.42043816	19.80137229	19.57695106	19.64469288	17.71333103	17.69076787	18.09044581	17.33960674	19.06175384	19.943952	18.97385045	18.71091651	19.94828842	20.40585731	20.04924854	20.31400963
Cul2	17.73607271	17.34280209	17.38678679	17.79924946	16.20408641	15.91826967	16.56143162	16.68047706	17.49858916	18.59477331	17.16577824	19.00566975	18.45048746	18.76925352	19.38070344	18.23501829
Cul3	15.41376828	15.77675156	15.49483289	16.15711209	13.14099103	12.52318211	13.85902593	13.56424782	17.75440197	17.92786606	17.84839957	17.68113789	18.25380443	18.73703294	18.42178904	18.27404489
Cul4b	18.76429355	18.91200412	18.92078231	18.76401481	17.66750833	17.38010341	17.73652653	17.73860522	19.88664248	19.50674948	20.08698454	19.96533993	19.83477179	19.69978239	19.96866755	19.21302443
Cul5	18.68230234	19.34906911	18.76067243	19.35724734	18.22894362	18.47398721	18.52655453	16.80041387	20.00710378	20.11182364	19.85837636	20.27905056	20.39970514	20.75601329	19.82279537	20.06075022
Cuta	17.37610732	17.52641576	17.61541409	17.7499778	14.85181327	14.91092826	15.08557471	15.32011323	16.73174929	16.95742982	16.84976121	18.04242282	17.02730781	16.93233303	16.6142339	16.02599085
Cwc15	19.3428626	19.35432942	19.49440659	19.20273979	15.68839403	15.71248508	15.94291565	15.17996593	19.76847819	19.64891026	19.77741578	19.93893208	19.46125474	19.30967045	18.70359805	18.33572562
Cwc22	16.98475948	16.58009324	16.69629258	16.539339	14.89893023	14.68991776	14.94625703	14.9238427	17.73727164	17.82759256	17.6780348	17.41424505	17.59349646	17.96990635	17.75134744	17.94789011
Cwc25	16.86777312	16.68548803	16.93395055	17.31797823	14.61014273	14.75775046	14.27261831	15.09938572	16.98120689	16.42452751	17.13337529	16.89896553	16.30060669	16.14349069	16.22376413	16.83677903
Cwc27	17.67334042	18.34716332	17.57608809	17.86210951	16.28949603	16.26610011	15.81416756	15.7575297	18.54119993	17.58385595	19.13136634	19.00831652	17.88889141	14.97101513	18.27274314	18.26529279
Cyb5a	18.02212318	18.50380562	18.46483422	18.0241225	16.451784	16.87848979	16.39612013	16.28270631	17.61111547	16.0680714	17.32598358	18.37216376	17.70359416	17.96102911	17.10299173	16.54442125
Cyb5b	13.75326944	15.77571149	15.77707376	16.02118886	14.14732319	14.03739325	14.10960184	12.48270131	18.84854467	18.93365918	18.70300164	19.27948186	19.31131393	19.50186551	19.56320075	19.41542136
Cyb5r3	15.88901723	16.20681555	16.09120676	16.10460528	14.26228082	14.3257207	13.92766473	14.18723767	15.76378267	16.33724397	15.72001404	14.5626513	13.7834949	15.49375136	15.77107927	15.51015412
Cyc1	17.09235258	17.96683965	17.99772132	17.89214463	16.44402165	16.38261736	16.72260793	16.12849068	16.21375078	17.47458255	16.80731753	15.86845507	16.71270182	17.61763862	17.72352559	16.60495883
Cycs	14.70792777	14.65604074	14.80668112	13.46429068	12.19958284	11.08886168	11.55838962	12.01033952	13.80832845	14.62750548	15.51808646	15.72289325	15.73020736	16.27905834	15.79495252	15.78964973
Cyfip2	19.75503935	19.53478591	19.6839662	19.6263408	17.33721499	17.6668475	17.66543658	17.12587744	19.66430579	19.65537191	19.57355869	19.58046549	20.25585981	20.55373613	19.89027176	19.50838252
Cyp51a1	19.03035704	19.78379227	19.55886549	19.34673002	18.24882575	18.00319819	17.80472726	17.97478066	20.16278497	20.6412109	20.4175862	19.63227421	20.19808681	20.22149107	20.11713063	20.32997482
Cyth1	21.81354306	22.06451835	22.28609388	21.84874051	21.23285633	21.37294239	21.09960995	20.96545323	19.98104363	20.9326882	20.80155687	20.61718254	20.20901957	20.6767979	20.44844259	17.76024967
Cyth4	21.68845527	21.55126009	21.83321873	21.53280719	19.26461738	19.65644465	19.81742459	19.44986418	19.93987564	21.29294407	20.53197564	19.39948103	20.27784589	20.6085871	20.43398301	20.49007325
Cytip	18.42397655	18.0685742	17.9161643	17.85424575	17.03403617	17.00689067	16.7492258	16.83104316	18.1786958	18.55052785	18.57976193	18.44948822	18.60190281	18.52085114	18.8299675	18.76589667
D10Wsu102e	14.04566232	13.18285336	13.98814546	13.70254316	13.60534864	12.91408795	13.24795126	12.75400468	15.12938034	14.55065097	15.61934858	15.57207002	15.7904846	14.62539279	15.45962891	15.01569674
Dad1	18.52200195	18.45860581	18.45878339	18.70960067	17.26285129	17.56437104	17.5990291	17.29212955	17.40395381	17.84998138	17.46556475	17.19604325	18.19937908	18.2213496	17.95699158	17.933289
Dak	15.28235682	15.95054764	15.4239692	15.66360087	13.98050094	13.96319691	14.55135556	14.28237866	15.63612609	15.15073781	15.28764138	17.38727149	16.13698508	16.05602856	15.0908454	14.79301193
Dap	19.51442731	19.95689222	19.74112542	19.34560862	19.03405053	19.09062687	19.09855595	19.02977622	18.8905483	19.25987804	19.04263731	18.69958366	19.4228717	19.20890551	19.37107708	19.50037385
Dap3	18.76759588	19.05486714	18.64897107	18.97633612	16.25889183	16.7765776	16.85824841	16.64849489	19.64604941	19.04458581	19.15450827	18.84756493	19.24926726	19.04948644	19.24627981	19.25902427
Dars	16.45542192	16.30655678	16.57638154	17.27903477	15.02348125	15.14369448	14.67405064	15.57262486	17.63004617	17.48241148	16.81629992	17.4488276	17.64931019	17.12822758	17.53847222	17.90148572
Dazap1	15.57649083	15.53494199	14.88544739	14.82376389	13.02839319	13.73204133	13.65627844	13.43325403	16.90102603	16.69832556	16.51237725	16.08826401	16.97490004	16.8884629	16.55748161	17.11640157
Dazap2	14.74098484	15.1831343	15.11671397	14.95065389	13.4608189	13.95665833	13.17572352	13.92390594	15.53866974	15.53393027	15.40632227	15.94699799	16.08267965	14.95552952	16.14219797	15.48296299
Dbi	18.59495092	18.39144603	18.59441456	18.32426303	17.73684188	17.70199507	17.6407016	17.60580528	19.45155766	19.96840093	19.43146132	18.94523265	19.96494911	20.04979573	19.99567057	20.10593143
Dbnl	17.65862306	17.63932067	17.39751804	17.84374657	16.18829102	16.13304682	16.21605272	16.11047051	17.04820719	17.49244437	17.19359435	17.32420184	17.73112096	17.99224946	17.79533846	17.53828927
Dbt	17.18705975	17.2065416	17.17977537	16.99575014	15.48203828	14.27705459	14.91922612	14.38157861	17.32214097	16.75917159	17.0511335	16.42436856	16.45477011	16.55425795	16.43716645	16.9386189
Dcaf13	16.17074248	14.90211775	15.18456491	15.73796424	13.5258557	13.79355814	14.12334959	13.27489004	16.77372251	16.43533058	16.92181545	17.21979681	16.99471387	17.81526612	17.041444	16.86292085
Dcaf4	13.18810965	14.54713512	15.51260226	15.26532503	14.67885635	14.9959795	15.16808415	14.53320941	15.9989518	15.72946138	15.71461605	16.14288819	14.41907126	16.5034646	16.1240923	15.94189232
Dcaf7	18.97774505	19.12338208	18.98979321	18.88112525	16.92226544	16.88522361	16.5551169	16.56577134	18.72962806	18.16753747	18.88861504	18.86926005	19.04052964	19.2093326	18.83822973	18.44092308
Dck	15.93995948	16.21259163	16.64846254	16.44196206	14.29569481	14.27231052	15.02018213	14.78734082	14.40854652	14.29130466	14.03645087	13.73625443	13.68527763	14.43294094	14.19700651	13.97200891
Dcp1a	17.24281733	17.14082346	17.17245661	17.30118536	16.09033803	16.35225883	16.41623159	16.57824924	17.14929417	17.66085964	17.02393904	16.80508436	17.53370726	17.75218022	17.76271142	17.72190794
Dcps	17.76590819	18.08808156	17.38421521	17.74153343	14.66665906	14.03252336	14.6775922	14.49463542	20.54679818	20.56806803	21.02361407	20.65887302	20.58394439	20.51773207	20.399834	20.79828664
Dctn1	14.50996806	12.97807405	14.48293277	13.25533857	12.97278262	12.56292368	12.21448273	13.23077932	17.75788226	16.91601182	17.28177081	17.97892844	16.66096253	16.83934671	16.89731728	17.65824624
Dctn2	19.96468074	20.22294318	20.02262387	20.10946478	20.19123484	20.22598243	20.17491146	19.82740516	17.92897741	18.34163719	18.9455209	18.37771928	17.31231287	17.82186013	18.26883094	17.84037965
Dctn4	17.9305173	17.64003524	18.03719567	17.67240614	17.0998038	16.69692744	16.56599479	16.9924967	18.34955545	17.28945984	18.26283759	18.51785547	18.25237842	17.84146322	17.56291667	17.55723084
Dcun1d1	15.30871072	15.51742552	15.14309226	15.55524067	13.83999414	13.81355317	14.15646342	13.76373709	16.85658459	16.60998139	16.75261993	17.17139492	16.90309723	16.88647021	16.54611242	16.44218864
Dcun1d5	18.73830067	18.8088292	18.57533448	18.94434587	17.75425191	17.98811053	18.05978591	18.11890787	18.56837142	18.87429597	18.3764683	18.19377391	18.75994123	19.08983785	18.59943837	18.47674625
Dda1	17.05949935	17.23814457	17.14841091	16.90528335	15.7833955	15.08823531	14.81229712	16.19327101	18.31780863	17.55298124	18.17352507	18.5237094	17.62120808	17.60712753	17.32263077	17.31003341
Ddb1	17.89693428	18.38664519	18.00295284	17.82402003	17.12290457	17.2882504	17.17653011	16.99448806	18.37240278	18.23476169	18.31471891	17.22754087	18.73140247	18.86464495	18.86640117	18.29412573
Ddb2	18.00088409	17.75969957	17.48181333	17.74550674	15.68300812	15.78853775	15.4019355	15.78774085	17.73920402	17.03324665	17.55878674	17.96077563	17.0888197	16.61291099	16.52870835	16.91631175
Ddi2	18.90576237	18.84194176	19.0028598	18.83005293	17.68992303	17.69020721	17.9106526	17.46171681	19.71306578	20.12356367	19.86124941	20.56822177	19.97981045	20.60500295	19.76207133	19.97104295
Ddost	15.52707591	15.15522546	15.32396944	15.98236925	14.53477972	14.56652297	14.41736533	14.385703	16.31933882	16.75363198	16.51846189	15.89838194	16.51517317	17.20981583	17.00315902	16.7780902
Ddrgk1	16.08342658	16.27637877	16.41887798	16.39047506	14.67427936	14.61690142	15.04337007	14.29939293	15.27323076	13.63568321	15.0026659	16.3972878	14.31443287	14.63152454	14.53132004	14.21589696
Ddt	17.09103514	17.05706385	16.86745059	16.52024981	16.47962929	16.56889476	16.42376881	16.22284379	17.9220391	18.17651866	17.94368344	18.08316313	18.4561709	18.65315032	18.5453718	18.1378027
Ddx1	21.07505594	20.90598157	20.81889514	21.18167328	19.35835769	19.31501178	19.49979359	19.51138199	21.71774551	21.58839302	21.79793936	22.13295819	21.74251546	21.6381049	21.02860849	21.43297294
Ddx10	19.60050714	19.54245014	19.22549219	19.12066102	18.35094203	18.44258861	18.48423158	18.45236055	19.20488213	19.09033175	18.79730262	18.99980171	19.28170983	19.63703812	19.1276448	19.34000279
Ddx17	20.36137994	20.34390676	20.29255686	20.23876595	19.10496191	19.07076528	18.90922283	18.70869448	20.05363436	19.91866406	20.4622902	20.98889537	20.27649884	19.95405241	19.55169907	19.38594752
Ddx18	17.15354228	17.18602223	17.10648234	16.69789558	15.83270798	15.92529729	15.76175836	15.39686382	16.78521103	13.89597464	16.75195256	16.35330225	17.23916035	16.76990907	16.49105883	16.30791808
Ddx19a	16.49215037	16.39547146	16.14898041	15.44213852	15.24830885	15.07994348	15.42533515	15.18495705	17.02202206	16.83146231	16.68233492	16.13638236	16.97764608	17.34674784	17.04387741	16.99090186
Ddx20	16.93221722	17.15630226	16.6778351	16.77344924	16.13147237	16.18331652	16.25876639	15.91018492	17.68910137	18.27766159	17.73477768	17.82553516	17.601418	18.23334531	18.13376072	17.53836615
Ddx21	17.17089726	16.5023381	16.91646459	17.12293805	16.08757774	16.49753644	16.51498812	16.13434023	18.37850528	18.02232754	18.13780637	18.09054403	18.09093968	18.05843416	18.30590455	17.86339168
Ddx23	17.6369389	17.58861775	17.49186289	17.81516234	16.22523834	16.22427889	16.27086563	16.05726602	18.15968251	18.26708543	18.50382025	18.72512789	18.2406922	17.89329929	17.89620171	17.58048868
Ddx24	15.58687197	15.48971048	15.66987982	15.67257212	13.88365772	13.46003515	13.67231019	13.87952417	15.62483303	15.84404033	15.9247454	16.14865785	16.58528977	16.09771813	15.87391328	16.01977089
Ddx27	23.29456943	23.36754172	23.19419421	23.25909589	22.31528176	22.48589418	22.55651273	22.15538765	22.65709858	22.89261139	22.43073355	22.55507529	22.57074009	22.93217523	22.31851155	22.30659521
Ddx39a	13.9782057	14.25700907	14.13717677	12.90608678	13.05509978	13.01511417	12.60873716	13.31012827	15.01847481	14.81343527	14.92943853	14.82932126	13.8024592	13.22212034	14.21026145	14.43085113
Ddx39b	16.11237278	16.18716316	15.86262494	15.82647566	14.83874049	14.88315093	14.78898975	14.52063019	16.52959727	16.02411717	16.13768182	15.76332495	16.06944281	16.26500559	16.00360746	16.01261672
Ddx3x	16.97188573	16.66820104	16.19519272	16.32658699	14.73788062	15.07577962	14.85857756	14.91703461	16.10851725	16.26486188	15.93922757	17.06145618	15.35831155	16.06612436	15.50717189	15.41906545
Ddx3y	15.63756561	15.26800899	15.01604534	15.30987334	13.94077608	13.82839149	13.5299467	13.37557146	15.77977481	15.84151151	16.25417881	16.24421943	15.5447771	15.9990267	15.51471019	15.63968988
Ddx41	20.537263	20.33925544	20.44008242	20.28921644	18.87184895	18.7503946	18.65374549	18.10506847	19.79248753	19.65418678	19.92999655	19.68254841	20.08607473	20.29618978	19.70148375	19.44924052
Ddx42	16.73669844	16.60760237	16.57560148	16.79743312	14.18279594	13.98022757	13.92730667	14.23188334	16.69380301	17.11477257	16.60930313	14.81041674	17.17254965	16.88430834	16.76149857	16.46446637
Ddx46	17.47668761	17.40238378	17.38797213	17.3697178	16.07762411	15.9130622	16.39661764	16.11325502	18.46803423	18.68212123	18.28419113	18.1158255	18.69749718	18.59157786	18.89565235	18.58744076
Ddx47	18.13025206	18.40013184	18.48576838	18.29884027	16.20925784	15.47805698	15.67918762	15.64992252	20.2757542	20.4508927	20.1623082	17.24474953	20.53353076	20.17484885	20.48846506	20.25359879
Ddx49	17.91786649	17.995403	17.82199275	17.95027873	16.74417096	17.02992562	16.97661217	17.07504757	19.13448775	19.20471677	19.4428777	19.44615507	18.99440298	18.66205272	18.66398301	18.71827064
Ddx5	14.06829808	13.97525876	14.22739102	13.63707698	13.23018536	12.87965757	12.96426612	13.40630458	14.18820833	13.09855741	13.35832987	15.08644939	13.39636823	13.00157215	13.97604677	13.77270809
Ddx50	14.9774688	15.48664776	15.32175891	15.75563355	13.65541562	12.79678659	12.91805017	13.617919	14.74656861	13.78209815	14.59016217	14.44954489	13.88436188	14.82536896	13.97052902	14.04670422
Ddx52	12.78944786	12.90410189	12.71632907	12.20872233	11.92582677	11.85529539	11.41821057	12.10358609	13.26567226	13.65982373	13.2622269	14.15222815	13.19771332	13.6448883	13.82161041	13.72420078
Ddx54	14.27028229	14.00119279	14.77374835	14.33753126	12.54263864	12.08792262	12.58434759	12.88552233	18.36925008	18.20904157	18.65091644	19.39400528	18.30559983	17.98605921	17.28505524	17.55548458
Ddx56	14.72675829	14.93646775	14.40044827	14.31000457	14.47063943	14.43939693	14.05913186	14.38277373	17.05378961	17.70651832	16.96373653	16.5640417	17.16757298	17.32171991	17.35518655	17.21357789
Ddx6	14.79132451	14.38997278	14.19380598	14.81292067	14.15597114	13.48559176	13.94673332	13.89556678	13.98510106	13.40354815	14.24882284	14.96377844	13.8667019	13.5888955	13.90888415	13.89244518
Decr1	16.34826662	16.49752196	16.84237672	15.81139192	14.47516136	14.5840812	14.64419455	14.13986873	15.45083785	14.98178305	14.94636305	12.42534993	14.99505953	14.75835518	14.85530765	14.61888136
Def6	14.59307451	13.86963552	14.30092861	13.92093083	13.34978875	12.88593837	13.23323068	13.34666587	11.87258159	12.30160068	11.61626417	11.73049015	15.97500472	12.28185967	12.91777434	13.05062245
Degs1	19.91268154	19.80278074	19.60089528	19.67328118	19.05562862	18.82962478	19.01426512	19.01671342	19.40003876	19.34959701	19.43688034	19.03759236	19.55926549	19.65345276	19.67586088	19.77435301
Dek	14.12994741	13.65285458	14.01335257	13.70888279	13.74842187	13.81558158	14.25132104	13.52662364	14.50110994	13.02164763	14.97234858	15.13946453	14.75117979	14.96626109	14.67214807	14.75821167
Dennd4a	14.64216381	13.65305449	14.7335025	15.23413766	12.68156618	11.43265705	11.20096922	11.88955362	14.87796112	13.41011296	15.13786531	15.39390689	13.43159879	13.58898887	13.25306519	13.64030537
Depdc1b	15.04119835	15.21870797	15.36315033	15.67030468	14.12281533	13.83903801	13.30155566	14.22656823	16.51971177	16.15821338	16.66752971	16.75944148	17.2764587	16.58216871	17.16248624	16.71538992
Depdc5	19.88520191	19.75284224	19.786494	19.97753399	17.85188045	17.97728544	18.19263279	18.01334694	19.06456699	19.2823274	19.01538314	19.74860579	19.3190423	19.517815	18.52702156	18.26310807
Derl1	13.39015692	13.27198071	13.58057003	13.49028566	12.33925179	11.91951889	11.80104094	12.86175094	13.25079494	13.2420045	14.07313301	14.05972684	13.84664417	12.08714448	13.38749996	13.40014602
Dgcr14	13.04826302	14.82401287	13.90215627	13.05877757	12.09970953	11.93268856	11.85974583	12.5527577	12.9884731	13.97799561	12.58763458	12.98524145	13.92930305	14.90599018	13.8373343	14.48220521
Dgcr8	15.27327826	15.42521655	15.2328167	14.98978872	14.20094763	13.75994056	14.13653874	13.27809323	15.27918069	14.71747065	14.38861663	14.64043057	14.8480162	15.03289213	14.07094047	14.71239315
Dgka	12.53869098	13.31985939	13.3662846	12.96546	12.08388497	11.54711254	11.49779895	12.06987354	14.08014487	14.02986523	13.09840192	14.45622089	13.57867528	14.65560849	14.5048622	14.55051553
Dgkz	14.51217471	14.69769155	15.14030489	14.58242082	13.53693773	13.50972338	13.34641591	13.65723814	16.02736101	14.57011648	16.4724662	15.86292409	15.01502523	14.9448999	14.13451011	14.32331036
Dhfr	14.18959526	14.44346325	14.30783403	13.32830302	12.0653113	12.18888548	12.00064387	12.43979284	12.84504063	13.54472368	13.30400296	13.13062366	13.63630697	13.83550591	13.81174902	14.36003202
Dhps	12.24871278	11.99979052	11.8708408	10.8553085	11.09300182	10.88429149	10.40086111	11.68668076	12.89227523	13.23832985	13.25193562	14.07092183	13.03953411	13.80660575	13.7708676	13.89286854
Dhrs1	15.42766805	15.71732154	15.70330628	15.69234994	13.66256034	13.08935429	13.82982184	14.00570081	14.53463988	15.54290326	14.12386061	15.48345596	13.28320247	14.21377592	13.56318393	13.60746495
Dhrs7b	11.91332352	12.09896041	13.8165959	12.29108489	12.4056893	12.28740868	11.09965564	11.89956517	13.17573618	13.54265994	13.64788435	13.41326842	13.56089603	15.4399658	15.9242507	16.13895847
Dhx15	15.77550358	15.76088583	16.56323777	16.06799447	15.13856611	15.04227997	15.08471049	15.35684432	16.85993164	15.97352854	16.99426317	17.82544038	16.16833334	15.61211556	15.47287073	16.31287012
Dhx30	14.97268859	15.27525663	14.96175454	14.29168509	12.84039237	13.48037571	13.63636413	13.61440854	14.76181259	16.0505503	15.06716896	16.28053662	14.80803226	15.47909141	15.47521425	15.1919629
Dhx35	12.44689956	12.59232208	13.36218928	12.70996267	12.01365954	11.51904281	12.04823318	12.40953777	13.17024648	14.94760195	12.86290475	14.72180059	12.39922536	14.1253742	12.94975222	13.2718829
Dhx36	16.21962637	15.52000357	15.42750886	15.56027647	13.91791002	13.90783632	13.9174389	12.74636066	16.84501949	15.18057682	15.89692707	15.87689492	17.64164798	17.43671318	17.40385199	16.62810157
Dhx37	14.45637925	14.09389228	13.7371572	14.69621717	12.70853544	12.52109394	12.40345428	12.75762731	12.08949631	14.01042397	11.69786958	14.38648742	11.96073967	13.37134305	13.5788376	13.71821925
Dhx38	16.06672347	16.13193567	16.03733159	15.58494175	14.83031997	15.10359507	14.86339424	14.90445644	16.40866708	16.82518979	16.29332981	16.53311078	16.95630463	17.2178001	16.69890755	15.73644179
Dhx40	17.60744875	17.46985192	17.68670118	18.00457483	16.49374608	16.30883158	15.95188027	16.44588933	17.8336224	18.06617101	18.38073484	18.81682373	18.5849484	18.55702078	18.097331	17.57074948
Dhx57	16.32574174	16.16256621	16.77692502	16.55598277	15.06050458	15.01976178	15.03060515	15.12434765	17.28192379	16.85483954	17.52073369	17.40283438	17.79241474	17.41904846	16.95547845	17.61333763
Dhx8	17.53094074	17.43122802	17.80682114	17.72037674	15.80460231	15.80616461	15.56573399	16.01616538	18.65232273	18.17632815	18.78271715	17.80303888	19.13588548	19.10379026	19.1584129	18.80127688
Diablo	17.49220771	17.65529279	17.51541983	17.78957831	16.00672355	16.39805091	16.28124863	15.94660413	17.87525548	17.81067222	17.9233931	18.10245805	17.79282783	17.57952386	17.53746335	17.42076896
Diap1	17.25400526	16.72619827	17.0122635	16.98320969	15.953688	16.07863833	16.29705747	16.04743414	18.59199327	18.67413791	18.60239527	18.01622483	18.60107749	18.82314253	18.78183839	18.82097134
Diaph3	12.90551299	14.62559937	14.87519978	11.61739255	11.72817941	11.95212416	12.29832356	12.17688932	13.77901389	13.62782815	13.80089117	14.13208187	12.38215263	13.64805818	14.442131	13.16383358
Dido1	19.74194786	19.59715526	19.86511693	19.98966908	18.72489521	18.6892823	18.65478567	18.67594329	19.71227033	19.52623935	19.47380146	19.14650338	19.60364694	19.32735392	19.83107579	20.06622594
Dimt1	19.30216771	19.32352296	19.01947855	18.47050773	18.36707807	18.26721476	18.21226622	18.12752094	19.58271616	19.84245007	19.28111523	18.57694875	20.20326253	20.11893998	20.04663115	19.92718107
Dip2b	15.1480047	15.27328558	14.32142242	15.02580044	14.73984169	14.68873142	14.14475965	14.74047876	16.94738782	15.84026147	13.39736007	17.59379352	16.48652678	15.50949748	16.2086046	16.67333024
Dipk2a	18.78195536	19.16575446	18.75918462	18.84203093	17.47106376	17.58332334	17.40884951	17.46838462	18.96144762	18.60159971	18.26345386	18.11982458	18.56833537	18.38319719	18.41142461	18.48283099
Dis3	16.72875722	16.36376001	16.46509908	16.02707665	16.27270229	16.1894505	16.71484905	15.97191155	18.38090995	18.43769863	17.90991587	17.34850433	18.2937549	18.41077581	18.82818102	18.55418
Dkc1	16.1894943	15.39819991	15.95894273	14.56956872	14.04538488	14.98138872	15.07442373	12.79779977	14.86081481	16.74962547	15.84243508	17.00909597	16.43852014	16.20938486	16.60154686	17.00443334
Dlat	12.41106188	12.9398261	12.94285823	11.75988242	11.52656019	11.63745612	11.74943342	12.43979284	14.3417693	15.15559083	13.81950802	14.33299397	14.98980846	15.83552246	15.37621576	15.19551627
Dld	13.12173937	13.3150666	13.00020097	13.7014215	11.72459556	11.59025346	11.6553984	12.25451088	13.89277747	14.0886638	14.0788583	13.63789505	12.03245749	12.83597561	13.43701228	13.70803056
Dlgap5	14.36683748	14.1418799	13.79870314	13.98232765	13.14507068	12.61725647	13.41072172	12.99690794	14.95994433	14.39702815	15.24114302	15.22108731	15.26997889	14.98385321	15.95493478	15.0647296
Dlst	16.29677716	15.59836055	15.20230442	15.08182791	14.39037025	14.40423732	14.96945045	14.53457864	17.45885776	17.06501309	17.91345407	18.08962348	14.66571235	17.00166748	16.62973754	16.90490824
Dnaaf5	14.95809802	15.54729153	16.06142852	12.53379879	14.89975593	15.03611612	15.21046669	14.26067696	15.49070673	15.02992472	14.9415653	15.98517469	15.05930615	14.65735323	14.47116307	14.75079945
Dnaja1	15.10939803	14.94174137	14.54382827	15.0912969	13.33243304	13.40322812	13.67972024	13.56723261	16.79015381	16.56989555	17.58505595	17.93919749	17.16711102	17.08678248	17.28985598	17.49180423
Dnaja2	16.36005498	16.39805804	16.50206065	16.34151427	15.28226588	15.500981	15.22016809	15.72508847	16.86514593	16.52812664	16.99823763	17.45910792	17.04673123	17.14153687	16.91784498	16.8734414
Dnaja3	14.51238469	15.11646091	14.92327446	14.44913355	15.09867057	14.97719267	15.00786087	14.38819363	15.65274485	15.97723685	15.83850307	15.2480231	16.71982295	16.33813436	17.1806651	16.87161193
Dnajb1	15.82230381	15.71508926	14.6675183	15.98554043	14.73035774	14.68857102	14.58138993	15.66964081	18.80319107	17.868259	17.94928639	18.09814895	17.60718395	17.68988633	17.60150806	18.34876013
Dnajb11	19.01642889	19.06340007	19.02084821	19.33895578	17.36758037	17.62058106	17.64133147	17.55309714	18.49868695	18.62561304	18.69452648	18.67761034	18.34282071	17.32436851	18.26558522	18.32720741
Dnajb6	18.75309205	18.56058913	18.40900295	18.0919645	17.47203563	17.44501585	17.79645653	17.70609966	18.93325141	18.63187865	18.97336084	18.17963028	18.55986556	18.83758051	18.52640019	18.91441778
Dnajc1	19.48086979	19.05381077	18.92764199	19.25772592	18.5543912	18.88474236	19.00695234	18.61241241	19.33124547	19.92400688	18.83070335	18.9215579	19.3701099	20.1180557	19.54371022	19.4316335
Dnajc10	16.8010674	16.87000875	16.77065284	16.46967704	15.37988558	15.26289	15.41604041	15.37410043	17.29419215	17.00434678	17.45103075	17.72429413	17.05888968	16.21661637	16.65683057	16.65642896
Dnajc11	17.35997197	17.28469099	17.56040304	17.56418427	15.78697028	15.66932871	15.87534431	15.90694132	18.51937262	18.02324584	18.50486303	18.70929074	18.54816835	18.32929068	18.0349166	17.96526433
Dnajc15	17.89247924	17.67022605	17.60232488	18.18066394	15.73702316	15.65224101	15.77750627	15.80007331	18.14299345	17.90712184	17.7241615	18.92782586	18.0831082	18.06117086	17.05776702	17.0000858
Dnajc17	12.39599359	12.25326126	14.36424937	13.42818895	13.63911673	13.57246941	13.43510453	14.38472724	14.03821465	13.07816728	13.69394939	15.06015993	14.53689514	15.34102287	14.82556723	14.00458744
Dnajc19	16.62036105	17.52003634	17.42741674	17.23372685	15.45012396	16.03293993	15.83281656	15.27073274	16.41385716	15.78302511	16.50766163	16.51762772	15.85266967	15.82975636	15.64814577	15.68406203
Dnajc2	15.0847401	15.15353081	15.20510916	14.5504108	14.27339353	14.1480796	13.81253641	14.28737642	16.56181123	16.17722603	16.50188636	13.06811917	14.04436456	18.53810516	17.90361579	18.01262847
Dnajc24	15.81412944	15.99722436	15.86675446	15.85449721	13.97741452	13.68708423	13.794377	13.98180905	14.85834862	14.92037781	15.24823396	16.38142825	16.20368252	15.80394726	16.17353384	15.8965035
Dnajc3	14.25112742	14.44415655	14.4084528	14.05236836	12.66709014	12.31576623	12.83819835	12.99386799	13.02425009	12.55687937	12.5519518	12.56469786	11.94036087	13.314594	12.85266621	13.45868125
Dnajc7	17.81082987	17.85958633	17.84342939	17.73315368	15.56662055	15.77326648	15.94984774	15.96136918	16.1267629	15.47112251	15.79073717	17.41718326	15.62189705	15.86213034	15.22121462	14.75921469
Dnajc8	11.55684186	11.89780317	12.06713633	11.79243109	11.26303211	11.01777559	10.94637747	11.77998161	13.65434951	12.24589486	14.72613693	14.71252549	14.64151335	12.86244005	14.37125243	15.17172626
Dnajc9	15.25124118	15.67833844	15.65226339	15.73065222	13.39297519	13.59139781	13.26099388	13.58278333	13.82186458	12.3078104	14.36840924	15.73245089	13.86776887	14.10611171	12.87780296	13.64206931
Dnm1l	12.71503576	12.72094839	13.07266795	12.97655251	11.57597607	11.69165627	11.16138335	12.12305391	13.00776309	13.2663422	12.97805913	13.9666657	13.32291866	13.27196481	13.68907875	13.86643106
Dnm2	15.54000768	16.27735171	15.92120554	15.4057293	14.36494361	14.46104296	14.05686739	14.21987236	15.89429705	16.13023943	16.22971382	16.2020079	15.83227788	15.80976715	15.81854789	15.9323993
Dnmt1	14.62262595	13.74012816	13.67584759	14.74093813	13.70786338	11.84343797	12.37989537	12.57657692	13.37346457	14.01771257	15.72560661	15.14919157	14.66742541	14.19215123	14.90248888	15.05989635
Dnmt3a	16.96672304	16.95603836	16.63820526	16.54664429	14.58636294	14.53055529	14.68420929	14.40871221	17.68863086	17.25138274	17.92604237	17.29952844	17.12946975	17.01365734	17.58141714	18.03905809
Dnpep	14.80505989	13.59970644	15.14552389	13.93260868	11.64969759	11.36508935	11.93509593	12.10831222	16.84839345	16.61499436	16.55589009	16.5638902	16.22597111	15.58006505	15.81018111	15.98038403
Dnttip2	14.4720372	14.89619041	14.47347214	13.85747608	12.41634573	11.73890007	11.36355858	12.7435894	14.83939868	13.92135678	15.25717267	16.81297808	15.0382766	14.0078556	13.55523091	13.7043296
Dock10	17.33944394	16.73951701	18.05527661	17.74232897	16.72365384	15.32869456	15.34965567	16.53446275	18.96139893	17.08233337	19.21845343	20.01920216	17.34491915	15.96575392	16.11248665	17.25561447
Dock11	20.82466528	21.18646321	20.96301656	21.08029073	19.09733404	19.12377643	19.08449771	18.93570457	20.68213399	21.11602535	20.40073863	20.38038678	20.77284619	20.9450721	20.4400542	20.30669391
Dock2	16.14431073	15.96538084	16.47870004	16.01743808	14.90665271	14.602978	14.74534489	15.30334298	18.07832849	17.75690443	18.79457639	18.55843782	16.77326004	17.0645455	17.07950956	17.85026039
Dock7	15.94745286	15.81236119	15.92477627	16.10026782	14.40783051	14.48484649	14.41677682	14.47775362	17.57478547	16.58795947	17.65998714	17.07876369	17.08866831	17.06124749	17.14086093	16.97030666
Dock8	18.29626602	17.84073244	17.79107768	17.80847642	16.23667978	15.9044562	16.36198216	16.39540456	18.26328052	17.66774252	18.51571522	18.32829303	18.97778572	20.04022493	18.90672004	18.45063676
Dock9	15.36408021	14.48732576	14.39192651	14.14194456	13.23139936	13.59516756	13.82985132	13.9996374	13.61031332	14.75299212	14.86163724	15.88801129	14.81056399	13.94931459	14.51601362	14.02834165
Dpcd	17.95925047	18.42858285	17.84378938	17.74734778	17.26044255	17.4283993	17.36381259	16.98747052	16.09217404	16.69503134	15.5767441	15.35661064	15.08462948	15.98237517	15.42620067	15.57832085
Dph2	15.8313792	16.44816707	15.79950242	16.00905742	15.28637593	15.60645148	15.58995041	14.81488929	13.93868875	14.14353886	14.11678447	14.98611168	13.70133252	14.69329665	13.63369396	13.90009468
Dpp3	16.68302873	16.80747309	16.80181867	16.78005007	15.21726407	15.21847681	15.152851	15.53251221	16.44841013	16.42268699	15.31904587	16.03083241	16.1854871	14.76818017	15.35529917	15.35817643
Dpp4	18.85479249	18.5014714	18.35312549	18.76541316	17.82781455	18.07242835	18.0110854	17.74949025	17.29620103	18.30190606	17.18711275	17.42157939	17.83294834	18.25630696	18.12251698	17.9656074
Dpp9	15.63334818	15.55419419	15.73218511	15.77420085	13.85873569	13.85593356	13.9294262	14.15630201	15.38777387	13.66011441	15.01372613	16.348121	14.52361636	13.48044231	14.00874324	14.32009433
Dpy30	15.74265526	15.50154524	15.58367393	15.67245287	14.30493427	13.95281707	14.08101377	14.6909911	17.02005992	16.78307278	16.97068194	16.56210886	16.14774722	16.68273138	16.74911825	16.34465937
Dpysl2	14.62189632	14.53058323	14.80363466	14.5518377	12.28567819	13.40533776	11.88999115	13.63685676	14.43751017	13.51501288	14.19277628	12.26923215	13.70131492	13.67655622	13.56554371	15.23126165
Drap1	20.06354116	19.54301208	19.88195355	19.34420565	19.266169	19.51769529	19.27431646	19.20368777	19.68781805	20.36504265	19.65908472	18.8645012	19.84259891	20.81140615	20.62544439	20.36507373
Drg1	19.0725767	19.04858059	19.09200388	19.06406068	17.4100714	17.35055331	16.84584168	16.93768224	20.08335675	19.01761687	20.10065419	20.07461915	18.48508802	18.38387	19.24243267	19.74339221
Drg2	17.34265808	17.28565834	16.92914095	17.70439787	15.67868487	15.85199986	15.78116889	15.54450336	17.65440491	17.17283831	17.67507337	17.43470869	18.72275669	17.7545059	15.37239866	15.50861676
Dsn1	18.77923122	18.59118855	18.72157972	18.83152226	17.8052696	18.00163356	18.10770145	17.8882076	19.92159802	20.09834588	19.99704353	19.99640423	20.0267059	20.05640496	20.27003465	20.08779202
Dstn	17.21199957	16.81709491	16.80854737	16.93893503	14.71331579	15.13809866	14.74307752	14.73027232	16.57396319	20.44655484	20.83945551	21.35196121	20.90780524	20.46057855	20.19565179	20.19079193
Dtl	14.84599839	15.35676336	15.28958397	15.29104482	14.77615471	14.42652869	14.13627661	14.38060005	16.66191983	15.62329481	16.97538398	16.91929997	15.00799747	15.41845529	15.32126171	15.62438784
Dtx3l	18.37675122	18.74070336	18.54861968	18.3086374	17.19048895	17.08195965	16.84624239	17.19608195	18.34493478	18.49814048	18.05301802	18.13609316	18.43898699	18.42195615	18.71702709	18.52347816
Dut	17.5516492	17.85514029	17.72014461	17.44975789	16.14559454	15.98313333	15.77421727	15.76450658	17.8000931	17.85037946	17.11218314	17.42945882	18.294849	17.85571991	18.10779054	16.89641602
Dync1h1	18.55086237	18.67681958	18.491018	17.90674084	16.68313247	16.6628798	16.57195387	16.55651007	18.7769005	19.17838703	19.02878462	18.56507617	19.56598771	19.56181046	19.78874263	19.3631689
Dync1li1	14.58316294	13.96219547	14.7615553	14.43252676	13.28047237	13.57632355	14.07366536	13.81976272	13.35009131	13.87795638	13.07268572	13.71059001	13.84218071	14.16489914	13.59294272	13.9562592
Dync1li2	16.14464942	16.0805915	16.10232234	15.59504335	14.44657213	14.26587472	14.12637627	14.27174456	15.69786328	15.15068609	15.58220813	16.74661731	15.97077573	15.2261131	14.83632704	14.79342427
Dynlrb1	12.25315498	13.39086308	14.13081862	13.20530888	12.50268628	12.28664592	11.33034529	13.08482234	15.32161428	14.21926839	16.35495281	16.2438412	15.05221529	14.15500072	15.03789479	15.12108928
Dynlt1	15.67075086	15.57012608	15.26989456	14.86644395	13.96508129	13.87345218	13.95653839	13.96506386	14.8476409	14.26145164	14.50241841	15.52677304	13.46113237	13.8269618	13.14148167	13.61049855
E2f3	14.45449539	14.53518198	14.01325016	14.45541264	12.83418602	13.42299198	12.73892656	13.69355414	12.52888782	14.17174284	13.47606863	13.62168374	12.22587537	13.72942063	13.90051053	13.91397478
Ebna1bp2	14.78501593	14.69824058	15.52047809	15.44549216	13.99413473	13.91621678	13.76988525	14.25748221	15.92671769	14.13090613	15.39929614	16.25044597	16.08267965	14.78661443	15.31572786	16.04277993
Ebp	15.37794616	15.98311421	15.98424278	17.1083338	14.62207487	14.52716885	16.17267494	15.0122832	15.59406106	15.74159851	16.21122946	15.66540271	15.93308363	15.99643341	15.45716508	15.5505981
Ecd	24.51400044	24.52902982	24.60955659	25.50706674	22.98724919	22.96476079	23.02916069	22.81307075	24.03169016	24.24906593	23.76593098	24.18900962	24.88253278	24.75741651	24.07366418	24.43030957
Ech1	19.85460309	19.66181167	20.03228989	20.15407885	18.9072445	19.03580855	19.02781725	18.76331449	19.92409842	19.91244378	19.72045093	19.41861501	20.40871143	20.29475947	20.69281838	20.63281715
Echs1	20.18227877	20.04379342	20.13027662	20.58938886	18.72882103	18.76263627	18.6244178	18.44529315	21.10198822	20.71978415	21.07559706	21.3052869	21.95518846	21.55616014	21.63486548	21.57624084
Eci1	22.94077171	22.81450797	22.8997267	23.11180231	21.28686587	21.25224807	21.32534988	20.75306708	22.11499479	21.9424435	21.84835985	22.24365144	22.96934302	22.46690803	22.01550223	22.2022857
Eci2	14.36366955	15.31847732	15.73738694	14.49103707	13.30748021	12.42030369	12.37149728	13.66907729	14.69895825	15.14382597	15.43706434	15.34739803	14.87440781	14.613739	14.1090818	14.94563714
Ecm29	16.78132695	16.4605936	16.17702219	17.26003482	15.97935138	16.0080909	15.34037594	15.32645096	19.34054103	19.89595546	19.16918451	18.97009805	19.34737048	20.02714898	20.23853107	20.05632779
Ecsit	14.81913263	14.9431862	14.17799533	14.00515823	13.04106002	12.98434569	13.09390791	13.18380699	15.36171429	14.7128545	15.21165932	15.01110798	15.93607866	14.82655723	15.98224719	15.37655968
Ect2	18.94542598	18.7776917	18.9404061	18.64224053	17.38730902	17.31325089	17.314194	17.3522796	19.19425257	18.8617928	19.25281153	19.10024263	19.06916038	18.85400143	19.09372989	19.1312595
Edc3	19.1564231	19.23948368	19.44163375	19.48869223	17.86607681	17.75047465	17.57799581	17.67495276	19.5901195	19.34751166	19.46964162	19.26417766	18.90633047	18.92823468	18.77965949	18.82040242
Edc4	17.84705142	18.01792452	17.96744801	17.6213035	16.22156938	16.73065748	16.67861071	16.62736096	18.82698166	18.72551732	18.67130811	18.39815158	18.59942545	18.74012337	18.75725432	18.55364763
Eed	17.20259593	16.05484811	15.94639257	17.20976798	16.18134701	16.54087127	16.66409631	15.73009104	16.40852423	16.02609187	16.88682219	17.60505885	15.50730982	17.63470766	16.59451467	15.81698116
Eef1a1	17.93959769	17.93988576	17.82089605	18.04114777	15.77891453	16.34871055	16.46410688	15.64254883	17.13304587	17.27695778	16.94049482	16.54098287	17.36575462	17.53155689	16.71741741	16.98482181
Eef1b	14.94255998	14.8693122	15.49873354	14.99403193	13.74205929	12.85271211	13.81605176	14.08052381	15.36374927	15.00879624	15.22887659	16.30681724	13.69448635	14.7207174	14.99277878	15.35740971
Eef1g	16.50980833	16.66159219	16.12903355	16.88108097	12.72954001	12.69755852	12.75788582	13.54924988	17.85207023	17.12336273	17.9514297	17.70381443	17.5948	17.0279536	17.37226221	17.67638445
Eef2	17.8125628	17.81553935	17.74999057	16.93018402	15.42654006	15.93614654	15.74278764	15.34390489	17.72263827	17.22325751	16.69262171	16.8827806	17.78433574	17.61786265	18.01298629	18.11602408
Eefsec	15.61452135	16.66943683	16.02481302	15.47204425	15.39240659	15.36417453	15.20274936	14.93884133	15.58965779	15.34856353	14.99330458	14.72044194	16.0387033	16.30253153	15.55771643	15.87072432
Efhd2	16.75533696	16.9719511	17.02711164	17.3615306	15.39782315	15.35004651	15.42240643	15.43674494	17.6858046	16.66014359	17.27579649	17.94217294	16.96303763	16.37710971	17.07611693	16.39718438
Eftud1	14.55831077	13.79900611	13.97137384	14.63987971	14.35781041	14.48595443	13.3621111	14.03921496	14.58450411	13.95009677	14.42370951	14.73518267	14.74008388	14.83877912	14.93169705	15.79640272
Eftud2	20.30141187	20.30302184	20.24932445	20.35040806	18.60518569	18.6180111	18.85323406	18.55296898	20.68626426	20.7469777	20.86830399	20.76418519	21.07846268	20.88687176	20.70110135	20.97183779
Ehd1	20.1346928	19.82068853	19.72997069	19.51012047	19.04254531	19.12540668	19.29000019	18.85041499	20.31753044	20.86849682	20.37159548	19.91760036	20.69030456	20.90079165	21.09401884	20.82192703
Ehd4	19.09575227	19.01170472	19.00100498	19.16180627	17.22072603	17.38389737	17.44294474	17.22268837	20.14231438	19.06979548	19.7430966	19.54180532	20.33411386	19.90412732	18.75190029	19.45893917
Eif1ad	18.97774505	18.98308452	19.18330257	19.3995572	17.20078513	17.25992432	17.29382662	17.01016263	19.8644223	19.43403509	20.01861411	20.72752086	19.96607132	19.67092366	19.48642709	19.25743728
Eif2a	19.47482142	19.2300226	19.25461899	19.33246081	17.47989069	17.18580917	17.25788759	17.33890719	20.34064317	19.71057289	20.5628444	20.40033091	20.10185103	19.6791351	19.63659183	19.86466472
Eif2ak2	19.05015314	19.01684353	18.88968671	19.05848191	17.4819598	17.57154269	17.56140712	17.21120586	19.28217221	19.01179196	18.93557899	19.51399074	19.58695135	19.62107672	19.16219955	18.91897183
Eif2b1	20.08873258	20.20664948	19.91701716	19.87257651	18.74341252	18.77524705	18.81149547	18.51878626	19.60963658	19.70009798	19.53737694	19.81773901	20.16178722	20.0678595	20.15816566	19.69596997
Eif2b2	19.53661501	19.5132675	19.29031858	19.80761768	17.47823327	17.3329337	17.57955222	16.96917925	19.4552274	19.16315034	19.25999373	19.17957115	19.62873854	19.07335288	19.51691778	19.31318233
Eif2b3	20.22068519	19.72508156	20.02651391	20.26346968	18.08390931	17.98758912	17.99066751	18.05201923	20.78619902	20.23071045	20.57456243	21.22007996	19.7551856	19.03681541	19.35878654	19.64901991
Eif2b4	18.34997806	18.17191246	18.51698334	18.31669076	17.14071657	17.24696663	16.80170838	16.96092829	19.63050163	19.61821918	19.99368617	19.80108518	19.66585812	19.90233813	20.20646523	20.62025172
Eif2d	19.99123041	20.2138668	20.4245833	20.5908093	18.35968915	18.1257498	18.11610899	18.53805265	18.85332798	18.14908203	18.78284611	18.26388372	18.70733642	18.72267786	18.56931675	18.66940472
Eif2s1	19.86716435	19.98619682	19.48555185	19.85008314	18.76729062	18.6638081	18.78142863	18.58665518	19.75351293	19.43634389	19.76515298	19.57083824	19.94960893	19.79792295	19.5956586	19.73253059
Eif2s2	18.58880335	18.56796324	18.49750752	18.38992093	17.4010423	17.23682867	17.20490094	17.12186525	18.5737958	18.90554764	18.78808086	18.61446206	17.92899989	18.82636348	18.10105358	18.44314208
Eif2s3x	19.53209142	19.58225135	19.80639346	19.75220414	18.12310509	18.42344021	18.55312879	17.76623781	19.36249839	19.81470998	18.76572254	18.80036023	19.61031246	19.9608886	20.35777777	19.95535174
Eif3a	18.61280967	18.38315959	18.48745126	19.03560095	15.88649535	15.21302294	15.50159603	15.47992559	19.71319591	19.3681751	19.39820402	20.00431116	19.51472793	18.75443683	18.9381915	18.96811138
Eif3b	19.87980793	19.72874154	19.86192141	19.48181846	17.90116161	17.84138026	17.67932434	17.47591288	19.07976263	19.02101568	19.35004427	19.50750647	18.14022497	18.1968633	18.22654298	18.04491426
Eif3c	24.56614497	24.59222701	24.54484864	24.47917982	22.47372867	22.4016397	22.42437386	22.25288659	24.38347394	24.30332231	24.26854677	24.21598122	24.34848173	24.21151916	24.03682991	23.96010418
Eif3d	17.23110346	17.12439598	16.80292996	16.83494355	14.28424742	14.71143837	14.74578232	14.00195836	14.18820833	15.89892023	15.09823212	14.23336772	16.15322703	16.1903192	16.04312914	15.57391726
Eif3e	20.56927245	20.60808895	20.33138997	20.80588082	19.25693488	19.41903412	19.56227041	19.06974604	20.76981966	20.91861552	20.91494266	20.77402121	21.35808447	21.30560407	20.80559524	20.95933127
Eif3f	15.48863784	13.60784238	15.06777538	14.73238332	12.82465224	12.28035905	11.57109712	13.32415346	17.88237047	17.07117401	17.91117489	18.09317095	16.90747181	17.44071186	16.56830098	17.2061447
Eif3g	17.35397965	17.62546386	17.75206337	17.66037051	16.16435477	16.09766796	16.07373298	15.97814269	18.52204901	18.01275662	19.05197745	17.96192588	18.27428779	18.29518393	18.39357044	18.7916343
Eif3h	12.91261034	12.74014541	13.2844625	12.52969685	11.81900271	12.01738177	11.67457436	12.42392157	13.00782344	13.03909652	12.53829508	13.97605536	13.50455114	13.222662	14.11108442	13.74797769
Eif3i	20.49376662	20.15780882	20.30751123	20.2838598	18.84477072	18.66299199	18.62760007	18.86180657	21.67740996	21.3347272	21.65507733	21.38663785	21.43063769	21.26361037	21.28344788	21.26596436
Eif3j1	17.6536044	17.06922437	17.30887698	17.44176888	16.07666604	16.38464843	16.48960858	16.65259921	19.51733581	19.1707888	19.92587601	19.72838623	18.6288188	18.41711649	18.69904365	18.92504122
Eif3k	23.00557399	24.10209046	23.32040938	23.0647332	22.38102874	22.21614838	22.02466974	22.25056376	22.02668996	22.17332149	22.2528958	22.35270164	19.1117516	18.95292866	17.85657269	19.34423058
Eif3l	15.07403948	14.8596438	15.05907067	14.38485035	13.41627311	13.70901061	13.70930602	13.91844729	16.73903847	16.52366084	17.07503317	16.57832478	16.52661839	16.2373888	16.63372918	16.2807139
Eif3m	20.42074724	20.53855646	20.15637844	19.72285074	18.83306625	19.01221138	18.96236375	18.40080585	19.59926972	19.71794323	19.48644707	19.03493049	19.93723694	20.55756158	20.329432	20.46552055
Eif4a1	20.21968087	20.35757976	20.32611764	20.58626688	19.43097466	19.54773853	19.3897072	19.56960855	20.70288653	21.09920773	20.68655798	20.72248194	21.13147956	21.50875441	21.14706935	21.40857718
Eif4a2	17.51975606	17.75997029	17.57253035	17.0739871	16.13322876	16.22704242	16.24020339	16.36551885	18.66714587	19.22778896	18.91791622	18.69708189	17.55894147	17.94516187	18.5165356	18.42637421
Eif4a3	16.21946561	16.43223921	16.10964551	16.30267018	15.45624085	15.39202217	15.08508093	14.38190465	13.88560564	15.09243041	12.82140086	15.2315215	14.65193409	15.75402714	14.21597875	14.80584222
Eif4b	16.67753859	17.41161972	17.51415382	16.69273084	15.63676892	15.45013419	14.8764365	16.27818867	18.31396232	18.73270394	18.01128629	16.64515332	18.03004576	17.51037791	17.10205186	17.57727452
Eif4e	18.983555	19.17636964	19.06958653	19.04863815	17.32347291	17.30618559	17.5544459	17.27262791	18.64767044	18.60197801	18.74552884	18.98636939	18.72908401	18.50385257	18.76971805	18.73359407
Eif4g3	15.21247744	15.70678361	14.84918599	13.54378253	13.16804181	13.27569611	13.02535328	13.35426247	15.59807518	16.10899696	15.76154394	19.10278679	17.57223742	14.73344313	15.61358766	15.79545097
Eif4h	15.12726322	15.70758585	14.84136161	14.14431975	12.5610048	13.82164975	12.56500214	12.03922899	14.51773394	14.42149638	14.83276175	15.88370854	15.48942865	15.35089786	15.38411915	15.16863037
Eif5	16.17870253	16.35661734	16.67265682	16.32035947	15.07866595	14.28361072	14.86238608	15.2367075	15.89133558	15.63665005	16.23633374	17.26149845	16.68730853	16.10834176	16.63433746	16.01341338
Eif5a	16.48815237	16.95198182	16.60741254	16.69337744	15.24449506	15.11950709	15.48709282	14.85857283	18.27115829	18.87769785	18.64681274	18.22967255	18.68825665	18.53470112	18.27825615	18.67644281
Eif5b	14.58043654	15.27862932	15.75269681	15.32211825	13.0349848	13.28544355	12.79319984	13.16685352	17.25651413	15.92355507	17.2709011	17.19640978	17.61957894	17.06425172	17.20405352	16.93488598
Eif6	16.6374888	16.67387695	16.75335822	16.63527575	15.10977458	14.93535835	14.49195316	14.72967471	16.72854866	17.06130388	16.01680482	15.39646146	17.03802826	17.27283107	17.5069789	17.10668734
Elavl1	18.20212257	18.07772495	17.46590508	18.24789102	16.8757856	17.26923166	17.35175304	17.06827697	18.05465317	18.53530754	18.20799664	17.94617429	18.55195595	18.24246259	18.93950748	18.36436908
Elf1	15.53200365	16.57368333	16.06748286	16.45609394	14.13180428	14.65026046	14.69809597	13.639986	18.94090182	18.66207948	19.06270988	18.69578617	18.96689011	18.82741493	19.7181514	19.25633937
Elf2	15.18904092	15.31336375	13.33319182	14.50619368	13.33917519	13.49159826	13.92766473	13.92063323	16.94285757	17.45136251	17.09345048	18.29965466	16.57655937	17.63031991	17.22563585	16.69717393
Elf4	19.2259928	19.25767405	19.21870764	19.4017169	17.99723655	17.42760668	18.20631907	17.91595874	19.61739789	20.21654429	19.66767692	19.37685945	20.30177131	20.46573169	20.27723774	20.45007512
Elmo1	16.62431302	15.88941479	16.38296598	16.81120116	15.52474848	14.99520158	15.65427327	15.22488219	16.07499567	15.44576131	15.39790476	15.54069685	16.55954547	15.37112613	16.88362098	15.855872
Elovl1	18.05767331	18.1831749	18.10300467	18.15332369	16.6835221	17.0799127	17.22954465	16.24520729	18.27111901	18.92899295	18.77707449	18.06374058	18.30849176	17.9426525	18.74346729	18.71844029
Elp2	17.77968483	17.91127007	17.91568495	17.55434893	16.34067485	16.22295051	16.16235519	15.99841379	17.77847895	17.19908106	18.17450838	18.5503357	17.92344572	17.446987	17.94114278	17.7061855
Elp3	15.99490487	13.56704966	15.81040315	12.94735921	11.21335188	15.21090261	15.30815922	14.88419252	14.00655151	14.58473659	15.38192022	12.78803584	16.14013775	16.27156442	14.19527139	14.80839465
Emb	15.13492071	14.48129623	15.01261691	14.76200495	12.5349332	12.18870404	11.68393065	13.06159163	16.26512999	15.70976386	17.11887324	17.18273614	15.55849518	15.40154461	16.22298343	16.64054539
Emc1	25.51302605	25.52036811	25.4701247	25.46935531	23.89992436	23.65743254	23.53515204	23.48768674	25.7934929	25.76903988	25.65008302	25.26463719	25.82444138	26.14805788	26.17306006	25.88405494
Emc10	16.05379752	16.31637227	15.76200651	16.27623296	15.26946576	15.10635935	15.2991401	14.05903212	15.29941376	15.96787477	15.34940981	14.70114746	16.13538988	15.66449831	17.05454223	16.29069731
Emc2	18.33729207	17.98395935	17.99334718	17.76448372	17.43310417	17.32328083	17.17994456	16.79011246	17.59827208	17.00350227	16.87233487	17.81810707	17.58624629	18.56660864	18.57167311	18.64358649
Emc3	15.97228061	15.92855851	16.10844754	16.33956291	14.39292363	14.2440159	13.91968373	14.61859727	16.9429562	16.09487458	16.30477509	16.90492857	15.65730915	15.35220485	15.99993367	15.01450347
Emc4	12.68434273	12.51682377	13.04127057	11.90803492	11.97731577	11.69096038	11.71274084	12.36519758	13.01530238	13.75330154	12.32682996	12.58078005	13.28004721	13.99538878	13.6547711	13.65569177
Emc7	15.12377999	14.45802936	14.32138106	14.3439748	14.42301578	13.80995971	13.183817	13.89157282	16.91366308	16.59618592	16.5777588	17.88195186	14.49749761	16.83816892	17.06299587	16.40452461
Emc8	18.03478668	18.03234038	18.18791458	18.2193805	16.79459702	16.6263773	16.72288568	16.57326151	17.71075423	17.00112355	17.74769675	18.47176463	17.98430078	17.69314718	17.38091234	17.23896545
Emd	14.84211932	15.0650789	15.17975928	15.25966844	14.01449932	14.19725097	14.32298712	13.57702364	15.13346564	14.79614873	12.60485473	14.06131612	15.90584485	15.23285073	15.52836121	15.05319717
Emg1	16.97636418	15.95325596	16.86049364	16.52422008	14.4431778	15.90120701	14.73058237	14.21967781	17.40981754	18.35409879	16.5974056	14.99838372	15.63273686	16.87990333	17.08074127	17.20207403
Eml4	16.96504598	16.9792111	17.11139441	17.29740114	15.23602003	14.96797106	15.05021645	15.03988678	19.01010882	18.53763298	18.74988935	18.7392845	18.37531776	18.00334732	17.64514278	18.44515268
Endog	13.78137797	13.6861225	13.91180286	14.00273201	12.73496351	11.11405607	11.31408807	12.6583775	14.88356305	14.11657405	15.40917663	16.00862949	14.14888531	13.55526818	14.17372004	14.77255688
Eno1	14.41134616	14.16407291	13.67280341	13.19591459	11.64974994	11.63408861	11.37379902	11.97325763	13.69352135	13.73381165	13.52132496	13.38363508	13.70075151	13.51463431	13.956655	13.821923
Eno3	15.26459416	14.34043475	13.73566821	15.02609913	13.81928312	14.02882844	14.41105578	14.40154778	17.40230482	16.66954062	17.50341245	17.81967824	17.52714295	17.3658255	17.46455752	16.98775244
Eny2	21.73038074	21.68423368	21.58558046	22.18320224	20.82374675	20.96839404	20.98739577	20.59623824	22.61392208	22.50131667	22.46817122	22.3574896	22.76362191	22.57884003	22.83947402	22.76872357
Ep300	15.45194186	16.02876539	16.15130908	16.00934071	15.5452099	15.13583385	15.53107885	15.11881603	14.06027805	14.85700326	15.33113656	14.52209929	14.84411514	15.40645326	14.22491912	14.75673227
Ep400	13.24967239	13.18782936	13.52008495	11.98875813	11.76411708	11.19725741	11.30711018	12.11610958	15.27106391	15.14082631	15.13263977	16.54547844	15.66427941	15.7511098	14.23949554	15.37676607
Epn1	17.50716756	17.65179573	17.72135978	17.86652062	14.92227954	13.85821705	14.65883489	14.92354412	18.04494452	18.88190974	18.36485652	17.62239083	17.7696156	18.38622236	18.02471326	17.88634443
Eprs	19.11456874	19.04078714	19.17617326	19.23771617	17.30913258	17.60772424	17.4834602	17.3652544	18.43513918	19.28217988	18.79457639	18.76265697	18.8761424	19.52003545	18.72241323	18.51033032
Eps15l1	18.24008051	17.85459715	17.74695277	17.57800124	16.83190108	17.29929562	16.98146234	16.92295159	18.57548277	18.99802453	18.47999714	18.26842326	18.85137008	18.8254351	18.97827352	18.87557322
Epsti1	18.73844092	18.60412803	18.87396323	18.82577001	17.32608593	16.88193077	17.29331907	17.25699749	19.12145203	18.8389863	18.53309471	18.76628267	18.85908326	18.92748498	17.84084741	18.7009981
Erap1	14.26956816	14.12890631	14.77661718	14.79926742	13.84660389	13.97642236	14.53512484	13.97926869	16.20635782	16.2601477	16.37395637	16.47918165	15.6992515	16.62063801	16.6182686	15.96337527
Erbb2ip	18.81025252	18.74504702	18.90768766	19.04633925	16.6866652	16.25893453	16.39218373	16.67177018	20.9612939	20.16106409	20.93142062	21.45013262	20.17577162	19.21222398	19.42550324	19.76835143
Ercc3	14.55535864	14.62328846	14.3619188	14.71771115	12.29455808	12.5017981	12.60777495	12.66617965	14.9134674	14.95751002	14.63436138	14.63654596	14.29671631	15.15245326	14.99591162	13.81747987
Ergic1	19.11866917	19.01909106	19.03275392	19.12665788	17.61983787	17.51377957	17.63647437	17.58589623	20.11017525	19.8796081	20.4578547	20.1345998	19.93072942	19.83980954	19.90090132	19.80258443
Erh	17.99594164	17.55411023	18.17844096	17.2273685	15.15724473	15.25489621	15.19338793	15.76183679	18.7290848	18.80825164	19.14048656	19.00782932	18.88711397	18.62674829	19.12477418	18.72223523
Eri1	17.82780255	17.71491841	17.24903508	17.68679434	16.16928518	16.1852504	16.35692913	15.85104672	18.53999412	18.86990469	18.79645122	18.50242433	19.040834	19.05694106	18.96470266	18.80386936
Ermp1	15.75468682	15.80263256	16.23416045	16.29765332	13.53696426	13.4468954	13.91771623	13.90890125	17.63609827	18.19957394	18.05792862	17.8427461	18.46066259	18.08660387	17.53476956	18.17556187
Ero1l	17.67348713	18.03732657	17.77281821	18.18240274	16.6467064	16.74036157	16.79485527	16.38957943	17.57866308	17.5922581	17.67831212	17.42111947	18.36563139	18.24746188	18.10393389	18.23169414
Erp29	16.28084178	16.56246352	16.49364296	16.63423525	15.20862707	15.46500617	15.56794432	15.10854268	16.49274494	17.22865714	14.96854396	15.15564003	15.86843321	16.18314759	16.12978592	16.04550872
Erp44	17.31459904	17.061589	17.24881762	17.13843237	15.62533264	16.12826515	15.59055934	15.77745149	17.35971662	16.66641507	17.52557126	17.74568982	16.09914022	15.82857072	15.99438906	17.17602293
Esd	18.56845154	18.76310258	18.82287365	18.91994169	16.69819101	16.34255644	16.6664499	17.13050924	19.61835547	19.57105536	19.27538264	19.11453589	18.86533226	18.19676758	18.4223964	18.52731792
Esf1	19.14979481	18.46193779	19.08866644	19.73424975	17.86290471	17.98835487	18.13521024	17.6539582	18.6250114	19.29030094	18.37196053	18.18813309	18.33752142	18.79040438	18.29520053	18.34098001
Esyt1	14.54048094	14.53554346	13.93745001	14.85633797	13.37286732	13.51953106	13.76168986	13.08463541	13.72733026	14.88413213	13.85237488	14.24437569	13.29580158	14.92395801	13.1670113	13.83215379
Esyt2	15.15430905	15.45384183	15.25626406	14.88028445	14.2628425	14.41449536	14.51244322	14.23612138	13.99205793	13.67492895	12.95965603	12.47214836	14.87347073	14.09594797	14.7537946	14.51682707
Etf1	13.09808045	14.77485862	14.4412526	14.56918446	12.1906366	11.85622105	11.86645051	12.30113415	15.08233677	14.14986573	14.41929188	14.55356988	13.73767861	14.22620973	14.69709869	14.6634371
Etfa	14.98937878	15.65192421	15.84228827	15.82067632	13.88321942	13.51938678	14.1410114	14.15212838	15.97322079	15.19914889	15.71699366	15.0940234	14.69650553	15.34864799	14.66863012	15.19227564
Etfb	16.83083856	16.83225459	16.61113918	16.63000429	14.90655001	14.70393548	15.08310415	14.57439694	16.64054991	16.22504091	16.46727575	16.36895209	16.16115196	15.77828225	16.38567428	16.07618557
Etnk1	16.63797004	17.38137159	16.5164035	16.82296004	15.80085001	16.12162724	15.30201111	15.16292906	17.25722824	16.23424581	18.15783283	17.48698186	17.09370631	17.71963832	16.23102112	16.48322991
Ets1	17.15286897	17.58154567	17.44806839	17.27836889	16.15949363	16.02952472	16.02352928	15.79803878	14.78237569	15.26508027	14.5972193	15.12526332	16.29390998	15.72898664	15.98234605	16.5456762
Etv3	15.73097371	15.18863807	17.02145805	15.17934815	14.7076687	13.90203774	14.9480231	15.0825012	16.90872254	16.81618614	16.65509056	15.40578968	16.31096882	16.9624181	18.00514205	17.97102854
Eurl	14.80720097	14.90799292	15.01926167	14.22771175	13.57561053	13.91446229	14.12447933	13.44241131	14.83225122	16.11529131	13.91524157	16.23163746	14.45688966	16.89836176	15.7595121	17.12123427
Evl	15.74511429	14.90063118	14.55414294	13.83173584	14.34669588	14.51678088	14.3056718	13.8016965	14.84358908	15.13147531	14.55225264	14.79629969	15.9919777	15.89506861	16.02686237	13.85460497
Ewsr1	16.22396017	16.2804823	16.02201631	16.13174824	14.66228646	15.11127389	15.38247655	14.47948119	17.08039619	17.10265977	17.31044211	17.09673025	17.32991125	17.35528083	17.41549157	17.45871552
Exoc3	13.95498769	14.42835931	13.99168444	14.15439653	12.25290135	12.95744013	11.85917992	12.14622934	15.37613303	15.27332164	15.423232	15.22348715	16.15473837	16.2639461	16.19669642	15.91277315
Exoc4	15.43068478	16.41534806	15.45008041	16.55863063	14.92583064	15.3775687	14.88220333	14.43188514	15.80141323	17.04442377	16.72562765	17.03677866	17.19136235	17.31289717	16.50605797	16.97599404
Exoc8	14.43847909	15.17480427	14.34870826	13.76014831	14.06229893	13.73029712	13.67683943	14.34157388	14.72433771	14.61721226	14.56782362	14.86947098	15.34834132	15.76560348	15.44152627	15.1618199
Exosc1	21.54986591	21.46872429	21.43927635	21.23710006	19.33006575	19.43130783	19.53100201	19.41201954	21.35897628	21.67032241	21.03908269	20.90476123	21.17431808	21.04110052	20.98661717	20.83466036
Exosc10	16.69354169	16.28328326	16.84079053	16.07865269	14.60521555	14.20137136	13.29721366	14.23287172	15.88150906	14.36448804	15.0285938	14.29900925	15.31709172	14.2543263	14.5640986	14.45528508
Exosc2	19.5886534	19.12915704	18.82779549	19.27422403	18.16147926	18.37392825	18.47023741	17.78196992	18.54442135	19.04851169	18.96042049	18.1889929	18.27058511	18.95411835	18.90637275	18.90702387
Exosc3	16.45883073	16.48942806	15.87955019	15.52465102	15.06750267	15.16667717	14.71397558	15.06690453	16.63360014	16.02222456	17.25375925	16.32658292	17.38725122	16.95808746	17.39768797	17.33228576
Exosc4	15.21247744	14.92299153	14.94566461	14.90062632	13.66661682	13.54873702	12.30283211	13.67018113	15.51078121	15.75039595	15.54983679	14.87766114	15.82877719	14.63243073	15.49502808	15.74310104
Exosc5	15.64428796	15.7157593	15.62706935	15.66815328	14.83410449	14.41474748	15.20388686	14.78512391	16.20428559	16.17692135	15.39592759	15.4730861	15.69054329	14.1352855	16.19944884	15.8118004
Exosc7	20.09963747	19.67037541	19.47954113	19.7628845	18.36240594	18.96837547	18.98379596	18.51544685	19.92833918	20.1113919	19.10492738	19.05305652	18.86660825	19.20562696	19.4483466	19.47549552
Exosc9	14.70779025	14.45344541	13.12912435	13.94150339	14.2378212	13.71421995	14.24105209	13.83432142	14.1783892	13.7223882	13.93228287	13.51970618	13.81042945	14.89753427	13.93393539	14.38076046
Ext2	14.20087627	13.93882755	14.04645807	14.30306828	13.25282002	13.72505178	13.95710515	14.24271849	14.46442033	15.15960544	15.22371775	16.25720805	15.36182389	15.90831681	14.74799166	14.85021731
Extl2	14.43842384	14.34072437	13.63456533	14.66282344	13.29199681	13.08993735	13.4725474	13.298892	15.26999499	15.50051638	15.02545812	15.49359274	15.03583564	15.31600032	15.43997542	15.50971504
Ezh2	13.66200306	13.77667243	13.88720117	13.63854283	12.58127074	12.67642691	12.57382769	12.75920099	17.27723745	17.89064965	17.40764454	16.85624123	17.69654682	17.48741288	17.37891113	17.70556946
Ezr	14.9696905	14.35750521	14.1347781	15.53832655	14.02392171	14.57926184	14.91603696	13.77495213	14.47362596	15.15579698	12.52048775	14.26945406	15.07576247	15.32625751	15.24837855	15.53203204
Faah	19.51278834	19.71554185	19.41122993	19.87743436	16.84165582	16.41133003	16.72601658	16.25191173	20.73378685	20.91262378	20.87042938	20.46151163	21.51262658	21.67507828	21.73653668	21.21348799
Fabp5	15.17332408	15.54756038	15.23468461	16.38931461	13.74233551	13.98739082	13.80374038	13.89306804	16.59118342	16.8018007	16.28466158	16.21494628	15.07535504	15.41595761	15.78436993	16.25813074
Faf1	17.14048317	17.89625401	17.29551679	18.23389812	16.05514787	16.19708148	16.50745327	16.19528212	17.41508881	17.36049148	16.71153331	17.81392484	16.87650908	18.02324038	17.65085538	17.25439818
Faf2	15.81731977	14.28273238	13.52827854	15.41092799	13.71955497	13.42376306	12.96340667	14.25380542	16.05226212	16.39385447	16.7127071	16.18909979	16.0780775	15.75667889	16.8867228	16.99146353
Faim	17.53695234	17.88622663	17.49209256	18.050125	16.4994769	16.74391631	16.7363124	16.27640687	17.31575671	18.32259716	17.05657684	16.54063648	18.19875575	18.47177628	18.28535164	17.53721253
Fam107b	12.35945916	12.53129481	12.40046313	11.76253788	11.70494571	11.50068436	11.54686068	12.10606687	14.3978789	14.59252458	14.68845103	13.60867038	12.65539592	14.16094792	14.29773875	14.35940554
Fam111a	17.53142647	17.11505376	16.92608428	17.27141755	16.61654325	17.02405826	17.05320745	16.85976828	15.94093797	17.13660986	16.61992958	16.13240343	16.76923518	17.37334921	16.79362703	16.98482181
FAM120A	17.10489564	17.39423486	17.2586788	16.34188923	13.07039832	13.77079941	13.82098263	14.01731807	15.09829529	14.91904249	16.33625807	16.62070889	14.11727843	15.18413244	15.02991419	14.91862747
Fam134b	18.79886568	18.89146391	18.98850769	18.96347882	16.34371212	16.23541122	16.4794995	16.53600169	19.5542673	19.66642413	19.62539395	19.4750939	19.77272545	19.96091678	20.21777565	19.65895375
Fam134c	17.53168547	17.50733047	17.57500434	17.64759681	16.23749648	16.79710529	16.77654695	16.40682453	17.62292237	18.73326524	17.21197258	16.85512734	18.20676069	18.69366763	18.52651319	18.21572689
Fam136a	16.75400567	17.13254349	15.84269177	17.30822535	15.58547464	16.2005726	16.07621962	14.51340668	16.68203265	17.6767492	16.98708741	15.81560723	17.20325138	17.66837123	16.84937856	17.48806767
Fam162a	13.93812694	12.43749576	13.61930476	14.22335514	12.88114125	12.7827904	12.84812665	13.01240547	14.97213581	15.68836933	13.00929295	14.60140089	15.87667961	16.26770561	15.70679913	15.68805924
Fam175b	15.38524515	15.18186477	15.4932611	14.80763124	12.7383371	13.21815903	12.63218057	13.24523509	17.42012835	16.02213976	18.22556106	18.00063845	16.62485245	16.31129392	16.76889136	16.0734718
Fam177a1	16.8678244	16.13778073	17.00815815	16.48272545	16.21871848	16.20652179	16.07223893	16.18606998	17.24767766	17.14753536	16.90211558	17.01197711	17.7252896	17.67002707	17.40409801	17.62547473
Fam192a	13.10957677	13.96074265	13.94847194	13.42604025	11.98115938	11.09468366	12.29891984	11.85855181	13.7312922	13.04184298	12.99599313	13.83457654	13.49670176	12.12033857	12.89541216	12.98906638
Fam207a	16.96341496	17.29604333	17.01648495	17.30230328	13.78882986	13.66475423	14.11309346	13.84418288	17.22895111	17.137393	16.83992802	17.68619254	17.87588776	17.29560668	17.07293294	16.72249873
Fam21	18.8485689	19.00807873	18.74180909	18.6346857	16.91375798	16.6801654	16.00883064	16.71980527	18.53532431	19.44295787	19.48197943	19.28230464	19.28534741	18.79477469	18.57194685	19.02844222
Fam32a	17.9405733	17.66424649	17.74964481	18.0971268	16.73332658	16.5979223	16.74723763	16.63394588	18.35275144	18.30597522	18.57644273	18.7530544	18.65137458	18.23493102	18.35292237	18.3580238
Fam46a	18.41229677	18.38859746	18.50783495	18.79213908	16.20684125	16.08791091	16.22403582	16.13017365	17.96264205	17.37981341	17.67182733	19.44173025	18.00610816	17.61200268	17.02185952	16.69557542
Fam49b	21.32182156	21.4329408	21.63094932	21.96633816	20.28094095	20.3568364	20.4825093	20.33272116	21.79583201	22.53801387	22.26590963	22.32370517	22.43578497	22.73101833	22.13712965	21.96288582
Fam50a	19.17923022	18.76736018	19.20476182	19.31700049	17.87673144	17.87042874	17.76889861	17.83472729	19.38976376	19.13486771	19.79480699	19.87438674	19.69214336	19.11639503	19.22892104	18.76832405
Fam64a	17.11205774	16.59915385	16.35888765	16.61413543	15.60104263	16.02743365	15.98798445	15.75740406	16.98408555	17.53882464	17.41320913	17.24489129	17.84475018	18.10824138	17.93621791	17.84653975
Fam76b	14.82457555	14.65464366	15.27822883	15.39371376	12.72554047	12.43292096	11.72020104	12.59138885	15.04679959	15.31251213	14.98693027	16.07551454	14.63480067	14.97551551	14.44815614	14.67450422
Fam96a	16.10890545	15.97687241	15.77004478	15.72939173	14.10902968	14.16611689	15.42142887	14.10854579	16.45035426	16.76049387	16.44736692	15.58422158	17.34238162	17.09239149	16.73434334	16.33334327
Fam98b	14.38864877	13.57958434	13.49191754	14.48303605	12.09423755	12.98961503	12.84661262	13.13772699	13.59431965	15.04129489	12.49465166	14.22192949	13.0430388	12.70461449	13.35066328	13.34340758
Fanci	16.11738566	15.908352	15.86174358	16.37641446	14.24044724	14.31077151	14.62840477	14.76992468	15.60227801	14.86301301	14.50425498	14.97635494	15.17245844	13.34221861	14.20071976	14.97773984
Far1	15.30373007	15.03530197	13.98485892	15.55355815	12.64854281	12.40905552	11.83658258	12.22113893	14.21407057	14.05718225	13.66677648	13.47151253	13.80011047	14.29354363	14.39854414	13.88399039
Farsa	14.41752585	14.7789863	13.90099434	14.42770222	13.13941886	12.73829551	12.48723585	13.28944568	15.25599468	13.6664656	14.62003492	14.97282173	14.78628982	13.63897103	13.93038707	14.13108633
Farsb	21.68874562	21.45583085	21.8220485	21.6021393	17.76519559	17.54037508	17.46476883	17.6013788	21.25853512	20.94662494	21.31511817	20.81382335	20.19738491	20.06366656	19.98563697	20.2380628
Fasn	14.98416488	15.33927001	15.57656979	14.91716691	13.23198958	12.82694525	12.96389017	13.80646508	13.72230962	13.23751199	13.59046273	13.7671665	13.08541567	12.73159041	13.5637067	13.65807489
Fau	19.07291042	19.11701034	18.80555073	19.07583031	18.38616923	18.06759532	18.5742832	18.44879876	19.07709133	19.73877779	18.95512776	19.07879877	19.28762082	19.40993672	19.27592034	19.50323216
Fbl	18.6241638	18.8001677	18.60318052	18.58831696	15.41387962	15.3204372	15.13852646	15.34228625	20.48877871	19.98005344	20.69160393	20.88505713	19.80733145	19.76805158	19.57338148	19.79357878
Fbll1	17.28429366	16.95123688	16.85114135	16.48041131	15.88477608	16.75103802	16.31885029	15.93420814	14.84396942	16.69064509	15.26743334	16.83004463	14.47481575	15.49555787	16.65004263	16.67639348
Fbxo21	18.50109184	18.66722231	18.82283713	18.77433062	17.74438857	17.43804398	17.10590915	17.59635346	19.75870541	19.48658302	19.34615139	18.9667357	19.49147152	18.89032345	18.91511649	19.44934274
Fbxo28	13.06245788	13.48812063	13.19771939	14.08967647	12.39184634	12.44048441	13.21880855	12.58434192	13.36249797	13.80953217	13.96647584	13.43480248	12.96333988	13.49827354	13.72386718	14.02494821
Fbxo38	12.97838688	12.93690636	13.73156553	12.93022583	11.79250127	12.04656009	11.49840724	12.2194713	14.64725524	14.16868156	14.08355624	14.26963986	14.86367311	15.17564054	15.09206747	14.49683759
Fbxo5	14.29996072	14.37627434	14.51156448	14.90290507	13.11370805	12.24441019	12.25376448	13.91505704	14.74117905	13.86323659	14.83389076	15.11143932	14.37935483	13.57720077	14.84635558	14.75995331
Fbxw11	14.76812288	14.66677299	14.91980927	13.10255837	13.00636718	13.25496191	13.2388351	13.55548747	16.18598384	15.92403927	17.03935023	17.18697237	16.04911496	15.04723359	16.48607075	17.00910071
Fcho1	19.29931839	19.26559482	18.90565455	18.44130488	17.5714616	17.63203211	17.18202399	17.71733943	18.59532302	18.24460777	18.67140099	18.29102357	19.16186268	19.44787258	18.98889144	19.49529378
Fdps	15.14075613	14.22073866	14.48799005	13.34264319	13.59651431	14.16491832	14.01872262	13.73880367	14.48764978	15.55826826	12.71443465	14.10443239	14.4456899	15.07074012	14.87539095	14.40619169
Fem1c	20.66711737	19.96546962	20.34206833	20.85471663	19.43413955	19.88893502	19.75593642	19.33798417	19.54126369	20.42707158	19.57668618	19.24540678	19.74214336	20.18238565	20.04840283	20.00050016
Fen1	18.02973002	18.02318626	17.88795577	17.57956012	12.84266995	16.25628558	16.01784889	16.2177692	16.84934096	17.58777668	17.02194456	16.90175534	17.24527054	17.49765954	16.71464313	17.31802653
Fermt3	18.21017478	18.25083586	17.80907205	17.93842627	16.8182637	17.46247544	17.38053341	17.31216964	15.86386343	18.49981623	17.63477327	17.78458106	17.58493499	17.45694841	18.39839436	17.74047126
Fgfr1op2	18.03073819	18.12202615	18.03990031	18.62286996	16.8673945	16.76056829	16.72058271	16.99945448	18.68119755	18.58648142	19.19283274	18.40599063	18.47076646	18.57333405	18.66777869	18.86806875
Fh	18.75642009	18.96965423	18.75834467	19.28528136	16.78672336	16.93728317	17.16182542	17.02843075	18.62014669	18.56989833	18.69881585	18.75902213	18.0953001	17.82669315	17.99079938	18.27911437
Fhl3	18.31814529	18.55380183	18.1956915	17.47414719	16.74861776	16.3754611	16.27525507	16.7788088	19.21757585	19.07170868	19.1108295	18.08289882	19.37914752	19.7354085	19.55375176	19.85131302
Fhod1	18.99428323	19.24571074	19.19520106	19.49502776	18.00325161	17.80518468	17.96871905	18.36387106	19.65393416	19.69083628	19.63294907	19.58093348	19.13901618	19.42464258	19.09985574	18.57961749
Fignl1	17.42230615	17.26526088	17.03027811	17.63225859	14.85181327	14.81710314	14.88454619	14.95009879	17.15611701	16.73884658	16.59031009	17.49868001	16.70031429	16.83671991	16.63747965	16.41595086
Fip1l1	18.06164701	17.99707729	17.98197739	18.44800824	14.93169615	15.36216469	15.18822463	15.62185616	17.97171058	17.85578249	17.68191248	18.59864948	17.37929625	17.32526198	16.9872867	17.19350758
Fis1	18.13127786	17.98110907	17.99746248	18.06895586	15.17483215	15.09199966	15.4455752	15.76949914	18.5737321	18.08902056	18.25894904	18.6172024	18.27849729	17.92911817	18.1368726	18.10204855
Fkbp15	15.2127036	14.92850724	15.1024394	14.81439133	13.52408964	12.75872962	12.89839937	13.56148713	15.94918468	15.74163285	15.82500673	15.64033225	15.32431072	15.30871996	15.52849662	15.29135967
Fkbp1a	18.37826415	18.27441785	18.73532381	18.60096625	16.81949144	16.77242165	16.81226306	16.99851572	18.96470602	18.38745307	18.8935998	18.51570306	18.57873343	17.90728923	18.52673915	18.41138334
Fkbp2	14.39455605	14.43376066	14.52814499	14.37717327	12.96617584	12.98429342	12.98134845	13.20088388	15.40620602	13.6881351	15.02702681	14.08099346	13.77160658	14.43331799	14.05969513	13.55676473
Fkbp3	14.96223517	14.5160757	15.34332631	14.3671876	12.04771026	12.37014215	11.72810363	12.25460584	13.93083263	15.0797747	15.6716553	15.98190876	13.33701373	15.46478983	14.13841908	15.18038322
Fkbp4	12.66819664	12.79055483	12.17930034	14.49360426	11.28230825	11.14142664	10.6847579	12.24994561	12.25188501	13.52744558	14.9381109	15.17282877	12.10232562	13.09574886	13.03115405	13.23612616
Fkbp5	13.05231234	12.16384962	12.39048342	13.13539171	11.68664254	11.39210024	10.98692736	12.52897046	14.5281853	13.63606745	14.5321814	15.08739832	13.85412135	13.16927483	13.94807804	13.91905702
Fkbp8	16.79125798	17.31575011	16.83000155	17.28657303	14.49852863	14.82234647	15.01241253	14.81513075	17.18750939	16.93598449	16.1972349	15.78525872	17.13881006	16.714717	16.76948344	16.21651445
Fli1	18.15811503	18.25715121	18.04203527	18.20642536	16.99704187	16.93441155	17.30184344	17.55695232	16.62354313	16.51819939	15.69325899	16.46716167	16.50282867	16.17687218	15.71141862	16.08031005
Flii	13.86490517	15.18539362	13.32099745	14.18417787	15.36449122	15.4709869	15.95890428	16.04060122	14.15330628	14.70695796	14.41242066	14.35545296	14.37262781	15.37809902	14.99159621	14.94864837
Flna	12.78424012	14.09222228	14.11949317	13.17116773	11.86864975	12.98429342	11.8206188	13.85038488	14.5943337	14.81558975	14.13597251	14.31904005	14.59252704	15.08520852	14.92684251	14.76737124
Fmnl1	17.32442397	17.36514223	17.20672681	17.37646854	15.42309822	15.89413032	15.99628033	15.59050842	18.13317186	18.263742	17.73451101	17.7405549	17.75590945	18.30897668	18.23133413	17.90774799
Fmr1	16.07598737	15.46597326	15.60348686	15.92716468	14.4592442	14.53753599	15.04616326	14.92771866	17.38520235	16.95933549	17.64417372	17.60686762	17.37984628	16.36213061	17.26880134	16.84027547
Fnbp1	18.7729461	18.72474306	18.66822604	18.98380365	17.28348125	16.94924846	17.7609797	16.94971869	18.51546477	19.46405119	18.27266643	17.77322487	17.97986318	18.36064579	18.27294521	18.58543311
Fnbp4	17.90487885	17.65312894	17.8538686	18.3739678	16.92601924	17.39079021	17.40536805	16.91050046	19.13619254	20.12557139	19.02177166	18.28850436	18.31181033	19.19358944	19.12013932	19.24281584
Fnta	16.08845285	16.00311755	16.42293137	15.54628788	15.41662254	15.23965058	14.93671004	15.22336687	16.23827929	16.68288775	16.64508036	15.92499007	16.94097427	16.86533084	16.17762646	16.39604788
Foxk1	15.18070855	14.50931907	14.62304357	13.27281201	13.94065573	13.81166919	14.19916089	14.18918889	16.50615786	17.62659479	16.25410439	15.78233171	17.06862849	17.7305233	17.75838825	17.69333111
Foxm1	18.9756049	19.04310894	18.94953353	19.43496111	18.56109405	18.38461122	18.64801103	18.69842349	19.88715518	20.32120001	19.83615743	19.86015245	20.62932015	20.29261135	20.52085703	19.94015731
Foxn2	15.17003363	14.25147448	13.94675698	14.00413517	14.9999941	15.20564417	15.52116595	15.24784055	12.96828608	14.34717152	13.98097683	14.90183643	16.38143676	16.63579952	16.13373737	15.28894911
Foxo1	14.57609872	14.19387533	13.26024333	13.21915599	12.00811094	12.84011728	13.12195528	12.91312542	14.17905929	14.95553779	15.67414179	14.58261988	13.72441795	14.47186265	14.35238614	15.85147295
Foxo3	21.20407653	21.17697264	21.09906167	21.1192001	20.48126404	20.39530471	20.23143278	20.22227738	22.69521931	23.07486182	22.56689555	22.3822012	22.69486929	23.00152577	23.00290172	22.90485096
Foxp4	15.5312267	14.55032266	16.29839694	16.47741103	12.34125908	13.9664022	14.22251643	14.9573365	17.48612103	17.37904107	17.19798526	17.48917751	16.99223399	16.68720813	17.10083822	17.03548551
Frg1	14.05488183	13.69164739	13.67953086	12.74748928	12.52955518	12.29535121	11.55954173	12.78191089	13.91168864	14.56562383	13.77278922	15.0390068	14.47554671	14.49847388	14.9120417	14.28789933
Frmd8	15.37556745	15.38409808	15.08388334	16.27646836	14.84336164	14.90971785	15.35989696	14.59037898	16.68037711	17.36885165	15.89122828	15.61467215	16.38877891	16.44231612	16.32345846	16.33373313
Fth1	13.0326833	14.13864742	14.30808451	13.55696872	12.83627934	12.03948415	12.75092978	13.31787376	16.17378127	15.61499702	16.69857649	17.07446288	13.98165317	14.12601778	14.1814526	13.96004749
Ftl1	16.27667577	16.07438519	15.9638529	15.79362911	15.3368636	15.52156688	15.68408667	15.25829653	16.86493772	17.25775911	17.21490679	17.14457166	17.3719885	17.58896382	17.57443892	17.07417944
Fto	14.37920985	14.76478039	14.77513818	13.56480241	12.83094294	12.18060658	12.78069105	12.11427408	15.04793723	14.69643896	14.98961449	15.12187117	15.05683175	15.27857439	15.03208063	14.37643212
Ftsj3	20.38477581	20.47088713	20.47163848	20.6033743	19.66880482	19.53357667	19.52185269	19.6663804	21.07304547	21.21417138	21.01695965	20.88016007	21.3222265	21.70844457	21.31191599	21.38814074
Fubp1	18.53720588	18.51253121	18.61910389	18.9534534	17.60211225	17.22357789	17.28409885	17.33834731	19.49940667	18.92880448	18.52386543	17.62431727	19.67971687	19.15696065	18.58935938	18.89710601
Fubp3	17.96503934	17.9821703	17.34034346	18.11369001	16.31266036	16.26507863	15.60956734	16.40698473	17.41949051	16.67735191	17.58031517	17.80629249	17.3117653	16.77543184	16.73614232	16.71544432
Fuca1	14.51775505	13.85910307	14.29373704	13.84409879	13.29444767	12.26555358	12.33981009	12.96084298	15.47929936	15.72856082	16.33773357	15.95908749	16.18413361	16.77486769	16.47929184	16.50358077
Fus	17.45486631	17.38493674	17.30077084	17.25083957	16.05686083	16.07447069	16.13417112	16.07458117	17.74198437	17.90121657	18.02501648	17.41203745	17.5281357	18.22323051	17.81175032	17.88489408
Fxr1	16.42290934	16.58053124	15.96266007	16.18822326	15.15396094	14.94331205	14.55478319	15.34094531	16.89155173	17.26661509	17.23326889	17.24067983	17.05095087	16.75055463	16.64234698	16.49840531
Fxr2	16.64552837	15.30636906	16.42042347	16.92528819	14.74949274	14.27091853	15.12080992	14.97062044	18.36026751	18.34768408	19.10516805	19.00441432	17.58696104	17.03914427	17.01130473	17.04903883
Fyb	15.5872458	15.2671168	16.46322591	15.4375145	15.0644682	15.23240709	14.00568458	14.65852626	16.91416626	16.43522443	15.94704377	17.7000568	18.26434313	15.88350663	16.99002619	17.33485522
Fyn	14.98039386	14.19913301	14.73924149	14.2321847	13.40724295	13.05487848	12.84480536	13.07979343	15.904179	14.98671651	14.85844274	16.39477729	15.51754325	15.17765957	15.1545222	15.14781958
Fyttd1	17.33351413	17.49553398	17.58386712	17.51192576	13.14861791	13.7703448	12.9685557	13.76372041	15.33162372	15.78832024	16.45987436	15.53096431	16.20222162	15.85331546	16.55169718	13.26547697
Fzr1	20.16286811	20.07575744	19.99420428	20.10267695	17.30161578	17.23103094	17.20473049	17.2731553	20.17511829	20.3689378	20.4189698	20.57269927	20.02925	20.52590835	20.10037654	19.9100524
G3bp1	15.376851	15.92318114	14.95563857	15.2155319	13.09475983	13.21427208	14.10809589	13.90039961	15.59539197	16.39897949	15.78480823	15.7706952	14.83202673	14.64774959	15.21942639	15.00309565
G3bp2	15.85744151	16.18612743	16.15479503	16.05981205	14.19599839	14.1542023	14.04696269	14.07726604	16.32868474	15.03054314	15.12245772	15.17392112	15.59111451	17.15373862	16.37572369	16.22016129
G6pdx	19.03937861	18.85875911	19.13104942	19.00123731	16.66849055	16.67487189	16.86358451	16.81598072	20.11357493	19.83619309	20.2312183	20.32173162	20.36713487	20.2176043	19.75793873	19.9425411
Gaa	25.75492839	25.88295555	25.85553992	26.05023953	24.22621677	23.86545028	23.77648565	24.06792288	24.91357156	25.12737382	24.9677347	24.70709615	25.47849157	25.48703435	25.22469358	25.19948605
Gabarapl2	15.51952202	15.88831137	15.81764926	15.51057781	14.41204702	14.07589434	13.73417766	14.00054358	15.966444	15.86452283	15.69007199	16.47027711	16.26069883	15.80891571	16.07487535	15.85804186
Gabpa	14.92026057	15.06882998	13.72613957	14.31470878	14.11915083	14.38332145	14.49180416	14.35181824	15.84865517	14.85135027	16.16073008	14.89895669	15.2482746	15.35817441	15.86106755	16.15855678
Gabpb2	20.05151251	19.62172893	19.91812867	20.1447608	18.51922683	18.33973757	18.31558764	18.51600395	20.42444763	20.16986229	20.46590914	20.76202008	19.43674937	19.65209198	19.35162952	19.24286302
Gadd45gip1	17.7877851	17.70466826	17.80430778	17.74929955	16.79756283	16.47031832	16.48109545	16.71765425	18.00987544	17.27683932	18.17398403	18.93648237	18.22516593	17.97672374	17.89191034	17.36360258
Gak	17.56941806	17.71965844	17.64492323	18.06852545	16.66551997	16.84131417	16.91428987	16.97973672	19.29745023	19.50871793	19.41715954	19.39788829	19.32047558	19.47338416	19.16336267	18.99126732
Gale	18.54327178	18.39264375	18.62734521	19.0757176	17.905536	18.09202469	18.15353215	17.64175786	18.61219864	18.95835555	18.33115555	18.10532366	18.83321067	18.87407365	18.70983074	18.68254267
Galk1	14.88325211	14.75338866	15.41823734	14.15234576	11.87657333	12.55386549	12.76443847	12.68204687	15.94967563	14.36466641	15.56243197	13.58542409	14.97459517	13.9649926	14.7699961	14.45098549
Galk2	13.75974017	13.97248468	14.34248539	13.86830312	12.77547502	12.51082528	12.48663778	13.11980298	16.1880825	15.87301131	16.54951698	16.84203673	15.30966322	14.6022216	14.89078126	15.34663265
Galnt6	17.23046541	17.41068401	17.52945212	17.30615155	12.54103239	12.68017478	12.25481856	12.47866933	14.52085616	14.85820721	14.16169497	14.4307924	14.23907333	14.30006933	14.6618153	13.81732781
Ganab	12.21824572	13.08686896	13.3096168	11.44428554	12.21803902	11.19814101	11.85522392	12.67805215	13.63738368	12.78334516	14.35283413	13.92041217	14.33363898	13.53757558	14.42332067	13.70760401
Gapdh	16.93872583	16.59456405	16.75473719	16.65846083	16.86768467	16.6283855	17.09999485	17.29700726	19.22453036	19.36998094	18.05984561	18.59309244	18.24688638	18.57672181	16.60141814	18.21947161
Gapvd1	15.65395628	15.74840325	15.68996121	14.89669109	14.20099788	13.8338261	14.64270218	14.83415882	15.50718355	16.65066666	16.04861613	16.86981708	15.70167336	15.79066453	15.91302334	16.00313371
Gar1	15.43179535	15.86403606	15.79818045	15.47573925	15.65130573	15.83782311	15.81364607	15.95491893	15.96894544	15.83209357	16.23776448	17.02642544	16.27519907	15.79951645	15.31734844	15.67186335
Gars	15.52993086	15.15487257	15.6048638	15.744332	15.8337885	15.79331901	16.24441061	17.23962264	19.17487775	19.22456809	17.05069086	19.47564767	19.03316211	17.77364519	15.78727751	16.72252579
Gart	16.74643837	16.39377773	16.68210933	16.75374543	15.27480632	15.07344751	15.18891414	15.16191688	17.15083212	16.70659872	16.57666825	16.81163887	17.48737241	16.2669399	15.19381402	15.96883901
Gatad2a	18.22798474	18.47813066	18.27166672	17.98782877	14.95024732	14.68836249	13.96267993	14.5893441	16.47961416	14.70209628	16.52209215	16.90878093	17.2356246	17.71523449	15.81337065	14.67863957
Gatad2b	12.8721951	12.97370566	12.23628878	11.6584319	11.8106327	12.03411142	10.72049917	11.79807579	12.78582709	13.02148927	12.48321817	13.42479324	13.51834551	13.1611658	13.81401704	12.99730657
Gba	13.30101758	14.32424826	14.41265203	14.31839205	13.00583042	12.90715702	12.2640091	13.66035936	13.96907254	14.69416981	13.74420905	15.11868421	13.68719875	13.56018157	14.42030759	14.83317228
Gba2	17.42683873	17.86786347	17.73640554	19.38698493	16.77250918	16.26006831	15.82972508	16.53939135	18.39370368	18.6440074	18.71386427	18.71510085	18.40277537	17.37987302	18.29440447	18.41774947
Gbe1	15.55982563	15.4993973	15.41226903	15.25714196	13.81129658	13.46693453	13.39295844	13.67882239	15.28973605	14.34065786	15.48244894	16.58221955	15.96657093	15.65025226	15.32141802	15.10382132
Gbf1	21.70609642	21.79224162	22.03727124	21.88068876	19.7757352	19.55798137	19.45164752	19.82370979	21.77357816	21.37768355	21.675017	21.51964224	21.66945956	21.47017041	21.25176067	21.15458636
Gbp2	16.18793408	16.21845724	15.67746132	15.40228184	14.21022979	14.33982225	14.29266517	13.60812385	16.47443739	16.4779165	16.23502726	17.54723759	15.26224348	17.37246809	17.19963852	16.17970732
Gbp4	16.01078419	16.26541494	15.84987826	15.9932948	14.39026744	14.24761316	13.82746214	14.35823945	16.49153164	16.49274165	16.26100863	16.91024153	16.98866843	16.65097105	16.45342298	16.57740392
Gbp5	15.11426561	15.2762087	14.68960439	14.84448924	13.5622435	13.95209569	13.96230357	13.59385894	14.20843628	14.75156065	13.11070662	15.75803734	16.88319735	15.97627616	15.61524612	15.97225759
Gbp6	16.08121653	16.27799997	15.57734932	15.77186513	14.24222242	14.2979386	13.53020065	14.2240003	16.37743487	16.39361413	14.77667463	15.41320907	16.52629548	16.08117829	16.58378225	13.99731264
Gbp7	15.12396896	15.43253305	15.97006614	15.44227841	14.550139	14.39008387	14.25030844	14.46200893	15.5620534	15.69558341	14.88847666	14.46985291	15.50816538	15.77915196	15.89044354	15.99352067
Gcat	17.26249569	17.40406745	17.41283602	16.85746256	16.09169361	16.23486213	15.91512714	15.82466627	17.27088665	16.85256807	17.19035719	16.81364722	17.0766575	16.62713096	17.10558078	16.62772587
Gcc2	14.62128801	18.09398394	15.25193052	18.27174186	14.61241114	14.36655613	14.78306555	14.5766774	15.07302957	15.85086836	15.80404817	16.88168702	16.4691601	15.4879428	15.30754489	15.86173298
Gclc	14.5304852	14.83059719	15.01282182	14.7847337	13.90258571	13.79722239	14.13663405	14.31005435	16.18685032	14.92128754	15.83432804	15.25620366	15.91372882	15.15292699	16.10339504	15.96204621
Gclm	14.02803634	14.52936167	13.63656134	14.64148893	12.39137674	12.5907899	11.81121541	12.72098502	15.94004218	15.68598038	15.75286264	15.98568374	16.25761961	15.61159867	16.36555241	16.23365098
Gcn1l1	15.14959181	15.69739637	15.02333559	15.05807163	14.28162078	14.33865748	14.24417363	13.29312532	16.07600337	16.68299503	16.06985398	14.46005216	16.53516163	15.53994012	15.81155422	16.75829252
Gdi2	20.14213297	20.0188824	19.90637187	19.62918535	18.10173537	18.0272433	18.07514292	17.70967562	20.76494609	20.56600932	20.53848254	20.21838083	20.75321321	20.83744258	20.26895445	20.46632891
Get4	15.76738884	16.13611313	16.3433902	15.34495443	14.24969001	13.89287833	14.62232604	13.6207949	18.06936583	18.08706263	17.5277275	17.02141393	17.90722619	17.95425022	17.81665617	18.16220387
Gfm1	14.28995188	15.2628877	12.7284825	13.17046984	12.14512349	13.66086792	12.53718638	12.15916082	15.11055809	16.87437201	13.93993931	15.11764555	16.32168652	17.09158859	16.21394682	16.83126745
Gfpt1	16.56967905	16.75760274	16.93860936	16.95857956	16.28052936	16.40831391	16.32194434	16.48683214	17.53914897	17.96083211	17.8439565	17.21389498	17.71943458	17.31173086	17.63857134	18.25508461
Gga1	16.96988021	16.94567156	16.70725477	17.05054998	16.33385572	16.43981596	16.4763023	16.29845078	16.71139624	17.23817983	17.15173302	16.63365068	17.13975214	17.40804393	17.67582739	17.99049006
Ggh	12.26705977	12.18899486	12.29667602	12.74013447	11.50674144	12.26029671	11.50400337	11.88027236	12.45507596	14.51349008	12.85930871	12.87628378	12.73321763	12.96861885	13.45002716	13.82713809
Ggnbp2	15.7733149	14.91859145	15.74326491	16.01085064	13.37616399	12.54283488	12.85729326	13.37434851	15.04161378	16.01411762	16.00340912	14.24229441	15.00114981	15.88574095	15.17565703	14.90089414
Ghitm	13.77013873	13.54617658	13.73622676	13.62711877	12.53647369	12.1095723	11.63238633	12.74342024	13.28705194	13.32504539	13.43854388	12.68392234	12.78858277	13.14439684	13.63103964	13.31796725
Gigyf2	15.88982562	15.53282514	15.81660794	15.18261748	14.21282345	14.15362141	14.52543998	14.35658153	15.59416154	15.44246981	15.90269839	16.01079854	16.22655222	15.90292886	16.16632919	16.07436282
Gimap1	18.04575411	17.96099793	17.70464996	18.48256277	16.62352651	16.84250405	16.92329547	16.5061034	17.15543618	18.05391794	17.03805422	16.95901351	16.5149228	17.36691487	17.44961892	17.01020976
Gimap3	13.84223975	14.10689126	13.93766588	13.49293522	12.2230618	12.07052934	12.00169074	12.44741427	14.92737296	13.6982193	14.72377435	13.30731719	15.60275274	14.64101131	15.25728441	14.93053283
Gimap4	17.64614817	17.41849583	15.71948242	17.99890343	16.0936795	15.63711103	15.98229467	16.03172865	17.40896092	16.71805665	17.63971852	17.67702884	16.63010964	17.32606737	16.0033152	16.98685134
Gimap7	19.1510597	19.22708822	19.3109053	18.84481154	18.06056271	18.14385025	18.12221346	17.86594606	18.24427654	18.50856948	17.79210907	17.64727185	18.65052011	19.19138123	18.57074199	18.05263188
Gimap9	20.49895	20.22392479	20.31557969	20.5088624	17.83511703	17.78144869	17.87664104	18.49342447	21.37148885	20.68215094	21.38898827	21.31079893	20.01712538	19.25256691	19.87719496	20.46895294
Gins3	20.71198146	20.41635798	20.33696281	20.22353462	19.18937321	19.27957786	18.92491472	18.81679617	20.97570782	20.93841014	20.77608641	20.49544421	21.09289694	20.84682141	21.1002953	20.88623643
Gins4	18.00244995	17.53602263	18.21181814	18.19636256	15.72833424	15.65995144	15.70769406	16.34526405	16.95884671	16.24842734	16.90654119	16.78949014	17.58027623	16.26734104	16.61157332	16.5446662
Gipc1	18.24281186	18.1162074	18.88145194	18.93294224	15.6879161	14.22111126	15.87959063	15.67661192	18.9348145	16.75805179	18.79397934	17.00060443	18.02213997	17.07289329	16.96538154	17.3327291
Glb1	16.15393251	16.51247342	16.73212501	16.63772105	14.79569411	15.05875477	15.09602764	15.24066778	15.95338182	16.14441108	16.21745119	15.92499007	16.78647125	17.1851506	16.19681003	16.92186203
Gle1	17.05071608	16.9625724	16.30771733	16.25480838	15.13480119	15.52713875	15.36844382	14.57810085	15.82835978	16.87217816	15.34657419	15.65299315	15.90923986	16.88483129	16.54119956	16.07179434
Glg1	19.30007876	19.45426476	19.5084394	19.56181567	16.10567195	16.36119216	16.35149912	16.21353178	18.34048647	18.96112282	17.51990865	17.79681579	18.78195651	18.92661946	18.8796863	18.08204159
Glipr2	17.47476948	17.89727402	17.71775047	17.97369545	16.19994426	16.45771473	16.2273398	16.16910546	15.42341626	15.48094602	15.35024549	15.70248527	15.72112037	15.14032023	15.30253885	14.7711968
Glmn	17.2329363	17.58643871	17.37078857	17.19974923	15.94105912	15.78629106	16.06580935	16.19404485	17.30005643	17.36194406	17.56789578	16.6930415	16.3463516	16.74823127	16.62961131	16.63657216
Glo1	19.51418158	19.46924321	19.45441982	20.21731503	17.34701071	17.00830503	17.77784406	17.14458831	20.84273309	20.90190997	21.20634475	21.44692712	21.41403484	21.56795715	21.04062509	20.74582169
Glod4	18.98331832	18.99418993	18.99579878	18.56239114	17.6856504	17.64863814	17.57685484	17.58188124	20.44513843	19.53532947	20.1509293	20.15397832	20.02900894	19.82613674	20.00763975	19.84761061
Glrx	21.21258237	21.14560662	21.21592118	21.12427693	20.75652037	20.79237149	20.59247895	20.66831512	21.6250821	21.78450386	21.43491524	21.17230897	21.58879374	21.60097297	21.51896597	21.84387151
Glrx3	18.87343151	19.22302613	19.19110433	19.51120441	18.71591297	18.70611763	18.67009335	18.02809015	21.54530843	21.38319641	22.16133494	21.95782975	22.34759269	21.75192835	22.02323044	22.46135797
Gls	18.669649	19.39274566	17.7960718	20.48965904	18.24993919	18.05394804	18.44976759	16.72553284	18.81396293	19.51226947	19.38594612	20.72608297	20.41960243	20.07469924	19.317328	19.35435321
Gls	22.1677872	21.30983389	21.83299209	21.74956658	20.98753426	20.88705718	20.38330127	20.51009117	21.35133271	21.31741039	23.00704996	20.69773211	21.3519653	21.32313985	21.49887872	21.0110068
Gltp	15.19734177	15.66529364	15.41717338	15.3987252	14.35785548	14.89489068	14.56947228	14.64726904	16.37433704	15.81392057	16.49373674	15.27372433	16.13561787	15.57400497	17.1765667	16.00869338
Gltscr2	21.70580954	21.47918577	21.76707013	21.55571772	20.63537647	20.2313945	19.9202246	20.12629765	21.7704552	21.00348157	21.83857083	21.75825995	21.92288189	21.92932752	21.3181304	21.73965683
Glud1	18.57810705	18.79273974	18.78912055	18.86504059	17.69915696	17.64271011	17.59632461	17.52101594	19.22526047	19.478854	19.05536216	19.24705902	19.27022266	19.29364841	19.56930135	19.12138855
Glul	15.76386558	15.98668776	15.74490029	16.28226279	14.66277296	13.93210161	13.85483201	13.78330245	15.7525718	16.24685579	15.46639438	13.85130821	15.63670034	14.87397378	15.73941417	16.33110841
Glyr1	14.13629692	14.85501692	13.64722632	14.51716982	13.46648672	12.68918146	13.31942402	13.46466354	15.54018312	16.34792895	16.01747719	15.26527014	13.66895206	15.25927094	16.0356222	14.44022948
Rpl15	16.64073402	16.43534203	16.54227487	16.80773073	14.99835679	15.11318723	15.12285602	14.99021288	17.3912872	17.44642054	17.23841883	16.63300093	17.06731443	17.38379674	16.46745163	16.82913233
Sap18	19.42297098	19.04170995	18.83816736	18.40595063	18.00696839	17.85101476	17.92872177	17.79161383	17.34411662	19.91659361	18.30977504	18.21828669	18.94229099	20.36780573	19.67738825	19.74440891
Atp5h	20.80062032	20.90816421	20.46685537	21.09496328	18.71092307	19.11380678	19.45839493	18.83675414	19.94222124	20.75305818	19.92437649	19.62034934	19.59253804	19.979008	19.81504544	20.23877262
Rps18	16.01569928	16.29036909	16.15375013	16.7261482	14.67801431	14.77047581	14.70888874	14.29501388	16.90061981	16.5046266	16.76044724	17.09185242	16.4585243	15.52195957	15.97689869	16.35438606
Rpl29	15.48422869	14.97573102	14.08794259	14.81868656	13.94883697	13.58686107	13.72501586	14.10997665	15.48491948	15.1452456	15.03709547	16.35489387	15.77956298	14.73639638	15.21651576	14.68975725
Nme2	18.62537773	18.7526851	18.3764785	18.48961914	17.7253163	17.65376162	17.56504117	17.41681303	18.83871818	18.37206498	18.56513999	18.55558344	18.9870211	19.01645927	18.46588019	18.593484
Synj2bp	18.25676374	18.27363254	18.22873159	18.41405076	15.62058237	15.58876974	15.43747454	15.85281191	19.68075277	19.28656975	19.54413857	19.31524788	19.24421651	19.15730501	18.83549611	19.06971859
Rps7	20.65591197	20.64917366	20.56017628	20.79178037	18.27809485	18.46839267	18.52689543	18.41129185	21.29255651	21.16044528	21.13657675	20.80779865	21.37292449	21.32500219	21.27144645	21.2292299
Adrm1	17.71236329	17.8991012	17.67140913	18.0273665	15.81694889	15.81875029	15.82743902	16.10363389	18.7726059	18.49727646	18.47495083	18.38416903	19.11629725	18.68666386	18.67125784	18.73748334
Gmds	14.26449704	14.47067408	14.77872741	14.20619139	11.95668148	12.91661001	12.47981724	12.44682155	14.02895201	15.71557905	13.38240472	15.66837223	15.96062677	15.72208614	16.09647003	16.13980996
Gmeb1	17.7470442	17.59903161	17.2845267	17.6359938	15.49732545	14.94747361	15.5557899	15.10742588	18.52880051	18.83649682	18.60759817	18.27039758	19.05295582	18.88058363	18.96119586	18.50274624
Gmeb2	19.0112145	19.12073437	19.02556834	18.953208	17.26561639	17.30801389	17.278792	17.42948555	18.99063092	18.68310487	18.56763719	17.91328366	19.10984644	19.25344153	19.40139924	19.06655022
Gmfb	20.8294463	20.83749827	20.79865799	21.0046913	18.81122114	18.69148504	18.93496802	18.88346012	20.1669078	20.09623276	20.11755684	19.88719593	20.44840241	20.49595872	20.646132	20.22427046
Gmfg	21.51244427	21.43397127	21.409248	21.87669934	20.2036169	20.42262374	19.99904502	19.96144938	21.18037219	21.05300341	20.77370913	20.66513211	21.66213002	21.66222344	21.38142451	21.42337856
Gmppb	13.33993024	13.57389386	13.97779104	14.00178316	13.08037444	13.2124883	13.14927883	14.04119796	13.08816215	13.21807202	13.30375373	11.66521412	13.15076238	13.47439029	13.78419044	13.57047519
Gmpr2	17.09787273	16.90875476	15.34623603	17.66777742	14.42170852	14.26255983	15.08038164	15.84530476	16.76649545	17.99536731	16.53311246	16.9967374	18.11500836	18.65851225	18.36617853	18.13998285
Gmps	17.39291981	17.54053207	17.49466243	17.632749	16.32907457	16.51541577	16.49612312	16.30700321	18.30420544	18.28951186	18.3160265	17.89751497	18.48611013	18.24524211	18.33387264	18.45947373
Gna13	15.76309372	15.42556766	15.0000103	15.07707902	14.15356739	14.32344995	14.25134305	14.42187863	15.94213588	16.44815891	15.70303239	15.0443921	15.62384866	16.50754514	16.26960648	16.11869955
Gnai2	17.87459681	18.058139	18.1212348	17.55046083	17.21117465	17.12692416	17.12224511	16.97320597	16.86212394	16.91491607	17.06658331	16.62481788	17.42784467	17.52981013	17.72923123	17.86455723
Gnai3	15.24258122	14.72120821	15.4105787	14.38225697	13.22350651	13.28874866	12.81801556	13.12778231	14.2818924	14.68119568	14.8230959	15.24292209	14.661466	14.71345601	15.49058668	15.16106119
Gnaq	12.36166352	12.40355128	12.47499669	12.74540468	11.90191722	12.69602743	12.30257728	13.75169432	13.69792314	13.42282819	13.55317424	13.35810592	14.12203359	13.3753994	15.01871165	14.10236985
Gnas	11.86234169	12.65737086	12.44171612	11.43983096	11.87912952	10.77287444	11.27543235	11.88459223	14.41544411	15.53555508	14.24353506	14.94458934	15.20770792	14.75980728	15.83768944	15.67485976
Gnb1	14.42599386	14.4689718	14.79414857	14.3725121	14.87372667	14.40179346	14.46178439	14.56629122	16.45617098	16.33817526	16.7317687	17.64476119	17.31523452	16.43726893	17.99079938	17.90864038
Gnb2	12.734211	12.45767176	12.24248795	12.28460826	11.72593706	11.94773479	11.59967002	12.20109755	12.91217668	12.90265294	12.48727579	12.14234694	13.08784157	13.32295391	13.42081513	13.5029324
Gnb2l1	16.56608016	15.63086535	16.14816449	15.74976779	14.6092596	14.53196844	14.09258093	14.81874778	16.6809686	16.62593593	16.99439682	16.56850386	16.52475445	16.53042231	16.48939032	16.78484555
Gne	16.50196499	16.99821954	17.22629755	17.03077819	15.54190791	14.85243917	14.63528454	15.6415961	18.08861845	17.07553916	18.2897679	18.29376678	17.27108739	17.14586683	16.8466841	17.40171055
Gng2	16.70679111	16.58201942	16.4797196	16.55662904	14.84561311	14.86926431	15.07554271	14.82235578	16.42604576	16.70473303	15.86294481	15.37070996	16.56356968	16.18148456	16.54967492	16.41891026
Gnl2	18.02757385	17.97289138	18.08952843	18.03192842	16.12596982	16.22056743	16.28340238	16.14718389	18.65515509	18.37610713	18.77703134	18.83851292	18.06731655	18.15904177	18.12117081	18.47373443
Gnl3	20.33852393	20.2138668	20.36350467	20.66999412	18.6086618	18.68345891	18.40818221	18.80812862	20.8898625	20.48025505	21.07419273	21.27027139	20.85265445	20.46585085	20.25260248	20.52074739
Gnl3l	14.03225257	12.82510224	13.41407723	12.82051036	12.06847252	13.23366156	12.89877404	12.93616059	16.36047636	15.21644764	16.2765028	16.88053178	16.75325602	16.68720813	16.23733082	16.21307029
Golga2	15.20208468	15.3497709	15.08305414	15.44059883	13.66942779	13.99303877	13.86783674	14.14011289	15.3849015	15.00061328	16.09975615	15.80481414	14.84682312	15.16753606	16.0015604	16.11109053
Golga3	15.28092472	15.24555902	14.8741851	14.95924288	14.23594252	14.73975045	14.46780064	15.32820025	15.10038388	13.75795323	13.41973638	15.43823326	15.90297768	16.70624225	16.36132691	16.21489922
Golga5	15.92889174	15.40153538	15.2535788	16.25488803	13.69365011	14.03482157	13.34691027	13.45244247	15.01926085	14.78032484	15.36028213	15.8742704	14.26371946	14.21132174	14.29654129	14.64653296
Golga7	18.29067223	18.13538347	18.37973435	18.2367842	16.63618527	16.68230155	16.59255377	16.68541635	17.15364746	17.38410892	17.37231381	17.41195329	17.45902215	17.445312	17.47618742	17.14707489
Golgb1	14.56690366	14.12861881	14.91923549	14.46879613	14.12851483	14.15891049	14.07212141	14.30387344	14.87841502	13.24313029	14.325615	12.40722427	14.79225215	14.30684476	13.50357859	13.71471854
Golph3	22.25945498	22.2618058	22.61235635	22.60253882	19.94384593	19.60122595	19.50459023	19.93856738	22.72860877	22.59373137	22.70555	22.47362224	22.86015653	22.83853588	22.59996724	22.64488366
Gorasp2	14.04064826	14.5416029	14.85879318	15.07648431	14.78735247	14.96731011	14.80531438	13.99858891	15.36109438	15.28137449	15.46343657	15.68942009	15.49958682	15.85282956	15.07782738	14.99703705
Gosr1	13.98234252	14.19350887	14.50956921	14.19574116	13.13104005	12.71662426	12.51792549	13.1357693	15.29879731	14.49381075	14.95804444	16.06713003	14.72093593	14.73744966	15.08250773	14.8312659
Got1	16.73512494	17.02163322	16.90884625	17.57548439	15.4995059	15.07577962	15.51035721	15.52608578	16.06264823	16.71317976	16.58558658	16.57944935	16.78298225	16.62528288	17.09789089	16.85947893
Got2	15.36247953	15.32340537	15.69737444	15.63879094	15.08847662	15.20788415	14.93848783	14.44286481	15.01389981	13.92762409	14.80526162	14.48682964	15.48993826	14.22817424	15.34339252	15.88557034
Gpaa1	15.30582131	15.23946998	15.01640306	14.26025931	13.24481638	13.26273987	13.02633094	13.13200102	14.15248765	13.79132303	14.20031436	14.06942849	14.22982818	15.30510147	13.50616618	13.72993145
Gpank1	16.85938885	17.5027621	17.30428037	16.70869337	15.65430568	15.65585528	15.09369766	15.09978218	17.03891642	17.30685231	17.17012304	16.90268408	17.35851731	17.11912439	17.1938019	17.11691646
Gpatch11	17.25804151	17.1973754	17.22546896	16.81908696	16.02486081	15.91717492	16.35703139	16.02978806	14.92976385	16.76288107	15.7661782	14.4546365	16.28221839	15.35344196	16.03743123	16.56911956
Gpd1l	18.5624116	18.4383057	18.89605341	18.73447484	17.67198599	18.04958347	18.1012452	17.78124917	17.90831417	17.5146158	17.03890395	15.77841977	17.66879599	17.59465641	17.63564107	17.23962755
Gpd2	17.17840165	17.26286137	17.33430981	16.69707516	16.29032273	16.58229497	16.43466223	16.0064361	17.47463626	17.64800246	17.37105628	17.36557563	15.7501697	18.12040384	18.20608937	17.75450341
Gphn	21.6998799	21.65112498	21.64508954	21.71681995	20.30607275	20.19857809	20.15553125	20.36456936	21.96288442	22.05599592	21.70940308	21.63714416	21.88977493	22.04550346	21.9521394	22.05902646
Gpi	20.02657592	20.05242348	20.00575199	20.44484998	18.93249212	18.95901403	19.02621056	19.06162819	19.47468307	19.56875902	19.42312896	19.54828117	19.36129386	19.51101758	19.11729122	19.64586583
Gpkow	20.70388827	20.62538537	21.02150742	20.53225596	19.58954324	19.80468063	19.61088875	19.18874068	17.90780894	19.25747871	18.20087194	17.43758489	19.22658945	20.48672989	20.07589821	19.65905982
Gpn1	18.76470676	18.58631162	18.51053568	18.89690497	16.65638816	16.51622939	16.44456008	16.21779964	18.80487439	18.341354	18.54206217	18.48892251	18.43489045	17.9147575	18.37662123	18.49876141
Gps1	12.4589554	12.35359008	11.87126804	11.7033314	11.36422916	11.9688838	11.76518112	12.7826025	12.11605326	12.3384643	11.95639699	11.22259772	11.76094331	12.5295688	14.3591017	13.13570286
Gps2	17.42426039	16.8674266	16.98242778	17.03709024	15.687438	15.65092448	15.64425284	15.50024007	17.17135145	17.11874362	17.56069338	16.81670219	17.48596805	17.65366152	18.08272813	18.01737975
Gpsm2	15.94968362	16.45506268	16.02975756	15.81247458	15.12300523	15.15951986	14.22238173	14.6022737	16.4740279	15.87570459	16.76492835	17.03653301	15.85247153	15.90034488	16.14817326	15.2352509
Gpsm3	17.15480388	17.51257316	17.58395332	17.15504287	16.15197617	15.96351468	15.28093091	16.00220079	15.94822193	17.2019538	17.42372309	17.22044574	16.47071001	16.71340614	17.03519949	17.31838473
Gpx1	12.99328255	14.42621649	14.6645869	14.53031086	13.04636426	13.00087161	12.26740787	13.6386951	13.45221227	13.84611851	13.06007369	12.70138243	13.07349665	13.33497227	13.51541412	13.33790589
Gpx4	13.96526348	14.22974692	12.79450953	14.02755854	12.4656928	12.7979171	12.88683045	12.60253564	16.11301268	14.48514153	16.11764437	15.66059338	16.18778197	15.85122493	15.03443453	16.38738448
Grap	14.45945913	14.44784855	13.78491146	15.35662438	12.8746882	11.93899129	11.43863901	13.16922292	15.27078104	13.53804919	15.40770556	13.65895638	14.36331274	13.67677586	13.79903865	13.87094109
Grap2	17.02224476	17.67339136	17.35309445	17.33125808	13.42185966	13.63519872	13.7445016	13.64586223	16.31908046	17.47932618	14.47849763	16.10434355	15.35378307	16.46687783	15.47038245	16.13703062
Grb2	17.81851883	17.65162899	17.92200638	18.23783225	16.59385847	16.10909825	16.75540669	16.66256323	18.03438341	17.50655609	17.99401199	18.49360288	17.28610043	17.63428362	17.04687404	17.1870492
Grcc10	17.23361307	17.29753604	17.22281428	17.10400755	16.34549353	16.55761009	16.43567928	16.03574015	16.81407769	16.60907833	16.30057782	16.43140264	16.81629997	16.90826332	16.65219837	16.5431039
Grhpr	14.25241655	14.63081925	14.55259338	13.24677815	14.14848736	14.53363025	14.27880633	13.85236265	14.16539511	14.92243905	14.76745868	14.44071075	13.40179464	15.38396261	14.95545917	14.41772516
Gripap1	16.86838844	17.15536174	17.08276638	17.26383905	16.83433246	17.02593207	17.13264569	16.98023924	16.81870773	17.08274	17.41620511	16.9763064	16.41286989	16.86893973	16.75402909	16.99269845
Grpel1	21.59506142	21.65341674	21.82774679	21.71624162	20.25033993	20.05611369	20.09635217	20.16414854	21.13754384	21.23703316	21.11403169	21.23353678	20.80019931	21.04110052	20.42487352	20.6325471
Grsf1	17.86517364	17.72572998	18.08779703	17.50340332	15.78059653	15.71059067	15.57859475	15.55075179	17.41003162	17.50786886	17.63895881	16.89198239	17.67497179	17.62463851	18.11974848	17.24047837
Grwd1	19.14037883	19.09080784	19.24347536	18.98260182	18.04723318	18.12497955	18.04825887	17.99854011	18.92867648	19.15292392	19.02391914	18.56800627	18.92444634	19.24360614	19.20924066	19.06777579
Gse1	15.74231962	16.34356754	16.46453738	16.09538365	14.88221169	15.26342852	15.18615412	15.04366964	16.99611358	17.49060682	17.17235618	17.27662296	17.30788314	17.15864168	17.59236142	17.29546045
Gsk3a	16.55497454	16.62562633	16.51360062	11.31201202	15.17611065	15.43759086	15.19441838	15.1074916	16.582599	17.19193689	17.16379899	15.52521762	16.96705142	16.82487694	17.67654039	17.61268062
Gsk3b	17.2097758	17.3654981	17.23647785	17.22110431	16.35921605	16.26357198	16.21943125	16.10465487	18.79891964	18.94604158	18.80862086	18.68703122	18.81349712	18.82704392	19.18950219	19.41903752
Gsn	15.8432177	15.97380804	15.41554691	14.9703443	14.69832613	14.98256666	14.79786083	14.46969827	16.06101328	14.64471963	16.37981133	15.55973926	16.5585984	15.54752653	16.79758388	16.56310164
Gspt1	15.74243151	15.40539727	15.61243891	15.40585842	14.29252321	13.5552611	14.32892156	14.87680876	16.28776701	14.76446065	16.21719673	16.99769111	14.6105418	15.55405734	14.55464442	15.40789959
Gsr	13.56720101	13.5647138	13.68223885	13.24549611	12.44864088	11.99143422	11.95833863	12.34478215	12.32721044	13.11840954	14.17401917	14.25396741	12.94427784	13.25479537	13.82564197	13.64043143
Gss	14.29389657	14.46328297	13.53720957	13.09025597	12.6801251	12.15431997	12.14473909	12.74868846	14.01303017	13.70595469	13.56836829	13.15351782	14.55743971	14.92349534	14.12701799	14.73843188
Gsto1	13.80269604	14.53630229	14.27638931	15.2205811	12.5693841	13.11798409	13.64821198	13.0136684	14.82474276	14.50323849	15.31947266	14.56466669	14.43238894	15.75818458	14.66107441	15.12346906
Gstp1	18.36144292	18.23124807	18.3187318	18.21357327	16.98522613	16.96360298	16.85115118	16.88563521	17.07833233	16.85178891	16.90306507	17.29602109	17.47288028	17.87475162	17.64389338	17.29818709
Gstt2	17.66099269	16.68540658	17.39349087	17.64014627	15.51042654	15.94745112	15.69075524	15.3378116	17.88858024	17.91467899	17.55526789	17.63855827	18.50059708	18.76570879	18.3735466	17.92784129
Gtf2b	16.03034486	15.70888454	15.67495476	16.17076892	16.50901181	16.56562342	16.58082469	16.3023889	13.61814203	13.22852399	12.94288764	13.8509109	14.19437131	15.37037946	15.58036006	13.98770565
Gtf2e1	14.26281309	14.40643079	14.76443831	13.60459576	11.71590157	12.24685228	11.62452461	12.98316312	14.63870673	14.81572022	15.09125101	13.70351066	14.58080569	13.40661638	13.71377252	14.94637895
Gtf2e2	15.85195549	15.97500791	15.71887024	15.42312766	13.83480102	13.2139155	13.96855452	13.87579418	15.36875078	15.1975978	14.35301944	16.52196259	15.07962733	15.02661571	13.85247046	13.57837697
Gtf2f1	13.80719599	14.60645717	14.49089824	14.88965026	13.25878571	12.86491408	12.98012738	12.94292342	16.66179998	16.6946412	16.62548209	17.05241349	16.67487936	16.34488811	15.79727705	16.81168219
Gtf2f2	15.11324496	15.38088295	14.59173341	15.63622517	13.8994104	13.08886823	13.43901265	13.69691235	17.31689883	17.34294559	16.71113582	17.36811573	17.32453568	16.86465618	15.63286073	16.99919238
Gtf2i	24.56137132	24.57519233	24.46065548	24.50805007	23.25806164	23.08054164	22.987763	23.07407988	24.88393592	24.57071527	25.07666709	25.11160425	24.8445117	24.85456589	25.03853533	24.8927601
Gtf3c1	15.87714253	16.31962932	16.14898041	14.75147612	15.77801666	15.42820735	15.34254656	15.09262905	18.14496692	18.73645617	19.0145414	18.38406177	18.62377751	19.46617509	19.03354328	17.90017017
Gtf3c3	19.75677133	18.97050669	18.30357986	18.70154424	17.72158524	17.81155076	17.55364309	17.13816921	19.88099074	19.1373492	21.63836658	22.57229997	20.0503717	19.79640766	19.31654406	18.94840139
Gtf3c5	21.23148927	21.09289139	21.13082701	21.20414657	18.28689911	18.44591361	18.59307139	18.41182413	22.38542091	22.56642935	22.60759897	22.24557137	22.51130632	22.63894916	22.49424063	22.44153226
Gtpbp1	22.09297852	22.25164843	22.32437366	22.25526389	20.95194843	21.24941352	21.24761102	21.22994642	22.77777123	23.53187354	22.91184169	22.82732774	22.61305843	22.60400634	22.35519683	22.59856006
Gtpbp4	14.87040846	15.72150572	15.47116759	15.342693	13.26952606	13.99436297	14.08065054	13.94618316	16.34032383	16.47682371	15.99122786	17.42494071	16.25273321	15.85966566	14.83953212	15.21943187
Gtse1	17.17110509	17.33799178	17.19351177	17.12611992	16.23716986	16.37261858	16.44012651	16.34155315	18.16730103	18.68792396	16.80084528	17.87273153	17.72128039	17.2903053	16.21481657	17.30714861
Gusb	13.09563001	13.25908018	15.52200852	14.32875027	13.67003288	12.08618003	12.66948186	12.83978978	14.8048223	14.4843292	12.99078636	14.69590308	12.86455794	13.30135021	13.32926651	14.06303305
Gvin1	16.66123763	17.53949615	17.04506816	16.79129597	15.79885954	16.02241543	16.27205915	16.08088728	18.90385988	19.18386215	18.40863759	18.29604881	18.6311885	18.51939757	18.45719281	18.74789241
Gyk	15.14109566	15.45912973	15.51406869	17.50715271	14.35699895	14.93549352	15.26521584	14.20845925	16.03916421	15.6615079	16.15189045	16.76821298	16.41652013	15.92088827	16.1698058	16.40669921
Gzma	18.22312191	18.21514716	18.53263146	18.07011052	16.56040522	15.94140611	15.85528719	16.48670583	17.95248772	18.13758127	18.81607532	18.21696251	18.28122321	17.87499093	17.59160558	18.19641764
Gzmb	18.98166045	18.90919974	19.14026694	19.00076247	16.53219427	15.87938016	15.65668447	16.54507976	18.89162184	18.50826679	18.57227053	18.63281402	19.45689523	19.26005302	18.59427293	18.50679866
Gzmc	19.12554893	19.3482977	19.34207325	19.1839353	17.11305904	16.83408176	16.79870003	17.21779588	18.94772563	19.50765833	18.91101039	18.66671735	19.60673394	19.75266911	19.32563116	19.25053227
H2afv	17.6886352	17.51711061	17.77655652	17.58425837	15.94975645	15.97565968	16.331343	16.21194335	18.23238163	18.13921124	18.20344346	18.15733576	18.08108026	18.4031632	17.88540519	18.3998361
H2afy	12.78049631	12.5984942	12.89206198	13.78515785	11.72524162	11.50068436	11.41425348	12.14038807	14.14626451	14.05147646	13.94917424	14.3837263	13.91167073	14.90251985	13.6809476	14.13361254
H2-D1	17.8017581	18.28831986	18.12414222	18.04835699	16.01979013	15.79830747	16.19257998	15.63262781	18.45048415	18.91528359	18.93731799	18.6376807	18.80333339	18.70730524	18.26660029	17.91143298
H2-M3	16.20150881	16.45094843	15.78732138	15.85397152	15.01445627	15.26869547	14.86914163	14.82003166	16.30418456	15.72897653	16.34114719	16.00968662	15.47230341	15.19302003	15.2100016	15.84802839
H2-Q4	16.30626972	16.10795112	16.11191893	15.75484532	14.48184886	14.31947788	14.19156618	14.36022645	17.48618871	16.81185938	17.16656918	16.78241086	16.62953159	15.82168464	16.75209769	17.07830965
H2-Q7	14.69898465	15.21261734	14.68147447	13.79096964	13.3905394	13.68647395	11.60858903	13.26113161	13.68420532	14.06218387	14.50149925	15.87555274	14.2772451	14.48912438	14.86898895	14.60403176
H2-T23	16.06484563	16.05774526	15.89612646	15.81247458	14.74777407	14.57413116	15.12477912	14.27186185	18.45502141	18.07757302	18.56938267	18.99137717	18.10439769	17.47745545	18.13864781	18.10267257
H3f3a	13.60913558	12.40613133	14.51821957	14.46094666	12.22464432	11.39864134	12.44637612	12.45792637	13.18286309	13.3861347	14.81430726	12.04297758	12.43192798	13.95918973	14.20845958	14.06741263
Hadh	16.88834609	16.70755156	16.7833202	17.16147245	15.37796099	15.46968074	15.70905664	15.64725786	17.91310507	18.11177952	17.88273815	18.30412099	17.81272205	17.91824498	17.57301734	17.56547793
Hadha	19.37253477	19.3471398	18.93905895	19.33028931	17.85268021	18.01583028	18.17636925	17.90153414	20.42797549	21.00999943	20.31152599	20.32117151	20.05969177	20.38775382	20.29735953	20.60271317
Hadhb	19.41035022	19.35458553	19.66504378	19.94273054	18.21356478	18.04131705	18.1169999	18.26614257	19.71312362	19.47408298	19.53877762	19.07574713	19.77870749	19.5215266	19.70138366	19.39289439
Hars	16.38449421	15.93350451	16.52935242	16.58958954	15.53866461	15.54354907	15.36366789	15.53099404	15.73143929	15.51517253	15.63076796	15.25901382	15.61779938	15.99065871	15.53704672	15.41129537
Hars2	12.92157157	13.66869486	14.60738862	12.6214085	12.23076023	11.79550955	12.24167543	12.15159841	14.12729353	13.95381236	15.09263884	15.4211398	14.78885995	13.78552393	13.83596364	14.48086179
Hat1	15.19739075	16.06276996	15.21687435	15.23559127	14.68173961	14.34542857	13.99115787	14.53828856	16.68474835	16.59154526	17.27689567	16.65656497	16.872997	16.35850689	17.41853907	17.04839118
Haus1	17.44874199	17.47027742	17.33676722	16.96560414	17.01872512	17.11912015	16.72018528	17.14759545	18.88059281	18.58652921	19.13271613	18.62011971	19.15950215	19.23915127	19.81511482	19.47752169
Haus4	15.19273063	15.357888	16.17805038	15.3384752	14.07227609	13.77585112	13.24016629	14.4660125	17.09768797	16.44132569	17.26930651	16.93197504	17.16505427	16.63616664	16.43543439	17.50169504
Haus5	17.59238139	17.30455237	17.45052873	17.13319941	16.03433819	16.02018658	15.95728639	15.93938609	18.00161272	17.74119135	18.0603422	18.1399095	18.43422862	18.44921232	17.88487646	17.70755355
Hax1	13.62514683	14.05013507	13.90811721	13.88922396	11.9859262	12.57893418	11.95681726	12.77312169	14.28942124	12.58231728	15.07701835	15.83996021	14.4317525	14.80933086	14.48481176	14.52616079
Hccs	15.46097257	15.34651946	15.31830205	15.45813768	14.22644643	14.13387206	14.02884809	14.39950958	15.9935527	16.62831489	16.59820704	16.90654243	16.9344181	16.32530204	16.28234936	16.40806297
Hcfc1	15.79375853	15.86448214	16.06637274	15.89123719	13.76616621	13.87672217	13.90811743	13.7016739	14.51571944	14.55080774	13.34508779	15.60100458	14.29087909	14.93354817	14.13488962	14.41807281
Hcls1	17.22270644	17.34656672	17.22855992	17.65346924	15.89376653	16.02553006	16.13857973	16.25740102	18.14496692	17.57732969	17.64038293	18.17467807	18.05798133	18.10966562	17.81841082	17.50303497
Hdac1	15.43005971	16.06765226	15.911086	14.70906359	13.4401092	14.09516569	14.03918343	12.99722009	18.17689377	18.38300244	18.04522648	18.06226659	17.70940429	18.23511746	17.46148759	17.55942962
Hdac2	13.45571792	14.52198623	13.84340022	14.84383282	12.94529246	12.81141452	11.95262251	13.3590398	14.94386885	13.40691223	15.47203596	15.11392502	15.20019104	14.52977996	14.62174041	13.69318045
Hdac3	14.93298364	15.22450399	15.60214266	15.72215124	12.09084314	11.94471873	11.58251872	12.55907628	15.47032161	15.57404992	15.49446819	15.25282422	15.72748727	15.21352707	14.51482945	14.76248284
Hdac7	16.76302331	15.95555403	16.10784818	14.7912942	14.91657953	13.78136658	14.15636941	12.40906863	14.55021092	15.54120781	16.07435653	16.4165451	16.77915126	13.67734676	16.07737648	17.16531004
Hdgf	15.12621742	15.6612301	15.29936032	15.95066151	14.49138419	14.71877679	14.69185053	14.66139404	15.9615644	16.31816852	15.88563498	15.78992962	15.63817235	15.57253023	15.58227457	15.55495175
Hdhd2	19.46476889	19.05245369	19.24960142	19.30214367	15.48141789	15.08153237	15.40292635	15.55711765	21.54331746	20.72673916	22.13543601	22.20470629	21.59960678	21.56619836	21.60668495	20.94047492
Hdlbp	20.39148043	20.16833672	19.90205709	20.5622521	19.4633194	19.68983162	19.67319656	19.52004813	20.07122536	20.32621724	20.0244431	19.8942926	20.54827042	20.51201176	20.35842855	20.39456932
Heatr1	15.65668983	15.90141287	15.59659948	15.3088917	13.17716287	13.192584	13.08222772	13.2857334	15.95996669	16.08486812	15.86638902	15.8962175	15.98920475	15.21420817	15.91039332	15.30884301
Heatr3	17.45134544	17.2314664	17.82931918	17.90179011	16.21863576	16.27984637	16.66941738	16.18176949	20.90164606	21.79073969	21.13590381	20.89289948	21.36139547	21.90169975	21.35748751	20.76047786
Hectd1	17.59545084	17.31222058	16.7409651	17.21038415	16.53375763	16.76316002	17.32382625	15.88153383	20.33323087	21.36631589	20.38779594	20.15752809	20.57989591	21.20865648	20.47141271	20.60216164
Hells	19.29188374	19.28722244	19.13551117	19.749451	18.46856293	19.01453256	19.22740461	18.04680249	21.86536176	23.08529962	22.02333583	22.23081103	22.35027019	23.1585928	22.3360242	22.38191992
Herpud1	17.59940976	17.09973478	16.72276077	16.61108993	16.69272252	17.27757323	17.12708006	15.94104649	19.81986832	21.29001232	19.95415119	19.47660368	20.35424795	21.45304131	20.8437304	20.60289697
Hexa	25.65897533	25.58429595	25.69657151	25.9023747	24.70851567	24.67512686	24.43900115	24.36547892	27.75715287	27.42564126	27.87309906	27.81095807	27.73941757	27.38742986	27.29761077	27.5241088
Hexb	26.51708039	26.48718984	26.32112305	26.57098935	25.40466818	25.6291867	25.73795183	25.14404454	27.96104995	28.04920506	28.35150852	28.12526043	28.29310055	28.17909732	28.14063073	28.09086745
Hgh1	22.0330681	19.72656645	21.30378461	21.31641733	20.31056683	20.11107793	19.76915648	19.74270006	23.88571573	23.3449136	24.42193338	23.49422828	23.57864728	22.86862764	22.63569537	23.13655237
Hgs	17.29268461	17.74019041	17.4103591	17.30753441	16.22688427	17.086471	16.96421356	16.44370466	16.70710512	17.05095017	15.89377801	16.12271643	16.49335434	17.06720781	16.78696405	16.50922418
Higd1a	19.06286525	18.94023004	18.87373408	18.73276026	16.95877681	16.79308273	16.96769994	16.6911941	19.16746808	18.71554411	18.39790045	18.86303969	19.64453108	19.48047875	19.4062278	19.10393721
Hint1	18.97119569	19.07789826	18.8462031	18.54171454	17.42445164	17.6904275	17.66558108	16.8865929	17.60950075	18.06157111	17.39498893	17.54047155	18.32100464	18.93065412	18.78599757	18.49115582
Hip1r	16.01162001	15.71085439	16.39205275	16.00981273	14.69974915	13.78187788	13.50010717	14.59732168	18.03452227	16.77499307	18.07459904	18.45644199	16.99248577	15.50331872	16.11351001	16.53409542
Hist1h1a	15.9348769	16.523085	16.68789562	16.36118005	15.32123183	15.00952563	15.31943313	15.41162941	16.92668923	18.30910645	17.98080675	16.45168745	17.70007479	17.49311445	18.07957412	17.37415071
Hist1h1b	22.46391571	22.38502034	22.36007619	22.74932675	20.95614071	21.18350433	21.12835074	20.72241887	23.12731169	23.26607773	22.88731184	22.67357156	22.81132729	23.11496813	22.7203389	22.72822717
Hist1h1c	23.35327211	23.35086955	23.11625007	24.08225548	21.72658047	21.90603156	21.95871206	21.4911763	23.90031361	24.19709734	23.72008656	23.70982931	23.68911328	23.89097033	23.15700306	23.41334669
Hist1h1e	18.60250628	18.66036037	18.53236348	18.57598616	17.49025805	17.87799165	17.93654359	17.38977875	17.73636139	19.03691172	18.27901945	18.54334089	17.69952412	18.61110304	18.92075875	17.88071618
Hist1h2af	17.02849811	17.08443671	17.03103703	16.74021194	14.87792304	14.57371436	14.44223479	14.86876681	17.72327011	17.56951704	17.69522014	17.17824004	17.67631573	16.98292398	17.43163081	17.36455681
Hist1h4a	20.48764704	20.02934774	20.38246064	20.01839523	17.68527632	17.523861	17.85788527	17.44452108	17.87069999	17.72434998	17.3048251	17.20602859	16.81499902	17.88915866	17.17947274	16.8327727
Hist2h2aa1	18.20049451	18.06735596	18.05179069	17.99449807	16.1355527	16.05792707	16.10810117	16.2706668	18.8343913	18.29864245	18.50892269	18.61920868	18.1804819	17.89424406	17.89024289	17.97994327
Hjurp	17.47156692	17.1307502	17.2648752	17.24720105	16.84669591	17.00421888	16.95092858	16.55965981	17.46395318	16.83302618	16.83956438	16.60776018	17.20362425	16.3281014	17.81054445	16.4417777
Hk1	16.48801892	16.88064713	16.88182567	17.64392197	15.67934621	15.03232929	14.93314786	15.93761288	17.1189716	17.62035282	16.33759311	18.27531386	14.99050491	14.75669384	14.67972744	15.25623043
Hk2	17.7067545	17.70032204	18.22138058	17.54226156	16.70328419	16.71755082	16.08118009	16.77792131	18.43773137	18.81512024	18.76607049	17.99179653	18.97027245	18.50431672	18.94416741	18.77104181
Hmbs	20.05145606	20.25622293	20.69617501	19.9424215	19.0445883	19.32284812	19.20698506	19.09556948	19.80203488	20.92647159	19.60109935	19.58317768	19.34912705	20.38722962	19.28038304	19.67300983
Hmg20a	14.65838402	14.64660081	14.75968435	15.13188029	13.7310366	14.80345173	15.01332114	14.24988109	14.53097008	15.7164528	15.00855956	14.80080648	15.95760864	15.32905502	15.55355288	16.20404578
Hmgb1	20.34884938	20.38178132	20.44910149	20.61590833	18.66263786	18.95101295	18.93128135	19.20138051	20.68788364	20.33591538	21.02779155	20.85961338	20.86006514	20.92667738	20.82639594	20.77408919
Hmgb2	21.93809464	22.11888337	22.17557385	22.39631083	20.95207282	20.73234332	20.79673283	20.56609909	21.1396969	21.43354803	21.02397781	20.9855059	21.11495235	21.47205016	20.87324024	20.93880137
Hmgb3	23.09393163	23.08048497	23.21199422	23.5141016	21.97350631	21.87233749	21.88826778	22.10103674	23.77994947	23.71498333	23.79885159	23.65671115	23.77476313	23.95395166	23.5594948	23.70184113
Hmgcl	23.10396764	23.2360148	23.11158625	23.56296559	21.90391502	21.91098088	21.84266935	21.79933321	23.22129077	23.1143869	23.14996253	22.85085097	22.91205885	23.1007467	22.65649571	22.47836266
Hmgcs1	22.24743255	22.39292835	22.4178709	22.45468402	21.41670068	21.34537228	21.20044928	21.40423828	23.64483694	23.50914232	23.84615854	23.72909008	23.27158107	23.28646175	23.20089623	23.56302299
Hmha1	21.16182461	21.3118137	21.37210696	21.51799265	20.07796107	20.09108073	20.21361398	20.15155528	22.4706102	22.56866891	22.67663393	22.63392312	22.37548314	22.44672444	22.19323521	22.51591196
Hmmr	21.41360837	21.43518265	21.34778807	21.29316875	20.23873653	20.16048731	20.10767747	19.75900332	22.18301808	22.025342	22.42864018	22.53027072	22.00484047	22.34171913	22.05079271	22.10672556
Hmox1	17.20405914	17.3858893	16.91660148	16.52064733	16.51676955	16.22593764	16.18545728	16.00294287	17.13019	17.07322182	16.83277052	16.35154798	16.55251258	16.92007009	16.61591285	17.13288931
Hmox2	23.38385432	23.55137497	23.60355395	23.6907215	22.43576001	22.23334492	22.27569246	22.29050208	23.24760732	23.34003196	23.4250621	23.1568467	23.42048106	23.15061534	22.98343167	23.06552877
Hn1	20.76230221	20.64703198	20.46246664	20.4980105	20.05992352	20.30631512	20.3784925	20.11064529	20.88229591	21.11013653	20.52325386	20.40789442	20.87306505	21.34143951	21.28887025	21.12622386
Hn1l	17.0179067	17.89562054	17.97200006	17.77048507	17.72735265	17.98786614	18.10970552	17.74906906	17.15381791	17.99291744	17.89065818	17.01133838	17.22530175	18.28098719	18.03935797	17.64366972
Hnrnpa0	22.86555607	22.62965678	23.06120009	23.00153931	21.59963128	21.4338054	21.38511046	21.53321522	23.71094577	23.85930466	23.86112252	23.73448992	23.45590187	23.47445814	23.14963998	23.44931087
Hnrnpa1	21.14255889	20.67724206	20.77214028	20.70528461	19.08887391	18.99674864	18.98437528	19.32246232	20.12089539	19.88258885	20.14921303	20.32215156	19.48474369	19.10898782	18.62989084	18.83852869
Hnrnpa2b1	14.92958736	14.85579875	15.09486171	14.48548175	15.19951899	15.09817132	14.78842876	15.14575259	13.24039278	13.67919944	14.47611762	13.54740226	13.80490241	13.52127869	15.09530097	14.20082187
Hnrnpa3	21.28717481	21.38318849	21.3929203	21.58675831	20.98753426	21.03928951	21.11982613	20.88507381	21.59373922	21.8479758	21.50427476	21.50824638	21.67332076	21.62891113	21.53464018	21.20285672
Hnrnpab	17.29042883	17.02440462	16.94426072	16.33497433	16.05686083	16.3033952	16.36228784	16.06486698	18.22550549	18.41640177	17.93488987	17.6367408	18.28988244	18.71741615	18.82831852	18.64583603
Hnrnpc	21.38712759	21.42155677	21.36412978	21.83648574	20.06964422	20.12310774	20.25857631	20.20464565	22.26858728	22.53810654	21.94669995	22.28502355	22.51377513	22.73361865	22.24556812	22.32993322
Hnrnpd	15.93389743	15.32827491	15.7295226	15.91763762	14.16296929	14.3619973	14.41139062	14.89046969	17.50735324	17.33568508	17.05779948	17.67953063	17.09779096	17.7325056	17.21046795	17.15140403
Hnrnpdl	16.722418	17.20495166	16.35110909	17.32584708	15.45019441	15.15697162	15.71329642	15.94362554	18.04811159	18.02324584	17.95502027	18.30014739	18.02266837	17.89448015	16.20519212	16.78523431
Hnrnpf	14.21948411	13.80435594	14.21755736	12.80362259	12.66636251	13.20313199	13.31820605	13.31912281	13.5077854	13.89783686	13.20017264	14.37361438	14.08131589	14.90422792	14.87169548	14.52684289
Hnrnph1	15.3681902	15.30486426	15.42795071	15.44716606	14.592632	14.06854215	14.91894908	14.71232187	15.73563597	15.13294204	15.97386087	14.53713345	16.83611582	16.30057313	16.59561369	16.82711991
Hnrnph3	18.09834759	18.2042462	18.33105824	18.86751684	16.76819204	16.61886365	16.597063	16.65911503	19.051041	19.29680009	18.95096371	19.44682276	18.75592137	18.8846895	18.55863764	18.6609205
Hnrnpk	21.22917061	21.15871905	21.29472838	21.3519411	20.44976413	20.23084388	20.03208194	19.92182451	19.98260379	19.80229462	20.25634236	19.95501525	20.1063033	20.65508524	19.84280692	19.85796581
Hnrnpl	15.3306677	16.85118256	16.12368725	14.73428116	14.56518036	14.36699719	16.44301951	16.34601623	16.55007417	15.73443892	16.80455936	17.58059361	16.92221669	16.92159998	17.1286011	16.61721
Hnrnpll	15.21149165	15.12212822	14.02802483	15.32595958	13.86678132	13.90491233	14.60816795	14.48909734	15.89427665	15.83856096	15.95163982	16.78994359	16.28336536	15.77438768	15.2364916	15.80721364
Hnrnpm	17.02459294	16.80350126	17.68135328	17.33223973	15.80349971	14.40689155	14.52172291	15.77310798	18.60117853	18.06074569	19.01530997	18.09369576	18.51067718	18.34656417	18.44469082	18.2526501
Hnrnpr	18.81704173	18.68227812	18.59381542	18.84269347	15.64743945	15.21869898	14.93534101	15.63595759	20.70775628	20.50461252	20.55330017	20.29989525	20.87233232	20.64948323	20.51161092	20.39031635
Hnrnpu	16.03720189	16.11231968	15.6973585	16.17127537	15.1382163	15.15557976	15.32456669	15.072975	15.33071938	14.27783402	14.92233803	15.74493337	15.99021371	16.36458683	15.15738537	14.2176647
Hnrnpul1	15.81359703	15.76192118	15.70745834	16.16467749	13.58210644	13.93321217	13.96946442	13.20413256	15.8373657	16.20943529	15.50909299	15.54875745	16.09133646	16.59448622	15.53780927	15.7340004
Hnrnpul2	21.79592918	21.59897915	21.63955375	22.00062791	19.92175437	20.03348059	20.0289565	20.09881423	23.0669331	22.77552612	23.26563823	23.23567876	22.62194921	22.39311589	22.61482325	22.53869234
Hook1	23.89985419	23.68924585	23.70270467	24.09301531	22.09571146	22.14313439	22.17552011	22.00866535	24.91058008	24.91853442	24.9158202	24.89206371	24.99752494	24.96941812	25.14264251	24.96764013
Hook3	20.72524031	20.80338207	20.75247849	20.85037464	19.37589579	19.39072239	19.28631337	19.51791737	22.46534087	22.49808106	22.70523817	22.57676485	22.34213455	22.3759397	22.34702259	22.25033193
Hp1bp3	13.69104741	14.00720016	14.31552352	14.04807295	12.57451254	12.73655885	12.05682035	12.67216366	15.03796151	15.40046217	15.39466798	14.85480866	14.71170279	14.62026301	14.9346292	15.32058463
Hpf1	15.54707106	15.26811776	15.87046236	15.62431421	14.4360663	14.99013485	15.26674065	15.18165237	17.69192119	17.19231378	17.82904666	18.09159537	17.48992229	17.26353876	16.83485228	17.23375265
Hprt1	16.94053128	16.39646685	15.83572994	16.99870185	14.19408124	14.31740476	14.5567967	13.96433832	17.50374701	17.6985808	17.04073135	17.28877446	17.46149268	17.72946496	16.74010388	17.4607451
Hps1	19.84134396	19.68368716	19.78264996	19.76763707	18.83906488	18.86562774	18.8911534	18.76180166	20.36716352	20.43452483	20.29403369	20.32103145	20.34295602	20.59221503	20.37513674	20.48300088
Hscb	15.32103519	15.63123747	15.50648516	15.38652009	13.90511683	13.42676632	14.26075246	14.18327742	14.13463556	14.4816921	12.93456601	14.0545819	13.22813714	13.94158489	13.77907032	13.51911581
Hsd17b10	21.51574158	21.42131228	21.40574731	21.32599672	20.48022936	20.65521317	20.63881894	20.44296153	22.69340663	23.39159508	22.53391308	22.07159302	22.46661516	22.84029869	22.44229556	22.58131394
Hsd17b12	23.70190958	23.64478057	23.64287239	24.1008944	22.62426111	22.85643481	22.65167487	22.57016796	23.56927659	23.74339236	23.06566384	23.17575251	23.83928503	23.79420897	23.54482208	23.67663251
Hsd17b4	21.28731861	21.18217673	21.14170116	21.41878011	20.82342381	20.85074075	20.83836815	20.70691488	21.5246974	21.58743814	21.53872959	21.55615837	21.87491489	21.86150616	21.62895753	21.58245225
Hsd17b8	17.07810451	17.49966215	17.00545765	17.52192122	15.44058058	15.19461773	15.17934655	14.48980337	16.27284076	15.66961536	16.92966417	17.40708438	16.19917071	16.67535819	16.85278914	16.95805982
Hsp90aa1	21.18914653	21.05659398	20.93604723	21.16928756	20.69886983	20.77082448	20.56183767	20.61975454	22.25449973	22.34547343	22.29683009	21.95629752	22.45666947	22.48612793	22.36510313	22.36660355
Hsp90ab1	19.38315881	19.73583718	19.48912328	19.88285582	19.21836192	19.28648293	19.16013929	18.96428994	20.28307744	20.79801763	20.95774278	20.57920219	20.96035065	21.10828843	21.03209467	21.12571228
Hsp90b1	17.30136885	17.12595715	16.82154586	17.63452536	16.21449376	16.18587552	16.12861139	16.25399121	18.31970896	18.21375219	18.38005304	18.29433762	18.46098753	17.8512266	18.0860286	18.05666313
Hspa13	15.0027054	13.65358746	14.20483401	15.87857739	14.54169974	14.44630062	14.64779336	14.4096719	17.84965217	16.8924379	17.94222156	17.5276141	16.34401392	14.49866025	15.3453411	16.5051235
Hspa14	14.47780155	14.1270845	14.62055824	14.68776984	12.68055757	12.51763102	12.76363644	13.09964619	15.33418295	14.01668008	15.90674355	16.39328594	14.99362278	14.19480693	14.62590047	14.49106599
Hspa2	17.76643098	17.44731108	17.6935081	17.78022929	16.76420203	16.67187306	16.66161468	16.94258992	19.50793246	19.27009046	19.49594428	19.19040698	18.83451538	18.69691995	18.94919172	18.97755449
Hspa4	19.16875665	19.55119161	18.75670152	18.96116205	18.9628101	19.10113407	19.0490969	18.92986316	17.53162626	18.63913127	18.42272025	16.71210221	17.19125268	17.59049473	18.91692786	18.57374082
Hspa4l	15.90449966	15.70373101	15.87849641	15.73830608	15.13865355	14.81950748	14.68341032	14.99028416	15.77862575	14.5453106	16.22637979	16.31874802	14.02193093	16.06756984	15.60316815	16.06363408
Hspa5	16.91385521	17.15265431	17.001591	16.95691598	14.85298616	15.40350113	15.32393907	15.10571616	15.95165737	14.02508866	15.31942524	16.66658248	16.53350646	14.59119424	16.6420967	15.97389564
Hspa8	17.46856016	17.22054801	17.49351574	17.72262449	15.50826255	15.4503234	15.60363265	15.83609362	16.72120615	16.33747117	17.15930263	18.56640018	16.74063527	16.65289819	15.94492564	15.16189974
Hspa9	12.14877435	14.83351067	14.46181173	14.36615573	11.81265085	12.25372026	12.51139863	12.69140695	13.6799508	13.75133844	13.69356409	13.63169259	13.79742857	15.26234763	15.11935388	15.23152794
Hspbp1	14.84639405	14.45080302	14.54680307	15.20075704	12.27152157	12.57324645	12.93716334	12.57403	14.46414545	15.20847026	14.75769365	15.82976854	14.91466864	14.73913329	14.97969484	15.24142197
Hspd1	16.15502567	16.12666678	16.28010565	14.98349654	15.44567824	14.94169789	14.44335247	14.93921061	14.93322361	16.00679365	14.69752746	15.24188078	15.67650886	14.77752915	16.04899342	15.65335554
Hspe1	16.54942147	16.18197705	16.41180559	16.36598115	14.52480546	14.18142601	14.45618213	14.37165358	17.79316141	17.02347986	17.75551569	17.9358647	17.05236618	17.36270602	17.4289736	17.52321906
Hsph1	14.76770515	15.22810912	15.85622999	15.76282036	12.96755475	13.90860771	11.97933281	13.36034197	14.40854652	15.46714107	15.79803768	15.92846572	14.14888531	14.6430361	15.19745222	14.44022948
Htatip2	19.01225889	18.84992084	18.98096684	18.99218855	17.13522732	17.0538443	16.92819028	17.24842562	18.71906935	19.0999055	19.26999524	19.00970761	19.68770769	19.36502554	19.54197858	19.45216105
Huwe1	17.67612539	17.90806298	18.17188978	17.83106188	15.99469736	15.71870332	15.54936089	16.26569905	17.64297533	17.61801679	18.15205372	17.2290226	18.05497093	17.68906997	17.55706554	17.56419479
Hyou1	18.0588194	18.16532863	18.06938295	18.1634568	16.03851484	16.33340402	16.01681368	16.17758135	17.49549903	17.66095042	17.49125735	17.49455272	18.39054549	18.43256285	18.0735547	17.99962078
Hypk	18.77677508	18.63057368	19.10378982	19.07492836	16.17786242	15.99121884	15.88438271	16.22305611	18.79466286	18.45899894	19.45358352	19.03922799	17.95765235	17.98295409	18.51209155	17.96159981
Iah1	14.97032119	15.31843531	15.15852412	13.76413791	13.17511821	14.09811523	12.74550319	13.84115089	14.7685957	15.2685477	15.60650454	15.50405366	14.90659898	14.90186237	14.4602261	15.10178349
Iap	18.31934592	18.45366509	18.3459512	17.4673239	17.38861472	17.22890936	16.80332278	16.9353332	19.72583402	19.52885304	19.04055349	19.47685516	19.05781914	18.09371541	18.2851513	18.69027844
Iars	18.84270979	18.82559134	18.61727309	18.88845927	17.24417905	17.08963271	17.61414543	17.57334183	20.0406734	20.20203492	19.18035564	19.85350532	19.72887421	19.51815978	17.50376846	19.43949682
Iars2	14.91530651	15.76511528	15.31096766	14.96158713	14.02823241	14.36928053	14.70322094	13.65639389	15.84255629	17.40853587	17.49409571	17.36744315	16.24987765	16.82636264	16.27451264	16.41496304
Icos	16.36122125	16.53921801	15.89697319	16.05139955	13.91982435	14.00573721	14.4778789	14.86705987	16.39848953	16.14749833	16.99826725	17.23925747	12.96093042	15.18248858	15.05250113	15.16189974
Id2	16.08289647	15.47681819	15.79469894	15.53124198	14.40083384	13.99280496	14.51918471	14.34525686	16.62465038	15.79240319	15.55435634	15.7557179	15.82518722	15.74058974	15.69663211	15.98217114
Ide	17.36681073	17.05182968	16.87943975	17.19672584	15.9070197	15.82335958	16.09749087	16.0712156	17.92083774	17.91734126	17.38777159	15.2796406	17.7872411	17.59671825	17.80664164	17.98277082
Idh2	14.21864787	14.171907	13.89655932	14.11235958	12.7627781	12.77150696	12.49632581	12.71771687	13.15970653	13.90641394	14.02265486	14.79681547	14.31305117	13.91764245	14.15603146	14.1487582
Idh3a	13.39236435	13.68011868	13.67965993	13.36955003	12.25283673	12.18697918	11.92257005	12.62365538	14.35196723	14.88612153	14.73718238	14.36685666	14.24113325	14.35204586	14.48453261	14.11312098
Idh3b	19.6145584	19.53105178	19.30110752	19.77647149	17.34403726	17.39855757	17.64248552	17.73424939	21.51091604	21.91197025	20.57481071	21.11296941	21.4163825	21.55261149	19.96906253	20.86907017
Idh3g	13.34418324	14.25468362	13.68391268	13.91061438	13.26652041	13.54285777	14.19902399	15.39390326	19.76875644	20.04404448	18.06402576	18.9552303	19.10839517	19.07345715	16.65588053	18.66814053
Idi1	18.53430068	18.67263504	18.48054588	18.32812894	17.71623416	17.82979147	17.7467869	17.51074155	19.3092244	19.34203032	19.44434598	19.43656798	19.25886757	19.40157237	19.63993803	19.59023697
Iffo2	15.78052497	15.96417293	15.74924202	16.26899528	13.4441052	13.65569172	13.89496536	13.47623239	15.01194539	14.90322856	15.58351169	16.46290247	15.4621584	14.7462669	14.67320994	16.5396363
Ifi35	15.80655077	15.51896194	15.29896129	15.8798174	14.18819619	14.17960112	14.15104807	14.99419916	15.58746372	15.48249872	15.53067399	14.62452394	13.87756998	15.86389812	15.17732761	15.97487303
Ifi47	17.49572994	17.39248978	17.63185009	18.36142848	16.14707308	16.37755201	16.76132944	16.5204885	17.59174434	17.38674596	18.03948103	18.46893561	17.48584031	16.8585458	16.82953185	17.21444421
Ifngr1	16.54294789	16.79318352	16.37002761	16.76525336	16.33446656	16.68379094	16.69221073	16.8269381	16.59746307	16.6622492	16.37096277	16.37085855	16.78237913	16.46871828	17.21138197	16.54619623
Ifrd1	15.01374237	15.71920035	14.38398792	15.47655907	13.47132719	13.06425509	14.14565968	14.30467617	17.04958192	16.3784355	16.50464136	16.29731043	16.21771857	15.26556381	16.07654325	16.51465805
Ift27	15.38405512	15.53420054	15.28464963	16.0580787	14.01727924	13.98098741	14.01429459	14.72839328	16.99573327	17.03240487	17.07531399	17.30143795	15.9227028	16.09023476	16.09920756	16.435005
Igbp1	13.63356902	13.98243589	14.40115289	15.06415656	13.96334461	13.90070907	13.87473829	13.17866177	14.22857873	16.61886887	16.45463832	16.31973532	14.4599102	15.43003261	15.11761476	14.63380994
Igf2r	14.72202259	14.15040165	14.90100191	15.85984829	12.5880999	12.56537155	13.00456342	12.80763814	16.20112218	16.1580333	16.21531231	16.76893606	16.61971576	16.61113079	16.35365401	17.01397418
Igsf1	18.14289518	18.43654058	18.71254084	18.33292794	16.68436093	16.41666575	15.83487387	15.82174517	19.49025661	19.24687395	20.2556611	19.54832903	19.1405587	18.78124088	19.52466004	19.48146557
Igtp	17.60045953	17.87491545	17.68421064	16.80147375	16.31622106	16.28886777	16.19744224	15.95583173	19.97707562	19.79509574	19.95319655	19.92863661	18.79660341	18.35267736	19.07368764	19.54929902
Iigp1	15.07526592	14.95550372	15.30846586	14.96203601	13.20241265	12.39300179	12.08029875	13.06679244	15.75349437	15.14342753	15.51378322	15.83695415	15.7872541	14.52380973	14.74946395	14.95206891
Ik	17.70738515	17.75233191	17.99535769	17.75972073	16.83263092	16.62424052	16.50011038	16.25390215	18.78770496	18.64092723	18.63909262	18.36026858	18.75422543	18.70131247	18.69824139	18.66821079
Ikbkb	16.94535102	16.28274504	16.3524253	16.73228221	15.95492993	15.79994172	16.12050249	15.46343469	16.68981186	17.34656219	16.43597522	17.08421416	17.33955689	17.74237645	17.26907149	16.96916649
Ikbkg	18.72661194	18.81810775	18.54514844	18.65858775	16.47686536	16.40387557	16.57380279	16.49762866	17.71970521	17.77722962	17.71346662	17.32209831	17.70029501	17.44439314	17.15010159	17.05678814
Ikzf1	13.06939624	11.78596499	13.37539703	15.88250042	13.91858236	11.88250723	12.46979039	14.14483377	16.1067398	14.59229612	14.34633333	16.47047918	14.65420931	14.23427565	14.42710241	14.38130916
Ikzf3	17.32326496	16.70401827	16.85421787	16.90467433	15.70177149	15.84733764	16.03098306	15.86526356	18.22688334	17.6945956	17.73237581	17.92744002	18.30313713	18.04754132	18.22361881	18.1165906
Il12rb1	17.20511498	17.56207202	17.06706527	16.84983703	16.75795436	16.61338217	16.66033084	16.59826337	18.03081486	18.53758355	18.16899318	17.16955409	19.12944009	19.09297864	19.62183384	19.12556509
Il16	17.43333381	17.62350984	17.44313509	17.30853233	16.20454592	16.41332111	16.43862952	16.3239009	18.30489633	18.46025137	18.6574488	18.20304548	18.53619049	18.6277427	19.15928762	18.92944466
Il21r	18.95173025	18.8134573	18.68530032	18.60189014	17.6296388	18.0831142	18.21917373	17.81343233	17.04765694	18.82730486	16.17437385	14.866403	17.65670498	19.32888332	17.8172105	17.99020906
Il2ra	18.17661664	17.99372676	18.10696912	17.86917644	14.36803469	13.88105194	12.18280406	13.48329961	16.65169694	17.81394158	16.76135504	16.78822621	16.92529086	17.73065554	17.12997011	17.75377524
Il2rb	17.74768535	18.14192701	18.81727519	17.64410441	16.62355775	16.17669899	16.2075149	16.73532626	16.66251893	17.74307912	17.80367984	17.48107697	16.16495456	16.91642426	16.45677101	16.80594599
Il2rg	20.90870101	21.02331195	20.84960246	21.24453922	19.65358773	19.60175839	19.55426579	19.72642443	20.0676112	20.22456633	19.69833319	19.91273835	20.27481788	20.30414229	19.84817364	20.06862337
Il4r	17.61889069	17.04015806	17.10125241	17.0350975	16.29754607	16.53976027	16.24568144	16.20302186	18.30432061	18.34463554	18.16391899	18.00984365	16.80058998	17.9991819	17.45924004	17.44672347
Ilf2	16.77033973	16.54182941	16.32029307	16.16806479	15.53800181	15.60015533	15.146949	15.07398426	17.11975712	15.21827473	14.97361456	16.22690872	16.91985475	17.24392054	17.00709997	17.50924542
Ilf3	14.27155441	14.07347465	13.54048232	15.14113084	12.77871041	13.02774741	13.4585866	12.89313624	13.92979783	14.22291314	14.08679116	14.68382394	14.75245461	14.53620985	14.2923902	14.56296374
Ilk	16.53062579	16.29283023	14.99111966	15.72433871	15.34066921	15.22147321	15.0442594	14.70217467	17.04297124	17.97367891	17.8992489	17.22205479	17.35292534	17.28011364	18.1994428	17.75245035
Ilkap	15.66474148	15.73937795	15.53697487	15.67864087	14.66277296	14.20238277	14.54639609	14.6863349	16.52393787	15.86889906	16.67923452	16.7082005	15.82647902	15.34896961	14.84679002	15.09113171
Immt	13.08632253	13.37471044	12.93455027	13.2924993	11.78983722	11.49172569	11.43757183	12.24153824	13.68042414	13.26096706	13.0927982	13.3604804	13.22921193	13.63573591	13.33891376	13.82487078
Imp3	16.6741406	16.35825307	16.72807463	16.82398037	15.44419328	14.40732045	15.31343837	15.114637	16.94728948	17.29613812	18.0544431	18.4878249	15.65039623	15.64661259	15.03201696	17.59549265
Imp4	14.43130635	14.31842008	13.82204353	14.81870811	12.57280508	12.28867904	12.52813309	12.79616981	14.04418524	12.4208126	13.04165943	15.49764346	12.34747882	13.68701773	13.38492964	13.80356636
Impa1	16.23155299	15.99262406	16.03821264	16.24232957	14.4105415	14.65850564	14.43593649	14.27291698	16.4247609	16.892175	16.62415834	16.66060866	16.71995328	16.67472602	16.13314386	16.16408781
Impa2	13.65379331	13.89976868	14.29394783	14.40978711	12.62191914	12.73885328	12.85178868	13.28264028	13.5077854	13.64608074	13.92591076	14.96985171	13.2396736	13.74995495	13.69706796	13.25954993
Impdh1	13.44717598	12.44021667	14.08867179	13.63291565	12.30855371	12.66877174	12.96791307	12.72790961	14.0195547	13.53404232	13.24820767	13.69260436	14.63203295	13.60910714	14.77662372	14.8884029
Impdh2	15.05852143	15.40830171	15.10308913	15.85533791	13.38143487	13.65247181	13.21185972	13.57690973	13.6301491	14.16857941	14.54634967	15.08031906	14.28454826	14.65334088	14.55047199	14.01106365
Incenp	16.29654857	16.31152565	16.39264338	16.22177769	13.83376447	13.215653	13.69924251	13.29065011	16.10045722	14.45421475	15.72259792	15.49867417	15.43112897	14.92025245	15.08215928	14.60561754
Ing3	14.87537599	15.20883726	14.39648818	14.76701732	13.47504387	13.55082088	13.03504908	13.42884285	15.64454431	16.46106187	16.41302944	16.70717197	16.52800856	16.39260364	16.55529025	16.3048483
Ing5	19.664423	19.37037626	19.77747717	19.52456152	17.6799238	16.98093016	16.77310249	17.08664519	19.04691706	18.51611626	19.1124723	20.22543222	19.47199949	18.58866264	18.50654581	18.25802862
Ino80c	17.35214776	17.27984445	17.4742997	17.83004655	15.64417882	15.47378186	15.44711304	15.36445365	17.16417745	17.18967346	17.19617886	17.85141483	17.75654492	17.52595981	17.43669013	17.12461779
Inpp4b	15.02682846	14.65912947	14.37524856	14.26019583	11.75036754	11.66179196	11.8225277	11.71204622	16.50775906	14.42243911	16.84007676	15.77181061	15.61667981	15.52147049	13.75718949	15.16974248
Inpp5b	19.77240323	19.66470633	19.73415169	19.95614067	17.86290471	17.8073283	18.08827619	18.17861591	20.56565752	20.03743425	20.09590443	20.39525758	20.45368592	20.21854751	20.20591855	20.04121642
Inpp5d	16.15754518	15.81417989	15.95027609	16.21573465	13.03182459	12.2730181	12.98129538	13.47863263	17.19349117	16.71526188	17.11669213	17.29040069	16.9238206	16.29131492	16.71828822	16.70988507
Ints1	14.80141276	15.42422129	16.30280283	15.63095719	14.6795777	16.33612001	15.58174835	15.2158882	16.20069327	16.80848696	15.97623871	12.31841259	16.23521053	16.54128909	15.79708973	16.24192638
Ints12	12.34309562	12.5270109	12.65594638	12.36944561	12.15873108	12.17914602	12.18151124	12.32877146	14.03466483	13.71073326	13.87896095	14.80579899	14.13336415	14.26761314	14.56497901	14.54305603
Ints3	14.75409613	14.18011502	14.5679448	15.3491086	14.78333128	14.93549352	15.01371037	15.2878841	16.7564286	17.12796711	15.98932173	15.96781666	16.37967787	15.81646104	16.18096114	16.16418745
Ints6	15.29504482	15.8897824	15.69743818	16.31746441	14.19141992	13.99949248	14.20868906	15.17514562	16.63762777	16.55561183	15.8565872	16.86386067	15.43038577	15.73316396	15.86857479	15.68461786
Ints7	17.82809253	18.18873023	18.45105403	18.52153195	17.13158547	17.0380056	17.19349349	17.50264393	16.16979185	16.94040384	16.39768417	16.52356047	15.73063865	15.9161054	15.37109048	15.22707057
Ints9	19.03835368	19.06324338	18.95464244	18.90225388	18.16362927	18.20423753	18.26648575	18.24785001	18.37068064	18.83565264	17.75700439	18.11349835	19.19790699	19.23831445	18.72704206	18.43931834
Ipo4	13.973447	14.56714603	14.09652368	14.48300886	13.01080701	13.05413169	13.01993844	13.64499319	14.98923895	15.5603721	13.88923227	14.79513853	14.53373518	14.72433443	14.73422956	14.57500569
Ipo5	15.75124357	16.3375683	16.12406273	17.04967798	15.28574438	15.67427811	16.30248352	16.16872759	18.34694883	17.86290258	17.26979734	18.21503425	16.27146909	17.65394045	15.45165363	15.91755702
Ipo7	14.98616955	14.61568397	15.42960164	15.21626832	13.05072004	13.19998469	12.67493901	14.63774462	16.80531543	17.21053788	15.47395419	13.54264364	16.69409146	16.42911089	16.24342058	16.67534516
Ipo9	15.70927057	16.9115426	16.80441035	16.81773971	14.61417301	14.35445471	14.15444093	14.9338838	17.55865514	17.5655463	17.37299928	18.67018157	16.08142904	16.27341735	15.3926243	16.60945911
Iqgap1	17.42041919	17.06183999	17.30569225	17.42002108	16.48352433	16.64996367	16.62955171	16.13334006	18.18492268	15.87829916	18.09031507	17.80869193	16.10656973	16.73692671	16.71019316	17.81223363
Iqgap2	17.50749678	17.34114874	17.60096255	17.59234912	16.29637082	16.23519161	16.45668259	15.14312633	17.52893473	17.75792328	16.56479739	16.76149074	16.73475633	16.83644959	17.08786452	16.80837072
Irf2	15.50019777	16.32810512	15.68210712	16.5298918	14.39048775	14.24778735	14.85030563	14.74361123	18.13830638	18.28404099	18.00503533	17.27754712	17.58087435	17.79162996	18.37987695	18.41394154
Irf2bp1	17.16147201	17.05939105	17.13294062	17.31094749	15.77256135	15.77492933	15.41653111	15.6392797	17.06887264	16.13998923	17.37892637	17.66008489	15.9148299	15.69420351	15.976237	16.19543257
Irf2bp2	14.66023297	15.02127722	15.01668407	14.47236246	13.13423605	12.91808831	12.6440962	12.74993516	12.96676565	14.26403564	13.68051551	14.10238932	14.17409257	14.46287778	14.3294927	14.05270174
Irf2bpl	16.839756	16.78636506	17.32469601	17.34684742	16.03358605	15.64117781	15.95363948	15.79334844	18.87098292	19.025394	19.1672758	19.21822912	18.54712807	18.18610284	18.38431044	18.64000858
Irf4	13.3399894	12.15666728	13.01455675	13.20095013	13.23097293	13.31998234	12.87179396	12.91631015	16.442841	16.48570691	16.70479722	16.46233362	16.00019314	15.94210286	16.64042708	16.49710854
Irf8	16.51263202	16.89353612	16.98804068	16.65882204	15.46742304	15.25185994	15.24314444	15.3463016	18.79949171	18.77638714	18.87379876	18.48642674	18.20544254	18.38395408	18.58127781	18.51806967
Irf9	18.00107115	18.17823488	18.223706	18.08207802	16.41868166	16.51934401	16.35124248	16.49805484	19.55528383	19.15298846	19.54806405	19.26061825	18.8619897	18.29625648	18.65388106	19.06348172
Irgm1	16.42639575	16.14265337	16.41277646	16.34106419	13.62690148	13.37488051	13.36723743	13.80615738	18.19506204	17.34022718	18.20709996	18.24144296	17.29362174	16.63797264	16.64511798	17.41692719
Irgm2	18.77157614	18.73946832	18.61973466	18.29568876	17.14409594	17.25741237	17.19186057	16.94341852	18.10285806	17.7941306	18.22340884	18.33052114	17.80772305	17.97337495	18.42458078	18.31195359
Isg20	16.53650965	16.4574493	16.65569792	16.36147596	15.54593532	15.96675895	15.83450671	14.97854686	18.54666234	18.70356386	18.11429029	18.17839382	18.30494835	18.17894896	18.62176936	18.61907989
Isoc1	15.47375319	15.59846436	15.77657606	14.9969681	13.10284953	13.70340143	13.49658411	13.11024962	17.30926756	15.672752	17.50934789	17.18601292	16.54151758	16.84656414	15.13704519	16.18315329
Ist1	13.51596978	13.72302722	14.03928402	14.12969692	13.12582699	13.06805778	13.27867773	13.41042291	14.64303589	13.30795101	14.47288132	13.18561736	13.68968528	13.76465995	14.14009786	14.14883876
Isy1	15.09216954	14.42602153	15.05596683	14.93001283	14.13963703	13.57392894	13.68380242	14.17487266	16.22344664	15.93019856	16.03802287	15.65775686	15.09451502	15.45278395	15.64644155	15.13932938
Isyna1	13.42760267	12.81646529	12.91557372	14.87312139	12.18333095	12.19928033	12.77096149	12.21278632	12.77342085	13.555139	13.12813562	13.80027094	13.1961735	13.46254081	13.38684287	13.84895294
Itch	17.99884826	17.56937237	17.7611637	17.54265306	15.86535782	15.79555478	15.71473352	15.63093717	17.29828423	16.34085221	17.12607472	17.98233338	17.14789656	16.70562347	16.85640744	16.82825224
Itgal	17.06608542	17.07688163	16.91049687	16.86442174	14.12435271	14.28975659	14.46615199	14.08194259	15.3702772	14.85383015	15.05696752	16.33929649	16.57711106	16.42806749	16.19260065	15.99098379
Itgav	13.10073622	14.23171139	13.37188677	13.24607317	12.85315189	12.66981211	12.99086911	12.33133974	14.98480011	14.45647582	13.80677931	14.1890264	13.57301049	13.90274093	13.35878873	14.03186692
Itgb1	15.5483516	13.74751145	15.92871833	14.5725369	13.50030605	12.60003156	14.06675456	13.35197881	14.05057069	16.37834717	15.32136638	14.2386924	15.73614779	15.88450537	14.56770487	14.94494134
Itgb2	16.92424957	17.01717494	17.06620167	16.40927428	15.70726481	16.21093972	16.28845107	15.93901685	15.81667292	17.86841624	15.01974996	17.79395522	16.94571868	17.539912	16.66146853	16.17601593
Itgb7	18.87560109	18.63572505	18.83172091	18.77391384	17.19345927	17.23174661	17.12092093	17.06861457	19.47113094	19.35894393	19.7438255	19.36717888	19.33444687	19.30905068	19.42310785	19.32746704
Itk	17.64716449	17.35570526	17.29071892	17.50845602	16.00576514	15.93418616	16.36350989	15.74731708	17.76927462	17.93614096	18.16325869	17.5656775	17.7620406	18.52352494	18.90888875	18.29907989
Itm2b	19.44522477	19.20751341	19.20784148	19.32119018	17.53257942	17.83327789	17.92000967	17.82606728	19.91381912	19.99283915	19.81251752	19.42081257	20.36876365	20.23656186	20.19374975	20.09264281
Itm2c	17.26561324	17.30910533	17.42515721	17.04083653	16.16005371	16.31336364	16.40242584	15.84526535	16.23885787	16.57762922	14.24912157	16.10418729	15.466981	15.72893369	16.4017791	16.21368661
Itsn2	15.10399157	15.97833568	15.95374899	15.46902649	14.93834181	15.13618674	14.89630224	15.25877	15.84648448	15.24695599	15.3702952	15.00932887	15.75763784	15.188945	15.14678077	16.30028574
Iws1	16.4308461	14.53268526	16.26985463	15.5257076	14.8444342	14.37108061	13.56262612	15.25770446	16.80629164	15.25914406	16.52996067	17.6233362	15.62551938	14.44539603	14.66033313	15.24187524
Jag1	17.76775086	18.2286795	18.12236286	18.02997508	15.91004515	15.88457039	15.40272824	15.4945225	16.78256794	16.88819464	18.0082745	16.63779501	17.10642431	16.99945947	17.05642163	17.40828769
Jak1	15.42755672	16.20215521	16.28658168	16.29021174	14.65545819	14.68349345	14.2718809	14.65978162	16.56924248	16.67993436	16.93276695	17.18483118	16.19954464	16.28380045	16.14820263	16.39967478
Jak3	15.83746773	16.32946081	16.34664529	16.58826272	14.55092766	14.7318179	14.8716203	14.6491664	16.29201672	16.15434965	15.9529241	16.9000461	16.61011399	17.07974041	16.37895641	16.32131233
Jakmip1	15.15518341	15.12585408	15.55551982	14.88521166	13.36371007	13.33559507	12.97683064	13.55600766	14.26816509	14.08931152	13.30264125	14.97862984	14.25930216	13.82715969	13.63651093	13.83108644
Jmjd6	14.52542222	14.02311577	14.31046195	14.15627385	13.49244535	13.61437665	13.90931729	13.72102844	13.75071496	13.50024958	13.41185959	13.55055578	14.41403183	14.12976089	14.8015645	13.46971392
Jun	11.88724841	12.74391681	12.46725675	11.33195243	11.59852838	11.46057874	11.10711315	11.82965722	12.70675977	12.64286963	12.70763966	14.31106468	13.10630583	13.23148056	13.70400642	13.21179145
Junb	13.88636964	13.66288266	14.21038358	12.99818042	13.03678754	12.94315159	13.25411399	13.12985438	12.79875554	12.68261468	12.41928059	11.59189539	11.87206864	13.32823941	13.84220853	13.48534088
Jund	16.49181763	16.73503861	16.65709149	17.24780144	14.56322731	14.68089957	14.67418196	14.61471862	14.54127421	14.61960564	13.47741216	15.45236562	13.76794694	13.01278585	14.50721238	14.9615026
Kars	19.4960466	19.34017285	19.65040436	19.95760942	18.191397	18.44603222	18.67204681	18.16707531	19.98799136	20.39291045	19.83899234	19.79561187	20.086159	20.07454297	19.48156865	19.31435008
Kat7	14.82089271	15.0727955	15.27669381	14.35784442	12.01655527	11.52779093	11.64329442	13.02696022	14.47847905	14.1251272	14.58882527	14.74095665	13.4620677	12.75349698	13.51811395	13.35539605
Katna1	19.44702809	19.22876574	19.11026794	19.67796655	17.64888967	17.91849183	17.95701128	17.87523936	19.61538798	20.03493226	19.49076934	19.99134349	19.50050935	19.89232476	19.04727239	19.15476807
Kcmf1	17.07992091	17.02896903	17.13670625	17.00978807	15.73829314	15.55529571	15.2035457	15.51908724	17.13079626	16.55750501	16.89382857	17.24977346	16.15293744	17.12712295	16.43473617	15.83921859
Kctd10	12.48918431	12.01997896	12.51584967	13.57228703	11.6057219	11.35001331	11.13062951	11.85301218	12.35790722	12.41386554	12.3710534	12.22323586	12.50308796	12.54596523	13.20480584	13.48292708
Kdm1a	13.27309706	13.89673288	13.30007786	14.85406853	13.00985131	13.08682498	13.03259282	13.5445782	14.54621703	13.44962665	14.91802332	12.34397707	15.05566181	12.46042147	15.02831914	14.81246915
Kdm2a	19.18449011	19.06838954	18.88507683	19.02396452	17.43897401	17.55948966	17.70188241	17.67473102	19.55129427	19.11512569	19.52182749	19.53959208	19.62404522	19.0388994	19.2619399	19.32097933
Kdm3a	16.8966145	16.87501642	16.77435899	16.47214547	15.06400787	15.17265282	15.1490765	15.34396067	16.17579704	15.37598544	15.39597256	15.82315894	15.4479079	15.13257485	15.56182389	15.67974706
Kdm4a	16.05793924	16.1007628	15.94639257	16.31027788	15.34074522	15.25749364	15.42201549	15.14504845	15.53065894	16.3446323	15.19846838	12.97816444	15.46910198	15.87601786	15.52338743	14.89687032
Kdm4b	16.48179947	16.39158288	16.16416527	16.2730906	15.05133744	15.25055673	15.3458479	14.93084166	16.68580963	16.77087731	16.20539136	17.42053391	16.96325786	16.50501162	16.10633115	16.0036461
Kdm5a	12.14489247	12.80559588	12.28953927	12.55909759	11.82162802	11.92272987	12.17660648	12.07534571	13.58525521	12.14549861	12.75294581	13.29874865	13.47908829	12.17788109	13.5630253	13.08174651
Keap1	18.46754055	18.50350539	18.48466075	18.61979649	16.93357325	17.28525708	17.04957398	17.04482416	20.04688166	20.04178053	19.72163991	20.33377716	19.62578527	19.48236476	19.55834584	19.47050824
Khdrbs1	17.45629955	17.43219905	17.36171728	16.72896047	15.95448296	16.22012363	15.97371771	15.82690312	15.61449159	14.55597165	15.29001453	16.19429648	14.5916726	15.3134599	14.55774373	14.71777984
Khnyn	15.44946287	15.4069984	15.67412907	15.1190916	14.11474823	14.253502	14.33539231	14.44754492	14.5510912	16.10891711	15.44777527	16.13826597	16.4218447	16.55781001	15.71479421	15.87873731
Khsrp	17.86827881	17.57439477	17.63339182	16.54495171	16.16705786	16.2186248	16.63162421	15.41045797	15.64014668	15.60336737	16.41493895	17.05446383	16.909816	15.81381717	15.56019114	14.85308812
Kiaa0020	16.51066259	16.5551726	16.58674219	16.56571072	15.25122324	15.58369008	15.5117357	15.2898545	16.88520079	16.72604422	16.4311124	16.95927272	16.61086387	16.91134658	16.73491065	16.4813597
4933427D14Rik	16.63031143	16.25491606	16.49272502	16.44510671	15.15240285	15.08580148	15.17285528	15.36857238	17.15356223	16.36552612	16.79982606	17.03961418	17.20923672	16.85301695	17.12802036	16.77887128
Kiaa0907	17.25035115	17.16491475	17.03046788	17.73982723	15.67916587	15.82657006	16.10073101	15.86755481	16.97928459	17.11861143	16.48116045	17.77986018	17.07353286	16.67089959	16.72168728	16.10109055
Kif11	13.39266856	13.84890045	13.13344659	12.5768421	12.80495286	13.14479465	12.07354419	12.97154083	14.8151187	15.2294828	14.77655674	11.24231723	14.57697325	15.20677443	15.20594348	15.29420333
Kif15	17.54617944	17.34161393	17.40461185	17.61253509	15.71044491	16.21239077	16.24380243	15.98577777	17.40036664	18.02048918	17.25747621	16.31321563	17.29505133	17.18256212	17.67256351	17.78922419
Kif18b	14.2335628	14.52865972	14.87362108	13.49477083	12.53328465	12.86593572	13.04173141	13.56148713	14.22611678	14.6464078	14.52931457	15.43684133	14.51365998	14.52014226	14.70638494	14.53722057
Kif20a	12.8165693	13.20665581	13.92356675	13.008874	12.29537405	13.15462865	12.25692442	12.5919902	14.04219778	12.17741414	12.07980723	13.98798986	13.2396736	14.10315672	14.48462567	13.90652896
Kif20b	15.42727834	15.86379138	15.85066659	15.45245396	14.19141992	13.79522757	13.2132612	13.79617841	13.49298714	13.64160789	13.33658535	13.72103564	14.02922794	13.88831626	14.1517989	13.98389003
Kif22	13.57822581	13.25548588	13.13047527	13.21228186	12.55021198	12.84927239	12.14625462	12.50236071	13.87278696	15.47958793	14.39798667	14.31611067	14.99663831	15.27973165	14.90725931	14.94998982
Kif23	15.76364509	15.97939894	16.02328821	16.80359872	14.2692303	14.02621605	14.69804753	13.67439289	16.04476328	16.3175237	15.95023192	16.80834935	16.32265952	16.12558084	15.34723587	16.06922128
Kif2a	16.48968625	16.74014444	16.97902331	17.14235543	15.20762716	15.26256678	15.15367536	15.1199892	15.23417202	14.89089731	15.35437035	13.11561138	15.36076551	15.32688742	14.74946395	14.94192236
Kif2c	13.14907369	13.11452229	12.44768535	12.12243351	11.10514773	10.92757594	11.27775037	11.84716786	11.89996213	12.3692273	11.78397838	13.36002676	12.50881223	12.40735455	12.87182726	13.07916156
Kif4	15.74812646	15.57893871	16.13304505	15.91340552	15.29015947	15.49640692	15.23036299	14.92055489	15.95346016	16.87606214	16.18630472	14.05201334	16.91301169	16.94271287	17.51793217	16.63241511
Kif5b	21.24596495	21.03562333	21.30162416	21.34746648	19.46393016	19.47322893	19.35409674	19.45661911	22.17293535	21.774575	21.85420153	22.03277951	21.92829722	21.80242009	21.64940065	21.89793646
Kifc1	15.96970229	16.02349177	17.54596222	15.70149541	14.10253547	14.03179019	15.05916902	15.91695035	18.20931889	16.04663691	16.41868401	15.58802599	16.27768038	17.42799756	15.23272905	17.17552871
Kin	20.39076675	20.19618413	20.33068383	20.43121501	18.47593519	18.48280111	18.48095103	18.30032242	20.74394161	20.39304708	21.07489506	21.00744866	20.72562195	20.5988405	20.51161092	20.4736843
Klf13	13.69331811	13.85180627	13.45604872	14.06706652	12.41235879	12.68127146	12.9389679	12.70505625	14.63787834	15.12285438	14.73020864	14.88313601	14.29823012	13.25341177	13.79707669	13.85017233
Klhdc2	15.88273683	16.22799422	16.64177049	15.97590927	14.88356885	14.22073418	14.81028202	14.91282899	17.42663237	17.29777369	17.01281053	16.5209874	17.61316087	17.47295683	17.94545943	17.15260985
Klhdc4	17.99382833	17.92205894	18.31297095	18.71039949	15.62900959	15.83709975	15.95593675	15.5183954	18.03146434	18.09366841	18.3175703	17.90336425	17.94134926	17.72429439	18.24472026	18.20835311
Klhl25	14.72435839	14.63527846	15.69853728	15.75720873	15.02801986	13.25997918	13.6367348	14.92040526	16.76325935	16.08264706	17.81675494	16.89544808	16.32105658	16.16149486	16.42860624	16.43141628
Klhl31	18.56397935	18.75480179	18.73935392	18.73932177	17.8241494	17.81845702	17.75898832	17.25736774	18.25090466	18.99777299	17.68218905	17.59175155	18.16994619	16.27943202	19.08952952	18.86635495
Klhl6	19.5625916	20.02677869	19.84960592	19.92707198	19.10658324	19.11656648	18.96362345	18.86603712	17.87463512	18.5714928	18.27761687	17.80295865	18.15218703	18.57480797	18.74049919	18.16464634
Klhl9	15.21955216	15.15569584	15.38417155	15.36033062	13.02252965	12.45315378	13.73807743	13.66057437	15.48144683	14.36046906	15.14697806	14.09217235	14.81398699	15.86820155	15.76235503	15.16902765
Kntc1	17.5506272	17.55887479	17.30019383	17.83460993	16.39428084	16.05978843	16.05336852	16.24395234	18.37324478	18.1857598	18.63462168	18.4710579	18.76652858	18.53326144	18.45262132	18.64740505
Kpna1	15.87367335	16.27778392	16.10520803	15.40868182	14.59772948	14.92164007	14.86126188	11.99711433	17.88550436	18.17244902	16.99973263	16.8760236	17.30180081	17.62677165	17.61909944	17.82552501
Kpna2	16.77138191	16.56971778	16.06179992	16.42294886	15.72501868	15.79018309	15.8610669	15.53730113	17.77116464	17.75290701	17.63515428	18.19438572	18.12447529	18.20030504	18.06999298	17.90846195
Kpna3	18.32969734	17.9018727	18.12890601	18.25791988	16.94696673	17.05832016	17.06182789	16.98909435	18.24115157	18.46800261	18.0898287	18.51765993	18.62261609	18.25988484	18.16632301	18.32163454
Kpnb1	16.68756857	16.56936476	16.05683998	15.91158795	15.0498504	15.43682715	15.10445761	15.10551875	14.71549636	15.30689206	14.3855401	17.55199384	15.62570489	15.18932993	18.91092438	15.56485821
Kri1	15.93917871	15.65714954	15.73433022	15.71220838	14.90849997	14.973906	14.73403524	14.88595595	15.62989032	15.55978801	15.17936768	15.52879258	16.05986398	16.01461965	16.85062463	16.40863504
Krr1	19.01538752	18.99185385	18.99774117	19.14460779	17.63997598	17.49220874	17.61653916	17.72131716	18.11743926	17.94347337	18.28242876	18.50024876	18.21032142	18.06348248	17.66313849	17.18164504
Lag3	15.33187283	14.61280907	13.94723952	14.64307201	13.66175741	12.34300656	12.95245772	13.25217126	15.12124459	14.3999028	15.76596946	15.37856993	15.45309194	15.6326409	16.06420466	15.32322854
Lamtor1	20.2525578	20.18463429	19.98223642	20.24384098	19.07956704	19.26580215	19.47539162	19.14718897	19.95070755	20.87887547	19.70981885	19.3786909	19.73275476	20.12732633	20.00539168	20.04324947
Lamtor2	12.46051245	11.90697417	12.12910796	12.08372991	12.82373889	11.10460436	11.01660374	11.84264586	12.35411456	12.63440294	12.30066817	12.14809855	12.36184948	12.65784993	12.95436109	13.29422797
Lamtor5	18.99016642	19.28292278	19.39191233	18.57576301	19.13118147	19.23077619	19.41030187	18.71091296	15.48470269	16.72720647	15.87651146	16.0307776	16.82894334	17.90822488	18.76694699	17.86872097
Lancl1	17.03568351	16.97708351	17.14969265	17.36522428	14.36139641	14.33347616	15.06656644	14.68245793	19.84924101	19.65833049	19.18712746	20.83583188	20.01632965	20.3792173	19.23802334	19.14015182
Lap3	13.62950927	13.69546991	14.02116579	13.49158401	12.20400182	12.53274416	12.09194535	12.64739035	13.08186007	13.6997895	13.50898789	13.8754127	13.3442918	13.47044282	13.86992618	13.91422126
Laptm5	18.94311562	18.92830401	19.14661285	18.98019516	16.36770816	16.20180936	16.53974872	16.66546764	20.58577456	20.24523844	20.77533043	20.61927998	20.37987333	19.89975309	20.30730793	20.39276334
Larp1	24.09670046	23.77767102	24.14757457	23.77700329	22.12600382	22.01927102	22.10952955	22.15106034	23.81867931	23.48351513	23.68457739	24.03718601	23.62618079	23.62301272	23.57439556	23.58830639
Larp4	18.14467418	18.12277816	18.52715037	18.10147371	16.84369542	16.92773409	17.0579645	16.83945583	19.5995826	19.68426394	19.85964039	19.49851799	18.97232541	19.07210106	18.55038164	18.8118416
Larp4b	15.8948678	16.38547965	15.70236962	15.75765846	14.87593129	14.83765934	14.79959241	14.83129669	15.06377079	12.60045449	15.40498234	14.70513696	15.45084258	14.94608484	15.42629757	15.44183182
Larp7	24.57262467	24.51176597	24.54585156	24.76525025	21.96220272	21.84639986	21.86126227	21.55965031	24.8958076	24.50349239	24.76431868	24.97574176	25.14845547	25.04721472	25.07085437	25.01044189
Lars	17.49234078	17.26792837	17.59267579	16.50224716	14.89500167	14.54105813	14.07055087	13.60810528	17.07266396	17.5655463	17.54901336	17.30990928	17.11784468	17.0537623	17.42606922	16.76763521
Las1l	16.51066259	16.75387942	16.63071452	16.87181498	16.52538891	16.48632325	16.99489756	16.040016	15.6913727	16.01417447	15.0906955	14.25208801	15.18749142	16.15157297	15.68982753	15.60487502
Lasp1	15.18364519	15.58425997	15.59427354	15.28167833	14.6092596	14.82164456	14.37707188	14.61951922	14.9194548	15.9370515	14.93384317	15.61949098	15.49543062	15.06025585	15.34636561	15.25293611
Lats1	13.0037756	12.63777313	12.66464492	12.7509268	12.10215082	12.09675883	12.27746997	12.48302554	14.63015628	15.07460484	15.18062112	15.98207885	13.99058303	15.75940355	15.68865664	15.50390035
Lbh	12.25830988	12.95044903	12.92331205	13.2993732	12.31937147	11.53064273	11.54124148	12.99301452	17.33692862	17.27577273	17.58938802	18.09277722	17.50083572	16.82972457	17.77351062	17.48719175
Lbr	14.6798324	14.76255864	14.98763141	16.36398878	13.59371056	13.55106792	12.17056836	13.1015215	14.45681437	15.26053455	16.02923682	16.01872391	14.46375482	16.09357006	14.8588299	14.96379417
Lchn	21.84648036	22.10496453	21.9438327	22.56096977	19.85267503	20.08754969	20.2893771	19.88110453	16.87303572	20.77408785	20.6810331	20.56299619	20.58521187	20.88836909	20.34154064	20.60262127
Lck	23.30235797	23.21650872	23.32073269	23.57756652	21.76947425	21.58385295	21.43159578	21.43271119	22.8403171	23.20250312	22.5741789	22.73441619	21.87381708	21.78063189	21.37241603	21.7397822
Lcp1	16.78887643	16.77531152	17.02495446	16.49633076	15.90963529	15.25316198	15.45037551	15.91018492	19.18170633	19.36984211	18.82970501	18.8062159	17.86914585	18.30471946	16.56167796	17.70248529
Lcp2	15.47685004	14.96546502	14.5773619	12.8003085	13.96780051	14.32603007	13.76091722	13.62035283	16.68863588	17.17982405	16.15736519	15.82682533	15.42405307	16.28156373	16.43225355	15.81652478
Ldb1	16.46487856	16.57024715	15.70886606	16.93481474	14.77772764	14.49388824	15.24634979	14.60562767	16.6919262	14.11381781	16.18242561	17.83672365	13.99249762	14.30620604	14.00737075	14.10630824
Ldha	18.51373324	18.08925166	18.39069047	17.9512129	16.19078102	15.81294949	15.72791972	15.98305815	18.87894405	17.88125202	18.65819883	19.93549621	18.16117393	17.13725373	16.48899609	17.10357323
Ldlr	13.66214501	12.96795334	13.3894322	10.92179715	12.59397885	12.58941835	12.16786626	12.7225305	13.52991216	13.49702055	12.62657013	13.67719568	13.35200436	13.15462037	13.53273234	13.30453454
Lef1	17.53604897	17.92802572	17.22982751	18.21980898	18.04455244	18.29579436	18.41015469	16.98126169	16.17764235	16.57088144	15.66286262	17.31351074	16.80485614	16.69471096	16.89125778	17.03057498
Leng8	17.88613797	17.9420348	17.87357142	17.25626032	15.81765903	16.41642364	16.18660848	15.96822505	17.96832261	18.12644835	17.73717556	17.03609621	17.36589344	15.71156591	17.57411099	17.15702259
Leo1	16.28967396	16.16151267	16.44928833	16.4956569	15.70602621	15.58040893	15.71656773	15.58461904	16.70501292	16.52912159	16.20212917	16.41838973	16.9802781	17.27606023	16.62334899	16.61694794
Letm1	17.60477406	17.08326269	17.13187976	15.39651769	15.76731156	16.60982919	16.66554195	15.80421487	16.14155266	18.64859247	17.79245072	15.66723734	17.92909384	18.13945379	15.72939667	18.23155151
Lfng	20.43708493	20.37718769	20.64048849	20.02716503	19.41061662	19.45525176	19.16554987	19.25364708	19.14410739	19.68142525	18.59144207	17.41783306	19.55975102	20.27632972	19.64189509	18.93517832
Lgals1	14.76609909	13.82372504	15.25604769	14.03618494	13.70599995	13.69147704	13.79183752	13.78348344	17.97774079	17.98880094	18.02813862	17.82219805	18.39483775	18.11362578	18.89320077	18.80441287
Lgals3	17.48436818	17.618997	17.69018873	17.67731721	16.21150413	16.3307343	16.21565804	16.78387557	19.18272993	19.07205006	19.45824749	18.99903151	19.88137704	19.58258265	19.62858706	19.78330071
Lgals3bp	16.71974948	16.64602488	17.18416024	17.59134025	14.03531328	14.84251149	14.73510569	15.42866708	21.12003914	21.64341142	20.59294391	20.76199944	21.69489268	22.16798683	21.40351038	21.32274913
Lgals8	20.15122154	20.11256644	20.08622848	20.26534876	18.51232613	18.73988753	18.89670355	18.56749381	21.29868759	21.13076601	20.89031631	20.85418386	21.04417414	21.29009747	21.05939208	21.00524748
Lgals9	16.64744166	16.72825532	16.61654261	17.03328775	15.00690806	14.94411845	15.29476946	15.03485053	18.8769837	19.09692262	19.03547505	18.62684347	19.6446169	19.60709921	19.6369582	19.18280157
Lig1	18.38886411	17.84780881	18.37495991	18.04449198	16.73988333	16.49258397	16.36152352	16.98959363	18.27029384	17.32644331	18.41957191	19.0940265	17.99430309	17.56091778	17.74543755	17.55783773
Lig3	15.60900916	15.45070192	15.7239012	15.14519268	13.58831716	13.70454405	13.64971536	13.81685578	15.26410171	15.05650107	14.78967053	15.05897792	15.48830688	14.27062846	14.84599344	15.19500918
Limd2	18.56312442	17.80807811	18.32997938	17.96425255	17.42858773	17.33626501	17.34635498	17.78690253	15.75380927	17.92673398	17.05009094	14.94888858	17.2512197	17.21176868	17.11136286	17.98491607
Lime1	13.588719	14.23371775	13.57447473	15.30218643	12.72036183	12.39032186	13.19236972	12.66377431	13.83042057	14.00797101	13.58851243	14.14033539	14.39663446	14.26191494	13.98104227	14.49778674
Lims1	17.43952375	17.2757932	17.48204461	17.51691554	16.14145529	16.18576188	16.56214141	16.10439146	15.92721635	16.66503985	16.20487812	16.00031248	15.75369642	16.76291755	16.31293677	15.83068113
Lin7c	16.25668208	15.99170224	16.35969341	16.26820639	14.38673785	13.98038481	14.17323912	13.89009133	15.88722028	14.00942047	15.45784736	16.37172429	16.57021168	15.25949093	16.03835075	16.04030656
Llph	15.2303629	15.81731995	15.9344085	16.22446443	13.26504728	13.50306257	13.24640645	14.01263747	16.75485631	15.81890846	16.85068016	17.57934502	15.38655696	13.86228791	14.84686242	15.15930265
Lman1	16.89837297	16.94988147	16.85300236	16.43881054	15.68264834	16.02228816	15.94073399	15.64847789	16.71185938	17.18564081	16.64712197	16.79724388	17.03515049	17.43492881	17.08758884	17.3732028
Lman2	17.67878807	17.40411694	18.00585106	17.93711158	16.31204021	15.92236759	14.91506494	16.60153334	19.5523129	19.49388872	19.70617423	19.97683643	19.26758731	19.37461968	19.07480843	19.30016097
Lmna	15.80505168	15.32994307	14.94679113	15.39435018	13.55824834	12.76908189	13.24975879	13.18433047	16.69474051	15.97063119	16.07331657	16.40453944	16.24157956	16.04713642	15.52691606	15.77875795
Lmnb1	17.02794743	17.22329939	17.34110865	17.80252239	15.4767219	15.44767214	15.32863956	16.04630328	16.97321254	18.04427664	17.84321465	17.09670406	17.46952511	17.10256388	16.9277009	17.54074736
Lnpep	15.7193105	15.80695119	15.86873697	16.03887314	13.04012416	13.33309359	13.73339013	13.15270772	16.28271002	15.33524631	16.31260925	16.96289667	16.11736241	15.78415542	14.73153973	15.60328843
Lonp1	14.02259203	13.79768061	13.95728249	14.26833009	13.14102595	13.11865094	12.39742156	13.26984876	14.67815761	14.65394371	14.31099985	13.51898738	14.37207502	14.3353775	14.27498759	14.90428649
Lonp2	15.69141489	16.2657418	15.32363911	16.05853504	14.78590166	15.29968964	14.77485305	15.33820369	16.81396984	17.18349387	16.45991738	16.96619632	17.34520082	17.35067653	17.73979577	17.88761229
Lpxn	15.15050276	15.31334267	15.64687683	16.42811423	14.46329933	14.90499026	14.27079579	14.31279294	16.59118342	16.96539034	16.66323957	17.10404224	16.87131599	17.04479231	16.33330986	16.50290334
Lrmp	17.06970168	17.35386168	16.36782651	17.08267318	16.66129608	16.79375393	15.588993	16.39257584	17.01865676	17.99644682	17.12213874	16.88305387	17.2368092	17.87678446	18.10105358	17.71668614
Lrpap1	20.31642782	19.96957207	19.78836543	19.74350324	19.41684889	19.64440112	19.79490843	19.24400192	19.41027676	20.35315325	19.62020683	19.30910333	20.01732424	20.39884288	20.64013958	20.25137283
Lrpprc	18.97857648	19.57567529	19.5695699	19.38889138	18.58959862	18.76339794	18.99853754	18.71469275	18.51486772	16.62879764	17.26832435	16.79811358	17.3632535	17.50437309	17.98480834	16.99968383
Lrrc40	21.47094845	21.37547919	21.17273034	20.79116267	20.33954902	20.75322274	20.63703048	20.30108808	19.71960077	20.34427745	19.44909404	19.14972461	20.32512794	20.57388719	20.58016665	20.43920525
Lrrc47	18.34265297	17.67568905	17.97509253	19.36962064	17.45465163	17.38174124	17.52521407	16.60837626	17.26395517	17.83283972	16.97019881	16.98096625	16.2871234	17.37539742	16.83477928	15.84996232
Lrrc59	16.68413591	16.88845093	17.06681858	16.74515306	16.35470655	16.24732971	16.4868076	15.83045098	16.44966023	16.26538738	16.69000187	16.85716882	16.04741952	17.20784134	17.06187366	17.15541952
Lrrc8c	18.41503696	18.06291158	17.86777728	18.35336135	16.54524777	16.94740636	17.16197175	16.33303508	18.23532429	18.57486921	18.10977378	17.58704404	17.22335701	18.69129152	18.76943163	18.89185065
Lrrfip1	17.4557196	17.48896956	17.56333515	16.87373518	14.01883822	13.18605439	13.35106439	13.76538743	16.8997054	16.87642181	16.6053417	17.52452286	16.6803596	16.94804553	15.83250745	15.9971946
LRWD1	18.52602111	18.6105974	18.64579527	18.5375467	16.53929889	16.89623838	16.6020328	16.58177773	17.68763053	17.36918505	17.45675416	17.25165588	17.55991259	17.45310674	17.42449357	17.71342141
Lsg1	13.31985548	11.69426757	13.84823111	11.08091868	13.36116436	12.49388943	12.73572134	11.78573603	16.18911406	14.00966001	13.91568073	12.51885252	17.4295724	16.80129827	18.32480499	17.64823627
Lsm12	15.56388339	15.72618461	15.81475812	15.6431788	14.7509806	14.83483586	15.00851199	14.41095048	15.96419094	16.37203961	15.68812703	13.24650467	15.50665522	16.64848151	16.34242707	16.59767298
Lsm14a	15.08247903	15.81212251	15.64969616	15.85733261	15.10288941	15.11091486	14.80805469	15.06940326	16.20520695	15.8977806	16.11130463	16.07429188	16.22486941	16.03823186	16.43331461	15.91644535
Lsm2	17.91340119	17.04136766	17.37228661	17.94379663	17.46335236	17.65102725	17.72822978	17.33890719	18.78049259	18.67696852	18.42586173	18.53997516	19.22643655	19.13144693	18.93585375	19.10795732
Lsm3	17.63648742	17.02234269	17.3154331	17.55590124	16.74106442	16.7126296	16.51814654	16.76218649	18.58338204	18.30742571	18.41597329	18.37286297	18.62487998	18.2702017	18.62773309	18.36254658
Lsm4	18.47314757	18.57617863	18.62131038	18.63214328	16.05083334	16.63954685	16.77780786	16.46407006	17.60763536	18.09836838	17.93303174	16.95909992	17.24226405	15.29218564	17.59505764	17.61392138
Lsm5	16.91425257	17.42840834	17.50425887	17.16304355	16.14815927	16.52604695	16.21599634	15.94336784	18.74569021	18.38432258	18.29019134	18.79585204	19.17594533	19.03413923	18.48484515	18.73761727
Lsm6	15.13357335	14.82288787	15.31402645	14.84998296	12.73611974	12.24493384	12.07204995	13.11424078	16.37300526	16.35241024	16.36924607	15.97780171	15.5205892	15.20266186	15.79574028	15.88914357
Lsm8	14.93308168	14.71891829	15.47237875	14.96379115	14.48700906	14.1189996	14.4623168	14.33429191	19.13081237	18.1333347	19.37674794	18.33485608	19.15561286	18.60310798	18.64402037	18.85012633
Lsp1	18.12592718	18.16815811	18.22013328	18.90047311	17.6322805	17.69602342	17.81858677	17.55116568	18.98129679	17.98525279	18.76088606	18.62847425	18.71998992	18.30418642	18.57844671	18.64861631
Lss	16.60997368	15.73296186	16.98901744	15.94099188	15.50812719	15.23207698	15.11936387	15.69146259	16.91164857	16.40250191	15.34908469	17.5787828	16.80292973	15.20920599	16.06591604	16.24968512
Lta4h	16.99887815	17.03562897	16.51188003	16.72425113	15.76974126	15.67087215	15.69253914	15.90773404	18.9300455	18.62272636	19.07459264	17.73398841	18.90952436	18.73406779	19.0819379	19.11173379
Ltb	14.41559052	14.52553309	14.82470927	13.71732337	14.26970944	14.05993764	14.35299253	14.87403008	14.65363354	14.23017514	13.83965643	13.87892447	15.26694917	14.62766684	15.44282004	15.66387995
Ltv1	15.34656561	16.1349208	15.84888865	16.11121911	15.01521845	14.86958977	15.0387877	14.64934698	15.65698404	17.72660688	15.16566579	16.75834956	16.63144981	16.74123866	17.11363612	16.2995602
Luc7l	13.79381217	14.86198051	13.37324402	13.40621239	12.35703729	12.82896464	12.19831948	12.97765133	16.38962984	15.7233543	16.27388711	16.25744227	16.27149873	16.30274502	16.63072598	16.4486333
Luc7l2	14.16379388	14.5876852	13.71106472	14.89053225	11.87505703	11.47679366	12.1993236	12.0671729	17.87121839	17.78674517	17.48999406	18.39155077	18.70635003	18.54496445	18.46310828	17.49069222
Luc7l3	17.40176685	17.64083346	16.96313913	17.07525051	16.23344929	15.85085364	15.68416818	16.00668277	17.29920913	18.5577126	18.46817702	16.87128705	18.17945548	17.72416157	18.18462575	18.10511404
Lxn	17.0254208	17.56738503	17.51817408	16.69801275	15.2078772	15.42801521	15.61316784	15.00933179	16.27395462	15.39278665	16.27689353	16.86296816	16.38918875	16.46060908	16.37737854	15.97380469
Ly6a	13.28334616	13.72410596	14.86018889	13.82200661	11.59822321	11.77361074	11.43228614	11.98896045	15.77093441	14.71802918	16.07948915	14.67065823	15.5260657	15.5591893	16.14817326	14.99576852
Ly9	15.38032094	15.68952404	16.14162047	15.99567973	14.09682222	13.94007324	14.23186979	14.31484348	15.60607006	14.0182909	15.74328076	15.61269616	15.10772407	12.17340505	14.57165263	13.8988593
Lyar	16.90778202	16.86483981	16.79073314	16.51633504	14.94065054	14.74971667	14.97439137	14.95507405	16.69438902	17.36584757	17.04323127	16.92231671	15.77350601	15.79583053	15.45593158	15.63885835
Lypla1	14.92657704	14.79553088	14.80496643	14.01936792	13.65732109	12.53400639	12.83901857	12.07868022	15.56973893	15.95303484	15.17994231	13.932174	16.23478493	15.06722589	14.77251361	15.65958893
Lypla2	13.55144967	14.66960831	14.11549147	14.06073878	12.58121927	11.8387624	11.03185165	12.06906928	12.49038215	13.36866858	13.16813608	14.27490662	13.053309	13.03454382	13.58681795	13.71859925
M6pr	18.3442205	18.25501258	17.99972575	17.44295782	16.78292421	16.90264808	16.61393374	16.47631049	18.72524754	19.23210286	18.58972309	17.56892726	18.01259548	19.04124695	18.96382676	18.8660487
Mad1l1	13.29071007	13.59624513	13.65210191	13.80535398	12.50105486	12.33704293	12.11060004	12.62868284	14.0109993	13.64442158	13.85213891	15.34299031	14.73441775	14.137649	12.99285633	14.17312486
Maea	16.03920712	14.89018208	16.07142305	16.11113112	15.24197405	15.34964081	15.60724798	14.93891519	16.07914794	16.26278188	16.2896316	15.55235099	16.08500896	16.07627487	16.3498022	16.45875851
Mafg	16.96264679	17.09906238	16.70685904	17.77415729	15.57297581	15.71256396	15.51915689	15.25307801	17.0758158	16.90544583	17.03629555	17.33879699	17.04737189	16.97718401	16.59505351	17.45154859
Magt1	16.38392052	16.66696418	15.90382589	16.17346798	13.22436365	12.71328539	12.58224974	13.57146957	16.62169582	17.75928062	17.08399214	17.11012468	17.12393161	16.49196482	15.64119153	14.98709781
Mak16	14.88140397	14.92699252	14.69657306	15.63389983	13.04382664	13.23984833	13.26535894	13.83098208	15.68793988	15.92173789	15.239039	14.95502473	16.1623993	16.3626768	15.74108999	15.6705452
Malt1	13.10519807	13.20429316	13.21331651	12.51923156	11.44534852	11.44373861	10.94239212	11.85887872	12.99171115	12.75619252	14.06444567	13.60658319	14.96223452	16.18716192	15.22879	15.05302498
Man1a1	16.62461656	16.13920858	16.29524162	16.53422945	14.86561414	14.99986282	14.75030502	15.05652575	15.2220306	16.35797555	15.11110809	15.0750133	14.92811885	12.57401764	14.78737624	14.06260548
Man2a1	14.99393494	15.40790689	15.21969532	14.96057175	13.49897166	13.46397634	12.92739052	13.09103076	15.27767987	14.55948192	14.85602587	15.62378514	15.17099734	15.56281839	15.19039486	15.20294608
Man2b1	14.94961352	15.21706378	14.63826486	14.84991969	13.05968793	13.355129	12.42429426	13.24616662	16.01138387	16.76523056	15.9285428	15.26936407	15.56329734	15.95868116	16.11984473	15.98208071
Man2b2	19.66943366	19.72854394	19.41353561	19.749239	18.10016471	18.18090968	18.53222568	18.03803705	19.89851583	20.00806602	19.97672478	19.92926156	20.33400743	20.04900059	19.56080292	19.9740301
Man2c1	18.7906382	18.68125749	18.8595626	18.8598135	16.96645726	17.10746939	17.21085393	17.66158729	18.45225226	18.30684569	17.09067505	18.09553109	18.08673449	18.44397957	18.16116509	18.22301534
Manf	16.68279553	16.76201174	16.7913305	17.1803814	15.28281984	15.70481319	15.90886305	15.40389097	17.04481058	17.10546407	16.59750336	16.70394451	17.36963664	17.35107225	17.29251617	17.60968381
Map1s	12.47503992	12.65945539	12.80394195	12.10129923	11.93197485	11.53495984	11.08149182	12.25768852	13.95011853	13.46529701	13.90723806	14.39593121	13.34559887	13.24386712	14.03526177	14.01470207
Map2k1	17.70440148	17.55776298	17.59827671	18.43347991	16.33599255	16.33268573	16.61252108	16.3265569	18.57713599	18.5315393	18.22530803	18.28425758	19.16816515	19.50372379	18.71865988	18.97485871
Map2k2	14.1305289	14.40915563	14.5814432	13.94699543	12.84995121	12.84588199	12.88960416	13.19505735	14.99985955	15.19001856	14.90082442	14.16205664	14.90659898	14.9853613	15.15569152	15.22160389
Map2k3	20.53827034	20.37219996	20.50006595	20.58234497	19.10462623	19.32342929	19.22530559	19.12305325	21.22713852	21.20649548	21.05171393	20.68507642	20.93648031	21.47056635	21.14762043	21.14294167
Map2k4	12.92803973	12.79307259	12.63039987	12.17827317	11.79419859	11.69523286	11.93165061	11.97727946	12.2158977	12.91566385	12.39338785	12.15076405	12.98689805	13.14493673	13.78885542	13.67466606
Map3k11	14.82034159	13.57128701	15.15553444	15.42028981	13.41834899	12.68770565	13.51891134	13.34162386	14.45421476	14.72811525	14.48789422	12.88368306	13.80483688	14.75918513	14.9388465	14.74920615
Map4	13.75229187	13.85632769	14.10220012	13.47154643	13.10019392	13.01490949	12.89462851	13.1992568	14.66506304	14.697643	14.42626556	13.71362513	15.15585482	15.48556266	15.49848843	15.50238783
Map4k1	17.22611113	17.3995071	17.26616501	17.55528698	15.17619585	15.45532856	15.38588834	15.02096183	17.32698628	17.43574296	17.84856386	17.98869607	17.71856514	17.1215266	17.0714932	16.84376345
Map7d1	20.80384063	20.84047284	20.83496441	21.47853005	19.58738271	19.61611314	19.64630661	19.87341992	20.29674529	20.15735278	20.07267436	19.92285218	20.35725357	20.31547161	19.89119346	20.20660066
Mapk1	16.85784041	17.22189628	16.85857102	17.39862544	15.70094272	16.02819439	15.88011965	15.76350598	17.51520227	17.09515487	17.23339472	17.58170394	17.37599167	17.27926409	17.27284834	17.53974927
Mapk14	19.58202565	19.70644039	19.93807496	19.72924241	18.33519585	18.26600597	18.23859041	18.21627882	20.30760626	20.06481072	20.04060414	19.89891681	19.99795049	19.77313214	19.53444133	19.57566499
Mapk3	12.96087606	13.1758209	13.49199104	12.98041097	11.89150264	11.56933215	11.03060081	12.26350395	14.25303357	13.40109819	14.42881708	14.887501	13.56103184	13.4459358	13.70464571	13.61847951
Mapkap1	13.97424756	14.31842008	13.50377554	14.67392166	13.23031665	13.05472915	13.35831567	13.41129628	12.09194641	14.42885047	12.77083816	12.91770414	14.85166884	14.45514753	14.3438449	14.68114853
Mapkapk2	16.72954767	16.89768982	16.88595661	17.0344945	15.21328419	15.1906592	14.83583571	15.69400315	18.70025772	18.12552769	18.23778033	18.27190552	18.65745513	18.98908421	18.98634697	19.03624821
Mapkapk3	16.86541194	16.57377133	16.77027413	16.49552209	16.02358297	15.72466023	15.49017299	16.40067005	17.51347649	17.69760765	18.1891782	16.88799408	17.61899666	17.23518539	18.07363203	18.15595428
Mapre1	19.04607962	18.55814493	18.33810238	19.39558933	17.9391834	18.1297278	18.45192343	18.01544985	18.86963449	19.09729162	18.70072826	18.8295613	19.07855083	18.71781645	18.50809161	19.12169644
Marf1	18.60490827	18.44033414	18.37324023	18.34249706	16.23012948	16.19143278	15.79836513	15.59763766	18.6822319	19.11174252	18.34187404	18.02009526	18.49006399	18.50864165	18.31201376	18.4346173
Mark2	13.92859971	13.94928417	14.02898757	14.97301921	13.36382975	13.26536626	13.51927689	13.7126716	13.19744878	13.64274579	13.01283929	14.90722049	13.06960167	12.18283206	12.96764734	13.80392453
Mark4	20.01069623	19.98164407	19.82136848	19.93492251	18.88115526	18.85459031	19.04822638	18.90767398	20.38433464	20.19731711	20.3028738	20.5439442	20.46971201	20.48614255	20.13545298	20.23829945
Mars	20.22454528	20.19232057	20.09706527	19.99391026	19.02828078	19.08553478	19.19316195	18.91341782	20.43710778	20.37489923	20.10060246	20.37381203	20.57128321	20.24371435	20.29825324	20.31591687
Mat2a	19.84173568	19.85928419	19.79396521	19.65868164	18.94147919	18.82050476	18.7996943	18.81493603	20.25117098	20.11563722	19.94707185	20.23595995	20.48008962	19.93283019	19.91428419	19.98929561
Mat2b	20.98450776	21.03198497	21.0982321	21.11993817	19.69854337	19.73450642	19.8581819	19.76344158	21.12325249	20.87291197	20.88111	21.30486202	20.86055784	20.87951081	20.59344143	20.59691157
Matr3	18.68431312	18.5288047	18.44197586	18.71327158	17.54913676	17.42678958	17.50648319	17.49876593	18.58467859	18.23579808	18.41818889	19.28701615	18.32000186	18.27619352	17.9900621	18.17748831
Mau2	21.39488944	21.36658608	21.3121666	21.31996651	19.80474774	19.70769971	19.76785914	19.61177189	21.43747062	21.04806629	21.29529098	21.64768122	21.41428656	21.23674426	20.9404016	20.9312097
Maz	17.04328749	17.07090872	16.94399211	17.47756383	15.01987803	14.62892082	15.19063647	15.32051015	18.45187108	17.69805007	18.44239291	18.7301154	18.1076389	17.77454336	17.66601349	17.1604232
Mbd2	18.57678991	18.46371962	18.27396597	18.54042461	17.49354352	17.16006928	17.42357099	17.2507928	18.06148324	18.07662061	18.1235527	17.60348121	18.50810086	18.28513485	18.36358762	18.14534316
Mbd3	21.23303298	21.27016535	21.14845612	21.04457072	19.30096373	19.41291857	19.33202768	19.44203555	21.59193196	21.44472961	21.40324911	20.79504813	21.07124424	21.42338544	21.41431331	21.32325119
Mbnl1	21.5489466	21.27956996	21.42057446	21.48459192	19.29420898	19.37846988	19.07481573	19.70963844	22.46720661	22.03369128	22.57237705	22.42172921	22.47733627	22.26704297	22.23337583	22.19367781
Mcl1	12.04579659	12.05525815	12.15898443	11.49235583	11.2704058	11.14174535	10.73073802	11.88048159	12.51288168	12.89970186	12.40508819	13.13483189	12.56228292	13.27547873	13.2611928	13.38150747
Mcm10	17.65134178	17.50031045	17.90074559	17.71494465	16.7563882	17.13395014	17.1220947	16.91070761	17.64606844	17.74256452	17.84428608	16.81364722	18.05117749	18.15303539	18.06182986	18.0707642
Mcm2	18.6425513	18.60720513	18.69189391	18.44132238	15.56785488	15.332087	14.91603696	15.69119952	18.59041996	18.36070867	18.27242152	18.60031243	19.12587871	18.73801996	18.86139314	18.11540581
Mcm3	14.89102491	14.38853274	14.10850961	14.25463057	12.92284374	12.75720095	11.91659915	13.18587489	17.16121305	15.23261334	17.38097239	17.04608226	17.09887713	15.34199265	16.66783428	16.32550607
Mcm4	16.69145681	16.24831525	16.64218448	16.81158023	15.87073711	15.21881005	15.56493744	15.7530837	15.59013651	16.91272206	17.39948149	15.7003504	15.52123751	16.11411104	16.65374409	17.13207447
Mcm5	15.58612403	16.25480629	16.56183801	16.83281092	15.32446401	14.9284476	14.32330117	15.02486416	17.35446119	17.25739894	17.31912327	16.90436029	17.294993	17.04666301	17.16999942	16.93161173
Mcm6	13.73494146	13.35329853	13.52282132	13.57049631	12.01137695	12.08090051	12.18298865	12.54908484	12.90739684	12.53308124	12.22294583	12.95219212	13.24342614	12.82974722	13.27849325	13.11333503
Mcm7	16.96763263	16.79038427	16.592409	16.78860274	16.10432944	16.06257597	16.29139692	16.02822677	17.20874826	17.60108479	16.96977594	17.41432908	16.92922303	17.22493334	17.10158169	16.88364375
Mcmbp	14.64652301	14.862384	14.17657847	15.19214839	13.15471818	12.9736436	13.33603663	13.79155564	15.18291118	13.63772149	14.67743161	14.06998334	14.25403149	13.64567394	14.22088791	14.09296239
Mcts1	14.744028	15.04587135	15.07853398	15.44157882	14.46297814	14.40146078	14.41270954	14.15588265	15.0101264	15.59339461	15.95387128	15.91984962	15.42346629	16.09459792	15.38416903	15.92984631
Mdh1	15.29519737	15.67391205	15.47678622	15.12289591	14.71894086	15.13371472	15.20297693	14.36759852	15.03930298	14.80142894	16.49799537	15.71174563	15.38354327	15.59855781	16.53233655	16.87295377
Mdh2	14.63506999	14.34753426	15.12097369	14.6322481	12.80362995	12.73748946	12.43874383	12.5904989	16.72820531	15.80313619	15.93332201	17.21365358	16.44144761	16.16869655	15.7562011	16.02684592
Mdn1	15.43624293	15.60214472	15.32971746	15.7246838	13.85595163	14.36701724	14.42202569	14.10088163	15.79646527	16.05176932	16.09225526	15.66328292	15.98009222	16.52164512	16.59065068	16.72716009
Mdp1	17.80556502	17.58263931	18.01508644	17.3237605	16.71227171	16.3481014	16.40321831	16.92653198	17.49778368	17.71685956	17.64511986	16.63014576	17.10869904	16.98487659	16.44335595	17.65143849
Me2	14.94405907	12.90906534	14.27903249	15.44674776	13.94173855	14.12846656	14.5525883	13.38412489	15.04488926	15.86908767	14.95767892	16.39479149	14.26717224	15.21730687	14.85839907	14.66027556
Mecr	13.60140832	13.75255785	13.71346209	14.25163234	12.84378594	13.47584726	13.30384909	13.42791689	14.96938814	15.66379274	15.11028615	15.95279509	16.44386949	16.74315387	16.55111968	16.53215107
Med10	15.10929392	15.03330676	14.84130392	14.9124892	13.81819168	13.84946308	14.05101364	13.66848941	12.23883223	12.34524094	12.15114902	12.14291502	12.33949316	12.33930997	12.97493131	13.07187177
Med11	17.86213899	18.19128482	18.12227384	18.14754413	17.09685908	16.96915979	17.09907809	17.39651773	16.92688872	16.75008635	17.81398112	18.176661	17.84046068	16.65404208	16.87567745	17.33795022
Med12	16.38219809	18.05053943	17.74656778	17.28731301	16.58573597	16.94344626	17.02284932	16.98385941	16.57510913	17.89150095	17.14946771	16.01024268	17.06521285	17.93521286	17.17218702	16.4205295
Med15	15.52759541	15.76531564	14.85673987	15.44129889	15.13137798	14.93832926	15.04717763	15.34997254	14.58283399	14.5912295	13.64693246	13.02152781	14.69420764	15.57618482	15.57468867	15.49204142
Med17	17.6987616	17.71703144	17.42799307	16.954417	16.55968703	16.3372459	16.52088739	16.50225969	17.80758762	17.99125781	17.71211289	17.0966517	16.92621372	18.27447115	18.23175	18.11592106
Med20	15.68351114	14.09825461	15.9795327	15.77153115	15.47893368	12.25207145	15.20706708	14.77382235	17.01518977	15.39566976	17.92284706	18.14041758	17.17828408	17.28107105	17.60343757	17.46673599
Med21	13.83432486	12.90103031	13.56157615	12.96692838	12.37769147	12.28867904	10.83661123	13.33703505	13.1716478	13.44624284	13.38896225	11.74894566	13.28222994	14.03849952	13.0424757	13.83145123
Med27	15.44091128	15.36587839	14.71561235	16.12086486	14.04320056	14.63259391	15.0792664	14.18160538	15.53097393	15.87858022	15.51754926	16.27689031	15.16749739	15.30900338	14.77540713	15.35814159
Med30	16.29166332	16.00664195	17.20420563	17.19801052	15.58887052	15.13336123	13.51887478	16.20523438	19.37106399	19.14447603	19.24368952	18.61409629	19.28813368	18.99305838	19.47558224	19.50279885
Med4	15.59767382	15.79822565	16.06192371	15.78714534	14.59823824	13.54278679	14.51260847	14.17125557	16.22732301	16.06230963	16.27862609	15.12731529	15.67780664	12.84276462	13.80256645	14.3258329
Mef2a	13.64495092	12.91662298	13.22512577	14.51254069	11.998515	12.33126003	11.41998146	12.66310677	14.96438246	14.41143081	15.59185809	15.92316052	15.13697699	15.24968145	14.65917928	14.74276192
Mef2d	17.45072926	17.58844355	17.91835358	18.08436553	15.79830615	15.30126397	15.34130661	15.91127705	18.52501698	17.79661157	18.55727054	18.62729665	18.27576621	18.02345629	18.28548518	18.06650568
Melk	16.72898311	16.95103365	16.81553852	16.90523261	14.41639549	14.34622188	14.04305288	14.2989326	17.57484912	17.65065622	17.66531326	17.74950823	17.30078459	16.94542724	17.41475921	17.19604388
Memo1	17.37173779	17.07439592	17.13517765	17.95040168	15.30885199	15.6087419	15.47743644	15.28248069	20.00415257	19.31289213	20.37388024	21.13927894	19.22979656	18.82902154	18.16458155	18.09092707
Mesdc2	14.61877907	14.87985606	14.4126132	15.27814037	12.63288589	12.49887402	12.26827807	13.14142901	14.01190227	14.08336321	13.56645179	14.82875393	13.67609932	13.84255166	14.09263033	13.80639523
Metap1	13.96557025	13.30339662	14.28997982	14.55616166	12.36129975	12.63087649	12.58679123	13.01700286	14.53673273	14.74376492	14.55877437	14.39938246	14.829774	15.00097028	15.05682619	14.95962079
Metap2	22.24878701	22.33124939	22.24215245	22.49654346	21.29669484	21.03814913	21.09083643	21.04062202	20.46793779	20.57350341	20.80399464	20.53186833	21.01570187	20.93118662	20.18318071	20.34576527
Mettl1	16.67595776	16.37773851	17.17594909	17.49125148	14.73024169	14.79065657	14.45694562	15.18109044	17.43878392	16.4940059	16.86939072	17.63594832	16.36533461	15.6914343	15.3644812	14.65495306
Mettl16	14.12233219	13.54517163	14.64343549	13.03114273	12.56948789	12.51495599	13.01486618	13.81624474	15.49399564	15.09382977	15.09263884	15.10416481	15.2069022	14.5654475	15.55226596	15.08251112
Mettl21A	18.97012114	18.66272026	18.46593378	18.87401304	16.97879344	17.28467359	17.3468957	17.07570273	18.90611296	19.24953246	18.26819033	18.36950798	18.48706771	19.26503748	18.78731844	18.42029643
Mfap1a	15.81476807	15.82647776	15.66191534	15.53832655	14.85373205	14.86769261	14.70978584	14.96417522	13.8135165	13.77298863	13.94401685	14.97145171	15.36782523	13.95167627	15.0243558	14.5120122
Mff	14.3117115	14.97114174	15.74728832	14.69532536	14.16179955	14.36099121	14.04427266	14.20225719	13.88696521	14.62109949	14.19587889	15.12649485	14.8124395	15.21602285	15.51316006	15.33411034
Mfge8	18.26346526	18.49866998	18.56513145	18.67698256	17.5282976	17.43067867	18.00352784	17.50626233	16.3865146	18.00433861	16.80394949	16.87364199	17.33062269	17.84366575	17.21948437	17.58956913
Mgat1	13.68104167	13.25073822	13.85807276	13.24106431	11.68399596	11.52988375	11.69163174	11.95085869	15.51612115	14.66824833	14.5032535	15.22597876	12.5181959	13.90301632	13.98183362	14.45594292
Mgea5	12.7370259	13.72665786	13.67046735	13.71004514	12.28397153	11.69635643	12.08039784	12.22171866	13.9001929	14.16387245	14.28034372	15.02914525	14.82194257	15.08785366	14.79767474	14.53438648
Mical1	15.47388798	15.20013038	15.4778999	15.07417522	12.71253534	12.02021924	12.63798238	13.14877913	14.60609133	14.93936278	14.43521998	15.17818327	14.67102524	14.69622482	15.1961458	15.33205407
Micall1	17.90084938	18.01559419	17.7799466	17.60155389	17.0075652	17.03652556	16.56564089	16.60367815	18.45861338	18.16715404	18.84238241	18.46183869	18.75480864	18.63595581	18.73101885	18.7392903
Midn	20.4203539	20.1956124	20.19731006	20.5918343	18.8158081	18.71096237	19.07768837	18.73003379	20.28288263	20.92741523	20.32711481	20.75151971	20.65878254	20.90340416	20.650934	20.77979064
Mier1	15.02679171	15.13186723	14.74603666	14.07022001	12.92948978	11.1622938	12.74912319	12.48661561	16.33292117	15.85474656	16.64825495	15.43242238	15.87332421	16.15689675	16.69946892	16.17179977
Mif	16.73540605	17.0492371	16.76046877	17.68380984	13.43385213	13.73468478	14.06111663	13.67188864	18.94538897	18.75609248	19.29504647	19.74572861	18.97264449	18.55776631	17.92383166	18.6766873
Mina	17.01661198	16.93186957	15.77437203	16.77528275	15.42517865	16.09972004	15.90704835	15.72692904	16.54709248	17.39244307	15.56066803	15.47864204	17.3429459	17.403655	17.84193743	17.6324058
Minpp1	13.57154044	13.36766253	13.72012852	14.28717509	13.32458354	13.11168146	12.8816651	13.90672766	16.38048236	15.50517565	17.33668185	17.61694292	18.06961964	17.35723493	17.88461202	17.17602293
Mki67	14.36066959	14.67322679	14.5975173	14.14197901	13.08553634	12.96063166	12.84153487	13.54899827	17.14020391	17.27197401	16.80257632	16.61201607	17.63935285	16.93626003	17.6997734	17.74440871
Mkln1	17.92530273	17.29096724	17.56372856	17.31129218	16.09719323	15.90880004	15.77360453	15.78716658	19.42070825	18.50781263	19.10482422	18.7793092	18.63988248	18.85557872	18.47193625	18.49852435
Mkrn2	14.21652294	13.56329629	14.23140265	14.30927869	11.60384835	11.64984672	12.36532915	12.50857168	14.69727525	12.92042792	14.22725122	14.20863724	14.32680897	15.21428383	13.15204313	13.65465193
Mlf2	15.41752911	14.7617246	14.6601786	14.69961507	14.70719711	14.77000594	14.99897637	14.93943213	16.21209844	17.34723929	16.36385383	16.03504648	17.34139359	17.3768176	17.9419902	17.15712272
Mlkl	16.01208415	16.49436423	16.32494217	16.71455445	15.66338987	15.76142009	16.33472197	15.10617667	16.47988611	17.0707641	16.8461783	16.74110051	17.26536861	17.27625955	17.19973772	17.20711221
Mllt1	17.44675199	17.37940951	17.65246405	17.14978427	16.30165193	16.16786649	16.03571801	16.22275279	17.88724816	17.83477232	16.48158426	16.73303822	17.46382929	17.71068312	17.66385778	17.35603316
MLV-related proviral Env polyprotein	15.22758387	15.60626317	15.82529672	14.41703681	12.943772	12.18716084	14.6124574	14.6030197	15.17036238	14.87520834	16.90013548	15.4567784	16.65233812	16.3550113	16.18763603	14.33348285
Mms19	13.85177193	13.51586594	13.97384942	14.32656938	13.44325591	12.61340889	13.04812962	13.93278991	15.41456654	14.47806954	12.78092819	14.60689667	15.36832422	15.24052315	15.96567521	16.05379337
Mnat1	15.01060552	15.93405302	15.41875936	14.70108891	14.5255011	14.7639445	14.42507224	14.05406238	16.05797462	16.00210048	16.29272618	16.54348214	16.85251609	16.14844844	16.88589513	16.62606294
Mob1a	20.74722215	20.50831612	20.05602003	19.46702686	20.37094086	20.49233409	20.22713854	20.05941907	19.55890847	20.23871514	19.0340311	18.4277993	19.75912824	20.52163496	20.56484438	20.4608637
Mob2	16.66673108	15.28162785	15.57198802	15.73282685	14.3212204	15.13512782	14.95249654	13.98968866	15.48416055	16.2914917	16.67518291	14.62103315	15.36176821	15.30004882	13.14711309	16.17366194
Mob3a	15.18374407	14.99835608	15.65712202	15.4836448	12.50312102	13.28688517	11.56702931	13.91567268	15.61622445	16.01880026	16.79918018	16.56282924	15.90553929	16.34820146	15.67261305	15.20805855
Mob4	17.91156144	17.72398653	17.80078913	17.95849343	17.10330266	16.86900225	16.92149884	17.06200016	18.8290111	18.82410621	18.90541445	18.33973119	18.90236404	19.23398313	19.74879062	19.83694617
Mogs	17.46324078	17.03792718	17.28304085	17.38129209	16.31892441	16.25574438	16.12230841	16.2550595	17.86685808	17.63419764	17.49965112	17.35607035	18.50356542	18.71648169	18.87076898	18.56588041
Morc3	15.0170944	15.90045893	15.86527997	15.90348206	14.45373055	14.45082806	14.06592904	14.23210036	15.83779012	16.12393108	14.9885414	15.1734247	16.42696341	16.55944877	16.65885249	16.83289806
Morf4l2	14.87030607	15.27495357	15.14643469	15.09573253	14.0378284	13.48839545	13.39068262	13.73218704	15.51805565	15.19373787	15.80550457	15.81713345	16.30255164	16.49308776	16.11828615	15.84800358
Mov10	16.51309117	16.83350461	16.8740217	16.60585408	15.30238786	14.80852343	13.77690359	14.26020411	16.27611714	17.34690078	17.03201969	16.09671895	17.59834913	17.60310284	17.55960762	17.48344321
Mphosph10	17.55979927	17.33861336	17.07952976	16.98800899	15.29738361	14.5565913	13.99977617	14.22441245	17.0470147	14.86723646	17.12458303	15.61057079	18.61241364	16.93692495	17.50606236	17.18331758
Mphosph6	14.70616193	13.76031103	15.05091192	13.83936179	13.45877527	13.25643429	13.17498128	13.1722923	15.62025147	14.73047009	16.16450951	15.67406141	14.80827746	14.73365428	14.48443954	14.7445223
Mpp1	15.37152187	15.69759021	15.67026959	16.02062687	13.52181198	14.50998927	14.37993297	13.34352226	15.56225888	15.75625391	16.19787983	16.9308496	15.6900555	15.73443062	17.04688979	16.67302216
Mpp2	17.34121814	16.95536306	15.23125458	15.36421934	12.27801404	13.54147301	11.51482298	13.05282712	16.94167342	17.89706074	18.06466235	16.95384856	18.31648664	18.01815735	18.30879816	18.15550326
Mpp6	16.36267776	16.53515645	16.38702259	16.10354425	15.07483259	14.75669513	14.19872733	15.12207249	17.03253468	17.12967357	16.16049188	16.65318655	17.03968257	17.50667609	17.396452	17.58391917
Mre11a	14.82894465	15.02383031	14.67109305	15.09484293	12.4795663	12.53207688	12.32783955	12.79851637	16.81396984	16.65150752	16.89209212	16.66954254	17.27136903	17.28682015	17.51940906	16.92903388
Mrfap1	17.14751343	17.70088618	17.70793625	16.57205322	15.69137754	15.80268606	15.60664605	14.8161766	17.49300867	17.78374704	17.47506696	17.30579308	17.81861692	18.58552219	18.89258722	18.33607946
Mri1	14.13558144	15.52082538	14.71872464	14.23748241	12.76364015	13.02926815	12.86410142	12.71901355	15.2665628	15.53891776	15.80068946	15.50492199	16.53922971	16.24155218	15.21718797	15.06096705
Mrpl1	15.48128176	14.08097325	14.11229166	13.38226355	12.55807881	12.13012731	12.42062001	12.70136867	16.4171412	14.72158474	16.54094159	15.99997656	15.68066658	14.93005146	15.67779085	13.84670975
Mrpl12	15.07661558	17.08282992	16.73111348	14.52907326	15.71308964	15.39497421	15.35928453	15.94737536	15.74093279	16.31982531	16.46881561	17.27151402	15.78505489	16.11860482	16.49845117	15.73096302
Mrpl13	15.47321393	15.5005087	15.03629537	14.25679562	12.81724183	12.45617192	11.86325182	12.71119288	14.19266164	15.35472743	14.5972193	15.75270812	15.40461621	15.462817	14.97287815	15.47678253
Mrpl14	16.85396203	17.20068422	16.81788582	16.56737913	13.41768619	14.81711782	14.09442212	14.77498132	16.5360194	16.68786794	16.35601644	15.26079076	16.99937457	17.71054904	17.69616154	17.4066041
Mrpl15	15.68804946	16.26693966	15.25425058	14.66646847	15.34340305	15.29369149	14.86030995	14.73206367	16.30703813	16.41908476	16.6589179	16.30585126	16.860834	16.60491155	17.22109103	17.6167638
Mrpl16	14.48707303	14.9716316	14.16464001	15.03310051	13.09208928	13.72223392	12.97235205	13.01845751	14.94686225	15.06903335	14.78356535	15.99104607	14.95280162	15.01528363	15.55784911	15.41605616
Mrpl18	15.55473732	16.21360854	16.29608371	15.80987484	15.41503517	14.09862233	15.36935656	14.24749751	16.417269	16.1373818	15.70074086	15.74513381	16.29816454	16.70632294	16.06270944	15.74762992
Mrpl19	13.23683135	13.33381047	12.92058433	14.38310251	12.2599282	12.18707001	12.42359141	12.09077743	13.1697476	13.40897189	12.98859343	13.18486884	13.14404333	13.14725279	13.46502758	13.71454437
Mrpl24	15.50085932	15.50210022	14.98246165	15.93742343	14.0545898	14.72188357	14.48721469	14.30559302	16.31245359	15.93627166	16.48005797	15.75730877	16.45815974	15.87754739	16.76521885	16.91631175
Mrpl28	14.76290364	15.8831935	15.36956492	15.46379909	14.33005332	14.50813641	14.17785433	14.54519479	16.85396428	16.01110134	16.28873584	15.97141924	17.38574589	17.12684164	17.78489097	17.61384842
Mrpl39	14.70923356	14.46461237	14.33365422	13.91570123	12.80058266	12.99091636	12.45572636	13.02130662	14.84683988	14.93648592	15.19304419	14.31868094	15.16953476	15.43328628	15.36761303	16.31243862
Mrpl4	14.27829964	13.64262208	14.19032254	13.62687263	14.34193438	12.88767199	12.11718371	13.17723484	14.32048662	14.52694028	15.04692253	14.92384354	15.63941319	14.96248259	15.10695445	15.85397068
Mrpl40	14.54561969	14.92202411	14.77929966	13.5135323	12.96621525	12.69602743	12.92286607	12.71860057	15.89605065	16.40239332	15.00095223	13.15629392	16.11333288	15.40380201	16.9893377	16.68522497
Mrpl41	16.60019027	16.10892305	16.33491291	16.48340537	16.83398151	15.41953573	17.08154821	15.30992601	16.92219347	16.92719554	17.28723571	16.78683137	19.22126674	17.52377899	17.63028844	17.73357155
Mrpl44	13.71529266	12.81740504	14.08038594	14.28748657	14.27061938	13.89557668	13.63194247	14.2232727	15.83430616	15.21481611	16.13056521	16.438072	15.69638404	15.4322459	14.74356577	14.58498428
Mrpl45	15.59656013	15.08086737	15.93021079	15.86747331	13.64776849	13.10587977	12.94447697	14.04844574	16.33472653	15.83554002	14.79158593	15.16695568	16.39238151	17.13813132	16.78913196	14.03516568
Mrpl46	19.4268054	19.53229757	19.60493612	19.59239192	17.61996314	17.61024552	17.68297945	17.31534526	18.88074729	18.21071685	17.85977381	17.58467518	18.29528641	17.99247005	18.16697552	18.12649431
Mrpl48	14.57436496	14.49161719	14.78953153	14.5023255	11.96084151	11.55663498	11.63760826	12.1268041	15.85187358	15.31526783	16.37856032	16.0278148	15.35288688	15.16777048	15.58761305	15.09531826
Mrpl49	11.68068213	12.29497255	12.3522259	13.82462752	14.40249516	14.22062325	14.32311275	14.02913397	12.62599274	14.67200062	12.94365073	14.4294792	16.08190237	15.4257265	16.11573484	15.58589826
Mrps11	14.38317655	14.68187429	13.89038306	14.20200055	13.05179765	13.28836769	11.81542476	13.09504002	13.70044577	15.90763779	13.75759735	15.76564098	15.93682645	14.46525323	15.91988724	15.61173018
Mrps16	16.62042193	16.42893514	16.17656498	16.50177743	14.88471622	14.83734107	14.53638958	14.78372633	16.24940825	16.64086936	16.46768226	16.48731279	16.61341524	16.75807332	16.72295001	16.86647705
Mrps18b	18.49235281	18.29115919	18.12372723	18.22154201	17.28516083	17.3391289	17.55905341	17.04530452	18.07049486	18.43079427	18.2672074	18.26877187	18.1885886	18.32509307	18.19539748	18.34009826
Mrps22	17.5736062	17.72489814	17.46337713	17.46691141	15.42911607	15.54381509	15.36702285	15.66151726	18.29472998	18.00448169	18.16859843	18.11349835	17.75971806	18.01131572	18.10332798	17.97313443
Mrps26	16.79374359	17.01711022	16.91646459	17.02228775	15.09452951	15.10070494	15.3013736	15.24712488	16.28164969	15.76560446	16.06414937	17.0195094	16.55202461	16.4386619	15.55479435	15.87467549
Mrps27	16.74051268	15.94184671	16.97954759	17.00733182	16.8843107	16.63443501	16.57644001	16.67416815	17.5900448	16.11008782	17.08259597	17.37331226	17.5730794	16.97108535	16.51150283	15.8252974
Mrps28	22.6445554	22.67317236	22.56824244	22.92797708	21.02341813	21.07162842	21.20100125	21.04352305	23.65597358	23.8476377	23.49470521	23.42622236	23.96167534	24.02340111	23.72482888	23.628244
Mrps31	14.04703995	14.36505032	14.30298276	14.13462231	12.81374136	12.18579782	12.94295181	12.36783357	12.90556792	15.14695768	14.59008356	15.49994174	15.17023444	14.38216481	14.59614893	15.31024842
Mrps33	18.81730732	18.77490048	18.62611097	18.83098813	17.44296253	17.63605082	17.61500079	17.55080325	18.19066599	18.04775216	17.78500163	18.56526539	18.1941503	18.33486857	17.90787254	17.33856842
Mrps34	16.15678979	16.15881677	16.06142852	15.91542235	14.78846748	14.79268756	15.22477032	14.97861872	16.01014171	15.85829772	16.16545942	16.70191507	14.42633132	15.36029554	14.56621068	14.45222644
Mrps35	19.40072304	19.30667867	19.22921703	18.92395435	19.02177692	18.95776678	18.66142515	18.62984674	19.04804085	19.48681349	19.15669934	18.88215261	19.52278146	19.40580201	19.46598148	19.43237833
Mrps36	15.4794033	15.44054629	15.58756549	15.05954967	14.22605146	14.11735614	14.35858036	13.95968622	14.12082103	13.00238118	14.58220118	13.88626178	14.04151678	13.85264407	12.93131557	13.861258
Mrps5	16.78979704	16.70409866	17.68453224	17.77351811	14.50296411	12.79488058	13.47597893	14.25392417	18.85814779	17.67594089	19.33575779	19.93929711	18.8720431	18.43969877	18.49925251	18.34089186
Mrps6	17.98203099	17.73559613	17.57686788	18.0711738	17.45673969	17.5690835	17.50170441	17.45914405	18.07139744	17.80837926	18.25120248	19.10435019	18.83531769	18.7117333	18.4941194	18.58297551
Mrps7	18.51179813	18.37204489	18.46516184	18.46070088	16.53309258	16.11460054	16.09522456	15.98420388	18.57961228	18.0197815	18.0150239	19.09448544	18.54486135	18.06432215	18.30445557	18.04950663
Mrps9	18.09407931	18.04080031	18.16372363	18.04679383	16.7749864	16.80637396	16.59085917	16.89569749	18.59299929	18.97768881	18.53890953	17.98488183	18.43707231	19.2024363	18.65408793	18.61817093
Mrto4	14.62194497	14.8983844	14.4424701	14.41170297	12.03404186	12.45910853	11.98368386	12.02696224	13.94768252	12.52767531	13.24838699	11.1141578	12.14835007	12.4145896	12.88231657	13.16604842
Msh2	14.13090504	13.16847433	14.08341335	14.16087149	12.08177641	11.5455831	11.36854993	12.05408626	14.18153593	13.52970617	14.20545479	14.07051665	13.73363918	13.71166578	14.20001717	13.82673527
Msh6	19.0207022	18.31557048	17.76375328	17.95239204	17.72133713	17.99058462	18.19863652	17.47527641	18.29793395	19.56943622	17.92409485	16.339385	17.52428496	19.98644726	18.99625328	18.77411357
Msi2	14.14762906	13.92266752	13.7630298	14.67046263	13.46232877	13.16992163	13.44502822	13.73486116	13.8142931	13.88758335	14.14659456	14.12698395	14.56560789	14.49577498	15.2364916	14.39733488
Msn	15.24270779	14.46316896	14.36905933	14.65352537	12.48331693	13.01260494	12.31526371	13.13723781	15.87115909	15.08671123	16.14708963	15.76582979	16.56369072	15.61177099	16.43836804	16.07166686
Msto1	16.49666808	16.24974799	16.41005637	15.99939237	15.9858788	15.28999601	12.32834031	16.11184705	16.48314549	15.17545145	17.17458586	16.97057463	16.39534054	15.46268963	17.37941169	14.95340719
Mta2	17.19411265	17.14799271	17.37542743	16.6049171	16.02599572	16.31305154	15.73052677	15.8916819	16.5137478	16.3469588	16.83021039	17.70529185	16.74315972	17.27032258	16.97145363	16.36281523
Mta3	15.76738884	14.87269234	15.627153	15.35812285	13.10546447	12.86013682	11.86713994	12.56617089	15.60097844	15.65594391	16.49795348	14.25515018	14.97757802	14.70076796	14.26060412	14.48380289
Mtap	16.32409792	16.41456217	16.18454529	14.77025268	13.88223798	13.85924345	13.75980388	14.12819084	16.25536172	15.01716	14.90455881	15.85043238	15.75869552	15.08867927	15.03710188	15.08903387
Mtbp	14.8970684	14.54720682	14.51811131	15.82024581	13.3036483	12.93727752	13.87493826	13.10094948	15.2280979	15.58874494	15.41690851	15.51741527	15.12324612	15.94068603	14.88853239	15.74246052
Mtch2	18.34606248	18.18170333	18.41373897	18.47504446	16.6162293	16.26969641	16.02873813	16.67472267	19.71703647	19.19500122	19.75528465	20.63817837	19.58873669	19.52209971	18.77548196	18.71955948
Mthfd1	15.16011698	15.17728517	14.02045261	14.76601177	13.20625574	13.23721891	13.46543213	13.35439539	18.50634956	18.23488366	18.36743864	18.31642626	18.02205189	17.93716232	17.90422467	18.18010217
Mthfd1l	16.1501421	16.40044154	16.20138635	16.16111224	14.6067334	14.56146934	13.73184534	14.38266512	16.70582692	16.94361622	17.51753405	16.75291075	17.65238647	15.59041987	18.01121092	17.62843895
Mthfd2	16.51066259	15.78277832	15.77868635	16.39878845	13.45093788	14.44533267	13.98960215	14.77125273	17.01086781	16.63614883	16.99604413	17.18497895	17.28799176	16.22035043	16.95841297	16.99863371
Mtmr3	17.86884267	17.76186393	18.14207958	18.07286891	16.36849125	16.41094121	16.53229714	16.4700627	17.50908636	17.20332571	17.55012501	18.08843905	18.09939694	18.0555867	18.38143959	17.06246602
Mtmr9	18.38693287	18.45915373	18.56266233	18.47936247	16.93175783	17.07031144	16.70262906	16.79485413	18.29357017	18.74863736	18.54601862	18.59874192	18.7541724	18.68700463	18.72187058	18.81126907
Mtpn	15.91991664	15.51278809	16.15827259	16.09822736	14.12691136	14.46087393	14.77771288	14.2805146	15.54718141	16.34119214	12.95841427	15.58660983	16.92912908	16.94865957	16.65782125	16.78186151
Mtr	21.49343575	21.24924307	21.24077055	21.40583708	19.16971867	19.18204708	19.48466392	19.2257274	21.41506979	21.22986077	21.01814693	21.93082394	21.86100866	21.98193424	21.57937333	21.57253865
Mtx1	22.3276955	22.30989691	22.25306912	22.21169109	21.40470779	21.6258167	21.59600844	21.40156084	22.69695661	22.87474436	22.6302332	22.33429166	23.1808912	23.24305892	23.736644	23.46076445
Mtx2	23.34448798	23.30721018	23.18729597	23.46476225	22.16106383	22.42829995	22.51558759	22.17065299	22.35428588	22.71435079	22.09190447	21.78734382	22.78288727	22.77600093	23.03147353	23.15082787
Mvb12a	16.76340931	16.1422974	16.2559641	15.48853	11.24240174	11.93437775	10.79680673	11.89047867	15.99610268	15.26908774	15.1917497	16.59372986	14.36941868	13.74728035	14.27508444	13.99589806
Mvd	18.40135455	18.52325629	18.21432607	18.23813443	16.03799928	15.70726947	16.02751799	15.71701365	18.2419134	17.51008776	18.60283362	19.24853263	18.61276464	18.52108052	17.96926383	17.65413707
Mvp	16.34414364	17.0265279	16.6119848	16.44991523	15.88831658	16.29077097	15.83597479	15.65447265	17.43906367	17.14429236	18.1775197	17.46623852	16.55317109	17.11244179	17.95682389	18.12265379
Mxi1	14.98312363	14.7987268	13.78904488	14.31796519	14.11273774	14.34577443	14.33897927	14.01318479	15.01697641	15.87053281	13.75986329	13.3636171	14.50739798	14.47121699	15.29002707	15.29172456
Mybbp1a	17.44671765	17.10941925	17.4754153	17.18745058	16.30290092	16.56405054	16.32435205	15.81608623	16.79584445	16.2965021	16.26140358	16.45524491	17.0089533	16.59872335	16.27381278	16.8009561
Mybpc3	17.49685789	17.83222415	17.72585876	17.84977052	15.92431733	15.956871	16.10694636	15.69049776	18.40931486	18.29513752	18.35840979	18.94879048	18.73054022	18.70057006	18.13886956	18.02420302
Mycbp	14.40143162	14.29260382	15.09614354	14.76572115	12.93875916	13.08794426	11.21244454	12.8237598	14.80894103	14.30810479	15.10126887	15.41606547	15.70681185	14.95417111	14.96836009	15.24805571
Myd88	17.48031499	18.05637669	17.86000352	17.63981086	16.55363358	16.69816283	16.79903878	16.82182032	18.69774645	19.35704017	18.86294168	18.51932118	19.29900719	19.34913621	19.16249041	19.26489028
Mydgf	18.83302279	18.52022294	18.56962184	18.82925085	17.7219792	17.05393769	17.47627631	17.46107405	19.07432503	18.43414435	18.90351794	18.16709308	18.3769029	17.84562073	18.27355124	18.46336597
Myg1	15.47617737	15.75200074	15.93630024	15.85197217	14.24419047	13.99223327	14.65319978	15.14126585	15.75272935	16.62868625	16.19806036	15.99706197	16.39464218	16.93981037	16.16899534	15.99006222
Myh14	18.3797755	18.14758403	18.05453033	18.13446566	17.11514907	17.33419025	17.17496486	16.99647668	18.17223159	18.85478627	17.94560471	17.92078593	18.05273055	18.58215505	18.65258744	18.67242025
Myh9	15.09891437	14.38074766	15.21765233	14.65552976	13.54170657	13.12288299	13.28130956	13.44665658	15.4113194	15.12299673	13.80911796	15.4674277	14.21634123	15.10177065	15.23200862	14.52516806
Myl12a	14.36991156	14.12794775	13.32041812	13.33922174	11.95924231	11.74701879	12.1123457	12.97986432	15.54432376	15.32492504	16.20687873	15.40215037	16.05931469	13.89142348	15.83714292	15.29736851
Myl6	13.73624551	14.24273413	13.98041281	14.14820113	11.7196567	11.90945755	12.127291	12.25768852	14.4040826	13.06503408	14.04885844	14.943266	13.64996097	13.27144134	13.32926651	13.50453249
Myo1f	16.66218423	16.31616189	16.76853076	15.99967756	14.49371036	14.41379693	14.40667596	14.83709456	17.62704127	17.85538589	17.42757742	17.35374994	17.78858804	17.78272938	17.09412963	17.40786697
Myo1g	18.74250232	18.63241255	18.46073274	18.62998022	17.91220069	17.79307647	18.03259544	17.65317055	19.45843942	19.6137709	19.5857818	19.18795143	19.57361063	20.06662909	19.87377949	19.87757499
Mzt2	20.95710999	20.66154348	20.99703607	20.9913386	19.35568028	19.16579142	19.03797818	19.28902643	21.84089132	21.77216086	22.28511804	22.16756556	21.52891371	21.5539199	21.55319945	21.84286032
N4bp2l2	18.13937306	18.1580985	18.11611778	18.06664376	16.77684153	16.67223812	16.63086323	16.69000968	19.30798046	19.98034446	19.80307495	19.47095908	19.03600023	19.86656184	19.54499364	19.54948974
Naa10	19.55862552	19.65392534	19.63852267	19.32309057	18.07422743	18.18347294	18.11053974	18.00746004	19.45567683	18.75473214	19.40041903	18.87774092	19.25594924	18.77977186	19.3278697	19.02394692
Naa15	16.34495444	16.59204646	15.85287164	15.71684149	15.30838568	15.9032818	15.48559703	15.32949673	15.68164086	16.12598432	15.20263886	15.03338249	16.71801877	16.54225375	17.36659275	16.68732042
Naa25	19.85240168	19.81306759	19.95516923	19.6044745	18.16663391	18.80255315	18.71566357	18.27362943	18.25361102	18.17791496	18.44581771	19.38652904	17.65090612	18.26500684	17.77978092	18.08409695
Naa40	18.46462712	18.26191062	17.7199093	17.96544542	17.39892675	17.53085618	17.43332676	16.92479883	16.96585336	17.43818145	17.16274229	16.79201468	17.35614337	17.74656754	17.30363571	17.63290989
Naa50	15.96596988	16.10247175	15.81352359	15.12366952	14.14084233	14.06446882	13.84384122	14.11344946	16.90761111	17.24437238	16.9502193	17.91268893	17.83254658	17.97560834	17.91996593	16.9547226
Nab2	13.17742335	12.67712539	13.61411429	11.95976635	11.50649211	11.2021555	10.62674435	12.10891109	12.84795953	13.25237509	12.9377983	12.74527947	13.75450482	13.61798729	13.79739138	13.97203623
Naca	13.75304732	13.97511663	13.47156235	13.67671207	12.53237981	11.94004805	12.04529171	12.64463949	14.48005687	14.27764459	14.21078149	13.93845162	12.7162792	13.79969109	14.20204846	14.56417247
Nacc1	17.85317793	17.75710579	17.99438522	17.87509536	15.70661615	15.82328653	15.85246116	15.65496735	17.09680169	16.48826711	17.03482355	18.07375057	17.21524357	16.86504174	16.29863746	16.06397591
Nae1	16.45248389	16.69425684	16.59950398	16.14143049	13.8696078	14.11248622	14.20807696	14.36661043	16.8047728	15.75468958	16.21191925	16.51887875	16.93910945	16.56862115	14.48527691	16.2223067
Naglu	15.09418753	14.91195213	15.26370897	15.59793452	12.22075085	11.3895923	12.22662175	13.11865574	14.91857232	14.14945171	15.11712142	15.78740143	14.5304692	14.06088603	13.84363132	13.43889198
Nampt	16.92745176	16.46097427	16.45627395	16.60335412	15.15283582	15.85142686	15.76938491	15.09951788	16.21286759	16.19001499	14.50392123	16.63043514	16.36561233	16.65057972	16.56147946	16.2990884
Nans	16.7503939	17.09557307	17.06422578	16.60078716	15.35541591	15.62727027	15.48288196	15.27635564	17.10140441	17.6444259	16.86562901	16.31023827	17.19521126	17.24743682	17.18509552	17.36464352
Nap1l1	15.40939171	15.50658771	14.81915456	15.09756337	13.11743962	13.70796649	13.28061971	13.81548861	15.83445504	15.29585084	15.61034652	16.06912399	16.29054993	15.83429233	15.2891216	15.60293561
Nap1l4	14.06740516	14.58213163	14.1226296	14.33503216	12.63586241	12.20063067	11.77189715	12.58950802	14.38062161	14.74712088	15.0285938	16.31398154	15.22617762	14.71474009	14.75433502	14.54903079
Napa	17.18878516	17.47249743	17.42515721	17.07970869	15.49090127	15.12722025	15.326239	15.12571103	17.21349852	17.16223172	17.61250099	17.73159623	17.30911098	16.51582523	17.70916198	17.39764813
Napg	16.03501119	16.08652455	15.89655683	15.07597951	13.47700928	13.3018939	12.98912835	13.57221262	15.8409058	14.68176843	15.17533888	15.11578649	14.60302371	14.34298168	14.88162332	14.18173408
Nars	21.08198055	20.84115841	20.81499888	20.73492255	20.02416354	20.10740809	19.97271888	19.90114622	23.2681727	23.74780621	23.43227387	23.16354077	23.19094116	23.6600228	23.63173451	23.59317156
Nasp	15.82526486	16.12282274	15.68802175	15.66456047	15.22073749	14.80279984	14.78903523	15.1755845	17.04839057	15.83833621	17.0579842	16.45475475	17.28805037	16.33907139	17.09886387	16.93535312
Nat10	14.31809181	14.33778413	14.66426082	15.31684827	13.87021877	14.10023903	14.22437851	14.12723177	13.95255044	13.79623746	13.37876895	13.60363835	13.74971246	13.27571076	13.77405886	13.56039135
Nbas	15.4622503	15.95366177	15.75781006	15.86611838	15.15810765	15.36437536	15.63475287	15.42935073	16.52103376	16.76147632	14.65675168	15.15885348	15.72835135	16.23846797	15.92661588	15.5686874
Nbr1	12.5242904	13.81743626	12.95756602	12.00497174	11.56730251	11.93899129	11.6696165	12.38476431	17.03549783	15.74516503	17.52124909	17.22553093	15.85148043	15.02143649	15.74889779	16.02623208
Ncapd2	14.13510425	13.13499147	14.33738136	14.42611875	11.87759635	11.80868705	11.62995107	12.24254397	15.35775407	14.62467843	15.71331752	17.04162837	16.18451146	15.04332091	15.43343395	14.56851552
Ncapg	16.77291639	16.64945244	16.60809083	16.88139053	15.78484882	16.22400224	16.11929729	16.06878751	15.85202065	15.28005122	15.96084903	15.54438729	15.3130079	13.52686955	15.68120536	15.85043302
Ncapg2	16.58317355	16.09181893	16.0334233	16.41648384	15.68952849	15.77122309	16.27979303	15.44488186	17.90421669	17.3706289	17.72845306	18.18431918	17.07587697	17.2254777	18.26565291	16.8882355
Ncaph	20.12378226	20.58480885	20.72083362	20.4377636	17.33104916	17.23342429	17.37005813	16.87559873	17.60520675	19.02172276	18.45803706	17.73981745	17.81455407	18.47627858	17.86329831	16.96459678
Ncaph2	17.52837982	17.44630212	17.69266898	17.32925497	14.37214584	13.59150075	14.27053524	13.05465519	14.58004616	14.54970999	15.67510554	14.89967717	14.82072772	15.12277384	15.31588477	15.56428446
Ncbp1	16.37953865	17.22912172	16.95636334	16.82778681	15.41359059	15.7016376	15.79542525	15.64214059	15.52307851	16.48898315	15.14253608	14.85381759	16.67817	15.40081352	16.37690234	16.56877334
Ncbp3	16.28806515	16.27508049	16.47070405	15.82250455	14.30126745	13.79802549	13.42010941	14.8530176	17.54468413	14.41453539	18.02603373	18.05204131	17.11913001	16.68935967	16.74064945	17.09146838
Ncdn	17.7442812	17.76764538	16.95022442	17.11449175	14.93733685	15.05701634	14.91881055	15.46804865	17.13977371	16.71373995	16.81955548	17.11028031	17.02396875	16.84035197	17.17786219	16.51176357
Ncf4	17.07983235	16.94961023	17.66135512	16.98364228	16.37963214	16.02667252	15.75168206	15.78005133	17.20109865	15.98995349	16.93748587	16.56820177	17.43685924	17.06879866	18.1509402	17.077675
Nckap1l	20.45754847	20.59606269	20.38654338	20.14395469	19.09502653	19.4435374	19.45857363	18.96642024	20.3414852	20.92958325	20.43478655	20.08755436	19.88356038	20.2924098	20.08741398	20.19494328
Ncl	15.5248746	15.79012886	15.88605257	15.74625952	15.41864031	15.90044551	15.6936732	14.65780842	16.64795049	16.71744576	16.34072677	17.73002737	17.27758075	17.2340851	18.00148844	17.35096473
Ncln	21.05399593	21.09882768	21.10320236	21.11113882	18.87342607	19.651773	19.65579339	19.55937538	21.85426047	21.97507272	22.84653284	22.05138839	22.32674987	22.10791734	22.82682702	22.6631323
Ncoa2	16.92019973	18.02296069	17.29966907	16.26172112	16.16864304	16.04131715	15.93485439	15.4196089	16.28700571	17.15283815	17.34322619	16.54536334	17.69820163	17.46937951	17.70137578	18.13648287
Ncoa3	18.79873118	18.76903281	18.80756373	18.91264018	17.39534513	17.33331847	17.39942278	16.85885116	18.35397593	17.90259919	17.33504112	17.36242141	17.47841216	17.42803018	17.66313849	17.49505589
Ncstn	14.28581213	16.36711503	15.25976472	15.85921978	16.94404282	17.41423473	17.38065916	16.84514225	16.05423576	17.5330832	15.94141668	16.60948606	17.56051921	17.04952812	18.41374784	18.09975817
Ndc1	17.95445288	18.10050377	17.96480255	17.47431821	17.05334356	16.9404522	16.98969677	17.01635358	18.70261899	18.66194342	19.10482422	18.74263475	18.34169183	18.56653456	18.62525559	18.78202424
Ndc80	16.9892925	17.29219783	17.22325706	16.61884637	14.46134311	13.83978929	13.93151515	14.14063962	18.46875373	17.79197696	18.69804105	18.66751075	18.14807616	17.8014835	18.66823965	18.45524526
Nde1	13.90967327	14.02615446	13.1497037	12.0613756	13.05721066	12.01435444	12.79446894	13.38414659	14.98923895	15.857284	15.48760629	15.73877274	15.70795126	13.83688243	16.49746002	15.97879866
Ndrg1	16.42646539	16.37319517	16.64623531	15.20561092	13.71083046	13.70486128	13.79418569	13.25117222	16.53523455	16.46254167	16.19733811	17.56202855	15.83099126	15.575596	17.38615236	17.5025622
Ndrg2	16.43382848	15.93870696	15.94786686	16.67563809	14.73799605	15.33547148	15.58017241	14.6416527	17.01875034	17.67207274	17.0831546	17.21295328	17.9686634	18.22210226	18.15722979	18.48944698
Ndrg3	13.93072232	16.34150165	17.00751563	16.09573942	15.50521394	15.63036316	15.60930982	15.65586635	13.60074241	15.61604622	15.41686419	16.01850281	15.54947839	16.96708752	16.62885369	16.67037275
Ndufa10	15.79925481	15.62500034	15.61807322	16.35888465	15.75709608	16.02190628	16.12891084	15.76850201	16.77105827	17.29999041	17.5236176	15.8864977	17.0684579	17.62621734	17.78252745	18.18172728
Ndufa11	16.9492825	16.50307762	15.94276746	14.96641987	15.57956086	15.52955851	15.65900871	14.76451688	16.16835835	16.69299082	15.64492569	15.70069495	17.18530223	17.34567766	17.73099737	17.69270955
Ndufa12	17.58257129	17.77244563	17.52236308	17.38609955	15.54962275	15.89510369	15.69965276	15.10873968	18.14766534	18.08740039	18.46534072	18.31417626	19.07901664	18.80843332	18.98651127	18.85812488
Ndufa13	18.07805405	18.1559841	17.99785072	17.94941777	14.61404723	14.55523726	14.57753362	13.94624195	18.1487775	17.96958037	18.12755252	17.63387499	17.94813371	17.77531278	17.77816844	17.49323269
Ndufa2	16.09644113	16.39447539	15.36676205	15.04499543	15.73760056	16.09131216	16.11561519	15.2098405	15.01716379	15.84103085	14.27448577	16.23646164	16.2988918	15.80329356	16.50056947	16.6040042
Ndufa4	17.12417377	16.98305938	16.94002428	16.98973284	15.67886526	16.02844788	15.89941562	15.53603215	17.25389272	17.22522335	17.37881261	16.78218297	18.01675687	17.30489077	18.10325223	17.912679
Ndufa5	14.81673293	14.76552021	15.09829349	14.51131442	13.26536765	12.43712777	12.09538185	13.18848667	13.87824394	15.52102556	16.28575403	16.45279243	15.71341664	15.29247233	16.22234183	15.5757762
Ndufa6	17.70967608	17.67454067	17.3967822	17.35069062	15.45483696	15.63951929	15.27011128	14.46652497	18.15142613	17.67495235	18.54986322	18.75363568	18.55810486	18.04179747	18.20665362	18.20685447
Ndufa7	17.86994413	17.69745766	17.93952677	17.38620863	16.70372751	16.72550727	17.21348243	16.4246046	17.93736849	18.35207617	18.09696882	17.20284566	18.57182978	19.13104624	19.19470218	18.83502802
Ndufa8	15.1640818	14.9498735	15.13452562	14.50613123	13.9453821	12.97926685	12.65637962	13.93699699	16.40996635	15.07558582	16.06106174	15.16075808	14.87666992	15.46942488	14.85401159	15.09531826
Ndufa9	13.34188109	13.46226705	14.66275991	14.90023939	12.9843111	12.84340598	12.46478867	13.4209955	13.48216811	13.76532165	13.06417678	14.32948693	13.4062939	14.78543351	14.64084157	14.72011326
Ndufaf2	16.47891472	16.75768021	16.39588754	16.3733364	16.256275	16.10693945	16.32089625	16.26637614	17.59344188	18.0466409	17.31983447	17.32980372	17.76688477	18.05082841	17.6192054	17.77487492
Ndufaf3	20.0712451	19.43586506	19.4296929	19.06462873	18.65149753	19.02758941	18.96017768	18.33005492	19.63537738	19.98868626	19.42640715	19.16890237	19.39871788	20.30154083	20.30615657	20.25207614
Ndufb3	15.56147547	15.57837743	15.47583891	15.68101381	13.78461164	14.34916758	14.50129114	13.87377102	13.122679	14.66810381	13.92870668	15.05208154	14.11820171	14.09356445	13.44972212	13.80775316
Ndufb6	14.9588301	14.78571809	15.07046025	14.269182	13.23061201	13.15244393	13.46550801	13.31275273	14.78008079	15.058046	15.11728507	15.07267257	14.8771375	14.87013741	15.06365298	15.02547081
Ndufb7	16.49061912	16.88611422	16.82490491	16.99798828	14.7397264	14.51898354	14.40408523	14.59638543	15.4904908	15.4727782	16.24169796	15.36106419	15.95779285	14.68502235	14.79527583	15.77249696
Ndufb8	17.5395303	17.33980399	17.35753837	18.03241635	16.38236705	15.63819109	16.39467637	16.62408016	15.07821164	15.7201865	14.23642093	16.30367542	16.19195367	14.8009926	14.83172551	15.80866769
Ndufs1	16.27621213	16.23357489	15.9361652	16.37970511	15.79968924	15.77213162	15.21836812	14.55679267	16.79179764	15.95978041	16.46772504	16.0135746	16.39363485	17.07099366	17.05331931	15.95409218
Ndufs2	15.6910671	15.96282962	15.76189984	15.17914671	14.17383	14.35344335	14.1197381	14.09394625	15.41111977	15.72613345	16.29525975	15.83714221	16.29204101	14.78895303	16.54363575	16.53703781
Ndufs4	15.7199925	16.03465926	15.33374185	15.34745135	13.7718374	13.62108188	13.75754365	13.73005441	15.20275177	15.99079151	16.38752086	16.18541155	16.34192652	15.52635389	15.68756566	15.9971946
Ndufs7	13.53779554	12.98516313	12.76656579	13.15300319	12.16455983	11.98551365	12.36207214	12.33578959	12.9589677	14.57305238	14.18571889	11.98432187	15.15713883	15.13936429	14.36266046	14.85001911
Ndufs8	13.50070457	14.16173309	13.98470223	14.16555621	12.92766921	13.01490949	12.8943467	13.17467787	13.74230634	13.55334052	13.92935304	13.71026151	13.39567218	13.7324596	13.61327498	13.86601946
Ndufv1	15.84748919	16.29933736	16.36271102	16.51527157	14.04527294	14.18258817	14.2504846	14.82139453	16.26878594	15.9257629	16.21806172	16.48751249	14.61278961	14.88399599	14.75047044	14.40942337
Ndufv2	14.27712613	14.11402498	15.39220758	14.39277635	13.94252009	13.6226274	13.67988375	14.33485336	15.84492293	16.24593625	16.24868659	16.53488961	15.61789263	15.54397913	15.77054509	15.60119969
Necap2	18.5023808	18.72101331	18.7415966	18.69054541	16.84525003	16.85667079	16.88877098	17.1058191	18.91290152	18.32213802	19.0091132	18.81172894	17.61643182	17.53060023	17.99071748	17.67071441
Nedd1	14.65983019	15.3194013	15.75008729	14.74452742	14.31964786	14.86960391	14.82321907	14.248213	12.88649376	14.37320196	14.87872774	14.96400808	14.91261744	14.67999107	13.78308616	14.02707991
Nedd4	12.79929107	13.72923475	13.18586445	13.95529252	11.76804741	11.64962262	12.02617888	12.37614922	15.34350823	12.41964563	14.46946682	15.2736317	13.62818174	14.04674829	15.12079156	14.21358794
Nedd8	16.66490225	16.87265783	16.381479	16.85725274	15.38534927	15.61736192	15.86553031	15.7687098	15.82538808	16.0093627	16.23449931	16.61410274	16.42259231	16.36489356	16.02488006	16.17779371
Neil3	18.03398703	18.01950829	18.03363418	17.8773475	16.57946901	16.58186325	16.62135953	16.67543214	18.12741156	18.73032679	17.89384589	17.13858216	18.42079436	18.84700419	17.65695839	17.98214924
Nek1	16.97707755	16.99072529	17.21248101	16.88304042	16.31710986	16.51889304	16.42469601	15.90365257	17.58512374	18.3180567	17.86976454	17.43450154	18.09429502	18.25988484	18.50057608	18.37055705
Nek6	13.82243402	14.60742034	14.60494411	14.57230683	11.04587465	11.26402231	10.72841278	11.99360838	14.73677093	13.68462462	14.67576586	15.19461789	14.40000061	13.39438148	13.9847052	13.88848454
Nek7	16.96375091	17.47932497	17.59921519	17.57395302	16.40427987	16.23480721	16.60418826	16.64813351	16.62317385	17.5028132	18.4455462	18.54621958	18.92317334	18.49110751	17.91410466	18.768619
Nelfa	17.73932808	17.25074855	17.24320683	17.98861922	16.98284158	16.93738441	17.16615046	16.85031555	17.87711495	17.75605484	17.45750839	16.95078125	18.61731982	18.12262254	18.70579503	18.35156298
Nelfb	15.94171467	15.63149113	16.05919808	15.58760028	15.02423868	14.85903887	14.8353954	14.9592313	15.76534527	15.32304465	16.06627005	15.32119567	14.77796772	14.81473	15.571757	15.63328335
Nelfcd	18.55127758	18.73057623	18.68272687	18.30623758	17.75895223	17.73506472	17.75711044	17.59892675	18.6375895	18.81503866	18.30744616	18.48981992	19.31408652	19.57729809	19.26698712	18.70521583
Nemf	17.18393234	17.67671363	18.01805611	17.55428421	15.60256487	14.89798764	14.53376852	15.61327313	16.40289906	16.46684738	17.05619278	16.94779449	16.86884957	15.54373831	16.60171847	16.29264927
Nfatc1	12.89137414	15.36687409	12.28291088	11.6861401	11.83469201	12.06039053	12.16721327	11.86243251	12.3968401	12.74269664	12.18289379	12.88654495	12.42614537	13.27544973	12.98871549	13.36287504
Nfatc2	13.35599025	13.36823088	13.46857752	13.74030625	11.88275072	11.77868277	11.60810795	12.78828745	14.4767905	14.1576137	12.96308357	14.03979884	13.39286279	12.88842775	13.81194681	13.95851314
Nfil3	14.99620763	16.23167988	15.79587526	15.76673555	13.22426478	14.00782137	13.92603898	13.7325791	15.8684613	15.9171849	15.97861264	15.32074744	15.48150658	14.97700262	15.64165063	15.77443033
Nfkb1	15.1767561	14.79211609	15.32086961	15.29332657	13.61982808	13.70796649	13.74312516	13.95371833	15.12270824	13.79079217	14.89549094	15.27742484	14.8635158	14.7274124	15.4049692	15.68717193
Nfkb2	18.07463645	18.08150522	17.77240225	17.70355195	16.47246672	16.4168594	16.71652372	15.67639042	16.12488608	16.57339144	16.47929422	15.32298722	16.79939813	15.92528563	16.48428011	15.61747626
Nfrkb	20.26083218	20.23391314	20.0148921	19.58765689	19.12644959	19.02473338	18.64518757	18.81120854	19.3851614	19.73854125	20.01863236	19.33102439	19.93223015	20.24926325	20.48713033	20.69085793
Nfu1	15.3612997	15.32846268	14.80455223	16.00319031	13.68519813	14.12042718	13.95026215	13.60317326	13.73330104	13.72816206	13.12271164	13.83906567	14.03088185	14.22067673	14.36425618	14.29737913
Nfyc	20.06073969	20.4806585	20.24878086	17.63026456	18.43673694	17.89621519	18.21734435	18.37994249	22.7667386	22.25384286	21.49348031	21.75722511	21.599164	21.00766034	21.287204	21.76927297
Ngdn	17.03632251	17.09305799	16.67127822	15.95449167	16.23263029	16.19849021	16.06468279	16.02137182	15.9388755	16.40668718	15.54217781	14.58282924	16.29262532	15.64268266	16.0271499	15.85426716
Ngly1	16.29028636	15.97673931	14.90064207	15.94583479	14.75964831	14.43343666	13.63153675	14.66300467	14.71141045	15.09248425	16.01153189	14.90650377	15.2140512	14.34018334	15.22573122	15.44482069
Nhp2	18.79496011	18.99788375	18.61636736	18.78842988	16.12596982	16.54371155	16.5033477	16.31840386	18.85686583	18.47947473	18.63195154	18.89636054	18.19657194	18.53174444	18.15430781	17.94632654
Nhp2l1	15.69048728	16.03171533	15.83095863	15.80237439	12.58994284	12.77320208	11.84254274	12.9808691	16.52261855	16.06134709	16.57664841	17.02675525	16.69207764	15.93693155	15.34400815	16.28643762
Nif3l1	15.11704713	14.8895318	15.28167665	15.73168272	12.36321676	11.95745904	12.12585143	13.88315241	14.39482471	14.41134447	14.1565021	13.93175139	14.95463653	14.40407318	14.13110185	15.5015048
Nifk	17.97654787	18.05114002	17.93287579	17.64856711	16.39237536	16.14455212	17.07102062	16.34244687	17.66676028	17.08274	17.78293992	16.884844	17.40883651	18.10712134	18.03777333	17.37147774
Nip7	14.23798198	14.03783739	13.9715847	13.8282717	12.08170364	12.57104395	12.486563	12.60206306	16.58954623	16.37558409	16.30357712	17.85264012	17.50424508	16.74039832	16.99359448	17.02575735
Nipbl	12.88254769	13.75259931	13.69161298	13.67275905	12.7391216	12.25848253	11.88257714	13.00398575	13.74963273	13.6274863	12.28011691	13.63027527	13.99974426	14.04383934	14.48964193	13.95162064
Nisch	16.13257679	16.25929988	16.11669339	14.77112164	14.14234318	13.04353548	13.56737113	13.15989936	15.59724818	15.7019501	16.0769111	16.54094439	16.26403967	14.82606224	15.95197634	15.4219018
Nkiras2	13.6579752	14.3896129	14.21506618	13.64078757	13.28291123	13.18496324	13.17614087	13.88033978	15.92960749	14.21135622	16.05121664	15.08454966	15.52342962	15.52513459	14.81472656	14.72363338
Nln	14.72804715	15.11094106	15.1329947	14.66529443	13.33203546	13.264893	13.08918808	13.22959629	15.46139781	14.73778708	15.2513191	16.6980547	14.54211365	15.16558106	15.28661526	14.79311502
Nmd3	14.53847186	13.8068737	13.70060863	13.76771467	13.85392929	13.19099966	13.22038318	13.65630405	13.84628538	14.5016985	15.09507818	15.67293801	15.08840339	15.76909268	15.38342059	15.46003001
Nme1	19.2849868	19.29791587	19.36808421	19.31966806	18.22349206	18.51085321	18.23886789	18.07975101	19.78439112	19.9513377	20.19046613	19.46919061	20.13904105	20.73902298	20.90302916	20.68322957
Nme7	12.68912459	11.86253168	13.08798765	12.9422247	11.64052897	10.99873419	10.7460113	11.76739227	14.0482253	13.70426435	13.78753488	14.20563001	13.14952429	13.75919424	13.74901602	13.78172441
Nmes1	13.51481738	13.63629926	13.5443148	14.03150631	12.44982531	11.93632437	11.99571339	12.41137022	14.25169641	13.0034354	14.43906558	15.00743616	14.65248047	15.18199867	14.89344725	15.56225943
Nmi	22.09899883	21.21138788	22.09466184	21.97199647	20.83975153	20.66866717	20.70568985	21.02080419	22.8697832	22.70155548	22.2215637	22.75400222	22.5264832	22.94312979	22.46837321	21.79423488
Nmral1	16.83865741	17.98584538	18.0757106	17.21902379	18.10610179	18.06474023	18.10991792	17.11531133	17.83495175	17.75673455	17.09511318	16.9034925	18.12914467	18.46352518	18.11524768	18.22521382
Nmt1	16.6687931	16.59647102	16.46303846	16.63209066	15.38814692	15.67735279	15.65668447	15.47086105	17.02575211	17.39811778	17.29774286	17.08175606	17.45393777	17.20652984	17.59084934	17.31354146
Nmt2	19.04017527	18.72033775	18.79536896	18.45067045	18.04490238	17.68108603	18.03998672	17.77898162	19.42221254	19.2637087	19.57385683	19.55620443	18.99767671	19.67057907	19.76552209	19.66820501
No66	16.36536844	16.16338511	16.28573402	16.00565362	15.48651093	15.19506944	15.40767301	15.32972209	17.64327887	18.07559948	17.35507049	17.97764952	18.24650945	18.24181326	18.24203919	17.60301003
Nob1	17.31166109	17.49618414	17.27008111	17.39244849	16.30118328	16.41264154	16.33959453	16.18510504	19.79535838	19.75264418	19.93211055	20.38679788	20.42602456	20.37691685	20.03182167	20.14166657
Noc2l	19.42811026	19.09286638	19.32927546	19.19477003	18.0171107	18.06807319	18.00166495	17.80838762	20.42682988	19.90761268	20.37459348	20.52721353	20.70779753	20.51078027	20.28927454	20.01617977
Noc3l	15.12092538	14.59886698	14.97438279	14.7608613	12.98209073	12.79052304	12.86358329	13.16866873	15.48527171	15.37470193	16.07601331	16.69189813	15.86147908	15.71108346	14.90836969	14.11184862
Noc4l	18.07359181	18.02121939	18.02213344	17.94152224	16.44412778	16.65395335	16.56032188	16.70520154	18.26801234	18.1610054	18.22023797	18.01926676	17.71638926	17.37136594	17.49386294	17.66938117
Nol10	14.3820279	14.54203474	14.67747305	14.60246357	13.51595397	13.5019677	13.74475172	14.03695322	15.00035251	15.22590372	15.0350758	14.81156568	15.12488762	15.02359676	15.43595465	14.70993799
Nol11	12.51252908	12.38393197	12.85543163	12.18452167	12.83750801	12.93733152	12.71977843	12.44350447	12.84253885	13.00636485	12.48909801	11.61661106	12.60780731	12.96164128	13.37805301	13.45693836
Nol6	12.91069988	13.12819423	13.09286122	12.46628556	11.94505717	11.7098095	12.2176397	12.73650188	15.21054013	14.78759346	15.56439383	15.66667308	15.29766255	14.91085332	14.76938513	15.61800015
Nol7	16.68262061	16.64694526	16.91810652	16.96307143	14.55826773	14.28390802	14.29210908	14.66273635	18.00888641	17.49580715	18.13565371	18.11685858	17.87919831	17.82632195	17.57738698	17.59527096
Nom1	16.14371782	15.7118623	15.67875332	15.19893675	15.02546865	14.26281841	14.66733721	14.83772853	15.45394198	16.30510088	16.0412464	15.64892803	16.61572862	15.51060685	16.92446309	16.93207993
Nomo1	23.41763862	23.303401	23.34755619	23.36855552	22.40967325	22.19071528	21.93728586	22.20142923	23.1105326	22.97069183	22.94540152	23.11363315	23.26919408	23.24421723	23.19477678	22.84078062
Nono	19.831056	19.97307919	19.95375241	19.86379093	19.12622912	19.12488816	19.20719778	18.65181228	20.59034711	21.20112135	20.95106368	20.58670159	21.23533184	21.13937533	21.30978385	21.13977826
Nop10	15.68176182	15.60059078	15.35215938	15.34766048	13.56216527	13.9881469	13.90370005	13.9873193	17.53816997	17.69432953	17.65998714	16.9305069	16.01528187	17.59874816	17.77683917	17.86314618
Nop14	17.86866329	18.78293452	18.42191143	18.98656407	17.12230777	17.09442287	17.09396417	17.23999737	17.8772698	17.69805007	17.3524082	17.39043597	18.13428804	17.98117674	18.08134429	18.24268207
Nop16	16.59207958	16.97741615	17.43111088	17.24246925	14.86540281	14.99312508	15.33145252	15.09872469	17.7732186	17.27423071	17.98230494	17.62197249	16.73589537	16.43152084	16.53622502	16.85861716
Nop2	14.11588623	14.52276437	14.28230842	14.4754006	12.20820734	11.616768	11.99424147	12.58150591	15.77623629	15.49905473	16.09956289	16.06286583	15.20417179	15.44777331	15.58964775	15.92451497
Nop56	15.54758341	15.8026626	15.19193577	16.05670879	14.12650581	13.72577102	13.79859955	14.70521765	16.48151672	16.62799916	16.64844369	16.63955724	16.66728453	16.81121127	16.29996009	16.81168219
Nop58	12.78093214	12.75947002	12.71621582	11.73663695	11.47791497	11.07095814	10.87623	11.83725394	13.69286461	13.94878869	13.44516462	14.56582213	14.40670945	14.45539933	13.31520742	14.42047739
Nop9	19.40647175	19.34314437	19.56291629	19.7541071	18.07331284	18.12101813	18.3367415	17.67949107	18.85127993	18.89141917	17.49483067	17.54335596	17.2072392	18.70036752	18.31724838	18.30997355
Nosip	16.17065933	16.84674693	16.08476412	16.48917181	11.61399714	12.74971767	13.2531473	12.78316213	16.9120517	16.70388739	17.50382977	16.28435765	16.60992646	15.64963696	16.43027404	16.02298312
Notch1	16.8789108	16.56962954	16.41752432	16.99584545	15.81257109	15.91161998	16.03878105	15.77339796	17.49354749	17.04010291	17.4193055	16.48627392	17.51755257	17.0625718	17.7324675	17.5190957
Notch2	17.28090816	16.62120527	16.84977986	16.8731127	15.92755982	16.2143418	16.12134554	15.96238692	17.38969603	18.25143614	17.24978392	16.88923406	17.64382498	18.2984884	18.45618477	18.4027527
Npc1	17.38129024	17.29160941	17.23224936	16.85320775	16.38829947	16.62604233	16.47625523	16.19361155	17.42380814	17.84543547	17.34112589	17.38767813	17.22686178	16.94922789	17.33274629	17.42485006
Npepps	13.31384443	14.38066718	14.17043791	12.7147883	11.97889508	12.04796112	11.76134167	12.40560933	14.25481453	13.6304117	13.38213235	13.29020217	13.77810831	13.55158411	13.6529008	14.40092472
Nploc4	17.31101997	17.35042429	17.47076126	17.2004524	15.99266709	15.58980071	15.73399553	15.77538479	16.74538643	15.71456483	15.77574793	14.87558744	16.75772774	16.58146502	16.37238314	16.74263013
Npm1	17.56705096	17.15542054	17.6729497	17.34512772	16.21420337	15.99199891	15.43224285	16.24260653	17.61971748	16.78223847	17.74813714	17.59414593	17.17888472	15.71979638	17.33855006	17.17057723
Npm3	14.32088185	14.38544781	13.86427503	14.9315682	12.8878569	12.58149327	13.52103026	13.27158589	14.42281817	15.12611957	15.10115855	15.26387183	15.37053985	15.42559581	15.37360515	15.2978772
Nptn	18.9078839	18.93033291	18.76044364	18.71256134	17.9386813	17.65330967	17.63331164	17.80990289	19.01112053	18.79064531	18.99615733	19.25775268	19.14351735	19.18019238	18.78391948	18.99064938
Nras	13.61442723	13.69898976	13.1069041	13.30762803	12.98127184	11.95706493	12.30749594	13.16821514	13.71095583	13.90315132	13.34652172	14.46914119	14.62842697	14.09478136	13.83355454	14.02686074
Nrbp1	19.85466779	19.95655481	19.80102721	19.38042935	18.51418078	18.4717753	18.26389762	18.39832349	19.78163624	20.08670211	20.21327654	19.57657537	19.69430082	19.89616161	20.36384558	20.1578947
Nrd1	14.46614133	14.39236966	14.68732749	15.37143665	12.43349628	12.64602209	12.25937738	12.3062278	15.74609718	13.78196461	15.49139911	16.67189919	15.10519836	13.84718424	13.58815239	14.53370793
Nrf1	17.61470992	17.56742922	17.48273823	17.51029202	15.79064752	15.29695673	15.52462956	15.57490811	16.83570019	16.90176318	16.75182959	17.16394253	17.10856631	16.52911521	16.15122493	16.54807593
Nrros	13.99408093	14.06623715	13.75631439	13.46563097	12.8783373	13.26291224	12.08267518	13.39581711	15.77805087	15.61270862	16.23049569	16.33486391	14.77085599	15.20403402	14.61361393	15.01812442
Nsa2	15.40103805	15.73546564	15.50160193	14.81220643	15.07391839	13.91796914	14.19156618	14.03931142	15.81714652	15.02902473	16.43356776	15.56754334	16.11538208	15.62355456	15.94661555	17.07862687
Nsdhl	16.07687501	15.99643678	14.9824878	15.617021	14.49666056	14.6089568	14.69201267	13.5251091	16.11264444	16.31644068	16.42588085	16.57035274	16.1510376	15.17385212	15.79772653	15.72576045
Nsf	14.46849716	14.42340652	14.55121852	15.5583417	13.2813597	13.19072788	13.63160438	13.30293797	14.95478834	14.90831525	15.23185223	15.22204773	14.71841575	14.8998881	14.30477618	15.8164487
Nsfl1c	18.86176209	19.12124624	18.77674936	18.63929961	17.87161126	17.78142989	17.94777308	17.82636677	19.5882604	18.37815158	19.59611756	19.67081376	18.9908968	18.93851801	19.31363323	19.51925175
Nsl1	20.33430802	20.3718837	20.23052002	20.16450347	19.24103886	19.37380147	19.24891746	19.0101374	20.06364781	21.14884094	20.12948833	19.59198046	20.13360891	20.78864324	20.30637047	20.18073042
Nsmaf	13.00190743	13.64838261	12.82637092	14.25121721	12.60778926	12.63194454	12.68724568	12.66967333	14.6574855	15.54337605	14.80810293	15.156645	15.15193153	15.79936516	15.33407486	15.54086921
Nsmce1	17.8041185	17.68317215	18.17838387	18.18775259	17.43228405	17.44306807	17.42169011	17.63242524	20.14102527	20.12708356	20.18694584	19.10115644	19.58456746	19.80845435	19.85034183	19.85163788
Nsmce2	14.78924637	14.11310491	12.48759863	14.42959446	12.17619259	13.396645	13.57888527	13.21429882	13.68722315	12.61612091	13.98369208	13.29133731	15.25092288	15.65243166	15.88815897	15.43797987
Nsrp1	17.19186111	17.97015285	17.02196715	17.19215805	17.18440286	17.50701926	17.37281684	17.12451422	16.94433638	17.75094678	18.14169989	15.3814097	17.77223653	18.47477937	18.2758384	18.8909478
Nsun2	16.95276817	17.09152225	16.91379245	16.7018739	15.70301374	15.79219982	15.63719689	15.72187255	18.00440373	18.0329581	17.96141528	17.37648591	16.89602023	17.6626994	17.38552955	17.9106611
Nsun5	18.20480487	18.08200026	18.15748166	18.80375433	16.39486663	16.5835031	16.75548427	16.78309406	20.06840257	19.53161094	20.53005625	20.48720412	19.73051933	19.47709346	19.24260463	19.69528059
Nt5c	19.41755057	19.24488202	19.08609743	19.23922657	19.08138774	19.35737357	19.36112381	18.83873483	19.7566026	19.65105975	20.02956045	19.87553165	20.31471996	20.56971682	20.64457116	20.45731035
Nt5c2	16.91097114	16.94267641	16.59077992	16.70863522	15.00249463	15.43127807	15.48185077	14.98449901	16.96400769	17.17754153	16.99261382	16.59909965	17.16698355	16.35188551	17.25536512	17.26177373
Nt5c3b	16.62090889	16.6125793	16.43282389	17.4211571	15.3992836	15.1846441	15.50381441	15.15264774	16.36881167	17.79462713	16.48834827	14.77799981	16.7809431	18.05146375	17.30627064	17.45603209
Nt5dc1	15.64201068	15.51786467	15.19399288	15.82293439	14.58661935	15.06024319	15.14505525	14.81005161	16.00705048	16.39719325	15.48380347	16.30313095	16.25699101	16.80534698	16.22849505	15.76042023
Ntpcr	17.00191907	16.93132023	17.06743523	16.89336082	14.99391709	14.96108236	14.80154734	14.77993783	16.17515902	16.29165586	16.18195629	16.71796911	16.35479759	15.64498577	16.18365773	16.02276333
Nub1	15.91892696	15.835842	15.82886529	16.00754561	13.86236178	14.03658695	14.05108949	14.0532165	16.36503288	15.12259073	16.25910646	17.6257332	16.04100032	15.52385321	15.79858763	15.53125968
Nubp1	14.34516298	13.89312661	13.94648884	14.91927901	13.41558049	12.93598092	13.36003097	14.51360507	14.84928371	14.3798354	14.87363473	16.34411254	15.72705504	16.09525537	15.76369771	15.44133856
Nubp2	16.1114201	15.82788037	16.06452064	15.83736678	15.00547038	14.99429348	14.7835982	14.86067978	15.03222468	13.50617951	15.14403611	16.04104532	14.78695352	14.75388599	15.19153548	14.27097326
Nucb1	15.88608303	15.41562573	15.07434324	14.38318996	13.0688941	12.57976465	13.11621527	12.84330667	13.9869391	13.86168302	13.61180582	16.49654975	14.11147464	14.37779877	14.48201776	13.76638922
Nucks1	14.47174028	14.82599428	14.73222752	13.96268421	12.21213476	11.9313553	11.61963693	12.8392918	13.62435488	13.22856319	12.46011011	15.01676428	13.70068106	13.02887695	13.56846169	13.57309125
Nudc	14.69806189	15.2965277	14.90795949	14.82820264	12.32352295	12.64079225	12.60715605	12.59349249	12.68784984	11.94914391	12.59225722	14.50695409	13.73219255	13.42231579	13.29762406	13.39005278
Nudcd1	16.30187294	16.42289052	16.62653613	16.70549165	14.33355612	14.21517751	14.45650666	14.09195478	16.39902169	15.52418273	15.79579006	17.31556682	18.16077392	16.37531771	16.34872901	16.37602135
Nudcd2	15.14979429	14.25963715	14.59039536	14.82625299	14.06006623	14.00303104	14.01167281	14.09952101	15.70369623	15.50011052	16.20246343	16.57914955	15.46558255	14.46050267	15.65088494	15.26551129
Nudcd3	18.69535149	18.81801489	19.0822887	19.3649239	17.70604752	17.62908906	17.84252051	18.04680249	18.38105556	18.79862983	18.13356526	17.97252244	18.1921944	18.38798411	18.44055926	18.07585788
Nudt21	18.12062116	18.15327784	18.32684095	17.4670833	16.63946399	17.00615079	16.82133358	16.86830649	17.47668166	16.69910374	17.17012304	15.76971029	17.54073382	17.19131331	17.48818853	17.06139643
Nudt5	16.80546533	16.96787216	16.57923815	16.45734036	15.8311939	16.155038	14.85771058	14.84476271	15.67410259	16.70256509	16.43091492	15.8924219	15.57362346	15.90649185	15.9220878	16.74782551
Nuf2	15.72260386	16.0855374	16.10160001	16.66134796	14.51213189	14.79708321	14.67736292	14.60031362	17.17463115	16.68597785	16.65672405	17.09772476	15.899261	16.75747638	16.10690557	16.46842587
Nufip2	15.65668983	15.40727496	15.97979477	15.91158795	15.17380853	15.0003798	14.99714039	15.03090585	17.54162614	17.53862704	17.85250136	16.81682934	17.4528926	16.6376624	17.65933056	17.75357658
Numa1	18.36324486	18.40352722	18.74314125	18.70705603	17.64213633	17.37443107	17.57261217	17.47311032	20.06069652	20.01610759	20.18098887	19.73079216	18.93533863	19.11396398	19.24655421	19.20604821
Nup107	15.67661821	15.45271301	14.89211824	15.7077931	13.51382523	13.10304236	12.5111781	13.12956965	16.51122225	14.78106003	16.69651519	16.34040251	14.71292566	14.31019935	15.09548378	14.74574796
Nup133	16.64061396	16.79098998	16.64903941	17.04484953	15.19700205	15.56860437	15.35539975	15.43260675	15.97092025	15.30135872	15.27967009	16.47165062	14.44873395	13.65571485	15.61826048	15.22374716
Nup153	17.38498608	17.22268219	16.87901829	17.00283361	15.66951524	15.43127807	15.21284167	15.16879836	16.93811513	16.01905524	17.37105628	17.91838826	16.77923465	16.7635898	16.82648802	16.50416342
Nup155	16.64199408	16.25754795	16.56594595	16.02679683	15.24465755	15.32570672	15.10932209	15.09548131	16.1262418	15.53725718	15.99131715	16.1827995	16.29166107	15.80701065	15.90914584	16.1265755
Nup160	15.17136401	13.73887301	15.50661248	15.93970429	15.01226276	14.41641427	13.05020547	14.24546836	16.69860124	17.28428346	16.76600731	16.56074295	17.41273886	16.5717838	17.39434841	17.1791819
Nup188	17.31444852	17.53502866	17.36938901	17.83801638	16.34852068	16.51518969	16.56347133	16.32072991	17.40931791	17.66647709	17.45200425	17.67933834	17.33076494	17.94709794	17.33442533	17.09115397
Nup205	17.20929015	18.13514496	17.61638364	18.90530152	17.10448945	17.16543854	17.42405913	17.14090082	16.27719718	17.93140751	18.01377911	17.34762454	18.31828119	18.44236566	18.07131029	18.33368938
Nup210	15.84519874	15.56360073	15.73930765	15.29781742	14.90921771	14.89697457	14.92930181	14.56820255	14.90903117	14.84905736	15.58137798	16.53612577	14.98251161	15.35803746	15.43922338	14.59051145
Nup214	17.4800466	17.48738217	17.39186701	16.91675582	15.72583374	15.73393838	15.58925418	15.52976854	17.72968767	17.43934623	17.69512878	17.84338597	17.46874973	17.48688062	17.48353975	17.46552363
Nup35	12.92528248	13.88225337	12.78804715	13.87461958	11.68625974	11.67575094	11.54430529	12.39255181	12.62948773	13.53248725	14.12472913	15.04688754	14.24626215	14.08351042	14.08121706	14.66276021
Nup37	19.64353063	19.92007476	19.88859867	19.667833	18.3111526	17.94179297	17.9222747	18.29094915	20.49568733	20.34865173	20.47591435	19.97768966	20.61773775	20.34075018	20.1974094	20.16687352
Nup43	18.36858285	18.5255783	18.67013545	18.3489471	17.78320597	18.1777706	18.01066297	17.77898162	19.03104487	19.38412699	19.15974802	18.64495007	19.48250476	19.53658081	19.90560054	19.7068357
Nup50	16.40591501	16.57755025	16.16347326	16.08950074	14.77952317	15.06482285	14.83686258	14.83859978	16.30433812	16.17666741	15.90497519	15.66984414	14.46323588	16.18392045	16.54931907	16.13581171
Nup54	17.28931877	17.5366548	17.49461658	17.39902188	15.85815409	15.73921351	15.68929405	15.76829419	16.07009104	16.23743909	16.01417076	17.54127977	16.35988058	16.80604995	15.56908267	15.19769861
Nup62	14.7817315	14.39416472	14.79219012	13.79434906	13.6743821	13.47260925	12.95969442	13.90417253	16.04097155	15.7949864	16.27224683	16.04522972	15.37148046	15.15639628	14.38365102	15.43606654
Nup85	15.83074788	15.1210688	16.30969931	15.02245467	15.73320648	15.48915018	15.25438705	15.76471494	15.95048043	14.12502192	15.32963075	15.98890353	13.06821	12.86112636	14.13688044	14.3225963
Nup88	17.42875209	17.11233013	17.17772072	17.00411347	15.91306426	15.88687894	15.70777425	16.12264984	18.91965829	17.88692899	19.07459264	18.79730264	17.88482824	17.60701228	17.67694765	17.71212707
Nup93	12.75782711	12.58380431	13.01609081	12.397421	12.53679221	12.32982097	12.63959733	12.59007253	14.15351087	14.13480519	13.79625596	14.04204121	15.81952193	13.15139971	15.01523723	14.91346785
Nup98	15.23147939	14.88890951	14.95824767	13.94644322	13.09594916	13.56891866	13.34546793	13.24695436	14.01490806	13.50554879	12.1467092	14.33152336	14.57889074	13.76519712	14.91853144	14.88598829
Nupl1	12.82918282	13.86986488	13.72557709	13.23674789	12.16263482	11.93042961	11.11122524	12.08832879	13.10296956	13.20097933	12.71924404	13.08700889	13.90928002	13.78103609	13.97273335	13.81193463
Nusap1	16.04837733	15.62119058	15.60567915	15.82153695	14.88929658	15.25608728	14.8556856	14.72119618	16.63421111	16.52655323	16.72911198	16.80097664	17.05467601	16.65738486	13.10927704	17.28073878
Nutf2	15.00167745	13.78039847	14.76787212	14.7597841	13.733586	13.9393185	13.80715746	14.09364107	16.21105043	16.41820428	17.18607299	16.02699071	15.83961379	15.8839823	16.95134323	16.62477466
Nvl	15.81114542	15.70720083	15.80137189	15.67161784	14.37373652	14.76481198	14.74607907	14.49694506	16.58677135	16.93177729	15.96078824	15.35696043	16.72740621	17.08973405	16.64245125	16.67237778
Nxf1	15.41234841	15.42146611	15.69496612	15.66480027	13.49356702	12.45451272	13.14136871	13.83754211	16.36543034	15.52170553	17.01175456	16.80357742	16.32939526	15.30019139	15.75272794	15.65202036
Oas3	14.38303302	14.69095713	14.80815766	14.01538674	12.54536568	12.18643406	11.84139712	12.41888871	15.18897856	15.11189901	15.18583208	15.28929472	14.63027732	14.7582514	14.47781658	15.44235779
Oat	15.79817876	16.26159606	16.36722563	15.40623137	14.67500301	14.78646609	14.92613487	14.1476998	15.31538007	15.42577051	15.51287127	15.84968689	15.87621188	15.57647915	15.31452431	14.60097275
Ociad1	20.30912825	20.44478257	20.56280273	20.497674	18.68354041	18.4822229	18.31492978	18.65591842	20.48649666	20.12474889	20.92422857	20.78395322	19.74804028	19.58236284	19.61313482	19.8150923
Odf2	18.39935127	18.2992447	18.57987972	18.49672536	15.34249235	15.6295279	15.2035457	15.87918771	19.2861041	18.9300856	19.86971299	19.11304821	18.87736018	18.88795394	18.81167792	18.97823474
Ogdh	13.30853392	12.46304829	12.75752098	12.41052164	11.82814878	12.64450143	12.43673268	12.48792071	12.24542457	12.31989269	11.73241037	12.52689586	11.44432112	12.46637979	12.93390504	13.04402148
Ogfr	15.38088169	15.57120195	15.64175166	15.40538493	14.18142149	14.88202919	14.35044729	13.63454186	14.76748224	15.68640854	15.15995599	14.65380257	15.98946907	16.20558422	15.15989328	16.06429629
Ogt	16.29487113	15.11336465	14.30449007	16.17338371	15.59939172	15.51362128	15.40806786	15.33410954	15.66413349	16.83330009	16.37657923	16.40859462	16.13212887	16.65459975	17.26961165	16.68148445
Ola1	14.17002975	13.06239277	13.1992507	13.36442128	11.47886567	11.27202121	10.82250922	11.98193836	13.22291343	14.44023499	14.93638059	15.67679603	14.09181508	12.84452532	13.40010568	14.25219731
Opa1	16.85012511	17.33892406	17.7615067	16.34854725	15.23936709	14.93346457	14.3811804	14.798863	15.29787215	15.33077978	15.38609146	14.38496174	17.02155631	15.56216464	16.35003207	15.80148523
Orc1	15.73974373	15.51038102	16.09822438	15.93295043	14.44302203	14.352006	13.84585373	14.43303932	16.54254326	15.95220426	16.72105849	17.00878064	16.33561779	16.81665322	16.81609809	16.19930807
Orc3	15.08164791	15.31233042	14.6346743	15.15608239	13.99739778	13.71040161	13.68458489	13.35638768	14.86135765	15.11968746	12.81482347	14.12367808	15.3687122	16.24043817	15.62190327	15.6862008
Orc6	19.33360854	19.38260931	19.0921857	18.31674798	18.05002519	18.03617366	18.06228101	17.07144728	18.51986862	19.89242245	18.51969291	18.0243683	19.76319189	20.48251536	20.02071421	19.72058753
Os9	14.57250325	15.07640238	15.19451235	15.0776915	13.18287255	12.68539264	12.89073475	12.77695014	14.57771037	15.60465161	15.00036084	13.68010611	13.22830818	14.27637939	13.86155678	14.15631189
Osbpl5	19.89517511	19.7642614	19.65430907	19.64886589	18.1820943	18.01932585	17.88570678	17.83184639	20.12176699	20.78308203	20.32101493	19.97017105	20.47189025	20.90014513	20.5778514	20.46794426
Osbpl8	20.90835823	20.63553809	20.57119715	20.94880046	19.76921973	19.85740069	19.97742417	19.70019148	20.83571161	20.9548858	20.73335176	20.77471684	21.20723119	21.47905291	21.17057773	21.17765919
Osbpl9	22.0430383	22.11177976	22.10088735	22.49738522	21.66055848	21.5885614	21.56826099	21.25944982	21.3849379	21.69668526	20.57976753	21.11201449	22.14591716	22.11369592	21.35677276	21.45990856
Osgep	18.36511722	18.31525472	18.40669001	18.7849869	18.26633833	18.24339047	17.94787492	18.07370905	18.350857	18.29355752	17.92619806	18.06052266	19.3055356	19.15484344	19.10129781	18.81327193
Ostf1	18.61421663	18.56787489	18.55153173	18.0660765	16.54287116	17.59110969	17.60717676	17.35588006	18.79856539	20.08155706	19.70587954	19.51629251	19.73506734	20.13586393	20.03434685	20.01990114
Otub1	14.63490124	15.04979917	15.03417712	15.25352729	12.52741971	13.19208625	12.96544702	13.7409573	15.95483033	15.84940337	16.04457748	16.58994049	15.69443975	15.9406403	14.99649909	15.57076358
Otud4	16.63965309	16.05219779	16.53257157	16.82145508	15.45736298	15.5708686	15.72878926	15.70290352	16.83005824	16.85859629	17.33128385	16.8170836	16.78640902	16.27446991	16.43504921	16.30829684
Otud5	15.19559389	15.97806974	15.96040426	15.44003853	15.29832323	15.43031917	15.59221086	15.4678439	15.41237409	16.51132826	14.81107355	15.21598641	16.0802112	15.95831984	15.3800228	15.40769761
Otud6b	15.35801734	15.65144066	16.06452064	15.57119142	14.9997053	15.33618838	15.36183462	15.19488777	16.49960111	17.32804489	16.97984577	16.59558377	16.74819541	17.11987172	17.47407985	17.16660377
Otulin	18.6000231	18.71098657	18.52191835	19.20500881	17.01050662	17.23518239	17.43187123	17.10639467	18.20055896	18.22822137	17.84040869	17.89649266	18.55073523	18.69129152	18.39102831	18.14791509
Oxct1	18.41686086	18.50195705	19.04363799	19.02057232	17.87134819	17.26434338	16.90109603	17.91670901	18.98204095	18.55975883	19.10860188	19.11207715	18.80574034	18.68331999	18.75257667	18.6828209
Oxsr1	16.69429382	16.46268601	16.65331754	16.56159562	13.80205154	13.17042708	13.6462385	13.53151048	14.41987306	15.73025755	14.66811576	14.54484552	14.69004447	15.41641803	15.74719223	14.28958107
P4ha1	20.04976169	19.76262183	19.94848971	20.16116091	17.59109985	17.62580497	17.93424947	17.52655596	19.96741067	18.7778528	19.98442695	20.20896541	19.71956154	19.82409319	19.00097775	19.57961134
P4ha1	20.28686145	20.44068712	20.73749373	19.50611116	19.39060982	19.42108701	19.83813032	19.88705062	17.31362233	18.83910665	17.44994831	19.12595493	19.63937222	20.38733448	19.72968069	19.86076593
P4ha2	16.83959911	16.66432201	16.83196259	17.26633014	15.02811426	14.35147928	14.80084086	14.53975038	17.22018784	16.88743449	16.67503469	14.54759096	17.17424701	17.09947463	16.50967492	16.72045379
P4hb	19.71190746	19.80137229	19.66555297	19.83890281	18.21874376	18.36027354	18.45872911	18.44568309	19.83973715	19.97465896	19.7900458	19.59555144	19.59087618	19.8484268	19.49048747	19.58574319
Pa2g4	16.48220153	15.54389964	16.56725453	16.28210648	15.14092512	15.31878004	14.34433274	15.01690897	17.5227449	17.31552821	17.33715029	16.41453008	16.55168293	16.38011394	17.86642624	17.94092793
Pabpc1	15.71338626	16.73661156	15.7144675	16.04717484	13.44591534	12.39983667	12.35635462	14.48939996	15.76018227	15.9900402	16.00541463	14.91674281	16.1763026	16.46617912	15.59370856	16.56204328
Pabpc4	14.08006864	15.13105417	15.13887397	15.11077231	12.32905063	12.41573742	12.56860949	12.43077295	13.93892615	13.74064455	15.83535635	15.42909926	14.30953724	15.08313863	14.29572476	14.03909167
Pabpn1	14.93738883	14.92274283	14.99794157	14.90850523	13.35072505	13.29141266	13.14663117	13.31318587	15.16681961	15.47905257	14.54982968	14.8990768	14.96113229	14.71420519	14.27251046	14.34687001
Pacs1	14.39079189	14.50972389	13.36395731	14.31384256	12.87477219	11.91745091	11.90223015	12.80488497	14.47247846	14.55724673	14.78294653	13.6587294	13.34402123	14.25182717	14.38813512	14.0330721
Pacsin2	14.2123929	12.17608756	14.01723894	14.17434137	11.36335545	11.88847406	12.16216595	12.66063659	15.79672726	16.30449668	16.24039634	15.83180426	16.35602808	16.38613726	16.05081721	16.9298546
Padi2	12.42914761	12.41777108	12.60876454	12.36602822	11.96510793	11.14346895	11.23889424	12.22151789	13.32445666	13.21799963	14.95767892	14.52149091	14.80582359	14.9412478	15.21090185	14.76306191
Paf1	21.00944943	20.9291233	20.722058	21.04209226	19.21079234	19.43651061	19.51774222	18.88221228	20.24758186	20.64740928	20.6392642	21.70590822	20.19160074	20.77234022	20.4277803	20.38540988
Pafah1b1	17.72326078	17.65450253	17.52002234	17.56450561	16.09885701	16.23776992	16.26248326	16.36122604	18.38918629	18.11244349	18.48238135	18.70259727	18.16851437	18.07060416	17.7438834	17.73551753
Pafah1b2	13.63381031	13.21091696	13.22441816	13.53488933	12.48826605	12.6043231	12.92535076	13.55379074	13.63874831	14.14020872	13.2830911	13.96742187	12.87873034	12.51921947	12.92191742	13.5175443
Pafah1b3	17.06124961	16.82790786	17.06441113	16.65375688	15.639861	15.08018803	15.5197051	15.21564434	16.18746654	15.56468705	14.89936602	15.87854043	15.16686012	14.80109335	13.64807315	14.6070843
Paics	17.07459817	15.57442478	16.02392375	15.05971381	15.48465474	14.86273976	14.70843998	15.03409012	17.15739271	17.3396602	17.55153861	17.58118007	17.12812813	17.50551732	17.34740408	16.9191486
Paip2	14.62975688	15.05156952	15.01691394	15.77919325	14.10911893	13.21480679	13.87881785	14.72265563	15.07547898	15.33447249	15.6193871	15.03655228	15.55445678	15.52043063	15.11623397	14.7908452
Pak1ip1	13.9620001	14.76573592	14.74017	14.34335571	12.33272403	13.22018735	11.18341719	13.00013973	14.26608522	13.70295298	16.34450616	14.60398194	13.4989517	14.09573991	13.37347711	14.31651254
Pak2	17.6710204	17.76756845	17.60223977	17.57730079	16.39406111	16.4425768	15.9885786	16.76801884	18.49455437	18.4354716	18.70604236	18.7951262	18.24869429	18.01240386	18.06253137	18.93008937
Pam16	16.63351249	16.47762476	16.10976526	17.01134468	15.41691097	15.40506383	15.2367123	15.75430142	16.71023774	15.30610288	15.67525375	16.46192717	16.09093341	16.50501162	15.81559174	15.50902479
Pank3	15.28543179	15.21812259	15.3548089	14.36848376	14.10348549	14.35154007	14.12363812	14.50684456	14.04917857	13.92032575	14.1439196	14.5949947	13.97705111	14.68207134	13.82605332	14.38199475
Paox	21.19751106	21.21720909	21.56307394	21.66289966	19.77098357	19.22297578	19.22509552	19.21650259	21.31125424	20.82388992	21.00981537	21.74787796	20.84396025	20.77996378	20.17743531	20.34565545
Papd4	21.26886693	21.12683678	21.59814444	21.86031963	20.26580914	20.03497953	19.91940255	20.23945261	21.02108641	20.95294087	20.82616837	21.268936	21.10386275	21.18641259	20.92000967	20.92769233
Papd5	15.23987321	15.0874651	14.49728304	15.70032615	13.53752143	13.67019052	13.85778348	13.65439806	14.73558708	14.34644923	14.74334523	15.34281372	14.78479538	14.83661826	14.5771614	14.76042793
Papola	14.37797161	13.97387239	14.38541298	14.31439293	12.93501828	13.39711622	13.23808022	13.54205191	13.35010321	14.65882467	14.183324	13.65699755	12.58718839	14.15780431	14.5570359	13.97173567
Parg	15.8253705	15.46420846	15.43236176	15.40033901	13.8050737	13.57333836	13.2339881	13.40816248	15.14554975	14.50994659	13.19761593	15.4283505	15.75865323	14.19682996	14.64384465	14.70890011
Park7	17.920984	17.81203737	17.70963585	17.70165413	16.01598729	16.23886568	15.94271126	15.88793734	16.17755852	16.8850273	16.53260127	16.21542861	12.53701884	13.28086367	13.32584248	14.60038373
Parp1	12.03370531	12.24922933	12.57804683	11.19479095	11.4834115	11.16079608	10.78549682	12.01678656	12.41520301	12.64154538	12.9577077	12.79460999	12.37019994	12.96353888	13.32024278	13.29562584
Parp14	18.56057246	18.72828532	19.12701757	18.97573221	17.73428376	17.84008116	17.53889027	17.9991601	17.33527632	17.18058409	16.33944139	15.73769863	17.14412961	18.06390237	16.57589861	17.43256422
Parp9	22.53204598	22.45776652	22.2106435	22.58433245	20.94494972	21.07022481	21.0420816	21.16798273	22.11190007	22.04976971	22.15752728	22.22431027	21.44852716	21.5072114	21.20124949	21.56750911
Parvg	16.38506766	15.52985269	15.3795707	17.88606402	16.12936187	16.37346694	16.79941508	16.31811994	19.03757175	19.16254136	18.85715577	18.93399344	19.11195853	19.17534271	19.36638176	19.19850305
Patl1	16.90518565	16.7850735	16.68973914	16.75109404	14.61706283	14.3660347	14.08889149	14.47897329	16.78411033	16.48734596	17.55948948	18.05028496	17.51517628	17.46221406	17.57585911	17.35087719
Paxbp1	15.81029171	15.7915067	15.72106659	15.18956741	15.14650148	14.99455299	14.26195437	14.78051499	14.9691557	16.98291015	15.93567477	15.71768207	15.90018148	15.80580615	15.79412678	15.95141566
Pbdc1	15.26008394	14.99630908	14.8137548	15.84405281	12.94064604	12.33466695	13.36215186	13.30004258	15.41735211	14.40927091	15.43141569	14.56387905	13.65988637	14.96823637	14.6342295	13.62391485
Pbk	19.22589277	18.49184045	18.55852309	18.30813857	18.05917755	18.36266304	18.20745375	17.61079786	18.84859732	19.64590935	19.03662917	18.13571098	19.26714143	20.08719819	19.7850637	20.22927948
Pbrm1	14.38323396	13.84248698	13.81218762	13.61659558	12.10716403	12.80639734	12.55405429	12.46164653	14.75229836	15.85541307	16.92977288	17.0782511	14.13101367	14.95054244	17.48365616	15.95703982
Pcbp1	19.14620495	19.07371965	19.8472738	20.14341704	19.05470216	19.04711215	19.37753545	18.16857215	19.73126968	20.19999035	19.68817899	19.712585	19.72349427	19.73873255	20.31421322	19.28518969
Pcbp2	13.83281233	13.84412221	14.26021198	14.05247833	12.47940061	12.5715775	12.19576038	12.90364995	15.47078688	14.91752359	15.77730222	16.78257362	15.22035443	14.90261376	15.21185776	15.62519879
Pced1b	17.41985962	17.49293041	17.3958005	16.81076781	16.20124258	16.15468969	15.97624956	15.82782082	17.27237885	17.07021737	16.53067759	16.324304	17.27099844	17.22986267	16.64761358	17.46317684
Pcf11	18.26213915	18.5135408	18.34950478	18.06986155	17.14809734	17.15250113	17.08201226	16.95111093	18.76768606	19.42206048	18.63628801	18.44630696	19.04252851	19.26448958	18.77038613	18.89926267
Pcid2	18.95197217	18.47970478	18.75752333	18.67183175	18.10811261	18.07903597	18.01800551	17.88725097	19.18431611	19.44332735	19.26264704	18.73458105	19.89235721	20.0893654	20.07771145	20.10476382
Pck2	15.8700934	16.13587474	16.30656863	15.96718592	13.01721298	12.85911106	13.61483758	13.35649828	18.93786137	18.58815316	18.66147565	18.65084631	18.20590791	17.70531011	18.14211795	18.39139128
Pcm1	18.93469407	18.76213758	19.07874519	19.2698955	17.81446674	17.7692146	17.89258354	17.64674083	20.03998194	19.83530851	19.85474119	19.9696708	20.41747768	20.29679276	20.17321946	20.05726701
Pcmt1	17.8237367	17.64686883	15.57197064	16.82585804	17.51715883	17.63538528	17.6414784	17.41919762	16.86410458	15.21862014	16.17479323	15.39075002	16.28148267	16.69904262	16.80291127	16.03318828
Pcna	17.40063292	17.53845948	17.07800052	16.94659817	15.33480439	15.38669322	16.05708687	15.81407418	18.71526307	18.53916474	18.89487313	18.71048885	18.36069405	18.71394224	18.88034956	18.86282914
Pcnp	16.0431184	15.68560428	16.2303107	16.0404449	14.03356513	14.14931554	13.63346289	13.97428983	16.36297022	13.70094836	15.32231467	16.86108901	15.84432434	14.54754381	14.30159985	15.33191215
Pcx	18.18592321	18.28668337	17.89991491	17.87501763	16.90851138	16.80748221	17.01259712	16.45464674	17.68167301	17.77043023	17.90138861	17.53271278	19.08518494	18.95077338	18.90854198	18.4265819
Pcyt1a	18.73282017	18.66536537	18.53345741	18.50029058	17.00432988	16.71440317	16.8033603	16.5698552	17.59745772	18.04747443	17.45675416	16.91965521	18.69617284	18.65342935	18.62124041	18.4023726
Pcyt2	21.39210622	21.38469407	21.36895264	21.38983331	20.30051476	20.33995777	20.31789332	20.39835078	23.21070506	23.0106199	23.07086616	22.93187011	22.78937091	22.8134717	22.5092555	22.91189628
Pdap1	17.30641063	17.45047754	17.00487831	17.06919417	16.44557746	16.34163871	16.50666996	16.2407203	18.55032486	19.17486312	18.62831986	18.31350058	18.09722456	18.55858594	18.19262307	18.47782897
Pdcd1	19.81916991	20.14150049	19.94932635	19.70036389	18.52350213	18.69617964	18.64821995	18.74055975	21.99674429	22.23220291	21.99286165	21.54588765	21.55052588	21.58185912	21.65257494	21.75255416
Pdcd10	15.30863516	15.69442095	15.58921537	15.49852014	12.08453873	12.06839091	11.39511644	12.15443578	16.31465068	16.25604318	17.19126433	16.74243985	17.17385061	17.1195688	17.02574978	16.27734611
Pdcd11	16.62849636	16.7892479	16.77027413	16.782925	13.66044256	13.18714471	13.09086145	14.34703917	17.55659388	17.65421739	17.65642543	18.13749366	18.31036841	18.01000886	18.12632434	17.62170645
Pdcd2	19.60412901	19.75682017	19.64152816	19.6389829	18.59558297	18.69976521	18.2674381	18.44613788	20.35803847	20.80193332	19.83497629	18.77735045	19.84249915	19.91647363	19.42122513	19.67045159
Pdcd4	17.13712537	17.13993222	17.11706439	16.73793447	15.97607657	15.87501717	15.90767677	15.87703054	17.47661353	17.68319936	17.44343656	17.49945256	17.39257569	17.03925104	17.59699579	17.83619572
Pdcd5	13.63105719	14.95787913	15.04225513	15.46751524	13.53606172	13.70082722	13.32407646	13.52288357	16.37836876	16.34146403	16.31662921	16.81790966	15.37661535	15.5017079	15.53358779	16.01783129
Pdcd6	15.23744593	15.29234128	14.70661505	14.94399073	12.17284923	11.66223635	12.73389558	12.27122156	13.16515524	13.4067217	12.43431586	13.72004795	12.79914874	13.80893892	14.32396959	14.66484627
Pdcd6ip	15.59767382	15.96457568	15.9654418	15.75304202	14.46949978	13.22912531	13.62302426	14.44025817	15.73650116	15.17199042	16.42942192	16.17934235	16.26132583	15.49106859	15.30938486	15.71448241
Pdcl	16.62090889	16.13265266	16.76237425	16.48781707	16.25333042	15.87035815	15.6942399	16.07188934	15.93818295	16.69738765	16.70963518	16.4615206	16.01031717	17.12489104	15.95590839	16.87855159
Pdcl3	16.0946016	16.10612697	16.30938654	16.80250938	14.79802116	14.52539182	14.65692574	14.99923741	16.69626263	15.81300588	16.24557085	16.92429486	16.50247513	16.35271055	15.82278676	15.98900507
Pde12	14.08579465	13.8662482	14.19000545	14.4388223	12.20867386	12.43069787	12.80290118	13.59683933	15.18448048	14.88394549	13.21221471	15.08750372	15.19388648	14.95453348	14.91563538	14.46237518
Pdha1	16.35289094	17.64770508	16.55596172	15.38669455	16.08204127	16.78803871	16.87462648	15.91187926	16.06035878	16.62794343	15.35117345	14.19840651	17.6422212	17.04933729	16.68322146	17.64274037
Pdhb	18.98367333	18.12241724	18.99214972	19.40270569	16.76516517	16.66046937	16.79447778	16.61030224	18.27641243	17.80509725	18.56484003	16.30072374	17.57788127	17.65867411	19.05230392	19.04817556
Pdia3	14.6811405	15.56014043	14.59313873	12.29728512	14.27250128	13.90123515	13.96066257	14.59188294	15.96593931	15.81506311	15.32652005	15.16775343	15.02053825	13.61553751	15.6618722	15.54231126
Pdia4	17.09230869	16.91911224	16.90174081	16.88618029	15.65723838	15.72661438	16.06799738	15.97144223	14.93631843	16.08218616	15.76119489	15.38647298	15.73855145	15.3566672	16.17834579	16.13186348
Pdia6	16.55248787	16.33549379	16.25390686	16.74220178	14.41574622	14.41606557	14.79885486	14.53536047	16.34609343	17.26554091	17.17051738	17.99545215	17.23941798	17.37299344	16.55023077	16.64015859
Pdk1	14.98380526	14.93553672	14.48389391	15.12421023	13.67582893	13.10077805	13.51550725	13.56639137	15.01959759	15.50489247	15.39790476	15.60033995	15.33348275	15.76358862	15.30517577	15.27170252
Pdk3	14.6781254	15.03430471	14.77492677	14.07416124	13.94744004	13.89006333	13.39670373	13.68797483	14.89466127	14.32323473	14.55467154	14.79617072	14.64700733	14.59735674	14.4857419	13.63578259
Pdlim1	16.45896691	16.44912677	16.32504532	16.05387353	15.29660013	15.38649548	15.50658259	15.63449891	15.25500987	14.28293919	15.32245663	16.92296655	15.76106193	15.33428577	15.20164749	15.22699425
Pdlim2	19.09268362	19.32299954	19.73841742	19.47080329	18.66423318	18.81049782	19.11005364	18.27311687	19.96218888	20.32836214	19.91900827	19.37707504	20.420271	20.5764094	20.80081507	20.73613512
Pdlim5	18.5877295	18.49890171	18.5950776	18.5796313	17.80002713	17.88946282	18.02038018	17.71658565	19.04471279	19.0934628	19.05326101	19.02684659	19.28817031	19.28228106	19.42813661	19.48609636
Pdp2	19.36210501	18.26518384	18.66751444	18.2039317	18.24294067	18.60998792	18.58687214	18.20749148	19.20765561	19.18319865	18.04479637	18.00873099	19.19977729	19.63858936	19.80955383	19.48731147
Pdpk1	20.41685284	20.70863686	20.58029933	20.49287037	19.7605811	19.50329093	19.37621171	19.00798272	19.98248383	20.35876047	19.8325073	19.09271442	19.91665464	20.12196771	19.99201332	19.52886007
Pdrg1	18.18299945	17.80542006	17.90174868	18.12784907	17.16298301	17.3644003	17.26558866	17.31336666	19.7969963	19.74092638	19.84935331	19.58816786	19.70284357	19.96595243	20.12750398	20.00523587
Pds5a	18.89271522	19.08853081	19.02537793	18.71745343	16.61582107	16.59497295	16.21554526	16.13685374	18.15487913	17.42413027	18.13518239	18.82285051	16.86376642	17.48280394	17.09887907	17.19662854
Pds5b	21.31473743	21.42277862	21.42105703	21.45443645	18.97283745	18.86491819	19.02902109	18.56671726	20.49240565	20.50903169	20.43615375	20.6102301	20.43316368	20.21649524	19.97789011	19.99322711
Pdxk	25.00215974	25.16372042	25.00490371	24.87783093	23.74331383	23.76797719	23.79202131	23.84938559	24.58094174	24.44522399	24.68279952	24.01317804	24.6727971	24.84896159	24.5681085	24.76451677
Pebp1	23.26469303	23.48588281	23.63073269	23.47125706	21.45845506	21.39364479	21.26649812	21.12926296	22.73203761	23.04804168	23.03197156	22.8925891	23.14655674	23.28907368	23.26098006	23.31972617
Pelo	13.50661926	12.28032835	14.22773826	14.56466811	12.50094603	12.64725506	12.58888249	12.41375319	13.84129872	14.59989201	14.15363272	15.02460199	14.36075166	14.031492	14.5272602	14.47983739
Pepd	19.82221679	19.51647574	19.50332126	19.37750617	16.94686687	16.65004604	16.24468697	16.70198445	19.72124069	19.33738032	19.83698571	19.76360726	19.38295943	19.53589993	19.11954019	19.30201867
Pes1	25.07315641	25.1270857	25.10562443	25.10545092	23.22810299	23.1274257	22.96278295	23.04914363	24.87220855	25.08877728	24.79767462	24.46262411	25.25717011	25.56563966	25.24361163	24.95054563
Pex10	17.96412812	17.15794671	17.96308039	17.57506981	16.2681934	15.79190123	16.03488732	16.34584911	18.73530577	18.50983003	19.36783466	19.53249647	19.48467977	19.19942967	19.19825303	19.25711033
Pex5	18.87878573	18.68997079	18.79654102	18.72156556	15.45918457	15.36738446	15.35304334	15.05161566	18.38232901	17.92892187	18.02973338	18.27711321	17.22517933	17.68920606	17.579349	17.30516197
Pfas	16.31847988	16.57421125	16.45523769	16.83744536	13.68811655	14.29410642	13.87016003	12.7828988	14.61661661	15.00771166	15.67395637	14.82667182	14.66582962	13.55569818	15.04929599	14.85115838
Pfdn1	15.9979073	14.76141557	15.38062305	15.54966792	13.7189703	14.80618941	14.56189805	15.23742836	17.94576027	18.11933079	18.36715196	18.30480108	18.26315112	18.16668582	17.76596925	18.09662905
Pfdn2	15.40289389	16.00950733	16.20900736	16.53370437	14.14966794	14.56922613	13.81014824	14.59760244	18.54175362	18.27671409	18.96349582	18.54976206	18.66942741	18.70266133	18.99918753	17.48599647
Pfdn4	16.39057557	16.25414752	16.50087417	16.50854028	15.33358273	14.82618631	15.43515169	15.35274736	17.62242977	17.50119163	17.31568084	17.40877244	17.0862775	17.3274495	17.2805065	17.74254143
Pfdn5	12.70837924	12.87716669	14.15246246	11.92840743	14.57425977	14.87536497	14.6306904	14.21040647	18.19969241	18.90055882	18.77854112	18.88882056	18.7576153	19.48393456	18.74599267	18.58848067
Pfdn6	19.53209142	19.23155729	19.60238533	19.08605056	17.89211354	17.68687884	17.82514355	17.42395502	22.02846302	21.58576557	22.42351406	22.11820248	22.02046748	21.73793526	21.73525402	22.16468078
Pfkl	14.07960816	13.81939703	13.80042528	13.52509589	12.48996682	11.72381464	11.47077687	12.7477443	14.8708865	14.46963664	14.03263829	15.00420169	13.3477147	13.33664132	14.01222041	13.64594849
Pfkp	14.10510176	14.28651726	14.70917789	14.92715694	13.83663475	13.29588386	13.6824321	13.0812397	13.11500961	15.55209489	14.84861946	15.67961871	13.77209271	14.44513818	15.55293175	14.60638044
Pfn1	14.91909295	15.49043785	14.83488598	14.72245721	15.19893209	14.909938	14.39277802	15.24587159	15.83021666	14.74417627	16.41169573	15.97774485	14.80270934	14.58547333	15.57381417	14.68744813
Pgam1	12.75019086	13.22703131	13.38516474	12.92567038	12.06935349	12.45677479	11.86153448	12.65118226	14.32703143	14.42825328	14.66259443	15.08211858	14.29648327	15.14921192	14.94582551	14.54152267
Pgam5	16.18859122	15.77321534	16.04499131	16.0437677	14.16520293	14.56934808	14.43359177	14.44015381	15.25770855	15.68979368	15.16761614	15.25122562	16.13193297	16.19810579	15.97325565	15.8014596
[truncated: 1,247 more rows]
