# Supplementary material for: Translation factor eIF5a is essential for IFNγ production and cell cycle regulation in primary CD8+ T lymphocytes
Source: Nat Commun. 2022 Dec 17;13:7796. doi: 10.1038/s41467-022-35252-y (PMC9759561; doi:10.1038/s41467-022-35252-y)
Supplement: Supplementary file 8 — Source Data [file 41467_2022_35252_MOESM8_ESM.zip › Fig4/Fig4a/Violin Plot.Rmd]

---
title: "R Notebook"
output: html_notebook
---

```{r}
data_S1 <- read.csv(file = 'IL2vGC7_WTvKO_3+exp_Vsn+input_norm_log2.csv', header = TRUE, stringsAsFactors = FALSE)
```

```{r}
summary(data_S1)
```

```{r}
data_S1[,-1]
```

```{r}
library(tidyverse)
data_S1_tidy <- gather(data_S1, key, value, -1)
data_S1_tidy
```


```{r}
data_S1_tidy$group <- gsub("(.+?)_[1234]", "\\1", data_S1_tidy$key)
head(data_S1_tidy)
```


```{r}
violin <- ggplot(data_S1_tidy, aes(key, value)) + geom_violin(trim=FALSE, aes(fill = group)) + theme_bw() + scale_fill_manual(values=c("#FF7B00", "#E80504", "#247BE7", "#39F000"))
violin + geom_boxplot(width=0.1, fill="white") + scale_x_discrete(limits=c("Mock_1", "Mock_2", "Mock_3", "Mock_4", "GC7_1", "GC7_2", "GC7_3", "GC7_4", "WT_1", "WT_2", "WT_3", "WT_4", "KO_1", "KO_2", "KO_3", "KO_4")) 
```
