# Supplementary material for: Translation factor eIF5a is essential for IFNγ production and cell cycle regulation in primary CD8+ T lymphocytes
Source: Nat Commun. 2022 Dec 17;13:7796. doi: 10.1038/s41467-022-35252-y (PMC9759561; doi:10.1038/s41467-022-35252-y)
Supplement: Supplementary file 8 — Source Data [file 41467_2022_35252_MOESM8_ESM.zip › Fig5/Fig5c/Fishers exact test.Rmd]

---
title: "Fisher exact test"
author: "Thomas Tan"
date: "2022-11-10"
output: html_document
---

Calculate Fisher's exact p vlaues
```{r}
# Initialize variables
m <- 20175       # Total Tri-AAs in eIF5a-reg proteins
n <- 754590       # Total Tri-AAs in non-eIF5a-reg proteins
k <- 1553       # Total number of matching Tri-AA
x <- c(0:1553)  # Possible numbers of matching Tri-AA in eIF5a-reg proteins

# Use the dhyper built-in function for hypergeometric density
probabilities <- dhyper(x, m, n, k, log = FALSE)
probabilities
```

```{r}
# Calculate the one-sided p-value for [a number] or more matches
pvalue <- sum(probabilities[6:1553])
pvalue
```
