# Supplementary material for: Translation factor eIF5a is essential for IFNγ production and cell cycle regulation in primary CD8+ T lymphocytes
Source: Nat Commun. 2022 Dec 17;13:7796. doi: 10.1038/s41467-022-35252-y (PMC9759561; doi:10.1038/s41467-022-35252-y)
Supplement: Supplementary file 8 — Source Data [file 41467_2022_35252_MOESM8_ESM.zip › FigS3/FigS3b/IL2vGC7_WTvKO_3+exp_Not-norm_log2.csv]

Gene names	Mock_1	Mock_2	Mock_3	Mock_4	GC7_1	GC7_2	GC7_3	GC7_4	WT_1	WT_2	WT_3	WT_4	KO_1	KO_2	KO_3	KO_4
Gm9774;Adrm1	19.80246588	19.53404445	19.54679651	20.0752232	19.87853892	19.39901501	19.33782222	20.13307697	19.4337362	19.08879341	18.62288832	17.89894379	18.56521367	18.29077485	18.99269498	19.08147824
Aldoa;Aldoart1	24.22538045	23.87970215	23.77233391	24.58646233	22.99486441	22.7406331	22.6782683	23.39322809	22.91570216	22.79534847	22.07616971	21.24353662	22.43300771	22.43987044	22.33529984	22.98288846
Gzmb	25.79516018	25.32416076	25.22920021	25.71991497	25.45120482	24.84842733	24.73680943	25.71014513	25.09912721	24.18759794	24.65020419	23.76476228	24.14374878	23.85908582	24.47395045	24.8718293
Pgk1	26.30699035	25.87609909	25.87424727	26.31732745	25.42123994	24.89532011	24.71182617	25.68519985	25.08739874	24.70572308	24.37119171	23.11576951	24.55642981	24.57022169	24.67906339	24.92962864
Eef1a1	25.74778426	25.27799365	25.37812257	26.71894879	25.18033109	24.73262373	24.77821231	25.44903325	24.24677249	23.86589635	23.33932919	22.84214774	24.18177223	23.76192532	23.5088161	24.4092459
Gapdh	26.9888022	26.63200829	26.62421894	27.26212697	26.41950505	25.63345026	25.52560946	26.70424604	25.1287656	24.74432348	24.54126444	23.36024698	24.77776098	24.49161092	24.66014217	25.17862261
Ppia	27.71927527	27.39860345	27.05734364	27.325774	27.20797218	26.96884096	26.76167175	27.59832516	26.08525232	25.80190863	25.54079164	24.18623819	25.21841276	25.03661801	25.46323074	25.90816133
Cfl1	26.25331632	25.90504209	25.87787835	25.96980719	25.69362499	25.34218104	25.12738859	25.87098323	24.98002275	24.55566946	23.90674016	22.50598499	23.50033035	23.57796167	23.93174889	24.70935647
Vim	25.85376642	25.17949608	25.27614855	25.99998143	24.20925582	23.88595102	23.77906445	24.68094193	26.97278964	26.58491526	25.92250075	24.84349978	26.24457855	25.73034492	26.15865499	27.05517269
Rpl18	23.08219323	22.50319684	22.16511923	23.03898863	22.60979826	22.52640372	22.8322905	22.80978383	22.34429591	22.20541265	21.82306553	20.99438106	22.372813	22.56199734	22.45938959	22.64858141
Pkm	26.22295111	25.79471411	25.70432521	26.15015602	25.35373428	24.90651081	24.74576007	25.70157827	24.90200813	24.46326193	24.08034002	23.12110851	23.25436202	23.25954329	23.40587481	23.87427073
Atp5b	23.79173682	23.22361406	23.31021891	23.48308459	23.94931236	23.49558083	23.35272453	23.92388382	23.77384348	23.43860203	23.25349666	21.88848017	23.58405506	23.35810171	23.51797304	23.95402516
Pcbp1	22.42989604	21.96486822	22.33021993	22.87455217	21.96109213	20.98718073	20.97182979	21.84555896	21.52497015	20.43817051	20.5818736	20.40082942	20.14183274	19.78195196	19.60507072	20.31683393
Actb;Actg1	28.91067932	28.60279116	28.5708731	29.25487108	27.65805923	27.65013569	27.6547858	28.38084105	27.26704825	27.55647366	26.92874805	25.99737781	26.5408212	26.40765858	26.92682694	27.49335292
Ppp1cb	20.29198904	19.82385855	19.75324613	20.44475609	19.1478558	19.67726198	19.7322635	20.37262704	19.19426631	18.31092337	18.48357176	17.79131554	18.4706827	18.21792931	18.16971952	18.53423448
Hist1h4a	27.7509813	27.23626213	27.0898248	27.78288036	27.59804114	27.39729821	27.48715468	27.78050442	28.17636051	27.66627819	27.92512972	26.77843793	27.5924202	27.18376091	27.57629012	28.07024995
Ran	23.06887535	22.53052922	22.64048414	23.65479946	22.74141514	22.04813295	22.23654681	23.09030952	23.35312851	22.16505787	22.88071126	22.00610826	22.19240721	21.91674108	22.2724726	22.90210936
Pfn1	26.23598834	25.91273624	25.77351654	26.08970359	25.93654179	25.53596612	25.54114626	26.48566621	24.79610141	24.06208765	24.25630718	22.6663107	23.97202269	23.8534809	24.00341703	24.74355329
Hspa8	24.9355755	24.39362089	24.41125184	25.3127481	24.81724054	24.62427473	24.40067309	25.20601661	23.7842666	23.36011299	22.63891666	21.82884772	23.13843056	22.79855565	22.97973499	23.65523634
Phb	13.23617867	13.05777178	14.61649141	12.91316992	16.64018844	16.56082539	16.31838393	16.58299459	18.40103782	18.50695836	18.34477268	17.54033997	18.05075208	18.48199646	18.15985163	18.53984794
Psmb7	21.70826215	21.29080859	20.76449908	21.03825189	21.12552951	21.01746906	20.73239601	21.25182217	20.02201555	19.79368268	19.35421063	18.34607217	19.10223717	18.97656412	19.41173027	19.6637075
Slc9a3r1	19.04161103	18.18107459	18.02756048	18.88848761	18.21086156	17.87153229	18.11913364	18.88073741	18.52959069	18.10318534	16.91274903	16.12505017	17.61057792	17.43973351	17.56777787	18.63803281
Cct2	23.09090712	22.75776111	22.67801033	23.13885236	23.03954093	22.49658075	22.37015419	23.18761304	22.47466846	21.46118965	21.80687683	20.89910611	21.88155165	21.04386836	21.61679112	22.33720702
Tubb5	25.44865525	25.08111248	24.87154733	25.24858314	24.87300358	24.49521484	24.39362089	25.09458418	23.97070696	23.42406272	23.06090105	22.18325737	23.10769982	22.84467818	23.16982043	23.65414388
Lcp1	25.33043195	24.52653506	24.91606678	24.98884553	24.31879323	23.78686066	23.85842196	24.78666129	24.03372276	23.10016247	23.2579621	22.69031945	22.92529727	22.62731746	23.00932428	23.56685862
Npm1	24.65124487	24.05216934	24.11584886	24.58037911	24.60257881	23.95836863	23.68613544	24.83706389	23.3253966	22.58714938	22.51862146	21.76672462	22.56825119	22.24840942	22.6294758	22.81874287
Rps12	21.90888513	21.56709081	20.82337657	21.54250481	22.09116547	21.90917821	21.69204503	22.08144573	20.40218352	20.88859165	18.99366264	18.1726033	20.2172667	20.72092223	20.05218593	21.06894093
Actbl2	26.7518752	26.43826888	26.32856715	26.50354869	25.5230984	16.63154655	25.67465262	16.30627534	25.47608487	16.73872562	24.72129782	23.61661166	16.23616372	24.85842196	25.03628263	25.75236023
Ptbp1	22.83153688	22.42431906	22.50770368	22.98666008	22.27611304	21.51446172	21.37644763	22.7804869	23.39610615	22.22326053	22.5398574	21.63054265	21.79598256	21.3538554	21.52070883	22.16983572
Acat2;Acat3	20.37814242	20.13921158	20.35337085	20.97833899	19.34581237	18.77023802	18.8672546	19.93185708	19.28955965	18.06471119	19.36523312	17.93370218	16.6308359	15.75942011	16.31912522	16.95685256
Hist1h2af;Hist1h2ah;Hist3h2a;Hist1h2aa;H2afj	26.89284461	26.33333554	26.46524093	27.11426087	26.90184706	26.44319473	26.18816413	27.00185055	27.972461	27.04270424	27.44671645	26.46413489	27.03873333	26.3920818	26.7332446	27.50347287
Eif3m	21.1098689	20.47377708	20.62542347	20.69259848	20.08238817	19.5992155	19.42125536	20.08718829	19.28750949	18.62827465	18.91870022	18.1596053	17.43004412	17.18534005	17.6308359	17.98326085
Npm3	21.06098348	20.71875025	20.71757937	21.07483136	21.31445712	20.88881458	20.95390087	21.2772488	20.80301799	20.81604927	20.52305651	19.23937011	20.53355027	20.14195743	20.741806	21.11445152
Rps21	22.77488918	22.25470802	21.97809455	22.26330244	22.91559276	22.72296592	22.70153068	22.78098743	18.65070819	19.46311722	17.04867844	15.84102373	18.95225211	19.56273806	18.90504025	19.21515851
Serbp1	20.10865717	19.5866639	19.36817818	19.74935553	19.77682175	19.61660269	19.41753116	20.20072144	19.16046728	19.21292854	18.51622326	17.36743182	18.77709475	18.99956516	19.08119214	19.62569101
Cse1l	17.85263923	22.8063852	22.58297622	22.62684976	23.08573048	22.91908954	23.05741801	23.63909336	23.64735214	23.59240594	23.54757331	22.57839941	23.03660963	22.99641694	13.98112128	23.83807439
Clic1	22.11228932	21.6860713	21.63449202	22.20952357	20.31992345	19.99078539	20.13131943	20.74238181	21.68927459	21.22199297	20.77756034	19.86418917	20.49199006	20.41658314	20.99002361	21.57380804
Hnrnpf	24.61745267	24.30019725	24.37192284	24.90256023	24.62867514	24.00101297	24.02462162	24.92619355	23.46251326	22.95663281	22.9983983	21.80994079	22.71956513	22.15477485	22.41797404	23.04370152
Farsa	20.07457008	19.7504682	19.49911402	19.84457092	19.08288189	18.42513393	17.73469639	19.31338351	18.73958286	19.05271663	19.05107083	17.93422069	18.58038371	17.7887693	17.98298244	18.98723625
Ddt	21.1949636	20.96916164	20.78668122	21.32063971	22.38218599	21.9921694	21.92285004	22.45906434	18.12742008	17.9429497	18.51256302	17.02853203	16.59471824	16.80549198	17.67404051	17.77236613
Eif6	21.65202216	21.28534351	20.92085293	20.93380302	21.02011727	20.77579351	20.70859895	21.02411431	19.80931282	19.32897727	19.05555253	17.68660995	19.23383497	19.5591007	19.75787502	20.4373579
Hist1h1c	20.51998939	20.03079644	19.89556049	20.96042058	20.65377226	20.77812206	20.97414287	20.66639739	22.07959155	22.70180562	21.59618794	20.88382758	21.64908598	22.16275518	21.76991531	22.35933563
Rpl13a	21.64275508	20.50784883	20.27832694	21.22735036	20.24655505	20.4291043	21.11324363	20.75050091	19.96916164	19.78502136	19.09176594	18.79997088	19.69144025	20.1027754	19.92141966	20.10495189
Mcm3	21.45543158	20.93847694	20.86135957	21.20502478	21.21614193	20.84934401	20.93984031	21.54070888	20.64948074	19.9881521	19.67127844	19.02639916	19.86885269	19.24448927	19.72653749	20.28692319
Ywhae	25.08735827	23.83624533	23.81235203	24.35225307	23.30368489	22.88358523	23.13136653	23.86533003	23.11394306	22.79580425	22.46587923	21.56950334	22.33355393	22.40291213	22.23254155	22.89988055
Rps24	22.99400117	22.47756164	22.36629019	22.55138064	23.0392397	22.6791708	22.54486447	23.49740942	22.63867365	21.93524276	22.54879651	21.31650252	22.17206609	21.72129782	22.22452696	22.48394564
Arhgdib	24.12896221	23.95916499	23.89226561	24.13531788	23.98979847	23.40093362	23.44758372	24.28897982	21.99510603	22.28090554	21.44495825	20.30016932	21.006348	21.18125661	21.41591297	22.04573567
Lasp1	21.48350288	20.93077487	20.74616001	21.45508034	21.26762339	21.03012288	21.22252371	21.77587387	20.16189457	20.49326129	19.27957431	18.03068869	19.02893665	19.12777271	19.43200353	20.01249906
Fkbp3	19.43173835	18.9885682	18.55588474	19.1470608	18.98570855	19.21719568	19.12077956	19.92037321	16.00718061	18.1027754	17.19200378	16.43418839	16.87026838	16.43446534	17.80624752	17.66899575
Pdxk	17.54147479	18.37949683	17.27184597	16.5793454	18.23191491	18.53469044	18.61108245	18.47231006	16.21304725	16.19262031	14.84313591	12.80807931	16.92810194	16.01787407	16.02542077	17.56762934
Hnrnpu	22.61970416	22.16940758	22.13103676	23.04816621	22.26037632	21.88914891	22.00658769	22.8374393	22.48308459	22.15434222	21.51950956	20.93804613	21.81264581	21.73760385	21.67934264	22.30727531
Sh3bgrl3	21.01515639	20.95020274	20.35121532	22.03459614	20.93452307	20.53278965	20.81862586	20.77844294	17.73555602	18.68363204	16.40269567	16.32210419	16.43711809	17.79036123	17.29840272	18.20886304
Rpl21	22.60460481	22.44007328	22.45691084	22.98738893	23.39741247	22.94277793	22.90787721	23.30994147	22.24843837	21.80561793	21.96694614	20.8681594	21.9169597	21.28979602	21.58504138	21.97312698
Vta1	18.89622596	18.6042564	18.56974438	18.3709683	16.73131903	17.1018526	17.09155935	17.88625624	18.73961582	18.05107083	17.45466879	16.62342429	17.73918727	17.3442092	17.49247913	17.93795996
Copg1	19.78794081	19.35132317	19.27143567	19.73037394	18.36649298	18.18664625	17.87993019	18.28717127	18.34490268	17.18514644	16.91753525	17.25229584	16.61424973	15.73840898	16.78762203	17.03122735
Dhx30	14.22573464	13.61044816	13.86930466	14.62918584	13.79998984	12.87101964	13.04217235	14.69778207	12.95592229	12.18568075	13.44009052	12.6649361	12.94699763	8.963763096	11.44164739	11.63213187
Rpl23a	22.16904051	21.28342301	21.01365799	21.61031658	21.63475788	21.76510639	21.60616481	21.73772762	21.1828332	21.59932448	20.92875257	19.77370265	21.08310271	21.30134213	21.54165439	22.1337982
Aldh3a2	16.1533739	15.96799172	16.11044253	16.39660478	16.36681737	15.03509978	15.22241758	16.8135307	16.6926155	15.99993396	16.22266285	14.01689532	16.07817166	13.14336727	16.05983029	15.89694727
Pabpn1;Gm20521	19.83881306	19.30785895	19.30721415	19.27498776	18.7047885	19.34698112	19.34873248	19.96493871	19.00467585	19.6939429	19.27562439	18.1683979	19.03125428	19.13633532	19.46113968	19.98898418
Psmb10	18.91491063	19.4157789	19.51660801	19.72708618	19.8974378	19.64179423	19.29452652	19.89298446	18.40082942	18.72736876	18.55067164	17.12201908	18.85407091	18.47974869	18.45350375	19.3319972
Sigmar1	16.77545596	17.58042052	17.16545663	16.14593215	19.28870389	18.86142015	18.66625868	17.76104473	10	16.38959773	16.60090017	15.09407769	15.92372209	15.99640728	16.50607509	16.83058948
Coro1a	23.77213251	23.33374499	23.0286568	24.05316425	22.51838134	22.22208144	22.49106038	23.01650023	23.37848643	22.77084292	22.49845677	21.77856326	22.66737233	22.57699356	22.81856736	23.51977349
Gpx1	18.46793982	17.92277021	17.96121227	18.02388427	18.17294506	17.64575693	18.0879393	18.59634265	15.00422047	16.33231633	15.27899385	13.07147912	15.54677391	14.23758344	15.32403987	16.43126906
Hsp90ab1	25.13355522	24.43809435	24.47109964	25.30486877	24.28848706	23.9107708	23.92442762	24.64416435	25.12577384	24.53546192	24.48934624	23.54521808	24.29677117	23.97395026	24.57807688	24.94672712
Tcp1	22.91195953	22.53107681	22.27937594	22.74402572	22.45025477	22.09290808	22.0170952	22.57892913	21.39299235	20.56439514	20.69922337	19.65181201	20.77023802	20.22646864	20.60846781	21.09003486
Rpl7a	21.48542054	20.98057194	20.95780206	21.8302026	21.41792255	20.98995434	20.81487657	21.43969293	22.12590782	21.69140617	21.49516603	20.58086212	21.73409269	21.38579711	21.58815646	21.89999115
Rpsa	22.99872539	22.69689114	22.35598012	22.98450608	23.00175178	22.63648479	22.53594833	23.12911948	22.02282834	21.92125257	21.1352709	20.18131728	21.91502738	21.87919733	21.92216044	22.60772312
Srp54	21.61225299	21.01549672	21.21655642	21.40051675	21.76413457	21.34932659	21.3144018	22.18225734	20.29804466	19.71946904	19.23067253	17.90824014	19.31491067	19.1711377	19.41697479	20.02783042
Eno1	26.74688782	26.26940452	26.23877849	26.68123691	26.09317413	25.42540801	25.28425648	26.12388111	26.00874747	25.38604061	25.22365088	23.91779745	25.12372327	25.15267229	25.60862572	25.8632989
Rps2;Gm6576	21.29063988	20.90925148	20.86499013	21.36810356	21.06203823	20.76449908	20.80301799	21.35546939	21.15943284	20.79153812	20.42511344	19.59546875	20.81885987	20.66405486	20.68011567	21.27224477
Rpl3	21.82950597	21.79320639	21.56355753	22.49377435	21.654428	21.29675717	21.26040503	21.77342096	20.714648	20.26109405	19.64382097	19.39922368	20.42634257	19.81804848	19.90587761	20.1465637
Pdia3	22.62468749	22.13251228	22.13586582	22.60143439	22.49164762	22.10629456	22.06595382	23.03162112	23.42560009	22.62709477	22.64412033	21.58494966	22.08832112	21.81749429	21.94335043	22.88992872
Mif	23.48197676	23.0796892	23.00990514	23.70830426	23.48897866	22.80518493	22.83938219	23.67508354	20.68037326	20.18725057	20.37581156	19.18451703	20.31373778	19.93344285	19.61084823	20.31694438
Cct8	22.0289771	21.47985722	21.33717979	22.15322915	21.4945314	21.15548532	21.31329493	21.81538486	21.00963183	20.37283956	20.58233313	19.65817312	20.57902124	19.92661162	20.6076554	20.94442325
Actn4	21.82232653	21.22552755	21.35417834	21.55917541	21.45643463	21.02648022	21.01474789	22.04206545	21.59668842	20.54179616	20.72475697	19.93329877	20.48787535	19.41709844	20.41781956	21.03671023
Eif4a1	25.79993433	25.34119711	25.31340565	25.69104402	24.66665744	24.16936171	24.1733325	24.88855449	24.59860913	23.92016237	23.84201343	22.86912012	23.64768151	23.21594944	23.47196787	23.93885379
Hspd1	22.42152247	21.80408217	21.70231306	22.38083939	22.89055968	22.53763171	22.31008019	23.25349666	22.46898889	21.96158676	21.86981672	20.60927976	21.75552169	21.48998316	21.79903018	22.34399784
Rps17	22.8721488	22.50455522	22.53131482	22.99234231	23.38376862	22.94276004	22.82877026	23.20813968	21.5327421	21.20931533	20.84972579	20.00579996	20.35207792	20.7204213	20.55131023	21.25850853
Rps3a	22.2799993	22.03120042	21.71129055	22.52334372	22.5486084	22.20708226	22.42319082	22.81229327	21.17462828	20.79922786	20.34494601	19.50796493	20.68500196	21.03509978	20.86650018	21.4586389
Puf60	20.79653715	20.5473615	20.61045176	21.01072478	20.88211164	20.41017804	20.18034626	21.51802109	20.80301799	20.06197233	19.67684893	18.43167715	19.55181714	19.27423709	19.56692364	19.91473549
Ewsr1	20.37729527	19.20122416	19.84842733	20.94520948	20.04380163	19.74719318	19.87912252	20.26819474	18.82993947	18.8992389	17.9357751	16.83861304	17.62855946	17.78436646	17.70096795	18.28703596
Pafah1b3	17.89255467	17.17211493	17.37271205	17.76500114	15.77037999	14.6494246	15.27106174	15.71858639	14.43019117	15.24811288	14.10827941	13.16391693	13.88187871	14.30591924	14.99837006	13.58155368
Snrpa	21.57768513	20.95084348	21.07188915	21.68487358	21.8878483	21.70091717	21.83039605	22.21406768	20.25603358	20.59158443	19.86907869	18.53973437	19.82472883	20.15363119	20.08977632	20.38732319
Trim28	21.09667655	20.54415698	20.45201596	20.92976407	21.05012764	20.79455548	20.72575567	21.60209169	20.8438352	20.31096773	20.03335309	19.08998316	20.07051407	20.0203886	20.38542851	20.8393053
Hspe1	20.61162282	20.48089273	20.2510709	21.09390753	21.40691291	21.05085834	20.90675851	21.59190396	20.49511722	20.41224731	20.52974318	19.23186804	20.25833599	20.11082482	20.46333678	21.10033895
Srm	20.38046952	20.04032718	20.01767294	20.58224123	20.99555463	20.54745564	20.54613708	21.54014129	19.47296446	18.75329511	19.1909194	18.10671628	18.80546049	18.52886613	19.65961968	19.23102425
Utp14b	17.12747046	14.56926227	15.11662825	16.04230063	14.3835693	13.64667121	15.79001752	14.47959082	17.40715156	15.45175846	17.53965865	15.66788769	17.70873365	17.07639809	18.14434955	13.76092781
Eif2s1	21.53245676	21.04939657	21.0140668	21.56169442	20.79114063	20.38015241	20.59923366	21.17761176	20.89910611	20.3611042	20.44020005	19.41691295	20.37655361	19.88905234	20.1311938	20.94592386
Syncrip	21.527979	20.8104116	20.82725896	21.07809346	21.47526241	20.99424293	20.9199806	21.84272323	20.75205391	20.47951188	20.1169277	18.92604692	20.21204984	20.32849525	20.38374226	20.94127404
Psmd11	20.26659441	19.63177744	19.64598555	20.35326315	19.55217375	18.99518195	19.10272415	19.98273182	21.02884225	20.00648497	20.50765529	19.15637445	19.83818214	19.32542405	19.9685993	20.48315841
Arrb2	17.87993019	17.08669604	17.32614856	18.10267289	17.13199759	15.39817585	15.76323831	17.4254618	16.26764625	15.39744067	16.21538132	14.54430039	15.61758225	15.0919725	16.31307788	16.61165883
Exosc4	16.89450991	15.83984349	17.75211927	16.36900087	16.78532475	15.50308035	16.64807666	17.58086212	17.08959531	16.38737789	16.19619867	14.04028972	15.5762186	15.92868029	17.40416032	17.90718408
Dut	20.08082793	19.24102419	19.1068696	19.97547296	20.00840126	19.83179586	19.75451893	20.36516903	17.48526329	17.90277549	16.7383298	16.07016288	17.12050115	17.24544129	17.52443459	17.90159759
Hnrnpm	22.51965353	22.13100535	22.15986395	22.79839744	23.17954164	22.8063262	22.86838551	23.51929359	21.80774168	21.46368601	21.07678951	20.16115649	20.97182979	20.63209707	20.96719248	21.1777334
Sec23b	19.60220952	19.34633193	19.35760784	19.78342353	18.77552026	18.44794687	18.4668651	19.33745204	19.05473149	18.17981192	18.19026838	17.46984846	18.12782308	17.78819578	17.86689253	18.1948434
Dkc1	18.82255216	18.19935603	18.43155473	19.21335583	18.65455911	18.04692149	17.67679729	19.0303115	18.03090418	17.66414169	17.94460913	17.4682581	17.87729612	17.54909275	17.49864667	17.49279205
Isyna1	18.36969106	17.78238399	17.86646999	18.51780008	17.91181327	17.49934763	17.13038957	18.1833543	17.25340433	15.68302201	16.93295289	16.30936977	15.16914208	14.60455323	15.25602436	16.02100163
Nudt5	20.64614381	19.98829081	19.84584223	20.44980154	21.26945089	21.12193058	21.10808284	21.46553053	19.96719248	19.2618057	19.60008713	18.52787403	19.61194694	19.57128232	20.07443941	20.4291043
Prpf40a	19.95062993	19.65163685	19.51333437	19.64609106	20.05205323	19.68164334	19.76655479	20.37252077	19.04145061	19.0602579	18.58787272	17.40282888	18.57647697	18.52152376	18.98440177	19.41113027
Coro1b	19.76388342	19.59204088	19.32161987	19.56787069	18.10298038	17.07336755	17.78628239	18.62299553	18.52347773	18.0953249	17.77500577	17.07629369	17.37169158	17.0919725	17.50781012	18.02593978
Spata5	18.6149686	18.43118743	18.32302836	18.92555444	18.73426638	18.52152376	18.25543434	19.16651128	18.45967975	17.71176106	17.74307248	17.04558904	17.65703926	17.2842819	17.45827844	18.09207576
Snw1	20.6806308	20.30518894	20.1698663	20.60141172	20.36943547	19.84819807	19.95758954	20.50755852	19.98926144	20.0146798	19.26437387	17.90012386	18.87687662	18.86372047	19.3520348	19.82766213
Pdcd2	18.63232786	18.22274774	18.13525837	18.01552395	18.35461958	17.88934948	17.70157721	18.38355243	17.46099975	16.64891927	16.06882026	14.96763155	16.55290921	16.20269779	15.98739726	17.38068089
Bax	19.47181411	19.2941675	18.87687662	19.4861476	19.53048635	19.40526198	19.17235914	19.90080196	19.77759244	19.51710803	19.66436742	18.18799958	19.45865893	19.62955584	19.91102326	20.44303661
Thy1	21.05331342	20.6623172	20.48630475	21.87856137	20.42172791	19.99851881	19.89234715	20.85900996	23.77394406	22.75480841	23.20087107	22.1155949	22.78835512	22.13351603	22.83616827	23.6907244
Myl6	24.57807688	24.05597943	23.95553356	24.67659072	24.35386886	24.19602994	24.26456287	24.80626719	22.56883102	22.33068496	21.66479274	20.44030145	22.08183578	21.78000623	22.46605355	23.1290723
Tbca	20.82104211	19.99727873	19.93876407	20.72000372	21.19346039	20.75621424	20.79740822	21.09313383	18.37733764	18.80126629	17.57333653	16.04249301	17.59090863	17.96273789	18.43306377	19.04510906
Rpl19	23.21560883	22.67275508	22.51190704	23.37888327	22.97303936	22.74013897	23.15124824	23.28376211	21.73818134	21.66553023	20.77539166	20.13081688	21.54825561	21.69981642	21.77579351	22.11021948
Srrm1	17.10092921	15.65907608	16.16694763	16.05432874	15.98675312	15.87447712	15.19882869	16.02689081	17.42070042	16.81653371	16.54046106	15.69016171	16.37937837	15.98564185	16.3012997	16.80259209
Mtr	15.15939835	14.42403503	14.11788656	15.85060196	15.36447668	14.64880695	15.05027381	15.98966059	13.70487629	13.11173884	13.52454172	12.73441326	13.74735383	13.27402865	14.40154621	13.75133484
Tcf25	18.1297861	17.48903258	17.85550118	18.43416395	16.7538174	16.5173772	16.12654316	17.23752742	15.25344126	16.21466063	16.4922444	16.64385619	15.86916004	14.58302399	15.37856581	15.72307428
Cblb	17.60161122	17.0356368	16.89900281	17.16083654	16.05354412	15.9686443	16.09632396	16.61697952	15.69198882	13.436191	15.44012298	14.45834253	13.20476981	9.969962045	12.18087264	13.27411603
Mov10	15.23944936	13.98610868	14.71338651	15.48025376	12.2281573	12.35584659	13.79126466	14.01227534	14.74562181	11.63213187	13.61654884	12.81862212	13.48633225	14.08563843	10.72297825	12.3526504
Kif2a	16.5973688	16.07236293	16.34389703	16.30778782	16.1297861	15.89235308	16.00873499	16.86338776	14.58043524	15.65029448	14.94516946	14.78023217	15.68964315	15.51141294	14.96149491	15.66389161
Gm20390;Nme2	23.40093362	22.05758327	22.60041385	22.96123347	23.17954164	22.65396902	22.13141363	23.14360867	21.56509278	20.93250602	22.58028709	19.35043854	20.65026994	20.32597295	20.93135215	20.98523602
Ubr5	14.86394426	14.66544696	15.06571064	15.53937089	14.29992346	13.90632693	14.18021998	15.184178	16.00873499	13.51594618	14.92694454	13.58683979	14.06827446	12.61735267	14.50009495	14.66244586
Pfdn4	20.59048837	19.00302922	19.42421141	19.41311552	20.42675205	20.3720956	20.33221579	20.82888645	19.41604703	18.79150632	17.60610153	16.65885301	18.49455093	18.63732535	19.23484081	19.45175444
Gm10020;Rpl15	20.7431218	20.21347449	20.21620115	21.42854215	19.52248192	18.75802147	19.52025802	19.74925731	21.05583052	20.5163387	20.77860336	20.09982549	20.71238258	20.57107859	20.47189348	20.71900103
Mars	18.4354668	18.12802454	18.00283699	18.762927	17.28690064	17.1686917	17.09897788	17.51298731	17.51660801	17.02312624	17.40806432	16.63877528	17.00514205	16.09184856	16.43630488	16.72693656
Itsn2	14.38936246	14.18371291	14.47535346	15.29515907	14.94058889	14.52331691	14.86529831	15.55056644	14.68458427	12.28947139	13.89263768	11.74961806	12.76530682	12.37131382	12.91895638	13.34762137
Wdhd1	12.97152559	12.19988702	9.259107679	13.87872151	14.21196432	14.13955135	14.64205169	16.26914495	14.64210812	12.26050795	14.02600464	12.81993956	12.84286101	12.32139262	12.23562535	12.80644893
Hectd1	16.96036401	16.55308926	16.76033012	17.08959531	15.72834571	15.4746249	15.55434902	15.94626664	14.54012804	13.9324916	12.5582772	14.23788215	13.44669563	13.77458118	12.91073641	13.78320289
Samhd1	21.18767345	20.70446769	20.82096423	21.04919713	19.87265985	19.06878353	19.10648626	20.35024428	19.41220595	18.4950196	18.23957988	17.65829518	18.15442258	17.67307439	17.3881014	18.24139668
Vdac2	18.48112932	17.81772068	18.90738949	19.63088921	18.57570173	17.4880127	18.1807833	19.10977965	20.02201555	18.93617782	19.69896913	18.61137067	19.41096471	18.44604941	19.06455332	19.7101136
Psme1	21.23695548	20.90006488	21.05860748	21.18101391	21.06867858	20.68867718	20.47852475	21.62992042	21.52602157	20.88569042	20.80671953	19.7508607	20.09106859	19.79723405	19.88445376	21.03925644
Arhgef2	18.0352072	17.52970506	17.71364158	18.68797705	16.29366922	16.02969703	15.8166837	17.48809118	17.81515811	16.03088263	16.72720254	16.45471698	15.83417474	15.25749834	15.91228123	16.4183303
Dpysl2	22.05659141	21.93409108	21.72932865	22.29182046	21.28545641	20.88769959	20.83097625	21.56313854	20.89496871	20.73082169	19.97197008	19.03297661	20.07064508	19.94735157	19.86903349	20.2776461
Prkcsh	19.50115687	17.94837864	18.22227606	19.21755071	18.54803919	18.62731301	18.75048456	19.22317213	18.277578	18.54166384	17.28626896	15.91382439	17.02128365	17.51845338	17.54132353	18.00146317
Eef1b;Eef1b2	21.08459561	20.40665345	20.79637871	21.36527585	21.09461639	20.79946503	20.77418543	21.38958303	20.13520826	19.52424327	19.29023489	18.07064508	19.70607101	19.2956703	20.12287854	20.60548675
Emc8	17.8207773	16.57908018	17.0919725	18.01595945	17.65361484	16.68743036	17.3735619	17.73681149	16.2283302	14.94104761	14.89254282	14.17687438	15.83024284	14.25679839	16.23829277	15.63770035
Psma3	21.68423154	21.16158708	20.75605132	21.67947151	21.32185104	20.97204023	21.22558638	21.59099084	20.31793809	20.07077609	19.76590764	18.7003923	19.55256779	19.40122536	19.9732321	20.42378069
Hnrnpa2b1	24.32745396	23.82919624	23.98024071	24.72593245	24.16622316	23.63986618	23.6371042	24.73660301	23.99498522	23.33169658	23.37225505	22.30983047	23.07390031	22.95833322	22.99441559	23.68045911
Apaf1	13.73460378	12.7104836	12.86269547	14.2347426	13.5890659	12.63664728	11.63472031	12.91515113	11.92925841	10.28690424	11.83443155	11.50972553	10.06029062	11.34496161	9.505394759	9.864619507
Hprt1	22.46158936	21.90631812	22.06154391	22.56353425	22.6411239	21.99703748	21.77988604	22.55379614	20.19388145	19.41367338	19.82732099	18.60740256	19.40320347	19.65682984	19.26833182	19.82581593
Got2	21.56964241	20.960067	21.12855323	21.88140228	20.7946348	20.4458676	20.15301262	21.43471374	21.10303163	20.09377861	20.64631963	19.92313304	20.15053568	19.46718362	19.68064797	20.49287026
Anxa2	24.84230123	24.39322809	24.31644727	24.73360665	22.51607414	22.26209829	22.10136533	23.23189733	22.91219715	22.47783335	22.01294229	20.92477192	21.43293128	21.51325725	21.52324799	22.02870738
Mdh2	22.78166787	22.02729049	22.18755264	22.69621196	21.48301076	21.14307923	20.82127573	22.34087803	22.6818106	21.64956845	22.14547571	21.07476605	21.77619525	21.27076298	21.66713407	22.17081384
Gnai2	21.88758804	21.39613229	21.32569853	22.00322828	20.46213877	20.22987497	20.27207387	21.03469689	21.5062514	20.77531127	20.70876733	19.46053989	20.67124388	20.32783768	20.70336965	21.20418902
P4hb	21.12527724	20.50939616	20.4169954	20.85976832	20.36548945	19.77836273	19.62861285	20.44869306	20.33341744	20.39728189	19.89210993	18.62256665	19.76933424	19.90234861	20.00744344	20.43979437
Ncl	22.31423582	21.58838525	21.58104607	21.94635232	22.21480883	21.87342609	21.72046305	22.53305116	23.48308459	23.36452798	23.00561153	21.81663527	22.48998316	22.66433704	23.06669296	23.57172672
Calm1	22.17976941	21.78060705	21.37023402	21.68033033	21.90212777	21.67037963	21.61409692	22.46066486	22.37525478	22.72288256	21.51219648	20.14904747	21.42828656	22.20690346	22.09032568	22.67635398
Txn	22.28621819	21.24910419	21.29092106	21.75372764	20.96091544	21.97603264	22.00990514	21.4461201	19.27619258	20.09583997	18.17956897	16.93686794	17.88601803	19.52114032	20.01072478	19.87681668
Rpl27a	21.93232579	21.47832724	21.63223022	22.02995444	22.0256357	22.03473046	22.0792009	22.41405549	20.62211976	20.70893568	20.18010341	19.05624079	20.76409407	21.03160429	20.97596269	21.21234676
Rps16	21.22864257	20.85749205	20.81064694	21.68748162	21.20586005	20.85262399	20.99458823	21.41488133	21.22493905	20.8349154	21.03274798	20.08186828	21.11775216	20.86506567	20.77257554	21.51734837
Rpl7	23.28192437	22.76222954	22.68127445	23.42534398	22.05162185	21.51181055	22.02695293	22.32737173	23.14426241	22.64293131	22.63338374	21.81068616	22.60828731	22.49697077	22.83587924	22.85838402
Lgals1	23.07942879	22.85329052	22.71135357	23.77273661	22.04296719	21.853538	22.03741424	22.51294392	17.05303495	20.3882696	20.25268853	19.21565623	19.88279826	19.89055226	19.7700444	20.57514774
Sptan1	18.98172892	18.4010795	18.48451611	18.87918237	17.90600978	17.53768858	17.7276679	18.34628864	17.04302728	16.08953324	15.94015298	15.94226249	15.88507669	15.27113471	15.53533614	15.71475531
Tpi1	23.7581679	23.45161359	23.55508431	23.88026285	23.08890338	22.36412717	22.23826828	23.1078275	22.57482447	22.00418891	22.20308389	21.03126774	21.33712533	21.05192051	21.6067522	22.27912085
Pcna	23.76536947	23.2062626	22.97837391	23.79610141	23.13691416	22.8372853	22.79060384	23.80262364	22.3263022	21.66566034	21.73044858	20.87732608	20.74689806	20.51026581	20.63298455	21.54340193
Hspa5	22.74843447	22.16916288	22.17270706	22.53758432	22.67163263	22.42190764	22.38711279	23.07633284	22.90811551	23.00821317	22.10699736	20.72459046	21.76547065	21.84433339	21.87631459	22.55898864
Rdx	18.52098692	18.18340277	17.91642766	18.62238791	17.94729449	17.84848846	17.67590192	18.75684947	18.38464886	17.91537758	18.00508721	16.18204512	17.20017064	16.96364119	17.4012462	18.06833744
Atxn10	20.39016056	19.83176494	20.01249906	20.06841617	19.37776127	19.08912975	19.31154434	19.92980741	19.31027994	18.50556348	18.72143968	17.36307386	18.04292044	17.43061589	17.97197008	18.78911968
Pabpc1	23.27611304	22.86010945	22.86853623	23.70914609	23.85310011	23.35595324	23.31699961	23.89421013	21.59873406	21.31224261	20.15127921	19.7648392	21.444655	21.11730828	20.78891265	21.43552784
Ptpn6	20.41864325	19.83992036	19.87501736	20.19014779	21.23660519	20.77812206	20.75041913	19.60516117	20.40145455	19.18357239	21.61539974	20.73851123	20.10392807	19.82742955	20.19664535	20.20621788
Ssb	20.72467372	20.15189852	20.5005735	20.93933816	20.42644495	19.6336232	19.8377819	20.79169708	20.9556045	20.17365274	20.57172672	19.37860814	19.40681951	19.12752084	19.14070997	20.11222568
Prdx1	22.19673538	21.5783303	21.21909997	22.03617361	21.58934575	20.91225198	20.89711277	22.18869991	21.57782341	21.14214446	20.76563251	20.15028775	20.08951772	19.99023141	19.96254021	20.9316407
Rpl12	20.46811886	20.48610831	20.11298921	20.55898864	20.84314511	20.28523061	20.14133384	20.77297818	20.52964788	20.01522447	19.86010187	18.71883385	19.97239088	19.73093775	19.85812977	20.70699844
Tap2	16.67479915	14.84333224	15.64925618	16.64160022	15.80390407	15.29877858	15.83187625	15.97770476	18.64979647	17.184178	17.21038597	18.2520648	16.68332363	16.39253545	15.42505195	16.18597879
Hspa9	22.51979748	21.92980018	21.90829879	22.63038712	23.0152585	22.61762081	22.58678299	23.34082372	21.73863492	21.20287471	21.11127069	20.2090773	21.17353075	20.86491459	21.0617087	21.55838147
Tkt	24.05755022	23.53314624	23.46762147	24.15151148	23.13224554	22.63520088	22.62891984	23.27412331	23.27184597	22.84412263	22.36343218	21.487581	22.41222146	21.93779477	22.13357874	22.66477104
Rpl28	21.78640205	20.75058269	20.59322697	21.46876522	21.25942836	20.98043248	21.18507383	21.17371373	19.05666417	19.20547827	18.3927199	17.87237429	18.97073504	19.24769114	18.85285255	19.01914003
Hist1h1e	18.81440723	17.82345432	17.44451346	17.81478272	18.85778058	19.03044622	18.86559434	18.50304152	20.03066175	20.90506964	19.52451111	18.12867908	19.65153175	20.4560335	20.27435085	20.57542476
Hist1h1a	18.6642806	17.9574195	18.57644006	19.11034057	18.37249951	18.01731953	18.40391076	18.75548094	21.11483275	21.40639395	20.70809372	19.54566587	20.65970677	20.90514311	20.78962916	20.73372042
Hist1h1b	18.81039591	18.03944388	17.46331682	18.41687173	18.695473	18.50943482	19.06371106	18.44030145	20.54538308	20.98147809	19.95900575	18.81001927	19.87747587	20.21133699	19.90053666	20.57468591
Rpl6	22.32328131	21.68645607	21.61306281	22.52566322	21.99369028	21.82648332	21.85075608	22.19457292	22.33791475	21.93509885	21.90716207	21.20484573	22.03841937	21.6763755	22.14684334	22.44889466
Rplp1	22.78158784	22.56465098	22.84435254	23.23176553	22.77295805	22.38184286	21.92546027	23.15602566	22.45738689	21.88554148	22.02252359	20.86861158	21.78124764	21.2353201	21.97865321	22.60625519
Rpl13	22.00621101	21.89707583	21.38136762	22.58178167	22.64798886	22.16962167	22.62019655	22.50426425	21.9249531	21.91210576	21.38574446	20.77595422	21.78783721	21.76129638	21.96588995	22.1755727
Hcls1	20.60095823	20.09093942	19.69783297	20.54094532	20.03348753	19.77484496	19.92043137	20.51931759	20.64032968	20.62462056	19.88260424	18.9737366	19.35651215	19.38890019	19.72563919	20.57524008
Rad23b	20.12679016	19.50047624	19.43599574	20.18313619	20.01031502	19.42289835	19.40137121	20.62390649	19.81335846	18.85623098	19.16356615	18.11664855	18.36572438	18.07968269	18.56517647	19.04265331
Adsl	19.65611407	19.24286241	19.19525204	20.06355308	19.76188881	19.16376268	19.15958066	20.16164859	19.1422068	17.41518058	18.41938417	17.75961516	18.07926601	17.37754947	17.72334097	18.31499916
Arpp19	20.34071508	20.22646864	19.98731953	20.35380157	20.39204904	20.05045982	20.07939624	20.82904136	19.75876974	19.58779949	19.25132522	18.04072851	18.56145204	18.22359639	18.63955269	19.36001116
Pdcd5	20.17852383	19.21911179	19.51495286	19.8817682	20.29097729	19.83844378	19.76146683	20.50484614	19.39259414	19.053088	18.83099172	17.38591294	19.1888689	19.08969874	19.50476857	20.07443941
Eef2	24.17424729	23.56313854	23.66784872	24.32361117	23.47914178	23.0194387	23.07399835	23.38706019	22.32939891	21.55824132	21.4211115	20.89666943	22.26833754	21.4707522	21.44894506	22.17943534
Actr2	23.03353794	22.41216976	22.54733796	23.13048698	21.78512516	21.39566173	21.44596861	22.2695365	21.93682482	21.04133029	21.92517048	21.27264345	21.25436202	20.69029814	20.93481099	21.59846147
Rpl26	22.06601953	21.63971165	21.33745204	22.6162078	21.99913845	21.70201707	21.91075251	22.00027377	21.08251811	21.14183274	20.70488979	19.98926144	20.28827582	20.97645225	21.19213626	21.64772542
Rpl27	24.00307384	23.45613379	23.55999224	24.25248642	24.31596381	24.080584	24.00752898	24.49832285	23.45763738	23.19064517	22.81194064	21.61279292	23.20260573	22.50285705	22.93428909	23.57299899
Smg6	14.24071681	14.02418737	12.96938652	12.67970001	14.22633693	13.4812949	13.92314175	10.23900176	13.83920379	13.2372996	12.88931382	12.98925257	13.41824794	13.31543264	12.11644144	13.47775827
Rpl37a	20.91049635	21.15739875	21.00689582	21.71895924	21.71766304	21.28347953	21.24179234	21.52109239	21.40831315	21.08725305	20.60630038	19.3908323	20.93365896	20.71036588	21.08770627	21.63302891
Copz1	19.8627675	20.65944547	20.57708579	20.04300057	18.52175378	18.63175968	19.33035672	18.61905931	20.84230123	20.7101977	20.01712919	19.00129823	19.23853069	20.35046013	19.94877786	20.18664625
Hnrnpk	24.09900679	23.37822182	23.82938983	24.21334099	23.79213415	23.20111046	23.13378253	24.16829078	23.92596727	23.47605396	23.43453559	22.38761244	22.75499186	22.47872223	22.58430744	23.42777524
Ywhag	20.90947124	20.6319195	20.54425133	21.05748412	20.64315158	20.09686954	20.21797662	21.29215759	18.83972049	19.25171817	18.77278493	18.06980637	18.60001451	18.81421944	18.87246447	19.34253916
Rps8	19.41765476	18.69947756	18.7447156	17.83046569	20.45352385	19.99286091	20.06276292	20.34451264	20.82749157	20.98099024	20.45342337	19.6042202	20.91787027	20.89385846	20.821665	21.18331795
Rps14	22.92553271	22.13552142	22.25413131	23.13911788	22.76811889	22.60600662	22.99331021	23.00190637	21.69633933	21.99234231	20.28669763	19.01331722	21.55529499	21.83495397	21.56588303	22.10421609
Rps23	17.09990252	15.00952248	17.22722107	18.0268584	18.14140868	17.83781269	17.75368684	18.45987983	19.74629124	18.69574485	19.15392801	18.48585289	18.95957185	18.34775976	18.26531287	18.80041334
Rps29	21.76676505	21.47288515	20.90595104	22.19087119	22.44891986	22.34638063	22.34237096	22.49597113	23.10915155	24.18359056	22.61236549	21.86895063	23.09651571	23.92542405	23.33483629	23.78915152
Rps13	21.08530906	20.80286026	20.81839182	21.24243215	21.85090865	21.19724549	21.28714872	21.81858686	20.39173446	20.4700074	20.41513931	18.95730613	20.6418295	20.48207527	20.34970453	20.9379025
Rps4x	22.09093942	21.55360867	21.55257717	22.51038655	22.20075137	21.86393216	21.85787168	22.46440914	21.54985422	21.11197108	21.12521417	20.33527258	21.43288032	20.87725118	20.91254438	21.52816983
Rps25	19.62554833	18.82432484	19.56350167	20.17925308	20.5927709	21.11362518	21.1577688	20.57154157	18.92012602	19.30155425	18.43737822	17.98831855	18.48179943	18.88777395	18.45723658	19.12472211
Rps26	21.34353708	20.85741612	21.0429338	21.17955683	21.75706929	21.6476376	21.61382723	21.94884914	20.77603457	21.29198904	20.37824828	19.26728048	21.23298062	21.40597865	21.14966774	21.68846376
Fau	22.55433497	22.18080151	22.39816959	23.17803746	22.47204227	22.12319438	22.23069598	22.96583712	22.01000762	22.1542495	21.83888229	20.97673192	21.73463024	21.73500228	21.57075442	21.93962512
Rps3	22.34819216	21.83734305	21.9638105	22.3498125	22.46804427	22.29086483	22.24507565	22.81162713	21.74599594	21.38542851	21.10789134	20.26143844	21.58504138	21.27832694	21.49120721	22.06618381
Ybx1	20.76862373	19.82749157	19.79277759	20.95858103	20.36024698	20.32047445	20.0698588	20.73148477	19.39167154	19.55033345	18.04889126	17.14150847	18.68472808	19.71357447	19.67359203	20.15028775
Ywhaz	25.14530467	23.90692362	23.76050474	24.60325823	23.39152471	22.88177567	23.04171462	23.99541661	23.10616674	22.28050913	22.40265195	21.52969553	22.13150784	22.41619654	22.1537858	23.05303163
Rpl22	21.79701234	21.30111881	21.32333629	22.42113719	22.09870166	21.87762564	21.71351573	22.11740341	20.77651657	20.61925638	19.56840893	18.88890375	20.65621884	20.72708618	20.93380302	21.50164284
Actc1;Acta1;Actg2;Acta2	25.56273107	25.02601579	25.38112994	25.19174481	24.69948816	24.23454557	24.37245434	25.24952379	22.00023938	22.12395214	21.26436242	20.21418629	21.56732296	21.54217415	21.69153396	21.90323167
Gnb2l1	22.7451343	22.18183287	22.17621212	23.08838583	22.39458934	22.18906202	21.74681608	22.59354614	21.39393505	20.66769716	20.34548755	19.31782771	20.96063268	20.66544349	20.81362464	21.39890023
Ywhah	22.28847298	21.39910891	21.42141974	21.93862051	20.99237689	20.50784883	20.67236664	21.31893111	20.51960554	20.35992539	19.76823603	17.88088685	19.63365867	19.86574535	20.09866954	20.75254399
Elavl1	21.45055684	21.10405608	21.09106859	21.7976457	21.62019655	21.31274117	21.13671081	22.20030237	20.91575686	20.71397713	20.25822096	19.37519644	20.42961515	20.51181055	20.57865278	21.38405858
Cct7	22.08261556	21.72154816	21.50760691	21.89659553	21.6296092	21.16711183	21.27968765	21.96123347	20.36911592	19.40820948	19.44421012	18.60931583	19.68660995	19.1068696	19.68814784	19.63271836
Cct4	22.10232689	21.48350288	21.55870844	22.17292066	21.83310164	21.35729641	21.25326581	21.98981579	21.0283027	20.31285194	20.13908665	19.40289132	20.33843173	19.7610772	20.29647712	20.51845338
Cct5	23.40989328	22.74197054	22.72542285	22.97296927	22.99919008	22.37164372	22.21062379	23.29333693	21.96289318	21.05992797	21.34359129	20.22846643	21.1713332	20.56392986	21.13646049	21.79697275
Cct6a	22.37408749	21.69829093	21.75963141	22.08793282	22.16468969	21.78472589	21.7692293	22.3778248	22.08417386	20.64306348	21.42311386	20.51778086	21.28697957	20.65988095	21.35643692	21.78028664
Gabpb2	17.84254678	15.96549121	17.13099279	18.13059067	16.83058948	15.91139199	16.82649883	17.45723658	18.56309198	17.94906295	18.6729018	17.65606169	16.87231416	16.00742154	16.37301805	16.94535238
Erh	22.96324607	22.43229415	22.35275147	23.39492946	23.01558179	22.73537422	22.73589065	23.22993362	22.82859596	22.11753023	22.04123001	21.01051991	22.06256531	21.58274658	22.27389574	22.74661109
Srsf3;Gm12355	21.35675929	21.25228429	20.82818918	21.79736864	21.5348329	21.19195561	21.1184494	21.77976584	21.28669763	21.11699114	20.86347851	19.81626807	20.65979386	20.09699819	20.7890719	21.31118953
Wbp2	18.24372255	18.29207893	17.72647097	19.46159935	17.66906498	17.09825831	17.85288302	17.58534402	16.89510188	17.05016751	15.5257349	14.67292251	15.76251181	15.81828258	14.73941145	16.48790282
Ctsc	18.09794981	17.67610859	17.15531237	18.20045804	17.65039266	17.07483136	17.69968089	17.66156936	16.45584091	16.97421291	16.57909492	14.24763088	15.51422091	15.23720996	15.73184934	16.03111963
Shc1	17.3722019	17.1285784	16.44811631	17.13069121	17.28825329	17.22740912	17.34334189	17.90006488	16.00303471	13.48645796	13.72951453	12.71900371	13.08422707	13.68134824	13.47902235	13.19136771
Top2a	21.61692569	20.96465674	21.16992745	21.70311614	20.891042	20.41648006	20.64218217	21.48645207	20.61432163	19.80909296	19.2946387	19.26835467	19.37816359	19.63734304	18.97300782	19.16927912
Vcp	22.545713	22.10104466	21.95666826	22.32286888	22.4230882	22.14802343	21.99576163	22.85471775	21.71540235	21.28099047	20.9262931	19.92681428	20.84176396	20.76644156	20.9110818	21.56202064
Uba1	21.7551549	21.30563429	21.30184447	21.66566034	20.99968902	20.39267798	20.44273296	21.37294581	20.99009288	20.45503016	20.32619246	19.27903014	20.02309916	19.77739981	20.11882957	20.62131501
Atp5a1	23.7101977	23.19887963	23.04493569	23.44934817	23.45148783	23.02831956	22.9546997	23.65610971	23.52969553	23.2369117	23.06871137	21.93592613	23.33864934	23.09034183	23.37822182	23.85490794
Cab39	17.69540503	17.71913477	17.97572484	19.0016281	16.24532987	14.60414779	15.1007034	15.65234084	18.45755723	17.29311237	17.56666356	16.84695944	16.45590511	16.20170277	16.55713458	16.56164595
Ssrp1	20.28545641	19.71095438	19.57824737	20.13758657	19.4906198	19.1422068	19.34143195	19.93430709	20.80183464	20.26670878	20.27810003	19.07634589	19.81692427	19.56083658	20.06815372	20.58746989
Shmt2	22.05440692	21.5979616	21.50037898	22.34762461	21.23409235	20.61961461	20.57984992	21.82578488	21.24062831	20.11413375	20.73884105	19.95773122	19.82798768	19.00758031	19.35069752	20.03442823
Fubp1	20.2022769	19.78565999	19.70838004	20.64570416	20.74681608	20.14569337	20.39351615	21.32421571	20.09815548	19.93430709	19.40623823	18.51248586	19.92695902	19.29351655	19.95020274	19.90865062
Lsg1	15.01244995	14.27437815	14.3713002	15.43810958	14.96031875	14.58590145	13.83130724	15.34803651	14.72414077	14.05316226	13.71134433	12.10184439	13.53612577	13.08450946	13.12625275	14.47338867
Smarcc1	18.27284845	17.76784822	17.81328017	18.44147719	18.43993637	17.57710423	18.17859678	18.96217303	17.67590192	17.48793422	17.52626998	16.01774361	17.42455998	17.11482004	17.18117167	17.77062518
Lrrfip1	18.23364776	17.94911996	18.07942228	19.01083403	17.60335106	17.16073808	17.04024691	18.61367438	17.15560884	17.64195294	17.40266236	15.7441243	16.75368684	16.07242574	16.28487831	17.46155938
Mcm5	22.21664522	21.77944525	21.86476349	22.33147792	21.88848017	21.49989259	21.60580322	22.39487714	21.33674408	20.48728658	20.4530214	19.95773122	20.15844697	19.8816786	20.02309916	20.56941063
Acp1	18.86846087	18.12378799	17.7250733	19.44903577	18.29410018	18.65794642	18.51283304	18.84943565	18.34685131	18.80505107	18.13580947	16.23322645	18.6044012	17.91736042	18.58119322	19.20457114
Ldha	25.80641471	25.26072805	25.31440871	25.97712075	24.15491389	23.61391713	23.61009125	24.19475325	25.111	24.12036509	24.33783311	23.62889759	24.44770982	24.0517546	24.50627562	24.98953864
Rpa1	21.45080852	21.05807895	21.00696428	21.54952524	20.97274145	20.52907591	20.55102853	21.47980789	20.70396101	19.62113611	19.71085351	18.65462904	19.65637598	19.09426845	19.38184286	20.01808062
Arcn1	19.98690307	20.03254622	19.91220812	20.27855382	19.50035953	18.87117129	18.88208178	19.94134569	18.69852833	17.73429946	18.31985731	17.6575278	17.96567157	17.80069771	18.26796623	18.8265609
Grb2	21.25701255	20.79827877	20.76975392	21.65617519	21.11996949	20.722424	20.77257554	21.6898291	19.68424866	19.17913157	18.99203106	18.20041014	18.65655056	18.50920283	18.53613336	19.61187492
Psmb6	21.09390753	20.08912975	20.15387855	20.76052505	20.73694358	20.48128702	20.40353636	20.83383514	20.04846559	19.61257698	19.41297085	17.82239656	19.22508031	19.19176288	19.57596019	19.80501957
Serpinb6;Serpinb6a	19.38971956	19.37364685	19.09789839	19.5450625	17.90630344	17.50765529	17.81202685	17.66934185	16.1515121	16.30693391	15.41706135	14.09391268	15.48611224	14.57512557	14.74751118	13.68573433
Rbbp4	22.15313636	21.73657204	21.63816543	22.26115146	21.93969686	21.64825224	21.72367427	22.34989347	21.61418681	20.64790105	21.07457008	20.1398361	20.69464015	19.05626726	20.68577197	21.33063026
Ppm1g	18.32667525	17.64188241	17.51922159	18.08633322	18.06075925	17.39598591	17.21646169	18.27907549	17.48053778	16.7937303	17.37160651	16.45442782	16.47970133	16.71518447	16.5255361	17.28057143
Mapre1	21.76975392	21.11870286	21.26545023	21.79372236	21.29277546	21.08790046	20.97204023	21.75160453	21.44075767	20.82143145	20.6238172	19.33777868	20.23444324	20.47357892	20.57920543	21.11762535
Papola	15.23466777	11.8375491	14.44753529	15.34124082	11.35088395	12.81588359	13.53223415	14.32699117	15.93652292	15.85569583	15.77050904	14.47110361	15.62233786	15.33315535	15.33887563	16.81878187
Atrx	15.359578	14.04371086	14.20426546	15.0842686	14.39727353	13.66733334	14.35328469	15.36553644	13.48771445	12.62141089	12.48773956	9.377188836	11.7509163	11.41447384	13.38572761	12.71214005
Phgdh	23.06815372	22.2658794	22.08144573	23.33347204	22.80145971	22.68183204	22.89609659	23.35944288	21.29670116	20.8325223	20.78859408	19.83888999	20.44596861	20.12590782	20.34375393	21.1233207
Mcm7	22.62747332	22.11438797	22.07900553	22.5315528	21.99493345	21.47303385	21.51537645	22.24263567	21.65132153	20.66275181	20.86763167	20.30061621	20.71263447	20.23946334	20.37135126	20.90514311
Ostf1	21.54018859	21.1914135	21.32833088	21.70901985	20.869892	20.24376903	20.05946593	21.28138674	20.69896913	19.73727375	20.49619062	19.43668715	19.04425536	18.58086212	19.036898	19.78259196
Commd3	18.80725428	17.81133706	18.21934817	18.1944106	18.17893712	18.05043325	17.48840505	18.57968423	18.80631046	17.83127013	18.79131554	16.8754374	17.73509321	17.30376291	18.22435032	18.21447091
Gbf1	12.32046211	13.35878854	13.47560678	12.32746844	13.59257383	11.16710448	13.11863291	14.36091565	13.47965397	11.36369674	13.75843144	12.52066778	13.49385545	12.06390061	13.34332454	12.47813761
Nipbl	13.52380696	16.02980485	11.33483193	12.62520655	12.82736255	13.11061381	13.53879518	11.74911521	11.4969037	11.27903014	10.771572	11.42919749	11.11536884	11.68409111	10.01024835	11.50298094
Lrpprc	17.44208496	16.68551534	17.06770745	17.46968951	16.43404175	15.59076246	15.83728299	16.18880131	16.03172274	13.26969651	14.95578611	15.01537149	15.84112204	14.13514813	15.32505946	15.84732655
Rps27	17.34922939	15.14437943	18.66375961	18.87056941	17.8680991	18.03783648	18.03654927	19.06060095	21.11381591	19.33969345	18.46511198	18.74668489	19.6044374	19.11857614	19.34529262	18.7245405
Rpl17	22.80195302	22.69170434	22.4915253	22.97830407	23.19326486	22.89054113	22.88509457	23.1806346	20.37432633	20.33101313	19.76480681	18.78752638	20.2934492	20.67607415	20.26074959	20.8777754
Arhgap11a	16.62428142	16.03966877	15.60104531	16.04821013	16.48983228	16.33158179	16.04691083	16.78991566	14.40852877	13.44060967	13.41045135	12.93105141	12.41209346	13.56116859	13.24943942	14.31599862
Safb2	15.87055737	14.6205635	14.63106335	14.46007188	15.21143206	15.36382676	15.45150091	16.02833777	14.81488283	13.81217731	10.60260608	13.26275554	13.68792239	13.36986994	14.19398729	14.56949964
Hnrnpa3	24.33749288	23.98476681	23.87979561	24.77479872	24.09659613	23.67852621	23.59149313	24.43466284	23.43618896	22.73090459	22.7232368	21.50392471	22.21103986	22.10488792	22.09074563	22.45590812
Vapb	17.72826599	17.38414292	15.35610804	14.85096815	14.95986613	14.26209485	14.92267731	15.21032889	16.62556616	15.1889365	15.79406043	14.79806672	16.62156542	15.56608378	17.85750724	17.07253041
Ganab	20.26636564	19.60041385	19.89107167	20.21157465	18.83306302	18.41975449	18.59994189	19.41237137	20.32520442	19.44770478	19.80215029	18.97429694	19.66443687	19.21830781	19.18284532	19.91105253
Srsf7	21.18815658	20.52085268	20.36922245	21.10098052	21.35191622	20.75523642	20.36687712	21.46248829	20.71338987	20.4208032	19.48815003	19.18563042	19.97197008	19.20031435	20.40384837	20.83722754
Rpl24	21.99920729	21.70303163	21.28149994	22.29049927	21.46727319	21.76080927	21.3105795	22.49955202	22.6162078	20.37718934	21.11483275	20.23046145	22.28602073	21.95776664	22.39644591	22.05569815
Srrm2	18.60172002	18.06870481	18.02534507	19.06649918	18.33114438	18.01083403	18.37411403	18.48856195	18.39606956	19.0163676	17.62063509	16.69506513	17.88703017	18.45068772	18.21280983	18.710988
Ddx5	24.52814597	24.11632492	23.9624343	24.47091352	24.50815117	24.25364093	24.30549513	24.79099154	22.87179171	22.50903365	22.00377729	21.20812479	21.86962848	21.93624973	21.75238065	22.28390337
Nup54	16.81640871	16.07265601	16.66899575	17.11013662	17.28437228	16.69288789	16.69886742	17.52397537	17.73482868	17.1280749	17.41204051	15.46301341	16.73687754	15.59406212	17.04825271	17.68256946
Pyhin1;BC094916	17.87339605	17.83941295	17.38566022	18.13671081	16.87639704	16.23345116	15.92805566	17.8962851	18.37602362	18.67003379	16.09290163	15.15778113	15.67101577	15.54541701	13.3984765	15.53937089
Arhgap25	16.68085396	15.86802673	15.85133425	16.32284358	15.75086397	15.82642435	16.09741492	17.22975764	15.92177122	14.80372753	15.90740709	14.10648115	14.22468004	12.07961811	12.40684275	14.35707084
Hnrnph1	21.99413933	21.39398741	21.22776164	21.70935647	22.2506373	22.07260891	22.12660113	22.74318345	21.09545369	20.72492347	20.09468081	19.0604954	20.17096661	20.34429591	20.72083876	21.10085223
Atp5c1	21.59809795	21.36671707	20.84099608	21.52200292	21.06835057	20.86173818	20.76084987	21.38078656	21.62064404	21.14370208	21.13345331	20.10571928	21.28590788	21.05463876	21.52334372	21.62876413
Pfkp	22.54724381	22.17063049	22.18803581	22.66605059	21.16047959	20.62800759	20.77539166	21.19147374	20.70488979	20.12262581	20.00744344	19.2629069	19.73055638	19.21719568	19.40432666	19.96211653
Pak2	20.94148898	20.54660813	20.42828656	21.0499283	20.40239173	20.12123502	20.20371123	21.06939994	20.05059267	19.58668222	19.36001116	18.24771431	18.88673256	18.84796878	18.91318745	19.55117878
Nat10	17.14031055	16.80044494	16.49269818	16.31243984	16.15928008	15.68425551	15.48520038	16.4657577	17.088457	16.82749157	16.49739968	16.56260019	17.1200961	16.96138186	17.31672347	16.84524501
Gtf3c1	14.45481335	13.98788573	14.00921629	14.37048308	13.97745882	12.99537852	13.2610518	13.62513804	11.34157442	11.9832074	13.5559072	12.86530798	11.84615636	11.65275536	12.38618584	12.31783654
Sf3a1	20.0838169	19.52276924	19.51318013	20.16263227	19.76956024	19.41115096	19.41348745	20.10341588	19.76857527	19.59382877	18.99357973	17.94340767	18.7066444	18.60736644	18.90012386	19.51939438
Nup133	17.09124942	16.52320969	16.50901722	17.20695711	15.84063042	15.65332094	15.70735913	16.39206581	16.52985754	14.58560809	15.78978834	16.27492408	15.29913645	14.42193332	15.05663772	15.25863964
Coq6	16.65480383	15.98599754	23.86079147	16.96059026	24.3848886	14.86790611	15.36533139	15.7245405	24.9381359	24.89698348	24.84737626	23.87192328	15.5907917	24.30305773	24.62884198	15.79408582
Nol6	15.60614492	14.28547447	14.03411115	14.91965479	15.83083702	14.67452333	14.79988869	15.88643488	13.74483384	13.87450114	14.57062658	14.31061278	14.30691611	14.68436511	14.57701569	15.17340387
Wdr74	16.02978328	15.01458718	14.12023788	13.6110248	16.3253933	15.88983665	16.01820018	16.39917777	15.81112379	15.1474832	15.48796561	13.18524712	13.42809841	14.37612539	15.53806765	15.98125509
Myh9	22.7261092	21.99693408	22.00751187	22.61744146	21.35810171	20.94613811	21.23180946	21.85483187	21.62889759	20.8448314	20.59021422	20.58380264	21.15961762	20.98544451	21.01202158	21.54844377
Hdlbp	18.80728573	18.03165813	18.19108814	18.339389	18.18272411	17.75153098	17.68229512	18.50129296	18.20088903	17.33429075	17.62178003	16.79029758	17.72580558	17.44030145	17.28066204	17.63488194
Atp1a1	20.5803101	20.12338386	19.98161745	20.67158944	20.359282	20.01508832	20.2368971	20.92506179	20.0381849	19.62583368	19.08293385	18.44374488	19.74379569	19.53497534	19.73214755	20.27469209
Ddx39a	22.30730311	21.6532912	21.58494966	22.39322809	21.5473615	21.07946135	21.2469609	22.14183274	21.93185708	21.20383069	21.37065974	20.78596325	21.04106286	20.64130033	20.45983982	21.40852048
Rps5	21.22175703	20.99313742	20.95780206	21.3373976	21.67887003	21.53459546	21.47343029	21.7003669	20.53440548	20.38015241	19.85391867	18.26924541	20.21714834	20.06670939	21.05635988	21.11882957
Ghitm	15.69875892	18.83040379	15.88643488	19.48105046	16.68181489	16.0155675	16.47704673	17.0127991	15.16140748	15.37693932	15.3184722	15.52817937	15.73798667	14.38323178	14.48683502	15.64441963
Setd3	17.42677252	16.86338776	17.07106426	17.55232387	16.62613679	16.54239712	16.45784576	17.19949982	16.84008945	16.2976507	16.79106111	15.45082462	16.37736306	15.86532248	16.29541022	16.8000657
Vps36	17.58995831	17.40847902	17.00338615	18.24195523	17.14031055	16.62656462	16.63254088	17.58446344	17.66594653	16.84181002	17.01312636	15.3143	16.07315831	16.13270054	16.54233665	16.79233277
Arpc1b	21.55074679	21.29333693	20.9591473	21.97060165	20.60059533	20.35455502	20.31318419	21.18440806	20.52726318	19.98370619	19.84778531	19.57631088	19.93704042	19.59090863	19.52133206	20.17535949
Ttc1	17.69886742	17.41476781	17.33917149	18.27134448	17.78071917	17.47658801	17.6314755	18.14405075	17.33821408	16.66677878	16.90289323	15.76123956	16.31360937	16.12668431	16.45543961	16.53557915
Ugp2	17.72839886	17.33411613	17.35517901	17.90471693	17.40823021	17.35207792	16.95877925	17.78589941	17.47816921	17.3536293	16.98404011	14.41640171	16.21521066	15.63319392	16.11867752	17.26049692
Fam49b	20.0245878	19.63328617	19.74761935	20.17377472	18.50090411	17.97191397	18.2119073	19.12363645	19.76414267	19.27723745	19.19491553	18.12716814	19.0689934	18.96084475	19.64563381	19.62508452
Tes	20.70353864	20.39424915	20.46602865	21.10418409	21.18362084	20.77136695	20.7287476	21.47679564	19.12676496	18.83633395	17.94455194	16.96702357	17.97084736	17.74675048	18.12525201	18.7365803
37316	18.05843573	17.52336286	17.48644225	18.4843981	16.8721939	16.47739464	17.17630953	17.40681951	16.54159578	16.43711809	16.20204728	15.60110336	16.45072799	15.7206985	15.81340544	16.18684933
Psip1	18.65707416	18.24004595	18.37826945	18.99490583	18.10298038	17.35405994	17.56525086	18.96544611	19.12007078	17.93807486	18.47856425	17.14130889	16.8155334	16.55103229	17.12181678	17.66532204
Me2	19.86733003	19.34743538	19.44879386	19.65091851	17.69866398	17.04046097	16.6149686	18.23864731	18.79509476	17.96222953	17.83553234	17.25146392	18.42041259	17.73158421	18.27694223	18.05573787
Aco2	20.83398951	20.40322428	20.31981322	20.83437537	20.15980237	19.68746454	19.4557125	20.29782083	19.67774372	19.02312624	18.8681594	18.02588573	19.23701385	18.70056164	19.1568435	19.62604765
Capg	22.39900457	22.01416898	22.05949894	22.34234383	21.36324501	21.01787679	20.8914129	21.65490869	20.41359074	20.39686396	18.67779533	18.52722499	19.02610193	19.0188413	18.96682648	20.49531245
Park7	22.24161779	21.67646159	21.48792441	22.25361208	21.39931757	21.20126006	21.26493505	21.5092995	20.45953968	20.26132366	20.21086156	20.35885292	19.4886404	19.77431414	19.85670211	20.35681301
Adrbk1	19.21771636	18.97149304	18.91014496	19.11082482	18.82581593	18.38351024	18.25957777	19.20347228	18.4052412	17.56673787	17.90993995	16.94660934	17.91986424	17.11817054	17.98164532	18.4370124
Nup155	17.29158442	16.51489894	16.75837939	17.0352072	17.10543795	16.68647317	16.47760018	17.3347272	15.11679067	12.58674598	14.62296694	14.68222652	13.98601977	13.57175264	14.34713688	13.55146795
Arhgdia	24.14988478	23.46263806	23.46886464	23.86334616	22.86293015	22.64945881	22.7114376	23.49947903	22.30822014	22.28819132	21.38231794	20.06854738	21.4803011	21.73413405	21.71987842	22.319951
Txndc17	18.62535212	18.672004	18.25451196	18.78918337	18.65655056	18.77423369	18.44414945	18.73078853	17.76467725	18.42922692	17.79880085	17.24079133	18.09104276	17.93818975	18.43155473	19.26805763
Nop10	18.04035394	18.72127278	18.82625054	18.42554375	20.28895166	19.82406063	19.85373596	19.71931863	18.03225025	17.35009317	16.64484207	15.5500854	17.41889027	17.4547491	17.51699266	18.16844688
Rpl14	23.16100268	22.69434258	22.32909775	23.46238844	22.75174753	22.32791989	22.49601991	22.8162837	22.97584027	23.0382184	22.49091354	21.61027152	22.90199892	22.55112244	22.61927877	23.28333822
Dis3	17.24516272	16.83096078	16.72972695	16.78007834	16.91776832	16.80145576	16.5604224	17.3836368	16.57502213	16.39667167	15.8250333	15.17776989	16.23393793	16.19036485	16.04215097	15.49987702
Ndc80	17.97309193	17.36375833	17.32588514	18.08648873	17.92456897	17.96025087	17.84689825	18.63725459	15.99472909	14.75978418	15.48148412	14.1806085	14.5434548	12.04896361	14.92314175	15.63146129
Cndp2	22.30974722	21.84095767	21.95638467	22.24991434	21.77265608	21.41931215	21.34781382	22.06795685	20.81487657	20.58728675	20.18954469	19.17966616	19.9681774	20.11654703	20.2598306	21.01916719
Ube2c	21.25395825	20.9659956	21.17937459	21.39848276	21.10507982	20.78835512	20.73015831	21.37337072	20.26464876	19.86328188	19.62027711	18.41121304	19.44072726	19.20931533	19.4004959	20.18833771
Mphosph6	17.18833771	17.20466666	17.03144276	17.91881666	17.79829459	17.48542054	18.0653425	17.60689675	16.64863845	16.64948074	16.39136108	15.38690657	16.54721086	16.25011333	16.57071551	17.11227659
U2af1	20.00662193	19.96451573	20.19364086	20.26967917	20.30752547	20.04713457	20.05616139	20.79169708	18.56774074	17.74989561	18.89365112	17.98197971	17.48014329	17.30839236	17.62606548	18.38641826
Rpl4	23.31506551	22.8727688	22.76720973	23.72733552	23.30173285	22.7475538	22.86198422	22.85656155	22.32237381	21.50586388	21.69837572	20.99645142	21.65774585	21.94120239	21.91038655	21.88706737
Eef1g	21.41307419	20.78962916	20.89467272	21.8007688	20.91539217	20.52535257	20.36986142	21.06900651	21.31545254	20.33385416	20.64772542	19.95815619	21.25384287	20.55926878	21.06762868	21.55215498
Pgd	21.05211958	20.26086442	20.26533576	20.58820222	19.11654703	18.39452131	17.97410085	19.29502003	19.93171283	18.94658078	19.40706856	18.41588203	18.67827689	18.53419648	18.53840873	19.26439678
Paics	21.28025424	20.50775206	20.71229861	21.37236134	19.76938267	19.38196957	19.67736523	20.13871177	20.1786454	18.38329929	19.55485487	18.86148073	19.01571449	18.82354762	18.41839619	19.54498707
Upf1	19.58459189	18.94097308	19.24367607	20.15387855	19.47805068	18.9153484	18.97969313	20.19916429	18.67776093	17.86465771	17.8135307	17.7534257	18.57470439	18.28446266	17.92659714	18.23790081
Plekha2	17.60769152	17.79493617	17.66885729	17.51368134	17.06791748	16.84854959	17.59979664	17.77101224	17.18891719	16.93594771	16.44722855	16.2571484	16.27563349	16.40272897	16.13087217	16.64018844
Pbk	17.83021808	17.18746807	16.80599572	18.21702997	17.54064268	17.1164455	16.94580958	18.30567881	16.88595847	14.78841247	15.18402298	15.10615396	15.35049034	15.45667526	15.07585515	15.23212108
Ccdc86	15.14043039	14.28662995	13.82863237	14.72632461	14.91419824	15.20663285	15.77344832	13.03625948	13.40819704	14.06961759	14.52735482	12.96769459	15.5839642	15.31220937	14.04933807	16.66816479
Psmg1	18.10768705	15.98606423	17.56048211	17.62834586	17.17367714	16.86834029	16.9424916	17.15313636	17.57355844	16.40720136	16.60188683	15.96585191	16.82972274	16.70347105	16.59111323	16.78672908
Myg1	19.60992898	19.19842106	19.31844572	19.68901859	19.10118576	18.82080846	18.4374595	19.3906434	18.49580039	18.35384463	18.11095222	17.2498912	18.04729435	17.6801672	18.13535859	18.76668418
Ap3m1	16.28731558	16.37861661	15.75866566	16.8697866	15.8675442	13.79065395	14.61683598	15.78473707	16.74438713	14.33308545	16.19926975	14.80574387	15.88135299	14.00799084	15.17059015	15.85008914
Aldh9a1	19.75707743	19.33623195	19.19178697	19.58143231	19.07605878	18.79870594	18.82792568	19.49009092	18.19118455	17.65354487	17.41806671	16.20808191	17.17815907	17.17289625	17.14788063	16.71223142
Glrx	21.73036565	20.97014522	21.08050267	21.72021252	20.01576893	19.53884443	19.61950715	21.11756194	21.58527066	20.296141	20.96141013	19.96366941	19.31387061	18.2494746	19.30296015	20.44080835
Eif3i	21.09719114	20.73189904	20.24748253	21.06111537	20.95404292	20.42613779	20.52726318	21.21157465	19.96409264	19.04606886	19.33505445	18.22298353	19.2462303	18.79728155	19.0192758	19.69932505
H2afy	22.46391047	21.8404199	21.89740825	22.4157067	20.47100038	20.20729083	20.33843173	21.03523405	22.59998274	22.18268168	22.18071047	20.89858958	21.81017622	21.64288726	21.92831885	22.41902919
Farsb	19.15958066	18.39623684	18.49552716	19.30610175	18.89917988	18.34151882	18.48250862	19.22484487	18.55551033	17.9068906	18.14155836	17.40440982	17.94403713	17.22383203	17.75987518	18.3044761
Tagln2	25.81938625	25.4603899	25.30316228	26.12334833	25.12589206	24.65397995	24.35339777	25.64149328	24.22839303	23.93328075	23.36118453	22.22693896	23.13240245	23.22811408	22.9115573	23.84047753
Ehd1	20.38395315	19.98287106	20.20335278	20.69947756	20.0470014	19.50763594	19.31939429	20.28951462	19.80012892	18.9567675	19.03869398	17.91607772	18.20007483	17.92317658	18.19402578	18.77597029
Hnrnpc	22.39417063	22.05956495	22.13902417	22.72961908	22.26870875	21.85707435	21.96158676	22.78420669	22.68521589	22.18492255	22.2497697	21.28697957	21.6743078	21.45055684	21.62693886	22.49350563
Baz1b	17.47048412	16.86918415	17.3321065	17.89172438	17.79137913	17.3335048	17.36315944	18.5949223	16.67838007	15.65418847	16.44730928	15.36898383	16.30076366	15.9399694	15.7937049	15.91508575
Ptprc	19.6161719	19.05666417	19.22178062	19.40189198	18.70336965	18.27344049	18.4433402	18.9989044	20.03617361	19.64921758	19.41365272	18.64441963	19.27170922	18.72687006	19.02612896	19.87844912
Safb	16.81878187	16.72280753	17.17514017	17.21323715	17.72886383	17.44984183	17.50004825	18.27516969	16.75251132	16.72826599	16.71585477	15.58953412	15.64832949	16.15568789	16.36859172	16.96522062
Bin2	19.39135688	18.83099172	18.72879742	19.08150424	18.1322989	18.2775326	18.6699992	19.27893942	19.14449893	19.09220484	18.39611138	17.21352196	18.259026	17.92451098	18.28820822	18.9355737
Larp1	17.9715211	17.28202055	16.75551354	17.62549482	17.86241943	17.5150684	17.58439003	18.07436101	17.96764281	17.34620206	17.19238915	16.84487736	17.41418972	17.18882062	17.47064299	17.84266953
Gnas	18.96389515	18.3302254	18.02160898	18.84386586	17.62492394	16.63707766	17.27293955	17.60826926	18.7330087	18.44240899	18.17289625	16.92102733	18.34724071	17.87519739	18.37810008	18.452378
Trbc1;Trbc2	17.37050011	16.57422394	16.44520888	16.99744414	16.58726477	16.85562284	17.15847163	17.33594857	17.60711355	17.34611547	17.21200233	15.80700266	17.43615846	16.84695944	17.31389274	17.81765823
Agfg1	17.84799935	17.0757716	17.40690253	18.13325261	18.01688444	17.48006438	17.51622326	18.93243393	18.24627669	16.87675674	17.58761639	15.93124537	16.77030255	15.85021126	17.13911163	17.93801741
Dock10	16.98170106	16.6912528	16.54927328	17.05250437	15.97336105	15.25937548	15.43182403	16.30378075	14.92527626	14.35871987	14.73396861	15.02513956	15.46626769	14.72141966	15.47421294	15.68420071
Tceb1	21.65682984	21.28217896	20.95822701	21.64407631	21.09410089	21.12452019	20.94941923	21.35444741	18.47777407	18.00151815	18.1597531	15.51098046	17.71706053	17.95690926	17.81165064	18.15085792
Bzw1	20.55721313	19.92639445	19.77379922	20.62711704	18.4553513	17.97572484	18.23196177	18.67597081	19.67176219	19.29075236	19.1011088	17.98442959	19.12971065	18.81918742	18.85966217	19.40818874
Casp8	19.05954515	18.30634655	17.70758831	18.95020274	18.07059268	17.31380419	18.03268073	18.79921205	15.90458758	17.20886304	16.34639253	15.17605624	16.89557528	16.36869402	16.95787289	17.15036213
Prrc2c	16.40064599	16.09514974	16.2535336	16.83996647	16.97924654	16.64765516	16.53737009	17.31274117	16.65899243	16.13079174	15.64948074	14.57086372	15.92395416	15.66044165	15.5896804	16.30087088
Actr5	15.16690841	14.42337858	14.40613856	16.29057689	15.65136007	16.03707502	15.46992794	16.47663547	14.04950825	14.12120972	14.64852611	14.40892676	14.32993645	11.32558655	13.15739431	14.05596023
Swi5	20.40426428	20.07613709	19.93156857	19.95020274	20.12186736	20.09480965	20.07678951	20.43938858	18.12151328	18.86550372	17.7077231	16.94054302	17.93110683	18.20299425	18.56048211	18.74816008
Tuba4a	21.62408504	20.79392077	20.47407427	20.91947149	19.7260385	19.31402556	19.3726908	20.24956719	19.98690307	19.70350484	19.14200731	17.86665109	19.15588056	18.64804154	19.22446808	19.96845868
Usp4	17.77577744	16.95809954	16.81114888	17.59463077	17.12888042	16.82687119	16.71920163	17.53442448	15.66866342	14.26803021	14.88498133	14.03960452	14.6111401	13.67364034	14.4807902	13.52503135
Mbnl1	20.27309896	19.29806704	19.09168847	20.60630038	20.12072894	19.88943861	20.19688544	20.63466927	19.07618929	18.7050586	18.26654866	17.48101103	18.37292456	17.71122332	17.91800135	19.08179028
Atp6v1h	18.43562957	18.0768156	17.93318348	17.99003747	16.68551534	15.98172335	15.68778573	16.45301335	18.17455513	17.40632128	17.21589317	15.74703907	17.57843166	17.10860613	17.87813475	17.86544331
Prkar2a	17.74478129	16.98737505	17.11441339	17.66143018	18.13395494	17.71068538	17.54094532	18.53423448	17.90730146	17.04441547	17.0043741	15.54722592	17.32685077	17.02734449	17.65989836	17.82531907
Txndc9	19.11614086	19.35216415	19.26808048	19.59288037	19.34169255	18.7811996	18.76561632	19.96465674	19.12870425	18.11125795	17.76519544	17.13641043	17.90336408	17.20952952	18.08384286	18.87456718
Crip1	16.47497338	16.04524773	16.56178018	18.19113635	15.79588746	15.67297774	16.07827592	16.15521353	16.0480185	16.03876899	15.73439209	15.48056934	14.97338347	15.03977585	14.67253584	15.84950284
S100a4	22.96359886	21.51528019	22.39052796	21.65665529	19.10975415	17.44984183	16.52822516	19.15427423	21.78747856	21.58632488	21.33630823	20.78962916	19.71051723	19.31076808	19.07600657	20.07705039
Crlf2	17.65941063	17.19854096	17.35380157	17.81108615	16.98103206	16.83083702	17.11115605	17.52206041	16.81715855	16.37417347	15.21059525	15.05524006	15.53882549	13.9712741	16.02043744	16.33381923
Nras	19.08690332	19.52418586	19.17635823	20.19688544	19.29472843	18.84521437	18.83222868	19.84672995	18.0750926	17.2904149	16.90606851	16.03891899	17.42406785	16.96702357	17.48227227	18.18635609
Nub1	17.25571094	16.69043456	15.58780681	16.81252831	16.55520323	16.27705124	16.38232006	15.70983771	16.26760968	15.86819558	15.96131403	15.21522963	15.41223904	14.04123134	15.05566374	15.48746324
40787	20.29266314	19.5248554	19.60727612	20.82725896	19.87037375	19.86711884	19.82468222	20.54217415	19.88616692	19.42853193	18.72590541	18.01655804	18.83728915	18.5121386	19.1904372	19.87961615
Ctbp1	17.79538018	16.92960517	16.42119371	18.26237935	17.60066792	16.89817622	17.23078978	18.36781571	17.58864145	16.94900594	16.98170106	17.11532819	16.79144273	14.58554942	15.49360531	17.07054027
Ube2a	19.54830265	19.15553473	19.14016074	19.85382732	19.44129481	19.05030038	19.27989165	19.93054389	18.00184797	16.99025911	17.43485624	15.56125811	17.47508425	15.85931639	16.59860504	17.55554777
Hmgb1	23.69720939	23.13348467	23.12790807	23.9611098	23.14811656	22.95064773	22.87691408	23.35635632	23.34218104	22.88265275	22.46051489	21.32663137	22.11028321	22.11911464	22.15465126	22.70607101
Sdad1	17.205526	16.82761562	16.85123663	17.68667834	16.55277415	16.06202505	16.78953364	16.64230559	15.51107314	15.01759139	13.02614301	14.44669563	14.30613291	16.06474276	15.591084	15.85734929
Tbl1xr1	16.04475697	16.33180919	16.28735166	16.63481105	16.56136254	15.22855568	16.19090494	17.30501077	16.39268637	15.38791635	15.58446344	14.39887727	15.36550227	14.65340492	14.23317026	15.79271405
Kiaa0020	18.28662995	17.75140022	17.87032859	18.21546664	17.87621715	17.27239286	16.91169626	18.05483746	17.31663509	16.11950857	16.43994448	15.89777457	15.41418972	16.09757952	15.75866566	15.61858624
Nfu1	17.86241943	17.59200437	17.0904226	18.06223591	17.50750045	17.33664602	17.58893418	18.32095916	15.96670822	15.54517566	15.76443105	15.25922834	15.69040727	15.31103871	15.3101157	16.00136421
Etnk1	16.91939875	16.48853057	16.93652292	17.49934763	15.45529511	14.98067513	15.56465563	16.21253438	17.83071326	17.79924367	17.61934595	16.49249478	17.75238065	17.07378593	16.91939875	18.11751121
Tra2a	17.90636217	17.57518467	17.58115644	18.06228862	17.33254361	16.34858985	16.57824	17.81603364	18.70249062	18.04873164	18.14648912	17.23041454	17.75902992	17.0226929	18.01693883	18.5023035
Eif4g3	13.5559072	12.84960057	13.4372319	13.59595674	12.79104076	13.0391761	12.85879694	13.81968016	12.59607325	11.84697902	11.40652392	12.5783491	12.54665335	11.60353362	12.87294416	12.56980815
Ndufa4	22.28621819	21.84636268	21.86974143	22.32267637	21.06065372	21.4169954	21.40317226	22.19002719	22.06848178	21.59089949	22.41972363	20.70438326	21.62555725	21.11152542	22.26123756	22.64090332
Rfc1	15.80029326	16.13258006	15.96670822	16.22005707	16.45883913	15.73626979	16.30984934	16.76331612	14.98089822	14.00378141	14.38983297	13.75905594	11.1394874	14.48834228	14.17359907	14.68354295
Smim4	15.97158846	18.28730656	15.18185107	18.27097964	15.59595674	15.26275554	15.66258494	15.43423727	17.46618801	14.87738	14.82982182	14.30342403	15.38177951	14.72871771	15.52729373	16.1553519
Capns1	21.31578419	20.39466784	20.7943175	21.05496991	19.78881709	19.11837335	19.54530765	20.32179601	20.51402823	19.86829507	20.20024249	18.95415654	18.74566776	18.25980762	18.10881029	19.31837952
Def6	18.68999115	18.13094253	18.12726892	18.57677218	18.22736211	17.64152966	18.12802454	18.68383761	18.67176219	18.2867653	17.84738773	16.76616653	17.99036992	17.58394951	18.31167737	18.53878761
Thop1	16.90348177	16.40331167	15.7706897	16.49485558	16.1732477	16.09971764	16.62898656	17.40756652	16.03357356	14.86568495	15.2825817	14.01715639	15.42121015	15.24622102	16.04437277	16.46387555
Trim35	17.72627139	16.16649657	17.00382532	17.67590192	17.52175378	16.30283524	16.56094477	18.42492898	16.14465824	13.83279114	15.13887173	14.40161287	12.76901132	11.22833771	14.24391776	13.38046107
Cebpz	16.80976813	16.10766662	15.74457109	15.69509233	16.30413738	15.4835324	15.67242534	16.53708187	15.68156786	15.19194597	13.69935556	12.11488103	15.01423846	15.03329394	15.02721489	14.28843355
Luc7l	16.20447562	16.49844411	16.31771291	17.05536718	17.20914871	16.80914008	16.50300269	17.56644059	16.36399782	15.4268544	15.63727582	14.71574754	15.487997	14.96911667	15.75712953	15.70695461
Prmt5	17.47104009	17.2446983	17.02810031	17.92931621	16.47067476	16.04767777	16.27657881	16.60964047	15.58208316	15.37279706	15.5174541	15.21166019	15.33266598	15.10766662	14.72125943	16.00512011
Atg4b	18.15787979	17.8992389	17.45249866	17.67879268	18.19152194	17.28708106	17.3487973	17.65613153	16.57720752	14.95855272	16.50655553	13.86756833	16.50043734	15.82798768	16.52484775	16.5328277
Ubxn4	17.06086478	16.84757124	16.5127096	17.71081988	16.4382883	15.66010734	15.87325184	16.6267072	18.42115261	18.01099788	17.64152966	16.63792672	17.08959531	16.30169267	17.26983894	17.90853336
Acadl	20.57699356	19.84197889	19.93732784	20.45251877	18.21560883	17.79036123	17.87255465	18.20566918	19.23671029	18.58992174	18.28897419	16.88488596	18.32179601	17.70866631	17.87225403	18.57274463
Pole3	18.97309193	17.28029956	18.08223222	18.24933571	18.89791043	18.07399508	17.89776275	19.16893649	18.73842877	18.26604532	17.82444915	15.48881297	17.49911402	17.63863389	18.31451244	18.59386523
Eri1	16.59999999	16.7240075	16.84964944	17.2087678	17.67500598	16.8352856	17.24766796	17.62077826	14.006852	14.28677432	14.82192342	13.1406221	14.04720913	14.29512319	13.0505119	14.2737956
Ints7	16.1785676	16.0737441	15.72222052	17.0533532	15.26484574	15.21966013	14.79029758	15.78023217	13.47027756	13.47053178	13.97414567	13.71005304	13.43970105	13.45673942	13.52184578	13.10213975
Gak	16.09383018	14.74688167	15.31242212	15.40087944	15.29677285	14.50692738	14.36973365	15.05862598	16.04952952	14.43358544	14.3157864	15.0385761	14.75728582	14.0454184	14.30206767	14.78882027
Pck2	19.13978615	18.54570358	18.45486956	18.90970561	18.16378724	17.97544497	17.66747195	18.447059	16.33523332	16.45839059	16.07079181	14.857981	11.28135051	11.69226677	11.27513512	14.05367139
Dlgap5	18.70573362	18.38717592	18.25723129	18.99785757	18.15422477	18.13796174	18.01116172	18.50889346	18.07305368	17.40490871	17.48361112	16.75277263	17.08004719	16.55927252	16.92218948	17.33638452
Ncapd2	19.07124761	18.49016928	18.74386141	19.0835832	17.84328316	17.54916797	17.57562788	18.20007483	17.28193003	16.04750738	16.58352355	16.7240075	16.49646372	15.82858279	15.6110248	15.87397272
Vamp8	17.98437395	16.5972524	16.69029814	17.67404051	16.93087591	17.00151815	17.06360574	16.6118029	18.02593978	18.95866599	17.94231977	17.04782685	17.88810108	18.09223065	18.03665658	18.80675099
Jak3	18.27252955	17.80019213	17.63806818	18.06943928	16.14065006	15.93196093	16.14623055	16.42729647	15.48315447	14.28316072	14.52979655	14.98272625	15.84815833	15.37676979	15.49513675	15.79162078
Hscb	16.34341129	15.76854619	14.46115967	16.51777702	15.84575955	15.50630758	16.29487199	16.91169626	16.03913325	15.36382676	15.47192919	15.43599574	15.54794885	14.68999797	14.40154621	15.58175961
Ppp4r2	17.40057929	14.50202373	15.60110336	17.10554026	16.81378119	16.60923646	15.89992332	18.88246991	16.78033471	15.98801892	16.51385094	15.64176954	15.76510477	14.98312722	15.17379423	16.29851012
Polr2a	18.58123001	17.782256	17.61014533	18.31579525	18.84613309	18.04899765	18.11405748	19.37765537	17.23069598	16.18530133	16.5837292	16.30522458	15.67983743	15.48940897	15.32048327	15.97871046
Lrrc40	16.36365568	16.50387231	16.62099298	17.4256257	15.11910324	15.04652721	14.8291281	16.34202257	16.93179938	15.34287332	16.39595245	16.22840536	14.62050623	12.49862486	13.91653263	14.80332392
Pdia4	18.51710803	18.17971475	17.73509321	18.27512421	18.60526971	18.08041159	18.23939342	18.81700237	18.75469833	18.78311974	18.1937371	16.96420547	17.38675505	17.55067164	17.59616063	18.42693627
Cluh	14.95305967	15.09988198	14.86838852	15.83353252	14.57500736	13.63560477	14.61918831	14.93824719	15.080651	14.2632692	14.56647032	14.00799084	15.40710176	14.04678297	15.34917754	15.15501583
Smarca4	18.37254202	17.49169655	17.48769875	17.81252831	17.77597029	17.69703542	17.54366624	18.00799084	17.72806665	16.96488232	17.03101191	16.5626151	16.90041873	16.74727515	16.84964944	17.08119214
Rprd1b	17.83713513	17.58152426	17.91904952	17.80435794	17.76013516	17.2693824	17.42939039	18.49903614	18.54049133	18.28459821	18.02912543	17.13270054	17.98381751	17.54109662	17.91881666	18.53567786
Kiaa0753;4933427D14Rik	12.85918533	11.48285836	11.99109663	14.71531855	12.23370954	11.63839066	11.95724717	11.68452948	11.41119318	10.46526028	11.12289269	10.69722823	11.23122118	10.36249181	10.90651484	11.89311189
Uap1	16.52071075	16.96612238	16.92451098	17.41724269	16.74425572	16.29537435	16.49679138	17.03230407	16.11252096	15.45952768	15.41795138	14.45975178	16.07575072	15.26477245	16.0718813	15.64064036
Edc4	15.88010961	15.30784117	16.1786843	16.63891666	15.99251796	15.51899117	15.40534094	16.63934071	16.07317923	13.42350989	14.89401246	14.89325412	15.3420052	13.60894781	14.49660415	15.85011357
Osgep	16.96499509	16.96499509	17.07556271	16.59914284	16.74989561	16.46650668	16.62542347	16.50736107	15.42413348	14.91928235	15.01371523	14.48915805	15.12928302	14.47851685	14.49516798	14.05451953
Psmb9	20.31163303	20.0153606	19.80038174	20.74992833	20.35175451	20.3129627	20.13533354	20.6515843	19.12323228	19.92736421	18.30130863	16.03565827	18.20938673	18.46383565	17.96042058	19.03713938
Ndufa12	18.28653971	17.67051795	18.40578134	18.18920683	18.53772649	17.75818417	17.47294463	18.33298059	17.3883537	15.52463353	16.48442957	15.21306624	16.72067179	16.03782575	17.5535243	16.97566887
Ssh2	13.88254753	13.02120556	14.27597896	14.73174329	14.37931067	13.15084206	11.05107296	14.4687513	15.8853389	14.57494824	15.44553222	14.5663514	13.82047816	13.68463906	13.27265894	14.39546719
Maz	14.95501414	14.88321604	13.76103174	15.85413789	15.07501946	14.50674147	14.95415086	15.55179837	10.72911087	13.78780056	11.76851518	11.46280898	14.05528244	13.22638209	13.22830765	14.16859378
Ube2s	20.26933674	19.47988681	20.63705996	20.88330555	20.67547125	20.44263173	20.31429115	20.88315636	18.72230725	18.16054114	19.30249167	18.23111803	18.04974221	18.54060484	20.0989265	20.55534181
Nelfb	16.85257827	16.65550277	16.43770331	16.36879631	16.19646766	16.00132022	15.78046287	16.44197153	15.52695765	15.24369466	15.82702011	14.47649308	15.55683532	13.61160121	15.87598927	16.39643755
Emc10	17.83429821	17.3887741	17.4761133	17.83910535	17.21646169	16.62428142	16.17328674	17.18727474	16.90477572	16.63976464	15.53949206	14.03083953	16.31686486	16.24661072	16.89059679	17.006348
Bub3	21.74710301	21.30429784	21.22464472	21.70682986	21.7551549	21.57892913	21.31196556	22.1636767	20.61952506	19.6666401	19.95319043	19.01952015	19.69615252	18.78474985	19.40881069	20.07129999
Spcs2	18.1342057	17.7519232	17.49279205	18.21665114	15.81997946	15.89678176	15.16431773	16.42295172	18.29871594	16.82388964	18.00157313	15.4943556	17.36170394	16.65648073	17.5535243	18.36964846
Mrpl48	18.05600259	17.92613381	17.54268428	17.77081872	15.30965398	16.49906729	15.75353016	17.23846072	16.70657696	16.25471494	15.88952773	13.89330153	16.27765064	16.69247929	17.08628138	17.32157583
	15.47269084	14.6703243	15.28135051	16.30149619	14.95764622	15.2629757	15.63662462	16.13723133	16.19481455	15.81850728	15.22460468	15.08526497	15.21374976	15.67104342	15.90726625	15.89916808
Akap13	16.7281331	15.85309021	15.79106111	16.19244694	15.34924667	15.59318684	15.86125657	15.69122553	12.99145099	13.27395583	12.29396013	11.44796139	12.67494256	12.75432384	13.45532722	13.57270023
Rcor1	15.94909716	16.14422008	16.77597029	16.5032512	17.08938841	16.60811041	16.37386772	17.12252471	15.66769369	16.66400276	16.00947875	12.89595389	16.11498267	14.56349422	17.00140819	16.98225832
Champ1	15.44015543	15.46868767	15.01654716	15.48896984	15.60490066	15.63237047	15.27750536	16.00118825	15.30092449	14.62228066	14.70108982	13.51643873	14.1906735	13.24430437	14.82967319	15.26631074
Prmt1	20.63873993	20.34104097	20.0500612	20.36410045	19.2802769	18.89776275	18.83713513	19.52010452	20.10814666	19.60546867	19.44086917	18.3422136	19.53886337	19.0533532	19.8265609	20.29804466
Taldo1	20.28059408	19.99975783	19.60727612	20.8789729	19.89947494	19.57843166	19.77590601	20.00744344	19.29142704	18.73674544	18.68160903	17.89516106	18.6753851	18.22373778	17.57577558	18.34602888
Nup98	17.83892075	16.96081648	17.28220159	17.22637456	17.35930345	17.03381012	16.81465756	17.5951409	16.28178517	15.04033254	15.51307987	14.82510785	15.55644618	14.72467372	15.18107459	15.94418587
Bcat2	18.09578847	17.63296681	17.43012582	18.15615222	17.49294848	17.16555477	17.02084976	17.6943851	15.95771422	16.24231817	16.32737721	14.90773568	15.55119756	15.30513549	15.32618368	16.08100485
Cherp	15.41633573	15.8823087	16.23549073	17.07848442	17.06634151	16.75525272	16.45730071	17.80183464	16.72494012	15.38029195	15.93916596	14.99651762	15.17780881	12.05311134	13.11681503	15.45898327
Iws1	16.21494515	15.0048788	15.66985391	16.1154298	16.15791926	15.12900121	15.31196113	16.54021887	16.3829617	15.46128759	15.56146696	14.29526672	14.31337908	14.34526663	14.88331152	14.77807713
Rpl18a	20.92172474	20.64244662	20.46742246	21.73851123	20.35347854	19.91638392	20.20442786	20.59112784	20.61809151	19.56134016	20.3950864	19.96395157	19.72809988	19.15323534	19.23710724	19.61036164
Dync1li2	15.6994369	15.12201908	15.38592979	15.72922242	13.70983771	14.9316609	13.1670888	15.86060205	14.45050247	12.59954097	13.5773108	10.74919903	12.77887795	12.25405424	11.86627437	14.89353855
Cdkn2d	20.53412047	19.93090478	19.96352831	20.25660952	19.80478331	19.63902268	19.72698644	20.0838169	17.35681301	17.92613381	17.50974408	15.61878696	17.4097224	17.49654174	17.33219393	16.95344623
Acy1	15.95957185	16.09597385	15.39984533	16.18379043	15.81775814	15.50680344	15.19633317	15.68562484	14.10942259	13.16324083	14.6433489	12.79986846	12.09272411	11.33784487	12.4602511	13.0867831
Higd1a	20.6935346	19.79504719	20.01031502	20.51277518	17.60826926	16.77828251	17.1164455	18.09558246	21.7572728	20.34082372	21.70834636	20.85771984	20.89807287	20.56931791	21.03939033	20.91444353
Idh3a	20.23911367	19.59152965	19.74002776	20.20251606	19.30783672	18.80413732	18.66511381	19.85533388	18.92465595	18.70768941	18.83836683	17.66136059	18.98378968	18.36251749	18.96513605	19.41623263
Usp47	16.66608528	16.32735966	16.13179669	16.52605597	15.51094956	15.62105024	15.91391786	16.1781007	15.32351222	15.29992346	15.05367139	13.35231935	14.01340992	14.00465939	14.65452415	15.48965984
Pafah1b2	19.6400825	19.24151306	19.80311261	20.23093047	20.05231862	19.01707481	18.63778524	20.53469044	19.1892551	18.16329588	18.67634968	17.7638348	18.09908065	17.67645298	18.16653579	18.63598021
Ddx41	17.68496773	17.10298038	16.84720419	16.63551975	17.36315944	16.77661295	17.13941146	17.6932283	17.205526	16.40314521	16.22405822	14.77833385	16.25560031	16.32208659	16.40728436	16.88369336
Fmnl1	19.35214259	18.71649127	18.74698005	19.27787309	17.28545641	16.78927891	17.16014718	18.32179601	18.77828251	17.68729366	17.82196078	17.26837752	17.56918809	16.91426833	17.53912851	18.042012
Btg1	19.39301331	18.96172099	19.01402592	18.48648153	19.7135409	19.28317429	19.05107083	19.94806489	18.64769029	18.48309935	18.21238239	17.0768156	17.49466811	17.67417847	17.81478272	18.41079913
Xpot	15.88605376	16.14082977	15.28890211	17.24116388	16.12940377	15.13249973	15.79907921	16.84695944	16.11078914	14.03831888	14.90491681	14.41818204	14.8802053	13.44824539	14.10680828	11.84674402
Vrk1	18.91840906	18.47627156	18.34728398	18.96977997	18.61830663	18.24632309	18.28360387	19.09524763	17.44766442	17.36862582	17.6359448	16.70603728	17.12444446	16.66927263	16.26292066	16.96194703
Tssc1	15.90341116	15.05549428	14.73914771	14.57795983	14.33831855	14.08214904	15.74651432	15.6147386	15.49438686	15.87265084	15.40929148	14.39452968	15.49925419	15.03436912	15.66896806	16.05968245
Anxa7	20.4615394	19.25854303	19.688182	20.19892458	19.46183912	19.32665331	19.42078265	19.98467991	18.89124971	18.65738824	17.62363862	16.38323178	17.5068809	17.88351438	17.88327571	18.11441339
Ncoa3	16.61093832	16.64596797	16.43334093	17.06423753	17.26773768	17.07409964	17.3536293	17.95838279	16.69111646	16.33086437	14.09580907	13.78983927	14.97634036	15.17913157	15.20063045	15.3031029
Plcg1	17.06938683	17.0881464	16.87507737	16.6926155	13.70401169	14.48104257	14.86210458	15.41306592	15.66705609	14.65121991	14.43358544	13.72643106	15.17039455	14.35974956	15.16325656	15.15872801
Dhx8	16.57422394	16.39927792	16.3751243	16.88869569	15.60594244	14.54972451	15.47008687	16.33343492	14.56170561	15.04644195	13.49847527	14.11894107	12.27783949	12.93810933	11.86108691	12.23514664
Stau1	17.71699357	17.32614856	17.38591294	17.63955269	17.80939133	17.71209705	17.86520163	18.49462905	15.59953515	15.2898748	15.21841188	13.62901503	14.26524876	14.78294703	14.85968037	14.83056472
Lsp1	19.63824499	18.79905391	18.61547159	19.56281257	18.70721756	18.69632235	18.90074301	18.913129	18.4370124	18.17854815	17.67162399	16.23612634	16.50467935	17.68448839	18.18364507	18.84858015
40057	20.56690506	20.22623343	19.96733322	20.74657008	20.26682313	19.99313742	20.04406855	20.81260664	20.32014388	19.68604565	19.53596257	18.78915152	19.71520123	19.13580947	19.80822892	20.50513699
Yars	18.15639914	16.60495855	17.28455303	17.95145548	17.61834248	17.49193137	16.97667599	18.36187526	17.77834669	17.16976845	17.02810031	16.52853042	16.24254148	15.7543395	15.70878753	16.49085088
Cep85	15.17168503	15.37391868	14.8385638	15.15165083	15.92509077	15.0254424	15.01497939	16.11471839	14.98579747	15.04084621	14.41012006	10.52385595	14.38996737	14.67964503	14.95769155	13.23155121
Nrd1	15.12230225	15.11329451	14.77525018	15.65088346	13.57518467	12.28589344	13.30976054	14.16765335	15.91492231	14.99894295	15.62513804	14.70422788	14.42907977	14.33985	14.81793298	15.71614961
Pcyt2	16.39550066	15.6329952	15.39744067	17.04195854	14.69484755	13.53758243	14.95841678	15.39228388	15.53363391	13.76435329	14.92791682	13.18340277	12.73044891	13.81338039	13.63617144	12.27676417
Dhx35	13.75561785	15.44579084	14.30042406	14.1713332	13.3768037	12.89413566	13.12496135	14.1074623	12.56607783	13.22932955	11.4861311	11.5354698	13.04148804	13.74367737	12.40755989	13.88025314
Stk26	17.99241838	17.66087335	17.78116758	17.90824014	18.37147889	17.71966957	18.02280125	18.74195409	17.73257819	17.36922245	16.54289584	14.87325184	16.95821284	16.73476254	17.07253041	17.54064268
Ppp1r8	16.15939835	15.71770319	16.09269521	13.51803838	16.10874904	16.40754993	17.46235848	16.45720451	18.29526672	17.76389962	17.21541924	14.71435286	15.75209312	16.27093403	17.66031629	17.03713938
Ddi2	18.45245844	17.86526206	17.9069493	18.50800364	18.24046527	18.09124942	18.14788063	19.16732013	17.33551248	17.25257304	16.57244859	15.45121111	16.81853225	16.73476254	17.15491697	17.64976139
Ampd2	14.7838679	14.90519895	14.52252023	15.87948753	15.01044069	13.20612915	14.83130724	14.95651229	14.18332522	14.58019967	14.90374066	14.12088584	15.10872863	13.78994113	14.92703717	15.13739145
Dock11	15.27942922	15.02526936	14.92662031	15.21522963	14.30990262	13.50952761	14.36201229	14.92063199	12.62136509	10.85315358	11.42872656	11.07835098	10.28817397	11.74285676	9.067757015	11.81993956
Stag2	17.62178003	17.69588075	17.6087746	18.0593339	17.04153082	16.66261275	16.66247367	17.65060302	16.77661295	15.55416912	15.48900121	15.42387095	15.10885112	15.10541749	14.49997042	15.38093449
Huwe1	15.53788571	14.66372487	15.1756665	15.86829205	14.32958614	13.80069771	14.27445096	15.08982286	15.44436787	13.27898659	15.42531427	15.03707502	14.20648023	12.91503906	13.62490966	13.89349115
Med12	14.66489167	13.71756933	13.78810655	14.71344022	13.20528926	13.14419618	13.55925758	14.09967655	12.43788209	10.79295293	10.84979602	11.49994552	12.22854816	10.94295428	11.1383358	10.29082524
Ambra1	13.99284985	14.44203634	15.16588839	15.02210769	15.27557893	14.21636695	14.66094296	15.81428204	14.52270412	13.28694755	14.07840102	12.83089148	11.12999131	12.21556333	12.62853667	12.49403052
Eftud2	20.17194396	19.51891436	19.69918947	19.85213628	19.56327821	19.06649918	19.054016	19.9612688	19.4025791	18.46790003	18.82111999	17.75198856	18.3635017	17.84842733	18.51229295	19.09148187
Dgkz	15.66727789	14.36084708	14.79776284	15.07902637	15.22550872	14.2933998	14.81433212	15.4597838	9.940298913	10.10381233	9.286072546	10.12463831	15.23118367	9.670089681	9.584098128	9.783145582
Bcl2l1	16.82699529	16.31967212	15.981322	16.12904147	15.50822808	14.66849723	15.1311335	15.92174798	17.58034691	17.27739638	16.89296964	16.75746814	17.27266623	16.82127573	18.29947635	17.94151763
Nmt2	16.85196859	16.72706956	16.51124305	16.99986791	14.19544911	14.14696636	13.10084299	14.89930971	16.6927517	15.60011617	16.11591743	15.67388873	15.96531082	14.86229834	14.5302844	16.12189771
Map7d1	16.06033707	15.8702443	15.19617946	16.03381012	14.85399175	14.87209769	13.8646698	15.31302472	16.16186013	16.33474465	15.44795494	13.90199819	14.80493767	14.88526739	15.41514756	15.78153901
Agps	18.0495827	16.41707783	17.14230653	17.79487273	16.74359848	15.45011579	15.94102467	17.32974379	16.91904952	15.92009694	15.75460048	15.55764319	15.90653833	15.00343007	14.71295682	15.86773723
Capzb	21.66166503	21.28494832	21.08375199	21.89611507	20.69820613	20.32838567	20.50261429	21.01882772	20.65070819	20.27173201	19.8816786	18.9337598	19.69115054	19.62197672	19.9291139	20.71364158
Ubap2	18.00250739	17.12222135	17.71081988	18.57115268	17.81615868	17.51283304	17.49716575	18.34425256	16.83848994	16.85708195	16.56298767	15.05816088	16.45621001	16.15870829	16.35529947	16.78978834
Ubr4	14.68934285	14.02245451	14.24622102	14.84480382	13.68189723	13.59595674	13.28103168	14.09259199	13.49097619	12.20963613	12.56417331	13.21403067	12.8166837	11.42484863	12.68595328	11.84850558
Mdn1	11.91142944	11.56743327	10.87965982	12.38758657	10.86108691	10.96050881	11.07126123	11.8663903	11.73745862	11.59306426	11.1825185	11.69553281	11.31831684	11.68413495	11.08613623	11.5685737
Tpx2	18.94452334	18.5364749	18.16142716	19.14860071	18.81017622	18.58757976	18.69431707	19.24441959	18.41179232	17.8000657	17.65214474	16.65480383	17.28156786	17.34983409	17.36802894	17.84573505
Rtf1	12.5876369	13.94471206	14.69604382	14.78233279	14.53058922	14.71462117	14.97786125	15.03230407	15.05146387	13.75154406	14.22400167	10.51510845	14.10140124	13.75258972	15.31451244	15.31114517
Fnbp1	19.60119407	19.01233537	19.49257692	19.81080381	18.98695861	18.51883754	18.54815211	19.59974217	19.17182183	17.98926144	18.4603999	17.16673192	17.87105093	16.89213959	17.93698293	18.35904602
Aqr	16.02397088	16.01288638	16.12003533	16.09215837	15.24250426	14.61067884	14.29189014	15.86421033	15.55074679	13.41005379	15.28022705	15.41867619	14.83752939	14.35686458	14.31663509	14.77045742
Gpd2	19.51291017	18.87216384	19.13375431	19.44602921	18.80009731	18.42730466	18.32623636	19.27794117	17.33995436	16.97039803	16.92624966	16.06050596	16.74307248	16.42260686	16.85866098	17.04899765
Gorasp2	17.69506513	17.72007054	17.96206003	18.23654681	17.67155489	16.5365356	16.32317794	18.18582397	18.28883905	16.6543843	17.8530049	16.94443755	16.55299924	16.11677037	16.19919305	17.31645832
Rsu1	19.40413952	18.3920071	19.04000604	18.49279205	17.79449202	16.78978834	17.12716814	18.05409552	19.13688601	18.17562752	19.24901157	17.52351601	17.01704761	15.08783573	16.90900237	17.79506305
Rrbp1	14.27866724	11.81902147	13.02756048	14.74756363	12.93134695	13.1902105	12.87567257	13.19621789	15.89016926	15.28713519	14.3496959	13.59420795	14.73634908	14.02963233	14.87886517	15.23436839
Ubtf	18.04147735	17.79550702	17.45370469	18.89581193	19.06081201	18.6115868	18.64205875	19.77251111	18.46151942	18.50668724	18.160935	17.2038068	18.03869398	17.78379119	18.31645832	19.01661245
Las1l	16.47223072	15.21344601	14.35844517	15.82259573	15.6049875	13.54990497	14.49473061	15.32192809	15.21397753	13.75311226	15.27877612	14.01271182	14.69005255	14.53873457	15.35369821	15.00724632
Set	19.90873857	18.67479915	18.65298498	19.92598899	19.85822085	19.35237971	19.12797418	20.26888005	19.91868566	19.15528766	20.38890019	17.97779419	18.53278965	18.82649883	19.41119235	19.79631534
Ppih	18.97698358	18.21546664	18.26210402	19.73696009	18.8963738	18.42435495	18.58439003	19.15288888	16.62385292	17.31034651	15.25321964	14.6540206	16.07689908	15.74157232	15.22885626	17.31592789
Pabpc4;Gm10110	19.58794595	19.05348579	19.16098422	19.99507151	20.45030512	20.00374299	19.69104828	20.69361967	18.5535993	17.89433227	17.48644225	16.71075263	18.60063163	18.15120487	18.51995101	18.76872063
Kdm1a	16.57410565	16.90359945	16.99136683	17.4918531	16.72866458	16.35679582	15.94171248	17.10789134	16.74083483	16.24649939	16.4796224	15.83259338	15.46202291	15.22648746	15.44637255	16.24651794
Odf2	17.59616063	17.29005486	16.86241943	17.28960468	16.86302471	16.76071995	16.53290377	17.30999141	16.4669527	15.72160656	15.42347706	14.30748545	13.6359448	15.12205954	15.88209372	15.95451441
Lgals8	16.62642202	15.59962232	15.12545383	13.89254282	15.96233121	15.97149865	15.39563454	15.83858842	16.86375072	16.76136943	15.68485818	14.46607646	14.65971722	15.22415245	15.75598288	15.59248624
Cpsf3l	16.85172464	16.72972695	16.44924539	16.90642089	15.65032253	14.13578943	14.14394118	14.87036472	14.8135808	13.73333315	14.41362793	14.65860201	13.73756424	12.18223915	13.67893019	13.87209769
Pik3cd	18.58119322	17.80202404	18.02420902	18.31336136	17.02117519	16.47741045	16.30956517	17.66892652	17.14180779	14.63543472	16.40708516	16.24135012	15.29332795	14.86925646	14.86795436	15.89968735
Chp1	18.22637456	17.90401126	18.30745877	17.59579653	17.65955	17.39523287	17.48730621	17.90506964	17.3257095	17.79296818	17.00030816	15.28305217	16.91029138	16.79017029	17.55097219	17.62528076
Ssbp3	16.27572441	15.75525272	15.66347472	17.37585398	15.93725886	15.6944123	16.21756018	16.86145044	14.9201202	14.46964182	14.00351791	12.97208231	13.76787408	14.00939126	14.23818079	14.725313
Tnfrsf18	18.3667064	17.93000962	17.55517327	18.08581475	18.00892096	17.68831862	17.80189778	18.73928618	17.70117107	17.75303389	17.0643428	15.64193884	16.54749706	16.72160656	17.8236409	17.90741883
Jak1	19.21844972	18.30019166	18.50722943	18.75025555	18.00804557	17.52060334	17.43526331	18.1744576	17.48738472	15.89372813	16.67631524	16.63239887	16.42824566	15.6642806	16.20949144	16.71034906
Gyk;Gk	14.75358239	15.20640391	15.02418737	16.07430874	15.11117643	14.26634734	14.5266215	14.83634628	16.836149	16.26172766	16.16590801	15.69965378	15.94779672	15.29019888	15.05515531	16.6926155
Prpsap1	18.84775473	18.15194806	18.62695668	18.9068906	18.81487657	18.21328462	18.18286956	19.40538665	18.79974959	17.19508379	18.15313636	17.07650248	18.39481435	17.72826599	18.52523786	18.7204714
Mtmr3	15.69949112	15.52683542	14.96700105	15.58552008	13.250254	13.71810471	13.29548197	12.60716846	13.87007569	10.77906269	12.43290723	9.348551126	10.66657908	10.04357417	9.323032236	10.62369863
Atp2a3	16.86918415	15.97394395	15.95796356	16.78148779	15.59496602	15.49629207	15.57630719	16.02390593	16.66636272	15.72967385	15.08949186	15.18537877	16.42129234	15.79968636	16.06018928	15.03840463
Hgs	16.25168581	16.34045865	15.93840802	17.14956852	16.54940867	16.39444595	16.38215116	17.10972865	16.10970825	15.87000342	15.40337824	14.42881814	14.88278632	14.47427632	14.80941645	15.28681041
Aifm1	16.85330956	16.28274457	16.60644859	16.96206003	16.37517522	15.84090083	15.84087625	17.1708444	17.33673318	16.29625305	16.8135307	15.85873382	16.06974345	15.67950759	17.12201908	17.25007631
Nasp	19.68819908	18.99973031	18.46531131	19.17414059	19.57503691	19.28620127	19.17389669	19.5241476	17.14807931	17.02561542	16.71357447	15.43807708	16.63905802	16.72906306	16.67920517	17.55741883
Ski	16.43089353	15.10123707	15.09060867	16.7887693	15.69541862	14.77329377	14.64492654	15.72645767	16.4200918	14.29813419	14.83679006	15.29171031	14.78672908	13.35892587	13.72706956	14.77720394
Eif2b3	16.77197943	17.38422726	16.71652476	16.66580778	17.51491435	17.07389051	16.91087692	17.42193332	15.71743545	14.83496477	14.4614155	13.34346334	15.29677285	15.24603541	14.78100104	15.65471993
Naa10	18.65958484	17.83331015	18.21646169	18.39385128	18.45903932	18.30705847	18.05483746	18.37113852	16.97387671	15.84732655	15.79215481	15.09943	16.2873697	15.55377927	15.5839642	16.68112858
Clta	20.35175451	20.03523405	20.07496199	20.41472652	19.84602594	19.86182903	19.64241136	20.36131842	19.27337219	18.78679288	18.32285238	17.22420899	17.64322205	17.8358407	18.42738651	19.31670137
Cobll1	14.8317031	14.21810911	13.94471206	13.93175322	13.71209705	13.07037256	13.87891305	14.82580351	15.08791858	14.84916072	14.23691111	14.03531461	12.53466764	14.07598046	12.93972612	14.66322452
Baiap2	16.58314155	16.77017348	17.01487045	17.01791756	17.30376291	16.30495731	16.72733552	18.1723103	15.95021414	16.30542054	15.42373966	13.90726625	14.11056487	15.05816088	14.66805395	16.07334662
Thoc2	14.97221697	14.35066299	15.21780627	15.46192702	14.11569395	14.51280218	14.30527802	14.73603191	13.39540025	12.16452987	12.62250945	12.95644876	12.46096776	12.46974356	11.54626748	11.74251997
Taf1	14.35300895	14.22663797	14.9407724	14.59321603	13.98013958	12.94273441	13.198399	13.77499291	14.36036702	12.01272928	13.22931453	13.63288163	11.36260139	12.03204573	11.52164951	11.91826696
Zbed5;Chchd2	18.69005937	18.06176143	18.02783042	19.2406516	19.19978735	19.07211166	18.76068747	19.61133465	18.46662616	18.43497837	16.97857641	16.07621017	17.51699266	18.01530615	18.20657562	18.83565569
Sbno1	16.87291531	16.59675757	16.36668079	17.13671081	15.12072388	14.67391633	15.37014248	15.53500193	17.55607191	17.09228227	16.25386595	15.7160692	16.4316445	16.42306665	16.54546226	16.92578622
Rrn3	14.25429051	13.43332463	10.99279675	14.68107366	12.95230444	12.92544317	12.6128685	10.56881117	14.43143231	13.69957245	14.16647695	13.70401169	13.89149893	12.88969408	13.20483093	12.82314827
Gcc2	13.49460562	13.19872128	11.17554955	12.59166259	12.7714482	13.06713181	11.04391587	11.24792751	12.23712031	11.81598363	11.31560246	12.00277986	12.56312476	11.507646	12.36479127	9.173976886
Erbb2ip	14.722007	14.1385118	14.31288296	15.16384619	14.40826339	10.85049941	12.28727951	14.32256195	14.95319611	13.40554038	14.90444646	14.64953687	13.28901022	12.08849013	12.9716154	14.29555372
Ep300	17.14688684	16.61984742	16.80461002	17.54155041	16.44088538	15.88197427	15.5667676	17.06086478	17.12464639	15.63549141	15.83681471	15.55152803	14.90265775	14.23623847	15.28240071	14.61809868
Ankrd44	18.40802284	17.85154166	17.22137943	18.34685131	18.04158429	18.17191954	18.25552655	18.51190704	13.6111401	14.25044647	13.50084188	13.16116338	15.04622877	13.25539746	14.38734423	14.6285025
Rbm25	17.14410056	16.51697727	16.63651134	17.95577476	16.72573903	16.88405124	17.12595825	17.16290266	17.82699529	17.27721474	17.02961076	16.58518262	16.45310984	16.4095401	16.57723703	16.33662859
Nfatc1	14.36973365	14.70379545	14.40627145	15.33217645	14.67722413	14.45699604	14.4274438	15.20560236	13.61413468	12.6546584	13.27283387	12.3020391	10	12.32873102	11.96909867	12.82101657
Flna	19.28186213	18.73261131	18.73128588	19.65761503	17.02658828	17.07179752	16.89593023	18.16476947	18.17064883	17.45072799	17.23967311	17.24979863	16.66247367	16.30015591	16.34772517	17.09794981
Abi1	18.45547171	17.45779767	17.77552026	18.49020846	17.56309198	17.39732368	17.53412047	18.02160898	17.16083654	17.07817166	15.3459596	12.90820495	15.02306125	15.2399341	15.59333276	17.23668693
Nap1l4	19.36031129	18.89507229	18.86716409	19.2755562	18.94352213	18.41707783	18.36495538	19.28267671	19.51683881	19.59238769	19.3730733	18.12303015	18.3302254	18.8661681	18.9681774	19.51456767
Nup205	15.78407246	15.95501414	15.50407411	16.01166405	13.77375737	13.97028568	14.08796001	14.19236988	12.06656014	8.029232003	11.49350524	13.12510669	12.81482276	11.90067816	11.19463375	11.59795942
Osbpl8	16.55794229	16.08769073	16.36620267	16.8608445	15.4026124	13.71155943	14.71069883	16.12205954	16.53026916	15.02349448	16.56004916	15.44969678	15.59508261	14.17959813	15.00465939	15.40134621
	18.00623841	17.82848363	17.62749114	18.5173772	17.68023589	17.69812133	17.79214209	18.48816965	17.93773013	18.14449893	16.71585477	15.26110324	16.44028523	16.8793918	17.05801287	17.4723894
	18.89649206	18.06744486	18.76794518	19.02122942	19.44810824	18.71179467	18.56234678	19.62736645	18.9199806	17.73931915	17.84199424	17.1786454	17.56978145	17.2249626	17.23322645	18.30870343
Gimap4	21.37283956	20.76466105	20.67003379	20.84007408	20.28455303	19.78633026	19.81882867	20.32476508	20.97791993	20.17973904	20.10993265	18.87090048	20.05099115	19.83953598	19.69708634	20.43817051
Hnrnpdl	18.41303285	18.11421002	17.64434921	17.72380757	18.67810493	17.96222953	17.91403469	18.56814911	17.31601631	16.65200465	16.37768502	14.99506047	15.82306864	15.88517204	15.9534917	17.03402515
Mbd3	18.06770745	17.2861787	17.49357404	17.69852833	18.1716264	17.447503	17.20581234	18.98340003	17.70623968	17.28996483	17.75166173	15.53451567	16.90465814	16.20813908	17.4743714	18.09738406
Fzr1	15.42616646	15.3809683	15.353457	14.70746699	14.54399845	13.30335267	14.29454896	12.94001989	15.13398504	14.10246786	14.45744501	13.7522761	14.27350423	14.15600405	14.15109584	13.71896091
Ncln	16.99335859	16.82152488	16.35877137	16.86060205	17.33402881	16.483863	16.48324896	17.68298087	17.23247714	15.36358725	16.60708464	15.09893677	16.57016701	15.28413728	16.46504022	16.82463561
Ndufv1	18.92607589	18.40665345	18.13626021	18.55768058	17.58042052	17.35956084	16.98013958	16.8854819	18.35229349	17.26691462	18.11482004	17.40499184	17.85032116	17.02842411	17.61050583	18.14961813
Carm1	17.13701113	15.63464091	16.35986964	17.13921158	16.62870184	16.05008246	15.81187638	16.9881521	16.61870094	15.41593978	15.05091146	13.46824219	15.86517746	15.51073327	15.90282259	16.20714781
Ing3	17.97045421	17.25340433	17.02658828	17.36879631	17.66747195	17.31884287	16.8534314	17.57148602	17.3053671	14.691689	14.44022033	14.86954565	16.19692865	16.21706785	16.36859172	17.42873637
Leng8	16.31350308	16.25955938	16.25819795	16.47286533	16.67838007	16.50387231	16.05263173	17.06191961	14.99284985	15.46856041	14.39734039	14.25657728	14.7342333	13.91578603	14.53308634	14.92049243
Sec11a	19.34353708	18.89012175	18.6925474	19.43181995	17.9688805	17.50004825	17.80019213	18.31158868	19.78403091	19.33413796	19.3638011	18.22689193	19.27421433	19.3154636	19.43869847	19.7402584
Hnrnph3	18.22340784	18.63016045	18.72117264	18.97871604	19.907008	19.74670129	19.85352278	20.36474169	17.34012827	17.58988518	17.45056691	15.65840676	16.5066485	17.27038659	17.43924652	17.56859448
Ylpm1	14.70314657	13.91774501	13.9931153	14.22603581	13.31727128	13.21319537	12.40867471	13.37653241	13.77344832	14.65854623	14.0535017	13.45686774	12.75304957	12.90812988	13.15011219	12.80140524
Pmvk	17.27366813	16.72174005	17.01846101	17.28446266	13.48469704	12.90912429	13.80261733	13.5946745	15.86103843	15.48614367	15.09230292	14.53375557	14.18510772	14.24881706	14.67727919	14.87031655
Tceanc2	16.53090922	15.75478314	14.33224639	16.19177252	15.36796071	15.51141294	15.63840763	15.8569361	16.13997096	15.85948626	15.72448721	14.90881478	15.01972102	14.80155681	14.96988113	16.02208601
Llph	21.66838989	21.1236996	21.40618632	21.23829744	21.59977848	21.22004526	20.91217887	21.88289525	19.35218571	19.29230366	18.15664603	16.06640458	18.85553159	19.27719203	19.06589467	18.89258432
Cdh2	18.07582382	17.01312636	16.99158828	17.33158179	17.4401392	17.27666968	17.45338318	17.5462313	16.50604409	15.7934001	15.44995465	14.43527959	16.08194107	16.210405	16.16107282	16.87267488
Glyr1	18.44240899	18.31747444	18.10972865	18.4061967	18.08638506	17.5110577	17.79258697	18.76830065	17.48918942	16.94775107	17.12434348	15.33859712	15.61243659	15.70824868	15.96814927	16.50429141
Terf2	14.83199992	14.95360537	14.79319686	14.28598011	15.81333028	15.8957646	16.0978881	16.77841086	13.58789469	13.92016674	12.62008233	11.66378045	12.47017586	12.85329006	13.62536639	14.42790206
Sf1	22.27474895	21.8448314	21.80392456	22.60326955	22.1417392	21.73144334	21.72092223	22.58290734	21.06638093	21.07867986	20.46931191	19.51252444	20.28477892	20.19508379	20.20991023	20.57302211
Ccdc6	15.52970506	14.54894229	14.87675674	16.04897637	14.79212938	15.39737382	15.63080747	11.20554891	14.20556418	13.7903485	16.42295172	10.71656227	13.75028827	13.46722343	13.97091475	11.32665419
Cops6	18.82435592	18.35104274	18.73783488	19.33243435	17.07001609	16.48036422	16.85160266	18.43457122	18.12333333	17.86665109	17.10482395	16.61970416	17.74116411	17.34498934	16.36117275	18.44414945
Trim59	16.80649928	15.1956029	16.48611224	16.0344551	16.49103885	15.59697589	15.79639456	16.90124403	16.72893024	14.64453229	15.40759972	15.57184151	16.02952449	14.69778207	15.3940607	16.26361765
Ddx23	16.67961754	15.80405537	15.96531082	17.18155994	16.597005	16.23152121	16.09500547	16.79106111	16.48250862	16.32275558	16.05629901	14.5383102	15.78496706	16.18220035	16.36444248	16.65662038
Arid5a	17.23378817	16.47699929	16.46894217	17.7240075	16.93744279	16.77532735	17.02355945	17.43567026	17.16584915	16.34710227	16.48625368	15.69471155	16.15858997	15.878506	16.0256803	16.78762203
Samsn1	15.55422909	15.6534609	15.39013536	15.38613194	17.11207292	17.04803979	16.95082925	17.07691995	13.97190275	12.66504717	13.47129417	12.20371505	12.25782978	12.9923365	13.63231366	13.44320258
Tpd52	19.28838848	18.62902215	18.65144416	18.48934624	18.43277839	17.9424916	18.34069335	19.28254098	18.30345078	16.60490066	17.23135245	15.11890053	16.12373748	17.33978043	16.57645482	18.16186997
Thoc6	17.11746048	16.21583631	16.81328017	16.75211927	16.01600299	15.54342459	15.90246933	15.84333224	15.27714208	14.78871833	14.667167	13.91821105	14.30983158	13.92638866	15.1427054	15.07973477
Pbrm1	16.42262328	15.87137587	15.99896498	15.54112687	16.11703428	15.99925134	15.78460929	16.9322609	13.99346916	13.1545808	13.52147776	13.2152448	13.09572667	13.48972255	12.38694025	13.72760143
Tnip1	16.5281641	16.18603684	16.13004764	16.91800135	16.53724874	16.55702985	16.43984711	16.18454608	16.05786484	14.47876962	15.96158535	14.80579424	16.37519219	14.50618359	16.54868647	17.55943684
Tnfaip8	18.33153805	17.1944106	17.13570929	16.8777155	17.68421441	16.789661	16.61021744	17.68947936	15.19863688	16.40414368	15.75522664	14.4519194	15.4123052	14.89623779	15.03458406	16.40763291
Trim12c;Trim5	16.66275181	16.7004939	16.80448399	16.72600523	17.66240413	17.07556271	17.06033707	18.1679571	16.30647116	15.47560678	15.41290058	15.06545821	15.39208259	13.67959006	13.17450442	15.37754947
Akr1b10	14.08787716	14.60275685	14.67744438	14.27597896	13.01522338	12.83975493	13.10653023	12.95824457	13.92128309	14.13859179	13.62342429	13.11476718	13.13542072	12.71825458	13.04587908	13.09801563
Napg	17.5332841	17.30492167	16.53453087	16.91345044	17.42652685	17.6314755	17.20112841	17.8505043	15.81498294	15.66827561	14.68546059	13.66233459	15.99172112	15.49529293	16.74478129	16.55904841
Zc3hav1	19.89681723	19.26549601	19.23015651	20.15844697	19.0746746	18.88019932	19.12701696	19.8329549	17.99634108	17.53160991	17.30135329	16.65116384	17.24172252	17.04270674	17.30411955	17.46475313
Vps29	18.11064643	16.66968786	17.07712865	18.18911029	14.58871464	15.92981318	16.38761349	15.73489481	16.47202442	16.9068906	16.44320258	15.31054178	16.16221429	16.04893382	15.74096655	16.97320407
Ptpn2	18.23083668	17.09362388	17.60385812	17.93404787	17.01900425	16.78097542	16.69913863	17.41418972	16.67741685	16.05025255	14.97575842	13.95092035	13.76435329	15.11812998	14.91545928	15.57553925
Ttc33	15.95117086	15.77704979	15.43680912	15.91755856	15.66052521	15.29874279	14.31974267	16.58440471	16.79538018	15.37978447	16.34578639	15.11133947	15.44485313	14.60235091	15.18564978	16.01092142
C330027C09Rik;Kiaa1524	15.92051569	15.57488913	16.22975764	15.88926628	15.04088901	13.18591299	14.78836149	15.36584397	13.36632221	12.38925489	12.97545393	12.38890524	12.66906221	7.651123465	12.0564345	12.65579902
Mrpl40	18.35548015	18.43330832	18.453142	17.77552026	17.82742955	17.52795037	17.32491887	17.2848241	17.6854469	17.37754947	17.03036539	15.95399178	17.10605169	17.57784184	18.30857012	18.28202055
Bre	17.68462536	16.76305672	17.45121111	18.00722441	16.20892018	15.36925653	15.33559971	16.03038695	16.95821284	15.0609914	16.53279726	15.5289119	15.51650029	14.87099075	15.46620395	14.94918837
Gls	19.22208734	18.2664114	18.964008	19.40553207	17.86586615	17.38068089	17.42808205	18.92584416	17.14090963	15.79695216	16.45290078	15.43554005	16.86556413	15.20930105	15.94884629	16.4047258
Cuta	19.26878869	19.1741162	18.93956774	19.59030561	18.94789372	18.47139738	17.85890376	19.24169925	18.80910867	17.9888178	17.84254678	16.45667526	17.43859695	17.61007322	17.8962851	18.30656906
Bud31	18.65616646	18.0628683	18.59619704	18.82298776	17.67686615	16.89107167	16.98859594	18.65340492	18.97438098	17.84051978	19.01522447	17.65662038	17.04195854	15.88266693	16.52186111	17.41946647
Mff	17.47824823	16.70103566	17.93945295	18.4044514	17.72060499	16.83269226	15.13165604	18.77998219	19.58019967	18.75254399	18.81196416	17.26526708	18.58317828	17.98842951	18.89814669	19.46740256
Wtap	18.27462385	17.96646039	17.84848846	18.51186845	17.45739691	17.40715156	17.60537823	18.4847521	18.05632019	17.79207853	17.71108885	15.70816783	16.74910997	16.23903906	17.0919725	17.9146771
Wdr26	16.80372753	15.98857375	16.17632901	16.25201859	16.26139712	15.1027549	15.02483666	15.78925343	15.46569394	13.71456751	15.0046155	14.38127256	13.35892587	12.71699089	12.95164899	14.91816445
Ppp3cb	16.77982193	17.08555545	16.68112858	17.37015951	15.04418064	15.59837242	14.79253613	16.72613831	17.08607401	15.5533593	15.12871935	15.4918531	15.65835097	15.71236578	15.89213959	14.86916004
Msto1	15.0413597	14.93608578	14.80024269	15.3002453	14.51994333	13.31146452	14.48375281	13.68343329	12.43494092	14.61269575	14.02245451	14.13562913	14.39332342	13.1401907	13.5844928	14.99130039
Dnm1l	18.00190294	17.58930003	17.49396487	17.67252203	17.50175945	16.96826179	17.1298867	17.89876669	17.48321747	16.58123001	17.0060192	16.37374879	16.33802252	15.15628063	15.99724565	16.5257349
Abr	15.04011845	15.74842874	15.15165083	15.68055183	14.32579733	13.53661149	13.79146817	13.73301532	15.66277962	14.91788484	14.71301054	14.23833009	13.68923363	12.73322722	11.30183911	12.85044081
Arhgef1	20.36516903	19.91616521	19.77035095	20.12552951	19.30081727	18.91479387	18.9519961	19.82449577	20.18362084	19.25259614	19.59235118	18.77895621	19.04235941	18.34269106	19.0581186	19.7863143
Eif2d	15.62838858	14.27597896	14.38929523	15.81933089	16.40199611	16.14479763	14.95837146	16.37483572	14.6183855	13.19327894	13.83782501	13.35851385	13.93571756	13.66799854	14.02496648	15.56929195
Cul5	16.79042487	16.27412331	16.29854592	15.89339634	15.19744709	14.50475693	14.49816359	15.37707493	16.22532043	14.77179894	15.47307151	14.25598749	15.50280073	14.41811614	15.777769	15.86256472
Gcn1l1	16.71424552	16.1701011	16.06149777	16.44797107	15.78118039	15.00422047	14.9926286	15.91620604	15.39650444	13.68167766	14.98170106	15.22716465	15.22249305	14.55758336	14.50339098	14.73296234
Satb1	18.59681579	18.21451834	18.4886404	18.85981381	16.81403164	16.36505794	16.66941106	17.16545663	18.86728477	18.9649669	17.51013056	17.39799209	17.17961757	17.36572438	16.95673915	18.15402694
Inpp4b	16.82488418	16.4223769	16.19648687	16.8748373	16.73661333	15.83634628	16.23030195	17.13811178	16.69411299	15.39613647	16.22088841	15.35383602	15.07790055	14.23272071	13.91643932	14.71676588
Aim1	19.66348166	19.19125685	19.29398796	19.5450625	17.74838942	17.04131692	16.90018284	17.58218609	17.47935398	16.98859594	16.50994507	14.96307669	16.33582648	15.76699469	15.80269306	16.15012409
Mki67	20.1967654	19.4032867	19.22081285	20.08420631	19.14899784	19.03762202	19.08692923	19.67879268	19.11288743	18.85823603	17.83127013	17.02030721	17.77892414	18.26201224	18.20179848	18.36815686
Chtop	20.91575686	20.43562957	20.26922258	21.48438827	21.20645638	20.99500248	21.23707222	21.64438442	19.91048171	19.70030763	18.70752091	17.60240891	19.25980762	19.38021584	19.04907745	19.48103075
Ncapg	17.64413794	17.40963954	17.31698856	17.3419531	15.84903852	15.73737939	15.87421293	16.76862373	16.98303812	15.27426894	15.74115094	15.16345313	16.21648063	15.52261218	13.4311058	16.05086896
Zc3h7a	17.63997655	17.62991153	17.60863023	17.90265775	16.48956576	16.00766242	16.06044263	17.23481743	17.4687354	16.74149332	13.68999797	15.82274508	16.20930105	13.13437819	16.36040132	13.70595631
Samd9l	16.26546854	15.94672355	15.65843465	15.90107901	14.98464097	15.2070906	15.31341451	15.34706766	15.00943501	15.47867484	14.06196179	12.93431746	14.68644581	14.66738879	14.78932986	15.043839
Slc4a1ap	15.21924416	13.92035286	13.00047542	14.70173964	14.84043373	13.8721939	14.62222345	14.46448194	14.92740761	14.93299901	14.17211493	13.18653213	13.87094261	13.86011703	14.52692709	15.0317012
Vav1	17.40598904	17.01824365	16.89569361	18.31756277	15.69198882	14.64289783	15.16077747	16.34957496	16.70117107	15.96196963	16.96769909	16.34814028	16.57246339	15.31181926	15.90496384	16.3047791
Diap1;Diaph1	16.94123105	16.44488547	17.27939294	17.26792052	17.24701887	16.73700962	16.78927891	17.88010961	17.03960452	15.50723717	16.54224596	16.4751476	15.4299951	14.5167465	14.68222652	16.15107602
Hdac7	16.32827171	16.75929006	15.84791374	16.42610092	16.75720768	15.99260647	15.6433489	16.9685993	16.85975315	16.15485766	16.829475	15.30192482	16.14933035	15.30438698	16.79880085	16.94466631
Txndc5	18.95705101	18.52409019	18.57466743	18.87870355	19.02558839	18.42537984	18.19921223	19.19318363	18.02783042	17.88381266	16.94397991	15.77769196	17.16722211	17.18223915	17.39632047	17.81503299
Cul4b	17.00283699	16.23225227	16.33504136	16.44193912	15.02799236	14.25716682	14.02401418	15.38079924	16.71558669	15.39265283	15.65304098	14.88907611	15.08717275	14.40686932	14.93879852	15.60113239
Parvg	18.2812056	16.24920606	16.71558669	16.2474269	17.61165883	16.54745188	16.39942814	17.52749228	17.34377561	16.92497483	17.1077892	16.23024565	16.40821363	16.48394171	16.72480692	16.80738008
Acot7	20.93732784	20.58627906	20.82865407	21.24585905	20.7455857	20.24074476	19.99838108	21.31434648	19.02225943	18.18102605	17.96138186	18.01307182	18.23766745	18.04926361	17.57296662	18.66740265
Atl3	17.7793731	17.03230407	16.8317031	17.57267062	16.80334915	16.82835966	16.24890969	17.05016751	17.93962512	17.57370635	17.40116285	15.56780757	17.47935398	16.5401129	17.90218666	18.05610846
Psap	19.2613007	18.76331612	18.84316045	19.54030213	19.34182283	18.84346719	18.99036992	19.32073886	18.09357231	17.41773716	17.7162568	16.39342398	16.80473605	17.0226929	16.85062638	17.50393441
Rbms1	18.74050547	18.06744486	18.01628598	18.4581182	18.66601591	17.68934285	18.05610846	19.17574933	17.21967903	16.96059026	15.86766485	13.93682194	15.69539143	15.5471054	16.26857855	16.90312868
1110037F02Rik;Kiaa1429	14.5166234	13.4767462	14.01367161	13.98210231	11.83031713	12.22194956	13.52637697	13.45519877	13.49385545	13.32685077	12.08234866	10.68964861	12.15171424	12.23762825	11.52331691	13.28546002
Ankhd1	14.49310489	14.11268385	14.89372813	15.34377561	15.38976576	14.76890797	14.9685768	15.43064856	13.63060842	13.42180186	13.6295843	13.75843144	13.57116009	13.34679072	13.94827597	14.56979629
Irf2bp2	15.846029	14.72499339	15.1144744	16.5412479	16.86713392	16.62442423	16.71598879	17.80536602	16.93341404	16.70819478	15.51101135	14.60837034	15.64653058	14.73470962	15.48236681	15.98619759
Sec23a	17.15442258	16.47707837	16.65662038	17.25358899	16.33313788	15.8300695	15.87512538	16.5778271	15.69930133	15.22678847	13.49847527	11.91927304	12.43720589	13.22690886	13.8754614	13.4540422
Ptk2b	16.38715908	16.36242331	16.46381171	16.69384084	16.09261263	15.94123105	15.76481977	16.56455144	15.21070939	14.34367153	13.2384346	13.67959006	14.54912284	13.26524876	13.57222651	14.08090078
Gm10094;Sap18	20.21002918	19.73651424	19.75495925	19.77217279	19.86489948	19.40499184	19.3182471	20.1949636	20.6575278	19.14554412	19.72170668	18.80646781	19.32577537	18.82559858	19.43426578	19.81537704
Nup153	15.38734423	14.38889179	14.35748328	16.10449638	15.30705847	14.35734581	14.95605847	16.94008414	14.91522584	13.72898337	14.33224639	14.9875749	14.97499707	15.0290715	15.01711288	15.15089758
Slc7a1	18.41777836	17.60175628	18.16196836	18.06691956	18.02869389	17.30768111	17.16191917	18.81208954	20.33712533	19.31387061	19.30988042	18.3412582	18.9702295	18.65759758	18.803696	19.5953959
Cenpf	14.40254579	14.52674374	14.5839642	14.06111801	14.81328017	15.1135387	14.90058382	15.26546854	12.97260291	13.57589373	11.63648868	11.87870235	12.17882044	11.35837648	11.78904451	12.0787846
Mvp	17.51175265	17.12262581	16.88452829	15.95253651	15.86367813	15.45494183	15.3944292	16.48368984	16.41612127	14.46779657	14.3657073	14.48991066	15.00777191	13.94727165	14.15734694	14.71408449
Smek1	16.50118409	15.75538313	15.99114536	17.05875279	14.7934001	14.24079133	12.82640945	16.13979114	17.28084325	15.65063107	15.89905003	15.60527694	15.78634621	15.58117115	15.29336387	16.08381171
Csnk1a1	20.37358313	19.9507723	20.03268073	20.42920648	18.77230169	18.5228267	18.76959252	19.51431724	19.73058954	19.0124445	19.33884517	18.21318968	19.29358391	18.7730748	19.0719546	19.32450141
Ccdc71l	16.98025117	17.35758637	17.22533926	17.42824566	16.26566998	15.79910451	15.98303812	17.36187526	17.29212388	17.26205813	17.05377743	14.65077129	15.90644438	16.34722341	16.89130905	17.09661222
Dctn1	15.83155467	15.83395246	15.73732657	16.13645048	15.36262878	15.5642686	14.74955522	16.23140871	15.66319672	15.03673169	14.90143261	14.58736734	15.3420052	13.79918042	15.43976597	15.20093691
Cep250	12.72651621	12.63160907	13.01009097	14.72786729	13.04625435	12.35939269	13.73237945	14.62616532	14.21318018	13.76673594	14.24280195	12.14586848	11.92299315	10.9230303	11.16911075	13.07455962
Ranbp9	17.74917546	17.42619922	17.47048412	17.17006197	17.49130509	17.35818758	17.22392628	17.96584064	15.59441209	15.90876788	14.70509236	14.49254172	14.70816783	14.11341661	15.47465658	14.91536591
Mef2d	14.49816359	14.21969794	14.05146387	15.4209142	14.56188457	15.01467435	14.89344375	15.57518467	15.04784815	15.17679648	14.58689841	14.59321603	15.7121508	15.70301134	15.88402739	16.39112609
Kif23	18.66930724	18.1611811	18.10046729	17.93329877	18.10026195	17.9562854	17.69900303	18.38258181	15.74380883	13.93856883	14.77833385	14.83669145	13.77561028	14.19406427	13.53186878	14.21984916
Ythdc1	11.68286294	10.45768868	11.28546002	15.87912851	14.54803919	12.22884875	12.92132028	15.02600464	15.46961002	11.37008798	14.73523868	14.09852562	14.01550217	14.42127591	14.02928723	12.11263498
Zzef1	13.6217085	13.62136509	13.32347703	14.01802627	14.05086896	13.03299274	13.19852178	12.70985925	12.73434975	12.61574457	12.72664392	12.30907839	12.14424398	11.74361426	12.09358262	13.06719905
Ahnak	19.22373778	18.66062966	18.67521279	19.27382746	18.68435141	18.26430514	18.25137145	19.21702997	18.20203771	18.22477423	16.85635257	15.35093918	16.75733792	16.4095401	16.59104016	16.98326085
Lck	20.16962167	19.67031047	19.90672915	20.19050954	18.52550552	17.93755773	18.27284845	19.25736943	20.79843699	19.85812977	20.34711092	19.27195993	19.67719315	18.89947494	19.73563865	20.36420734
Srsf11	18.0684949	17.68572064	17.48006438	18.16432755	18.53073399	17.95219522	17.64449005	19.21655642	17.74537233	17.53958293	17.75518751	16.14021068	16.95048755	16.93456626	16.89166506	17.77982193
Clasp1	13.74230944	13.12928302	13.01957335	14.01880871	13.35727707	12.24763088	13.09366515	13.88864813	15.63220004	12.7082864	14.33887563	13.45378506	13.57139714	13.05619739	13.39647099	14.0304085
Plod2	16.25386595	15.77712686	15.8291281	15.73248545	15.52930853	14.05553665	14.57305541	14.54514548	16.54973955	16.31606936	16.54000692	14.2572405	16.20703339	16.44698634	15.730762	16.39824267
P4ha1	16.20357742	15.9718354	15.19202305	16.34537059	15.9962528	15.28605233	15.31281207	15.47373745	14.9286109	14.58237724	11.83360169	12.73100075	14.60182881	15.18119109	14.8551118	15.44135561
Med15	18.17211493	17.50796493	17.30963622	17.99324801	18.25488099	17.79499961	18.02144633	18.59470366	17.3961532	17.1917147	16.51731568	16.06288938	16.20644207	16.19765825	16.46789207	16.76952795
Numa1	16.80095044	16.18959294	15.82272019	17.02063276	16.65368481	16.75590467	16.85148066	17.27794117	16.1573272	15.95258201	14.98312722	14.94631234	15.52092555	15.76712404	15.53445488	15.5276908
Foxn2	17.99186503	18.04302728	17.55517327	18.49333948	16.55725427	16.50461729	16.714648	17.28364908	17.37449615	16.51088777	15.72600523	14.42410066	16.41903845	15.67366794	16.11727784	16.04443681
Tpm3	20.84230123	19.85870651	19.75535053	20.76652244	19.60481743	19.42969687	19.60570376	19.94377965	20.9447092	20.90198051	19.85878238	18.31946044	20.3727333	20.25833599	20.21359315	21.09500289
Ankrd17	16.10412777	15.12444446	15.44028523	15.57459353	15.70503834	15.25970649	15.48142105	16.373273	13.64148732	13.16454558	13.39941145	12.812077	13.02809599	13.16871912	12.40359793	13.94113933
Rab11fip1	13.46964182	10.84454886	13.70444405	14.67501977	12.94095588	12.35176744	13.47712581	12.93974448	13.0145436	13.48394171	12.36405256	11.56776598	11.91934753	13.16286334	12.55276515	12.93372753
Ttn	10.81738343	10.35005518	9.670620845	11.70061311	9.919235786	9.405545702	8.948162787	9.928696018	9.473279574	9.074623173	9.036585752	7.57750436	8.911481873	7.554972496	8.207160779	9.106039419
Dennd4a	15.0664256	14.48626939	14.70849119	14.78320289	15.07485226	14.28532997	14.50835189	15.54475318	14.15963486	11.94960788	12.5752556	13.7162836	12.41637532	11.24703742	12.65107412	12.62440709
Ablim1	18.05653188	18.16221429	17.81497042	18.30345078	19.23097736	18.74868424	18.68787456	19.70537927	17.31875462	17.42881814	16.1505208	14.8646698	16.9683743	16.57819576	17.70933964	17.93468143
39326	21.48929724	20.92179736	21.19802531	21.63927004	21.29176426	20.95638467	20.82220981	21.84460157	21.12540338	20.1932799	20.50755852	19.44210521	20.28658483	19.70945745	20.19568459	20.84329849
Usp19	14.65653659	14.5228267	14.79593818	15.34176203	14.40740055	13.70983771	14.63554809	14.70811393	14.71440652	13.11084214	14.15632013	14.49147735	13.6332223	13.06933228	12.88340699	11.52698821
Btaf1	13.75947212	13.57056729	11.00260408	14.86103843	14.20693803	12.77571315	12.87173201	14.87478928	13.5559072	11.72940832	12.25555974	13.30335267	12.70498432	11.7054596	11.81305966	12.84946375
Golgb1	13.27808642	12.38159702	11.19746245	13.32220984	12.56391124	12.92035286	12.74655631	13.22409214	12.44555808	11.59865737	11.32237887	10.60529431	12.03242461	11.75530489	11.52689043	11.95168541
Cad	18.08394671	17.5641346	17.55921276	18.17382351	17.2249626	16.77223724	17.07420419	17.61848588	16.85756799	15.59819793	16.31229802	17.06644662	16.56850542	15.98599754	16.06075925	16.565712
Arhgap17	15.98826307	15.38326553	15.78772405	15.32727194	15.43775207	14.9727106	15.09745607	15.93196093	14.76963126	14.28634117	13.96379921	13.15402694	13.666224	13.60188683	13.42600261	13.72908962
Arid1a	17.49537101	16.96961136	17.02756048	18.11253114	17.46602865	17.44200394	17.48211467	18.07504036	15.9377646	16.05651071	15.42593707	14.95905105	15.18437174	15.38643511	15.3885555	15.81878187
Zfp384	15.9048933	16.1474037	16.28803695	15.69471155	16.5814507	15.50401202	16.27253867	17.15412586	16.30952964	14.68841424	15.14162821	13.59584022	14.01811322	13.85545251	15.35868554	14.50574954
Fmr1	16.34471201	15.55955634	15.72149976	15.99757645	15.43970105	14.12791374	14.43215038	15.75936809	16.09673574	15.26029476	15.34030217	14.27765064	14.5553081	14.18889787	14.74709154	14.96803674
Katna1	16.22770994	16.67162399	16.6414591	16.66275181	17.0337026	16.83565569	16.59452872	17.77371874	15.98890654	14.72334097	14.86336356	13.63787013	15.00667672	14.05782254	14.29260922	16.13719129
Hjurp	18.50315801	18.47306358	18.15011418	18.51437504	18.38097675	18.83716593	18.70144184	19.02804634	16.88273856	16.6291289	15.41184196	14.76456063	15.76269347	16.03619508	16.13584954	16.36618559
Ipo9	16.14424	15.26469915	14.88703017	15.42973364	12.62561753	12.38067751	13.07263508	10.16754359	16.67741685	13.78012962	16.38513777	14.4105176	14.86045656	14.41936771	12.25803597	14.81648371
Cit	15.74478129	15.15849135	14.38929523	16.08214904	15.26528539	15.08327155	15.21757911	15.83123301	13.76279726	13.05804247	10.62707784	11.76578335	12.38456792	12.43946731	10.96823478	10.16591194
Pik3c3	15.58311216	16.08033871	15.40945723	15.85550118	15.18623033	14.98401785	15.37408855	15.46080782	14.36386098	13.35342254	11.74622038	9.979425195	10.55430105	12.49365534	13.58836329	9.656514247
Nsl1	18.59317225	18.01851534	17.96814927	18.05817146	18.54660813	18.37011693	18.20862493	18.76784822	17.61511233	17.44022033	16.89462832	16.03615214	16.50822808	15.91513245	16.70954158	17.34064989
Gatad2a	18.78401493	18.45229755	18.38906831	19.27744179	18.83003235	18.58875123	18.65109375	19.58049413	19.50626109	19.11880423	18.986042	18.04990171	18.61561527	18.47139738	18.58273739	18.94951897
Arhgap30	16.05877393	14.86983479	15.94256032	16.73171678	15.45066356	14.52196843	14.88921874	15.67394392	17.6748681	16.28278076	16.87963111	15.45146871	16.21886591	14.74829769	16.19523762	17.20581234
Nop2	17.55434902	16.86350875	16.99048072	17.20504865	17.61360244	16.89734916	17.12131091	17.85074845	17.83799743	17.67369554	16.90876788	16.62770486	17.53700601	17.23078978	17.64667121	17.5263464
Itgal	18.04147735	17.50385679	18.06265753	18.55382426	18.1819481	17.36127558	17.67858639	18.34706766	19.07754594	18.63268287	18.73525852	17.87008773	17.83928992	17.1744576	17.79188782	18.59236944
Trim33	15.30324563	14.09110476	14.50599758	15.36461347	13.35328469	14.46735081	14.68567959	14.65776504	15.32125872	13.69032542	14.41137858	13.85972889	13.66511381	12.61482485	13.03931321	13.42888355
Syne2	12.73165845	12.28650001	11.92001783	10.97505979	11.80803907	11.67498668	11.27152139	12.34329677	11.6776756	10.51599544	10.66844183	10.23589456	11.41023933	11.33589275	11.48939642	14.989084
Golga3	12.61797246	12.28427467	11.88881934	13.83279114	12.97745882	14.04465026	13.71231204	16.01155487	13.55758336	12.46421388	12.82033854	11.93243623	13.25899289	11.83261315	14.13442632	13.26684509
Pds5a	17.27412331	16.80423188	17.01519724	18.00722441	16.88297732	16.18729407	16.34575174	17.48895415	16.87159245	15.33657629	15.77584173	15.57098227	15.77200522	15.29834902	15.08397787	15.78938081
Pdpk1	16.75420899	16.65731845	16.65382473	16.95003183	16.52535257	14.72083208	15.24573838	16.85489273	15.87298743	14.6404709	15.96494999	14.82162452	15.52536787	14.38660351	14.48903258	15.47433971
Rps6ka1	18.07048786	17.55202361	17.52320969	18.30273708	17.0757716	17.17318913	17.04078201	17.64004718	17.92740761	17.0344551	17.36529721	16.03355205	16.89711277	16.09702392	16.52322501	17.2982237
Gm17669;Rpl29;Gm3550	19.89459872	20.13671081	18.54268428	21.70100181	20.43379732	19.81320187	20.19472319	19.31928402	19.02017154	19.12237304	18.95472454	19.37879862	19.71697683	19.07498811	18.73836279	19.31734195
Lime1	19.10456804	18.67703826	18.62135078	18.46291759	17.95860935	18.1566954	17.91520249	18.53164798	18.16722211	17.72520647	17.29553578	15.68326879	16.64891927	14.62308129	16.96013772	17.05949234
Ide	17.74386141	16.88273856	17.12201908	17.56814911	16.58607743	15.81333028	16.1357694	16.77455544	17.98992663	16.60090017	17.31406983	16.58582812	16.33140684	16.33837079	16.80964254	17.44329972
Gm9493;Rps7	22.9386564	22.2270859	22.53442923	22.7673512	22.82698753	21.99758885	21.66791367	22.75887951	21.98461038	20.61809151	21.4113165	20.41121304	21.22152104	20.93279434	20.75017375	21.71594691
Drap1	17.3257095	16.65815568	17.19161832	17.21693528	16.99975783	16.27064209	16.43783333	17.82214756	18.27844038	17.35026587	18.36088994	17.20952952	16.04793333	16.03346602	16.44472374	17.78257596
Osbpl9	15.43051789	15.29981617	15.39107573	15.17695227	14.12791374	13.31245757	13.09923273	13.8077574	15.2875681	14.57370635	14.66755511	13.92221272	13.81738343	13.57672053	13.42061819	15.15212637
Pim2	15.86520163	15.98210231	13.45981581	12.58369395	15.29106275	15.05069894	14.76513067	15.23593942	14.12791374	13.22629176	13.81598363	12.77264448	14.33615784	14.6067522	14.6209071	13.07618094
Kri1	14.61332905	14.33950209	13.69250653	15.2304333	13.91951513	14.02487994	14.47914869	14.4127683	14.67876517	14.58590145	14.17625108	13.50940389	13.45481335	11.6506479	12.33335105	12.788596
Arhgef6	18.64389141	18.08363514	18.04585563	18.28915435	17.50556348	17.57089336	17.10727839	17.9793582	15.77666435	15.77530163	15.50791849	15.33091688	15.43048522	13.83456981	15.23159621	14.76097978
Ppp1r35	18.31826917	17.817908	17.45129162	17.64406751	17.96533337	17.79842117	17.88393196	17.81859466	17.29059489	16.8819026	15.5662622	13.40527445	16.36161828	17.00974116	17.30509986	17.52940005
Kdm2a	17.00612881	17.03499235	17.05409552	17.79182424	16.61468109	16.40834633	16.56895067	17.09578847	16.45417075	15.6981349	15.47326181	15.54662321	15.88180703	16.04904021	15.69829771	16.16038357
Gm10260;Rps18	20.09956869	19.96634773	19.95148394	20.722007	20.90242222	20.46861609	20.41565513	20.64746194	21.75926567	20.99838108	21.73425811	20.61081219	21.64640753	20.75523642	21.45668529	22.43888117
Wiz	13.36686859	13.28785664	14.02704206	12.97540019	13.05236427	12.58646453	13.16248574	13.09186509	13.82336724	13.89992332	13.43201985	11.57709833	13.22172305	12.45848351	12.8402075	13.14955661
Mark2	15.91895638	13.99612036	15.78028344	16.61338661	15.31047078	14.03350904	15.13169622	15.45253083	14.4697054	14.13907165	13.90933059	11.42610748	12.89890365	13.57778285	14.03402515	14.26341593
Gpx4	19.78666527	19.17742927	19.65452415	19.94449474	19.85109935	19.80881024	19.84503056	20.39738635	18.10651182	17.10359517	16.58767498	14.41719324	16.95492329	16.57466743	17.02377601	17.14648912
Morc3	15.40504172	15.2802633	15.14891346	15.30784117	14.88798213	14.38862277	14.3659123	15.74241471	17.32623636	16.85574448	16.34687727	15.25712999	16.9252067	15.90180968	17.09000901	17.67307439
Mtx1	16.37688846	15.04661247	14.87963111	15.83328544	14.03204573	14.45410648	13.72834571	15.14823823	16.01484867	14.54562817	15.67424745	14.40447635	15.83447105	14.51637717	15.76258967	15.88261917
Pcmt1	19.78481374	19.46923241	19.88701529	20.18604168	19.91400549	19.59790706	19.28007296	20.61818115	17.52504664	16.76214842	15.87248251	14.37605754	16.42442876	17.05080521	15.91061931	17.34871087
Impdh1	18.96454394	18.87876341	19.5751662	18.85199908	18.78720751	17.91187178	17.9364079	19.32937153	16.83688866	17.33621015	17.3627315	16.12984646	15.42652685	15.88142469	15.78246078	16.68647317
Zc3h7b	12.12392739	12.6667344	13.71949578	13.65441227	14.74020239	12.2278265	13.42560931	15.29999499	14.21773056	11.48889454	14.83001996	13.75457438	13.37055119	12.03266566	12.81718354	13.78166707
Crebbp	14.73930596	13.97584797	13.60837034	14.76207054	14.85218811	14.05069894	14.56724311	16.17724433	12.54095137	13.24180444	12.4534507	11.82412342	11.45218975	11.2764734	12.00270955	12.41840607
Usp7	17.86671146	17.47642979	17.31167737	18.16486765	17.10543795	16.30760996	16.16526033	17.40806432	16.76875294	15.95537747	16.42079909	15.93691394	15.14605152	15.11695308	14.65553072	15.44070699
Pxn	17.05016751	15.80753102	15.92293277	15.99386715	15.31415836	15.45320632	15.84072876	17.11664855	14.79233277	15.67793982	15.26469915	14.64526438	14.07973477	14.57624813	14.20220037	14.92787053
Srp72	17.8765769	17.56264491	17.66191724	17.75198856	18.01045162	17.4480679	17.4886404	18.01121633	17.25736943	15.83829296	15.9667758	15.3344828	16.75251132	16.49646372	16.69343251	17.21977355
Kctd10	18.98484676	18.96623506	18.87348617	19.23881055	18.05430754	17.61223499	17.11624242	18.02847807	16.96025087	16.4616553	17.56926227	15.28305217	16.38621616	15.96670822	16.42047016	17.32333629
Prkcq	18.15274037	18.01954729	17.55652102	18.09372703	15.85087051	16.00888815	16.1267448	16.62185156	15.13121391	14.75159636	12.38332629	11.86704702	14.44830993	13.54460227	14.08356243	15.11492169
Glg1	17.06086478	16.20537327	16.49597991	16.37232095	16.24028824	15.78274232	16.20836774	16.7568169	15.72222052	14.93746578	15.4211115	14.65172443	15.48972255	14.82634986	15.46629955	15.88564871
Prrc2b	17.04825271	16.67148578	17.12918238	17.54916797	17.04249301	15.81042101	14.73089465	17.15254233	15.95137579	15.27819534	15.44449729	14.11569395	15.37558251	15.09893677	15.69816204	15.78611645
Pds5b	15.08700695	14.35679582	14.662724	15.61335783	13.57601187	13.67749943	14.32065954	15.80707815	15.28269028	14.31741261	12.38535014	13.71735512	14.41824794	13.79806672	14.00457162	13.85047988
Anxa6	23.86768822	23.41493293	23.37623564	23.75582727	22.79437699	22.3572427	22.37845997	23.3357905	22.06542797	21.80789887	21.10725284	20.1643521	21.53136242	21.56113502	21.64381216	21.96246961
Eml4	17.17045324	13.99081308	16.4893776	14.0516338	10.47360429	16.91391786	17.01922149	17.3610185	13.94187292	13.97235161	14.87565337	11.32254787	15.40104616	15.2137118	13.00501043	14.34450397
Ddx24	17.26251699	16.98025117	17.12938365	17.59280739	16.74910997	16.28556477	16.74661929	16.68920632	15.37870127	12.77099418	14.47148471	15.04110298	13.47269084	13.43162818	13.49535539	13.46096776
Sympk	16.7190679	16.37749863	16.74793071	16.64174132	15.55764319	14.66977089	14.58173019	15.42891626	16.62884421	14.73656048	15.52811831	14.98236975	14.56110891	14.77463265	14.61004437	15.59938986
Sf3a2	19.01140745	18.74063722	19.13234911	19.50463281	19.15504055	18.57304061	18.67879268	19.81028606	18.21451834	17.39590226	17.79487273	15.88080317	14.80115259	15.33084687	16.68250088	16.8821415
Hk1	20.28996483	19.68229512	19.6320438	19.94277793	19.12865391	18.53981008	18.70495732	19.28389772	19.37566311	18.32047445	17.96189052	17.51452914	18.94051434	18.47852475	18.82814268	19.06379004
Prc1	19.68664414	19.13433105	19.20115235	19.25393518	19.19048542	18.68301515	18.50622234	19.37771891	18.10180131	17.5306959	16.79487273	16.09056733	17.12464639	17.03477747	17.19825318	17.39347425
Baz1a	14.80307161	14.33413359	14.64357439	14.88698256	14.56843119	13.62468124	14.37964912	14.03943317	16.47126241	14.65234084	15.89666352	16.02660989	13.92768538	12.45645709	13.50667949	13.87929606
Prps1l3;Prps1	20.02998813	19.25845102	19.76432089	20.10852956	19.83307847	19.15573236	18.74606157	20.37411403	19.72805004	18.09310803	19.57083778	18.82099538	18.4608798	17.59426628	17.45499001	18.55382426
Gps1	17.93439348	17.74392714	17.63636972	18.7831837	17.62720612	16.77223724	17.22646864	18.06234133	16.2154382	16.28091573	16.12507035	15.22437858	16.05782254	15.58125944	16.46401919	16.74372996
Pfdn6	19.40432666	18.53901489	18.64993677	19.3368857	19.33599217	19.11817054	19.00508721	19.921594	20.00771717	19.35205636	19.41946647	18.24032551	18.99895947	18.96589699	19.55485487	19.97421291
Gigyf2	15.59717964	15.45298119	15.62173711	15.96731633	15.88722062	15.38485119	15.79842117	16.70184791	16.34490268	14.35974956	15.35000682	13.88864813	15.16800608	14.01820018	15.39700607	15.75882178
Ptprd	14.84798712	15.17086395	14.68167766	15.76973455	14.97244137	14.82605188	14.66300209	14.8891712	15.5535693	14.9243486	15.58889028	14.6044374	14.20701432	14.12992693	13.96461162	14.71220455
Rps28	23.89365482	22.7005574	22.85745409	21.32460029	23.69189598	23.4947267	23.50591232	23.94449474	21.31052403	21.62952027	20.58609577	19.4156345	21.23520321	21.96677017	22.54985422	22.80094649
Reep5	16.39188127	15.77977064	15.04486367	17.62278111	15.20415081	15.56932162	15.9189331	15.95805421	18.95656901	18.40249583	17.8247599	16.97017331	17.4680194	17.19460298	17.26728048	18.1396113
Sra1	17.43004412	17.67507492	17.52290331	18.21598794	17.4252159	17.21967903	17.05038011	13.69978932	12.01101755	15.59260303	14.37876899	11.30218194	15.14118912	15.76867541	15.93475053	15.77758923
Qrich1	16.93341404	16.84205565	17.36777306	17.88291764	17.40224599	17.33481447	16.80347529	18.04947634	17.80888878	17.11013662	17.04697476	15.43472595	15.99433134	15.18997895	16.4940274	16.79411121
Dnajc19	16.23354478	15.57391341	15.08630212	16.27953804	15.20384503	14.92916593	15.30752102	15.76714991	16.96803674	16.13237923	17.14170803	16.58916833	16.44771285	16.05625667	16.66483613	17.41055073
Ctsa	19.63969399	18.7842706	19.00985048	19.48999296	18.6612214	18.37975064	18.30625754	18.15738641	17.53221893	18.12328281	17.01127094	15.39991207	16.41879146	14.90223378	14.64024494	14.37782056
Parg	12.74798314	12.31012991	12.20902683	13.41376013	13.1112498	10.96715419	12.15601985	13.28569119	13.05973314	12.14720492	14.42305024	13.13999893	14.00623841	13.78320289	14.3706193	14.28250931
Naa15	18.71044997	18.56610608	18.47135768	19.05819789	18.06907209	17.68654156	17.83435994	18.23790081	18.61255898	17.89593023	17.9221314	17.60037755	18.02355945	17.69384084	17.54117226	17.96194703
Armc8	16.55404918	15.77120573	15.90093755	16.99788513	14.72163326	13.80584462	14.60008713	14.29985193	14.14354265	13.89007424	11.62985747	11.48894474	14.1343461	13.02091051	10.98106775	13.93147623
Rpf2	19.43556853	19.20110448	19.1604919	19.53967758	18.58959263	18.75352363	18.37805773	19.27800926	18.18253014	17.86858144	17.8821415	16.61050583	17.81440723	17.90301096	18.03692482	18.41365272
Ccdc9	14.79907921	13.6703243	13.33007655	14.9322609	13.57978733	14.76668418	15.1131724	14.98974928	15.77037999	15.44161497	14.65200465	12.99539619	14.65234084	14.25827158	15.0261776	16.12620031
Sec23ip	16.43859695	15.94845849	16.31406983	17.12161446	16.18518517	16.09677691	15.64551771	16.84217844	14.10336978	14.97727992	14.17695227	14.37917527	14.5183458	13.25925777	14.79446664	14.65082737
Supt16;Supt16h	18.79461893	18.05536718	18.08524422	18.23734069	17.61273894	17.27284845	17.44483696	17.7162568	18.39565128	17.4768253	17.42152247	16.711425	17.53882549	17.51983586	17.50657103	17.71176106
Atad2	15.95408269	15.31284751	16.17428204	16.43849949	16.11545012	15.18285986	15.4176218	16.77545596	15.11938698	12.9198689	15.04302728	14.02781963	13.76362735	12.82638959	13.46505617	14.10574485
Sec24c	17.74359848	17.4547491	17.19238915	18.32135562	16.63126233	16.54286562	16.41415668	17.03327243	16.99147756	15.92249149	15.8452205	16.25434587	16.46489668	15.725313	15.28749596	15.55845061
Heatr1	14.52808777	14.57417958	14.30812568	15.04610085	13.1539478	13.88579169	13.25897817	14.53970408	14.27873983	10.91587938	14.55128769	14.47933819	13.60153868	13.63469763	13.43045255	13.94553528
Nt5c2	15.52472535	14.966956	15.25281324	16.56388146	13.95337802	13.97736937	13.65743011	13.52429684	15.88312056	12.97139985	14.99112321	15.31734195	14.3246728	12.47909816	11.91546862	13.95664841
Gm10250;Atp5h	22.44498351	21.8931919	21.98262739	22.33581775	22.94827882	22.55919875	22.34074224	23.30215137	21.83911304	21.40015189	21.007375	19.82514824	20.88725335	20.60412969	20.95148394	21.82037999
Hmha1	19.4219744	18.80353835	18.80202404	19.20325718	18.28703596	17.79023394	17.83553234	18.84821336	19.04072851	17.89947494	18.07362905	17.27038659	17.47056356	16.87891305	17.2861787	17.91636934
Larp4	19.55224881	18.63647594	18.88010961	19.46720352	19.11664855	18.80866886	18.79984443	19.59008627	18.44289491	18.07064508	17.65151423	17.1686917	17.91514412	17.24905788	17.56926227	18.26723475
Ube4a	14.37211686	14.05375622	13.90294032	13.55842071	12.94190959	11.98363495	13.75018357	14.44572619	13.66977089	13.55949659	12.61153205	11.86120325	13.45417075	11.96441307	12.89585925	13.86118386
Pcf11	15.42475679	14.48463411	14.89916808	15.48551488	14.68721163	14.92193389	14.81977993	15.73296234	13.09538054	14.05883733	13.56652978	12.24641403	11.35446979	12.86984442	13.53089398	13.02847591
Ndufa11	18.9610992	18.50082632	17.67893019	18.32060666	17.03262693	16.75251132	16.61784049	18.00003302	17.32579733	16.28149541	16.36420307	15.7577546	16.30260323	15.80317254	16.54782839	16.36894973
Atp2b1	16.79029758	15.77753787	15.80254161	16.31070153	14.54484372	14.92731501	14.52472535	15.07380685	16.92763909	16.63551975	15.63532135	15.18611424	16.41676455	16.21424322	15.71636399	16.65662038
Osbpl5	16.97857641	16.38867321	16.47976448	16.86773723	16.41964752	16.4434778	16.43859695	16.92079479	16.75889984	16.50655553	15.48142105	13.99081308	16.00127623	16.05928108	15.9818794	16.54294117
Cyb5a	20.64904211	20.54660813	20.339302	20.85559242	19.89285109	19.44746265	19.83419017	19.94835012	19.26940523	19.55586602	18.54102097	17.36221782	19.24490731	19.4070478	19.47613309	20.28500479
Sf3b1	19.49152041	18.89320671	19.00492268	19.39761615	19.16695253	18.63296681	18.66809552	19.26714329	18.81640871	18.01307182	18.00316651	17.74956831	17.98420704	17.88315636	18.11431171	18.24868737
Trip12	16.96172099	16.30867677	16.82413834	17.22562169	16.10668561	15.63580313	15.7862441	16.50971316	17.00952248	15.98239203	16.45232169	15.60735921	15.74043959	14.74378254	15.50478796	16.11154325
Ikzf1	18.70930598	18.12090609	18.37576915	19.57089336	18.2988949	18.11705457	18.49673677	19.1075849	17.78570788	16.97309193	17.6007405	17.11989353	16.77017348	15.82189852	16.18101634	17.11999482
Notch2	12.90139489	12.24825374	12.71403081	13.20875256	14.55314928	14.35906318	14.22256852	13.86553997	12.33214847	11.78912605	11.3254179	9.987264012	11.38419015	11.17878932	11.41690306	11.81458247
Pnkp	16.2777596	15.67681107	14.68939745	13.31783654	14.85082169	13.93553341	14.31018673	15.41174268	14.75154406	15.60816817	15.37429236	13.46429047	12.42992974	11.47035383	12.19549525	12.77937054
Pcx;Pc	18.10835089	17.5025366	17.4103851	17.95554775	16.68688347	16.01500118	15.7476423	16.89994691	16.96183401	16.04654853	17.11583617	16.7004939	16.79981282	16.43983088	16.96194703	17.26325086
Ppp6r3	17.1445985	16.72494012	16.69329637	16.87291531	16.52547493	16.59547604	16.6194176	17.20476217	15.85664437	15.52591838	15.46291759	14.24577551	15.30855235	15.19625632	14.95564991	15.86524997
Ubxn7	16.26548686	16.09442825	14.56694593	17.10942259	16.72720254	16.15268096	16.4980389	16.87615719	15.35617683	14.84798712	14.98450747	13.56104923	13.43358544	14.19028768	14.42068398	15.43635369
Phf14	13.30378075	13.55038607	13.58883173	14.02825143	13.31896641	13.71478213	13.1274624	14.30841014	14.32263236	13.78708632	14.10222179	13.71188203	13.4528847	14.01410767	14.04285634	13.96812676
Hnrnpl	22.37488347	21.42424217	21.53810555	21.91670464	21.27696494	20.76028138	20.73065588	21.95205299	20.33254361	19.49427747	19.71998701	18.97471706	18.78033471	18.10507982	18.04190508	18.79439683
Ptbp3	19.06302635	18.82597116	18.52764499	19.86187445	18.35220727	17.64061212	18.25483486	18.84873296	18.47631112	17.63289583	17.61604623	16.16020628	17.40490871	16.70940696	16.68879668	17.91461871
Cpsf6	19.83902844	18.74090069	18.67259108	18.88628602	19.32155381	18.48954225	18.44285443	20.19472319	20.4639354	19.59152965	19.83088343	18.39820091	19.12666415	18.48777724	19.02566949	19.6149686
Esd	19.9638105	19.34433926	19.63227461	20.03590523	19.50129296	18.62994709	19.0330035	19.86408335	19.32941533	18.44491782	18.09794981	17.41765476	18.15264135	17.9224218	17.23537854	18.65448919
Tcof1	14.40706856	12.88401784	13.33469229	14.85671731	13.71026834	14.63945377	14.84067959	14.70152307	16.49766475	16.924395	16.10504912	14.86940106	15.09366515	15.88412281	15.77483852	16.49008308
Sumo2	23.21896698	22.64365805	22.13282603	23.80725035	23.28362083	23.04550239	23.26140975	23.29656114	21.66318629	21.23157512	21.15003978	20.56941063	20.70277806	20.98057194	20.65026994	21.55786752
Srsf1	19.80232387	19.17328674	19.09794981	19.68874547	19.51668495	19.36741049	19.09818119	19.82328326	19.55513581	19.16457308	18.86785786	17.84426442	18.79026576	18.24386199	18.53271357	19.09704964
Son	18.3313631	17.623067	17.43965235	18.14195743	18.81318621	18.62852386	18.72763466	18.97712337	15.47487835	16.69886742	14.68266546	13.82267041	15.3878827	16.39176383	15.98719738	16.50231904
AK157302;Isca1	16.32307236	15.78253757	15.73346556	16.44465904	16.0653951	16.05999924	16.13631028	16.7808473	16.93502689	16.92601796	16.00834108	14.61442229	15.84306228	15.63293841	16.32899041	16.8783144
Rpl10;Rpl10l	22.70125569	22.16585528	22.00566292	22.79443649	22.40753541	21.99344843	21.74779962	22.41061801	20.53867395	20.63608645	20.35250903	19.43410286	20.81862586	20.19135325	20.64174132	20.40468007
Zfp62	14.09712682	14.00693964	13.40354468	14.67026897	14.03497087	14.15442258	14.14903258	14.43358544	11.81229766	12.41843243	11.16346099	11.01262454	11.66786552	12.05663772	11.23571509	11.3224352
Sel1l	15.85211494	15.67375074	15.59011917	15.59860504	15.80815977	15.71437969	15.79169708	15.44271676	16.95537747	15.63413037	15.88517204	14.77478706	15.33420344	12.28103168	15.09420142	15.08692405
Lypla1	19.34674312	18.90521658	18.97241893	20.1106974	19.81099204	19.45276005	19.56119097	20.16373811	19.18850675	17.58211257	18.32702627	17.27966499	18.01296274	17.29383084	17.98959407	18.60113965
Irgm1	16.91578603	17.04334775	16.82102654	18.25552655	17.40266236	17.39548393	18.03268073	18.74185536	18.54965684	17.45795794	16.82227206	16.86556413	15.53576138	16.63495282	14.65737428	15.70822173
Ints1	15.48532619	14.88321604	14.1959873	16.00197988	14.16961188	13.46900579	13.99223026	14.58155368	13.98744167	10.4857287	12.15567208	14.13330279	10.99350454	12.26810334	11.43494092	12.69100192
Myh14	17.09228227	16.18423612	16.85696041	17.29840272	16.14354265	16.11772426	16.47148471	16.66677878	15.67225958	15.89408354	12.0399129	14.22332299	16.20634668	15.91454864	15.99830394	16.66066448
Gbp6;Gbp10	16.68263803	15.80367708	16.26958329	16.94123105	17.97533301	17.51829969	17.97382066	19.84634738	19.3831094	18.83312481	16.5996659	18.12772234	18.32737721	16.75655632	15.043839	16.59694679
Gvin1	17.02128365	16.66816479	16.39176383	16.61626165	15.80858717	14.70238916	15.61915964	16.1707075	15.48151566	14.6688296	13.75863964	15.16655541	14.29763279	13.87843415	12.43501908	12.15971369
Hk2	20.19784539	19.82060593	19.6043107	19.7514656	19.60086752	19.44711956	19.40744205	19.48492907	17.80372753	17.65948031	16.94923398	16.18941921	17.61194694	17.92561239	18.20045804	18.44054478
Capn2	17.39213291	17.56063137	16.96803674	17.6515843	13.48104257	12.01056307	13.01040572	11.46255339	16.2436017	15.8928748	15.63580313	14.64475759	15.15176973	14.36557061	14.87435704	15.78621857
Sec22b	16.93663794	17.56420905	17.7230076	18.10497748	16.92995185	17.00382532	16.62741989	17.76506591	20.17169969	19.53235212	19.38169503	18.31941634	19.00954982	18.74652088	19.33980217	19.79058395
Emd	19.27785039	18.92035867	18.85388822	19.36241047	18.84839677	18.83052759	18.96879615	18.82168057	18.47314288	18.53560193	18.34329851	16.71397713	17.5993608	16.92798624	18.15728772	18.67224577
Gtpbp1	19.5842432	18.96882426	19.07211166	19.42277519	19.15553473	18.71273521	18.58739664	19.48394564	17.26306743	16.42411707	16.44935825	15.94418587	16.75707743	16.8591465	17.03230407	17.20800568
Alyref	22.94513802	22.31426349	22.29980611	22.90146502	22.67871962	22.27181748	22.27787309	23.13697672	22.50753432	21.78236799	21.7678159	21.152827	21.09834828	21.05026052	21.03717961	21.85460362
Stxbp1	17.06065372	17.23799415	17.04238613	16.51916015	16.83898229	16.78404689	17.09764125	17.85647416	14.53241681	14.68354295	14.09143539	12.31387503	14.54176213	14.95710204	14.44009052	14.7342333
Dld	18.74501117	18.16019643	18.5535993	18.92847789	17.94506656	17.53153376	17.28310644	18.58203905	18.85744649	17.77571315	18.34897015	16.45269169	18.43045255	18.09985117	18.57773123	18.75652375
Nfil3	15.30936977	14.64858228	16.03969019	15.56608378	15.93327571	15.18530133	15.30769889	16.73118642	15.98726401	15.79433971	15.77905243	15.17955926	14.86171698	14.44359111	15.02487994	15.34155357
Ube3a	16.24349013	14.89751461	16.12502998	16.7420199	14.61332905	15.51030058	15.28525771	16.19785019	16.1787232	14.15093723	15.89462832	15.70495732	15.21659431	13.90679667	14.79329848	16.0773999
Prdx4	20.66908228	19.85457319	19.82069941	20.72434065	19.89863386	19.36033272	19.30039278	20.47714163	20.16115649	19.54109662	19.40411873	18.77320361	18.75234798	18.67328147	19.1531611	20.10776366
Ikzf3	17.73720773	17.51082597	17.07848442	17.96977997	18.49142254	18.42881814	18.42693627	19.42363709	16.76991531	16.22817986	15.9048933	15.01450001	16.05720909	15.41900552	16.58289172	16.40638772
Aip	19.22293637	17.98787463	18.46734285	19.49108975	18.69676382	18.42004245	18.18882062	19.10827431	18.87468724	17.98920599	17.7054299	16.80926571	17.69920642	17.46841722	17.91345044	18.73131903
Degs1	19.35110746	19.13898669	19.24083791	19.50819712	18.3628599	17.19229281	17.39899414	18.19469915	20.48777724	20.0643428	19.73310803	15.89273253	19.83105359	19.1754326	19.91766636	20.22423254
Lfng	15.76386073	15.37853194	15.5935662	17.56614325	15.52368446	15.10246786	13.54315268	15.09275714	14.47269084	14.73830341	15.55236891	14.65971722	13.63651134	15.02730129	13.93193785	14.55194853
Pex5	15.7619667	15.67402671	15.35321576	15.23777014	15.93893632	15.48962848	14.9967824	15.9282639	14.96546866	13.66055307	13.98334993	13.42074976	13.83545832	13.39218324	13.43175875	12.30634655
Psmb1	21.73483694	21.28104708	21.1631853	21.56099514	21.67985804	21.46627765	21.51984546	22.05738496	19.77054453	19.6005046	19.2452788	18.7457334	19.17033098	19.0881464	19.16105805	19.36939287
Hdac1;Gm10093	20.63891666	20.09841253	20.42777524	21.15381671	20.39717742	19.80049234	19.8608445	20.88814569	19.92356832	19.08399864	19.10804454	17.72746848	19.07498811	18.51975909	19.12585738	19.35631871
Map2k3	17.57348447	17.38169503	16.58859753	17.37424141	15.06743436	14.06768644	14.05790713	15.77288156	16.79487273	17.35268143	16.63353452	15.75759836	16.40396068	15.44313781	14.87728413	14.58243604
Sema4d	16.51896045	15.40550714	15.60559526	16.1566954	14.74483384	14.37157247	14.52098692	15.13811178	16.78609091	16.42025632	16.19591043	14.87402077	16.8522125	16.72866458	17.10860613	17.58248015
Gsto1	18.07074989	17.88004981	17.81503299	18.47052384	19.00206781	18.77587387	18.87120138	19.58100929	16.99733387	16.6617781	16.97073504	15.62322422	15.68046941	15.83259338	16.1008471	16.88560105
Man2b1	18.11100318	17.58402294	17.51468324	17.71946904	17.03617361	16.42741106	16.67535064	17.43997694	16.86966613	16.95174004	16.59207739	15.56899519	15.02310458	14.71279565	14.66239022	15.3858961
Gclm	18.63941137	18.60211889	18.48207527	20.59768887	18.93910855	17.99711331	17.55247398	19.12714295	18.59681579	18.24831676	18.27975566	17.3664076	17.69418102	16.35588444	17.7001552	18.36555353
Grcc10	21.93563844	21.3723082	21.7879169	21.74361492	21.77920476	21.57019852	21.35820905	21.81765042	18.10600056	18.86622848	17.76344581	16.08621917	18.52144708	19.4881108	19.50294443	19.62519157
Phb2	20.76109344	19.97491307	20.36484854	20.29647712	20.07326293	19.44354255	19.56777787	20.03429388	22.24281009	21.20120022	21.99655486	20.77120573	21.31915169	20.74122996	21.16821425	22.14177038
Emg1	18.99692029	18.64596797	18.66407223	18.76198617	18.49778948	17.9591756	17.89059679	18.56338995	17.97505307	16.78110353	17.73687754	17.20141562	17.21171722	16.42431394	17.33847525	17.63346357
Bhlhe40	17.91607772	17.46961002	17.28084325	18.07247808	17.18978596	16.81503299	17.27812272	17.48053778	16.9683743	15.99063583	17.12029864	15.3698018	15.82468533	14.69675024	15.58258305	16.62428142
Cdk2ap1	16.6543843	16.31893111	17.04835915	16.89793997	18.11740975	17.41410712	16.12837702	17.81990464	17.52970506	16.20177934	17.20495316	16.08961599	15.98481895	14.48853057	15.59886669	16.44221458
Cpsf2	16.60120495	16.52539846	15.32537573	16.80410581	15.50804233	15.48871885	15.64529253	16.15083809	16.24447533	13.88521972	15.54758743	15.27481491	14.54218549	13.53381639	14.18773868	15.22934458
Psmd4	20.34927259	19.65473391	19.44935825	20.29311237	19.91295364	19.93560247	19.96409264	20.32146573	18.47179427	18.79848446	19.01339901	15.59423712	17.59025078	18.67793294	18.5505965	18.56952189
Chek1	17.63019601	15.51088777	14.16702606	17.78308776	16.1816764	15.56727282	16.03853324	17.29068487	16.52805724	14.68485818	14.79309523	12.58317681	14.86050506	13.54882191	14.3075566	15.64317977
Dhx15	21.11527739	20.49794537	20.54971324	21.18863955	20.03268073	19.73605173	19.93675295	20.63254088	19.27223338	18.89122004	18.58273739	18.4008711	18.61417782	18.51603085	17.93727036	18.20729083
Nmi	18.24218789	17.8166587	17.39129394	17.15343328	18.38688132	17.93416309	17.79144273	18.58750652	16.08592883	15.96248938	15.04452219	13.20279725	15.55743378	14.54948387	15.31263483	15.6358598
Kpna3	17.14420016	16.71853288	18.28834342	16.89793997	16.11595805	15.64799237	16.762927	18.47765551	18.41075773	15.58458088	15.9539236	14.22475539	15.54212502	16.40495859	14.39700607	17.07900553
Capn1	18.4765089	17.9199806	17.75948512	18.32864863	16.80536602	16.61726657	16.74766852	17.30865899	16.80976813	16.36387808	16.02531262	15.35514459	15.98710854	15.66046951	15.84691048	15.97414567
Anp32a	21.67921376	20.49950336	20.74419001	21.47936385	20.28951462	20.40665345	20.44647352	21.15887837	20.95900575	19.76357549	20.60268074	19.45428724	19.58812901	19.65247739	19.61841418	20.51229295
Hax1	17.24321118	16.75407847	16.58043524	17.0100691	16.82873153	16.23969175	16.83058948	16.65648073	18.65864385	17.67569521	18.1344564	17.64301061	17.39397694	16.45535933	17.54094532	18.04265331
Pld3	19.30634655	19.05941312	19.03410577	19.58394951	17.31123389	17.95900575	17.16526033	17.86163218	20.20883923	19.7620673	19.77010894	18.5088161	19.03413265	18.58772625	18.84248539	19.63225685
Ech1	19.59966954	19.48172061	19.30427556	19.51801148	19.36388664	18.83259956	18.58244339	19.80188199	18.54762509	18.10108315	17.61439353	16.78647385	17.73058954	17.41278483	18.13043985	18.47353929
Fkbp8	19.54060484	19.29369615	18.94769401	18.68154041	18.91476468	18.11492169	18.00508721	19.37413526	19.4260149	18.67930827	18.67858639	16.73317425	18.67445436	18.73453102	18.97701154	19.81910944
Clk3	18.73178306	18.06460595	14.29512319	13.44009052	12.30049556	12.53006489	12.24780887	14.10983065	18.00234256	17.7652602	15.04234338	14.84974716	17.25847402	17.57222651	17.67203854	13.33887563
Psmd14	22.56493003	21.75902179	21.89541257	22.04373489	22.39560944	22.00713543	21.81491568	22.68316083	20.26338842	20.48345367	19.7904885	18.09794981	20.05616139	19.02545321	20.07273974	20.44080835
Adam10	15.40411041	14.35493805	14.15632013	15.84730208	15.1415883	12.9165886	15.02526936	14.87382857	16.21875241	15.6473741	15.44540289	13.77117993	15.81022016	15.25922834	16.03962594	16.3968556
Fyb	16.51880681	16.04808238	15.70090024	17.47801117	16.93179938	16.59717964	17.07232105	17.02853203	16.85525783	16.95480973	15.40919202	14.2517043	15.65583815	15.39157925	15.63803989	16.17406742
Ap1b1	16.51266331	15.37010841	15.51141294	16.76396444	15.55551782	15.25922834	15.39937807	16.20340536	17.28346823	14.94178124	16.35223313	15.62796129	15.8880535	15.16541737	15.76546741	16.51528404
Pold2	17.87705642	17.89338449	18.08082793	18.57048576	17.78097542	17.47690439	17.49075688	17.21171722	16.18384858	16.84561256	16.36091565	16.46403515	16.75329511	15.84779143	15.99393347	16.48178367
Nudc	19.02163609	18.41538693	18.93018292	19.39690576	19.60879264	19.19760546	19.16218969	20.24632309	20.35272453	19.73961582	19.75779365	17.75290327	18.8804086	18.80785172	19.27591988	19.81943693
Api5	18.07268741	17.1155314	16.12759137	17.69940978	16.35302618	16.45752517	16.29691621	16.65759758	18.89723097	17.55861503	18.56111637	18.37903139	18.112022	17.63296681	17.42472399	18.60779986
Timm44	17.89160573	17.28897419	16.9574195	16.78672908	16.63239887	16.70103566	16.75902992	16.90947124	17.29221377	16.36748301	15.87872151	15.82456103	16.71182827	16.2214172	16.43537727	16.34170992
Cops5	18.92294438	18.90958843	18.67376454	19.19887663	19.20210947	18.47322217	18.38511249	19.24093105	17.41377666	16.53949206	16.97622847	15.92645816	15.52000474	16.05942896	16.33242123	17.12998729
Calu	19.22345498	18.83272316	19.43644316	20.02201555	19.15199759	18.86002607	18.64434921	19.46183912	18.59266142	17.88649442	18.00913973	17.49208789	17.26343427	15.98230289	17.77719109	18.09702392
Lsm2	18.2762153	18.08171227	17.07618929	18.28865884	18.82572278	18.54049133	17.30688052	18.97499707	17.20208555	17.59346407	16.67231484	15.52955256	16.51829969	16.8612081	17.5024589	17.64434921
Zw10	15.73656048	15.85686317	15.15533214	15.8553065	14.84695944	13.6209071	14.02773325	14.85759229	15.12181678	12.53881943	14.26510222	11.0863353	13.3911093	13.85496575	14.44086917	14.5702708
Ddost	18.98298244	18.82444915	18.12343438	18.94968995	16.74083483	15.64880695	16.3672953	16.91811785	20.75938759	20.18180255	20.59568728	19.31156651	19.88152924	19.51918319	19.82862308	20.77168934
Man2b2	16.03522868	15.41465221	15.38744521	15.18107459	15.59970948	13.82356627	14.36297116	12.8110736	15.69626121	15.48551488	14.66127708	12.53286726	15.49816359	13.9235132	13.81997946	15.41021945
Il16	16.5278435	16.2068236	15.92230565	17.25792183	16.01898253	15.59143469	15.66808166	17.18582397	17.1786454	16.61007322	16.6247098	15.94962156	15.1772638	15.02379766	15.39238451	16.28520352
Bysl	17.3735619	17.18058908	16.88798213	17.59877948	16.45208033	15.93815528	16.35696772	16.83503881	16.78289586	16.74491265	16.73885754	15.98058589	16.63069373	16.21076646	16.76629596	17.01574171
Csnk2a2	18.69026403	18.0546785	18.22392628	18.53567786	18.23406895	17.64279914	17.11227659	19.0406215	18.00278206	16.62927123	17.38329929	14.60501645	17.46155938	17.13931152	17.62363862	17.194122
Hmgb3	19.82702631	19.40091278	19.28787017	19.78578769	19.6674373	19.63608645	19.67966908	19.99948258	17.93237625	18.64427879	17.84217844	17.1944106	16.98593086	17.60364083	18.33712533	17.81403164
Smarce1	19.31568471	18.67510939	18.43281916	18.83547065	19.0178632	18.91304132	18.70299782	19.26228758	19.54347746	19.0034136	18.42947213	17.18291804	17.54555276	17.3664076	18.12595825	18.74215151
Banf1	19.44192291	20.04526907	19.89847149	20.38110353	19.38614457	18.543704	18.24585905	20.76522782	19.49741917	17.1937371	19.52460675	18.68643897	17.39422821	16.30233547	18.40798137	19.48579394
Asna1	20.85186187	20.41905492	20.14730928	20.60918956	20.47635067	19.713457	19.92175379	20.68577197	20.15387855	19.30309398	19.49165741	18.25741547	19.11006014	18.79620442	19.27655609	19.89363631
Slk	15.30972502	13.71756933	13.95073814	15.0221944	14.36707342	15.0221944	14.78657594	14.63248408	13.58578411	14.23242093	14.55776284	13.1908278	14.40214604	13.96668569	13.85992297	14.52497015
Trappc3	19.25181061	18.04606886	18.46957028	19.23848405	18.86465771	18.47974869	18.85905547	18.9179431	17.61841418	17.42759111	17.11431171	15.88750623	17.56473005	17.55112244	17.85458841	18.25492711
Pgrmc1	17.17357955	15.37727832	16.02708526	16.74438713	15.67278442	16.48746324	16.24651794	17.75048456	18.14439934	17.71799765	17.93093364	16.95549099	17.55374927	17.15481811	17.15827438	18.03644195
Copb2	18.03493864	18.07006852	17.77036709	18.20074538	15.87421293	15.86018979	15.89375183	16.43456308	18.16226347	16.94603813	17.21967903	16.68715694	17.35801583	16.71129055	16.95037364	17.47998546
Stk10	18.98906736	18.85327909	18.69046866	19.32849525	18.6499017	18.2629757	18.45647474	19.58968406	18.60342351	17.88976537	17.91666091	16.78621857	17.39280374	16.65843465	17.23678035	17.61862926
Strn	15.64351802	14.86505661	14.592749	15.62130785	15.60831258	15.46980078	15.33074185	16.36495538	16.53393803	15.59965138	15.66247367	14.24123838	14.81853225	12.6044374	14.69010713	16.10866738
Rpl35a	19.5465893	18.91855465	19.06115493	19.74896261	19.58884271	19.13357874	19.04115646	19.1549664	17.46459361	18.67272919	18.53035299	17.38194845	18.21603532	18.68332363	18.88729798	18.94538096
Atp2a2	18.30563429	17.42061819	17.47959082	18.06339508	18.24372255	17.9679242	18.09000901	18.62113611	17.61417782	16.84401916	16.50595108	16.44885837	17.48392596	17.43126906	17.18959294	17.80706557
Cbx4	16.53652043	16.59589849	16.41134547	17.20724316	17.49075688	17.60581226	17.58475702	18.31052403	16.10459875	15.68641845	15.48859333	14.84847624	15.27656064	14.53752176	16.26883437	16.4308282
Supt5h	18.44770478	18.15184899	18.08025543	18.96220128	18.42431394	18.16594726	18.31114517	19.02374894	18.13310207	17.77313921	17.22552755	16.52087953	16.96972377	16.77442675	16.85987446	17.83027999
Ilk	19.95191075	19.55954887	19.30077259	19.86850609	18.63728997	18.14390133	18.30728087	19.08392075	17.91549429	17.37092575	17.27157245	15.97035309	16.98670868	16.42167039	16.51876071	16.9535599
Aurkb	20.89925365	20.52066088	20.60195573	21.3594965	19.97980475	19.97281155	19.2837169	20.92687217	20.63289583	19.56242132	19.85443622	19.14579287	18.86607752	18.26595378	18.98973265	19.45907936
Pip4k2a	15.71488943	16.14615098	15.79809204	15.05545192	14.42449438	16.11815026	15.94927958	16.86797849	16.0218692	15.02466355	14.90890858	14.81833252	15.00334222	13.95228624	14.67076688	15.09655045
Eif3d	21.3193171	20.95283507	20.68071664	21.08362216	20.93005294	20.5380108	20.55740013	21.14314153	19.81971757	19.31105646	19.10663961	18.47004714	19.45877906	19.06812747	19.58569244	19.6624389
Birc5	19.90555447	19.33053179	19.61739213	19.47326181	19.15597935	18.52129371	18.37632044	19.13340314	19.87594729	18.92306048	19.74188827	18.72157319	18.68277518	17.84763241	18.42730466	18.82742955
Hmox2	18.92311853	18.43273762	18.97368055	18.74986288	18.8685513	18.46311722	17.80819749	19.37322202	18.64121211	18.42086487	18.33223765	16.64188241	18.26425932	17.49591747	18.36084708	18.7257723
Ptp4a2	18.01965588	17.72027098	17.54864132	18.924366	17.76084987	17.41071633	17.5566707	18.20848205	17.3455092	16.94466631	16.79334929	16.18820247	17.31016897	16.86713392	16.67879268	17.82345432
Nmt1	20.02065989	19.74022545	19.37262704	19.99851881	18.27716933	18.28635922	18.23603288	18.89791043	19.06334241	18.08223222	18.19738949	17.54788862	17.48675648	17.52359258	17.55696999	17.8817234
Pdlim1	20.83337192	20.50193435	20.40416032	20.84987847	20.78148779	20.46223864	20.0118169	21.0698588	20.57024485	20.41617076	19.40505418	17.42873637	19.13891172	18.9162527	18.84328316	19.63668834
Sfn	18.49860772	18.09496425	17.39003457	20.71061812	17.76344581	17.6219946	18.3232923	17.6135305	17.19315956	17.59375584	17.05101771	16.86785786	16.9643183	16.5744457	16.4687354	17.77043161
Ugdh	16.30099597	15.39543372	15.43198721	15.99034776	15.66233459	14.69962667	15.29113472	15.55797219	14.6188443	12.90216782	15.04754998	13.43775207	14.6259371	14.02245451	14.21257238	13.46938744
Hsd17b12	20.04286702	19.42295993	19.34987727	20.05284927	17.78167988	16.92207331	16.63495282	18.17981192	20.9206349	20.1181959	20.12477258	18.9524512	20.17023316	19.6512164	19.94091574	20.36174677
Srpk1	17.93064495	17.29005486	17.3412582	17.64582728	17.4886404	16.89119037	16.64075332	18.03858682	17.33018162	16.18934198	16.89202097	15.86077177	16.42906342	15.84911184	16.65787666	17.09166265
Pfdn2	19.81215223	19.2384374	19.35115061	19.78943812	19.98036275	19.6476376	19.76385101	20.33177858	19.25227274	18.70120492	18.62077826	17.67851762	18.58321502	18.2793476	18.8502601	19.45052664
Cfdp1	17.71424552	16.47527428	17.07890132	17.57230054	17.62599416	17.54328864	17.22185141	17.92873811	19.24776066	19.29151698	18.35926055	17.35483477	18.65662038	18.43733758	19.39719831	19.78680883
Wdr1	20.76692677	20.68602854	20.60855805	21.33815966	19.59455788	19.16201755	19.1967654	19.9243515	20.30874786	18.88518396	19.57407607	18.96648855	19.53124818	18.88417052	19.06941305	19.7049742
Dnmt3a	12.68481436	11.99689713	14.87387663	14.56379211	15.57801881	15.12730923	15.03930464	16.78991566	13.98022885	11.91475884	12.99251354	13.68956125	13.71617641	14.22407706	13.88902856	13.09012896
Ppt1	20.64605589	19.72385756	20.13808677	20.44869306	19.96112747	19.42127591	19.40409793	20.61809151	17.65787666	17.27448736	17.18330584	15.10856529	15.6318023	16.64793617	15.98359487	16.85963184
Zfr	16.56721339	15.76645126	15.67970001	16.69002526	16.03329394	15.77442675	16.00206781	16.34822675	13.3379006	14.6944123	13.32979634	13.72760143	13.7619667	12.45725261	14.01262454	13.31868402
Cops3	19.63392469	18.93277992	19.23327327	19.64841025	18.86435544	18.28991982	18.18790295	18.8511146	18.55820395	17.52060334	17.72013736	17.39489806	17.49091354	16.97578081	17.29893963	17.85592694
Cops4	20.29502003	19.63232786	19.69309214	20.04300057	19.6714685	19.0335413	18.98431832	20.05099115	19.11314187	18.16368898	18.16290266	16.92740761	17.94306421	17.45370469	18.28843355	18.61898765
Comt	17.52512313	16.7706897	17.22863083	17.40723456	17.55007036	15.40424349	15.7568169	17.70502484	18.53518423	16.9271761	17.62106455	16.36235482	15.93488872	12.43455004	15.97116181	16.99025911
Gosr1	17.9053635	17.2946387	17.1926781	17.76000518	16.93422069	16.55436401	16.77982193	17.29176426	16.59299713	16.27217413	15.37978447	14.00474716	15.83434759	15.11950857	15.88247588	16.26759139
Dgka	17.53670254	17.20791039	17.56792638	17.00897566	16.53157945	16.25037245	16.33247368	16.49786743	15.56946997	14.42803296	14.41084881	10.92407019	14.20800568	13.5768386	13.92740761	14.0802346
Psmc3	21.85045088	21.35579198	21.37983523	21.75743559	21.75221729	21.22823154	21.14662585	21.9226686	21.25845102	20.62578018	20.59167574	19.33426892	20.17925308	19.63273611	20.56774074	20.92795732
Rpp30	17.18930337	16.09438701	16.51791539	16.39805892	15.21784413	13.45545566	15.52824043	15.74415058	17.46968951	15.13594972	16.70265971	14.5092183	16.53999178	15.12743015	16.43527959	16.11849503
Stam2	17.53594359	17.35259523	16.8615716	17.28870389	17.13209803	17.37441124	17.08327155	17.8953386	17.12605912	16.57990515	15.35087014	14.29296863	16.35947505	15.20434188	16.19109778	16.13923157
Tspyl1	16.38825278	16.12698673	15.04950825	16.31663509	14.75567	15.41418972	15.77656155	15.8763011	14.88355018	14.73555602	14.73078853	13.91960824	14.4462433	15.30734314	14.8471063	16.10388198
Pias1	18.30661356	17.21019569	17.8417486	18.17772124	17.50354626	17.10298038	16.60964047	17.65137409	17.31194339	16.44385008	16.54550751	16.36341614	16.51935982	14.90195106	14.87421293	16.05945009
Zbtb7a	16.74162498	16.63580313	16.27646977	17.14619077	16.42554375	15.97692207	15.96979121	16.66344692	16.87735604	15.92624966	14.51051694	13.83120826	15.63987766	14.38383927	15.08035954	15.40421022
Lin7c	18.81984229	17.80668806	17.8653829	16.58930003	17.90636217	18.3536293	18.39999549	18.35857394	16.29774025	18.25294256	17.35138788	14.30485039	17.21740871	17.12726892	14.97812948	18.17494518
Yme1l1	18.50657103	18.16687899	17.96200353	18.64473647	17.29284285	16.59938986	16.65676002	16.95321885	18.49751663	18.26983894	17.82550541	16.16184046	17.55052135	17.00886627	17.39079033	18.16206673
Stx8	17.19575667	17.02863994	16.82002934	17.14230653	16.58033218	16.80095044	16.26102976	17.68866011	18.42053596	18.16927912	17.49693178	16.31023999	17.08493292	16.62684976	17.43762205	18.68725948
Gcat	19.44970081	19.21752704	19.0245337	19.19657331	17.04644195	16.36199516	15.6128685	17.02734449	16.64835758	14.10901442	16.06002035	15.55539798	16.51710034	16.69723909	15.07334662	14.16506401
Mkln1	16.98236975	16.51343461	16.33081186	16.73290936	16.9429497	16.55269911	16.40082942	17.45008357	13.70390357	12.95931374	13.29001885	13.59933174	14.60090017	12.61300668	14.14146856	13.92462696
Itm2b	17.73058954	17.16673192	17.37517522	17.56361338	17.67576412	17.69669591	17.55734403	17.46602865	18.75100787	18.30839236	17.67617748	16.82885547	17.59579653	17.16722211	18.03364884	18.57104155
Cope	20.34472934	19.87147213	19.71208025	20.0874473	19.3605685	18.97382066	19.05162849	19.77765665	18.61895181	18.6466009	18.32948103	16.80031854	18.17665041	18.15639914	18.01998158	19.05133641
Rbm3	24.11243251	23.38955677	23.66492291	23.86966613	24.04084554	23.20718655	22.96548487	23.9677202	22.58856825	21.85075608	21.27304203	20.71473184	21.1699886	21.35019032	21.25268853	22.20609861
Grap2	22.93272226	22.39916108	22.41232485	22.92848151	22.49721448	21.96472724	21.90345235	22.99776111	22.17718592	21.67189173	21.28206582	20.29007736	21.18839808	21.04906415	21.38548117	22.03593878
Lancl1	16.35206067	15.80455961	16.03094727	16.55262407	14.80478646	13.70962235	15.3708917	15.89209214	15.6021769	13.70563239	14.62610827	12.69846593	14.01497939	14.78958459	15.01558928	14.81558343
Dhfr	21.14283002	20.54802037	20.36335197	20.88420034	21.24359473	20.59258843	20.76060626	21.64464847	19.60929779	18.95886419	19.00582737	17.68927459	18.85504486	18.65224979	19.10013359	19.74150978
Il2ra	15.81059674	14.69070735	15.49622964	17.05790713	14.1926781	13.86708565	14.55470875	14.6021769	16.35974956	15.70201031	15.74464992	15.41488339	15.89159386	15.56661897	15.67084985	16.90818149
B2m	23.65250365	23.43936321	22.97832153	24.79600237	24.08691304	23.99714088	24.48369968	24.36011299	22.18519485	22.53850819	21.51518393	21.06019192	21.2923823	21.25942836	20.80333338	22.03697846
H2-D1;H2-L	23.32608271	23.00005022	23.09218225	23.46699948	23.14392001	23.01660224	22.99622728	23.86466904	22.99251519	23.14853554	22.48505195	21.48039972	21.91195953	21.60792626	21.78911171	22.57625551
Iap	18.1172068	17.87729612	17.73171678	18.16236182	16.94214792	17.11482004	17.03542201	17.60639075	16.09932726	13.28973074	14.80951694	15.31199659	15.80367708	13.38505349	15.98150039	15.77226302
Tk1	19.80840177	19.27614713	19.13260014	19.4837292	19.89409538	19.21541924	19.06652546	19.96761467	19.66322105	17.74076896	18.71796419	17.9291428	16.83775111	13.71360131	17.03671023	18.08762858
Tgfb1	18.41493293	17.34351539	17.85738574	17.38059635	17.33682034	16.6666401	16.12908173	17.91052562	18.41546946	17.72234061	17.72600523	16.45656297	17.04195854	17.08969874	17.28491445	18.21688792
Cd3d	18.60819706	18.66736799	18.16516217	20.21193106	17.95469615	17.59521377	17.5904701	16.12932327	18.0016281	17.75081165	16.87855389	16.58707428	16.25366285	15.83735691	17.07106426	17.38025812
Araf	15.87910457	15.54221572	15.97039803	16.59952063	15.07435056	14.82247125	15.30413738	15.31249302	15.39114288	13.99612036	14.605711	13.95610386	14.3774139	13.17473847	13.37558251	14.28944258
Aldoc	21.13602234	20.73272723	20.84061198	21.24301356	16.87867362	16.76007017	16.29431561	17.22844294	19.49339813	19.72891364	18.58790934	17.29167435	17.96522062	18.42295993	17.85550118	18.29880542
Aldoa	19.13901168	18.97477307	18.29674597	20.03120042	17.84322181	17.13641043	17.31336136	17.61252298	17.07158806	16.59578196	16.08125457	14.89959295	15.99673828	16.18375167	15.86923235	16.09052598
Prkaca	17.35750046	17.12303015	17.50269198	18.04265331	14.54599008	13.64487023	13.97781654	15.04610085	19.0874991	17.94432315	19.19465106	17.82451131	17.87819464	17.40698555	17.15531237	18.21233489
Got1	19.24745936	18.70819478	18.84024316	19.24076804	18.27716933	17.95673915	18.01334448	18.71933534	18.86029893	17.97779419	18.34325513	17.48997336	17.3566411	17.14708565	17.52305651	18.42275467
H2-T23	17.85866098	18.26993023	17.77635592	17.99595481	17.93910855	17.7538174	18.00184797	18.64993677	19.11062094	18.79217388	17.97269938	16.94672355	17.92375691	17.51113493	17.8661681	18.70222004
Gpi	23.49265026	23.01021256	23.3803374	23.81430943	22.13433105	21.36634356	21.25176439	22.5705923	22.94333254	22.20999944	22.27869559	21.12666415	22.15912483	21.84256979	22.03415952	22.62263367
Abcb1b	14.80438315	13.56712424	14.02574517	13.47864324	14.56158629	14.06314225	13.72834571	14.09893677	15.46476908	15.50801137	14.973518	14.56128795	15.57725178	15.10970825	15.56149679	15.90890858
Tyms	19.22034054	18.75090976	18.66889191	19.03324554	18.58867804	17.21171722	18.28825329	18.95875094	18.40565671	17.44475609	18.15110575	16.84365121	16.91438513	16.06543717	16.77262387	17.66677878
Rrm1	21.52592602	21.10059561	21.33123187	21.84594174	20.70252444	19.90189216	20.01903141	21.1389617	20.33341744	19.03426701	19.26760053	18.84205565	19.48073499	18.61715893	18.80750587	19.39456318
Hsp90aa1	23.02884225	22.34697571	22.40678319	23.21233192	22.11219385	21.79938598	21.7767575	22.73131903	23.28178291	22.39189176	22.83893998	21.88877743	21.92085293	21.39691621	22.0490309	22.51631465
Aprt	19.6844199	17.51190704	18.96958326	17.31362708	17.90524596	18.22966377	17.47476747	19.56251448	19.86335751	17.37704103	19.34249575	19.46163931	18.57033751	17.95407132	17.86405311	19.55502344
Hsp90b1	21.95702267	21.55055892	21.51840536	22.06184052	21.56495328	21.15536179	21.03315142	22.1483959	22.67994393	22.11429264	22.27838366	21.2298163	21.64094744	21.37972949	21.78092738	22.22755601
S100a10	24.77016743	24.43815782	24.4326892	25.24760567	24.6884851	24.21704477	23.91433403	24.87173532	22.251331	22.75031689	21.25199548	18.8894089	20.05629372	21.49316354	21.28906427	20.45983982
Sod1	15.22271945	17.54608054	17.45787781	18.51109631	18.19229281	18.18291804	18.17489643	18.71528503	16.67314342	16.75329511	15.7029843	15.02011184	15.65147219	15.97904554	15.32695608	16.90642089
Gzmc	17.04761387	17.0248583	16.84720419	15.93336793	17.91747698	17.14051027	17.05451953	17.59200437	18.34576906	18.34156226	18.58189198	17.03488492	17.91631102	18.46415484	18.45137212	17.834113
Cd2	16.89071552	16.47905393	16.89876669	16.88798213	16.13727136	15.20747196	15.75386962	16.17348195	18.37424141	17.78449427	17.84848846	16.78902413	17.14110927	16.66038594	17.02831619	17.81953048
Itgb1	17.70603728	17.61331466	17.71779689	17.86278263	17.59360996	16.95673915	16.95242276	17.868702	19.0056081	18.38182174	18.44050423	17.13741146	17.4956833	17.37441124	17.9924737	18.4680194
Junb	20.10175003	19.37612963	19.58972063	19.98398446	19.36689846	18.98412358	18.85938919	19.67153761	19.6806823	18.96826179	19.31367136	18.01916719	18.62962699	18.30625754	18.84518374	19.29014488
Fth1	19.99851881	19.46567002	19.42492898	20.194122	19.45813823	18.69818917	19.50331333	19.54971324	18.71956931	19.07391665	17.83577904	16.42280393	17.26856028	17.35087014	17.6782425	18.53674048
Sod2	15.57751734	15.77349984	16.283848	17.34594228	15.04413794	14.61050583	15.25992712	14.77812848	16.45688378	18.00569033	17.86126869	15.94441467	16.49649493	17.65487374	16.25709314	17.76415888
Chtf8	19.1160647	18.61417782	18.81299827	19.59037872	19.55599705	19.26476329	19.36429285	20.48177973	19.36230344	19.20819625	18.93465264	18.06176143	18.15006458	18.06292099	18.43057506	18.77632379
Amd1;Amd2	15.18293743	15.2320836	15.66269619	16.48763595	14.92856464	14.55002526	14.24978012	15.29677285	14.74078213	13.92044591	14.76766721	12.9532143	14.36986994	13.5667676	14.40161287	14.73677186
Anxa1	21.04005957	20.58407801	20.11781556	20.15251757	18.60023235	18.111207	17.6381389	17.76312157	19.33415978	19.13573433	18.24664783	16.44386626	16.44606557	16.26229676	16.29963733	16.78991566
Cd8b	18.63307327	18.58937318	18.23210234	18.92720504	18.09068103	17.41938417	17.52626998	18.43977408	21.02621002	19.94763694	20.67348852	19.83451426	20.2904149	19.54557161	20.23701385	21.04433541
	14.77853919	14.25930192	14.7435196	14.64239021	13.72919586	12.87157802	14.12871935	14.65843465	18.17660172	16.5517383	17.81378119	16.26632904	16.55818152	15.72350097	17.04345456	17.61748181
Bcl2	17.5049431	17.31415836	17.40673648	17.84683705	17.39397694	16.9263655	17.10369761	18.01541505	17.78902413	16.99600999	17.64258764	16.46994383	17.40174618	17.35517901	17.50308035	18.21005297
Alad	19.10694626	17.88321604	18.40557362	18.32161987	18.39112609	17.90035976	17.65627122	18.90952983	18.12742008	17.14619077	18.01312636	16.66761054	17.4772207	16.43705305	16.86011703	17.72260744
Ctsb	19.08002115	18.35225038	18.76726632	18.59043354	18.85190761	18.41373535	18.34064989	18.70364002	15.9338059	15.36854056	15.64532068	13.21744279	14.4105176	13.79806672	14.76456063	14.35397382
Eif4a2	18.44054478	17.84854959	17.52726318	18.03981868	16.32018355	16.38662034	16.4382883	16.32879762	14.15963486	15.42806569	14.57400214	12.84409765	15.41448705	15.12875962	15.33035672	15.30929871
Tcea1	20.24027892	19.51061352	19.28376211	20.09287583	20.56076197	20.39655043	20.47891968	21.0060055	18.98804112	18.94094441	18.10886132	17.31619313	18.5400372	18.31751861	18.5973979	19.14263062
Slc3a2	20.73338943	19.76684591	20.01004178	20.54980722	20.83182678	19.89382884	20.18942403	21.31915169	21.73743881	21.22087188	21.51696381	20.22340784	19.93704042	19.79933854	20.11489628	20.66873613
Sub1	22.61605071	22.05953195	22.04670172	22.62156095	21.74775865	21.02032077	20.93581825	22.25023248	22.57276776	21.95836863	21.47466846	20.38953051	21.11400663	21.31771732	21.40036039	21.73019978
Gzma	16.23769546	16.0446716	15.14218685	16.83195045	15.88355018	14.54912284	15.04362543	15.9400153	17.50633858	16.92833331	16.25349666	16.0165254	16.60708464	15.82818608	14.8677131	16.89249538
Rrm2	23.0761534	22.65637161	22.42003216	23.1844232	22.40379637	21.94774394	21.92922228	22.3751487	21.95279953	21.57366937	21.18010341	20.14743351	21.21957269	21.06177462	21.37374242	21.84345186
Cdk1	22.54257566	21.85346186	21.81718198	22.53571108	21.53767911	20.74460065	21.16888753	21.74951921	22.40262593	21.48394564	21.79693316	21.06638093	21.1219938	20.64438442	21.03321865	21.67801033
Cd3g	19.96677017	19.59506804	19.46505218	20.15251757	17.57437178	17.15006458	18.10732948	18.83812057	20.68876254	19.99258434	19.81432899	18.66539144	20.29142704	19.90065458	20.75017375	21.42085459
Gusb	15.29289676	14.98281537	15.34124082	14.74918855	12.53809191	13.40567333	12.7841236	14.90308159	14.67970001	14.23967311	14.56652978	12.29499401	13.7638348	11.87801258	12.17386449	14.52906447
Pfkl	20.11895628	19.83128559	19.78473388	19.92745102	18.77930897	18.33851878	17.94455194	18.7085316	18.35578123	17.01127094	17.69723909	17.47429217	16.13995098	16.46080782	16.46505617	17.10123707
Cox5a	20.12414151	18.55172328	20.28985229	19.95659736	20.30329469	19.75854205	19.37443247	21.01971017	20.54914917	19.31853398	20.42254937	18.57979469	19.35461958	18.76509829	19.53560193	20.54321311
Pdcd6	17.04024691	16.83503881	17.01225352	17.16624156	14.79771218	14.25886043	15.23679903	15.47389597	19.14482252	18.19195561	18.22708002	17.30206767	17.4961516	16.68715694	17.54449662	18.33860582
Gsn	18.22783214	18.40549052	18.09166265	18.53818135	15.31479564	15.19978735	15.37785445	15.8725787	16.48224075	17.06760242	13.89888476	14.74604188	14.58619475	15.41709432	14.67931515	15.9558769
Umps	19.08459561	18.65039266	18.78468596	19.44724066	18.77674144	18.06323707	18.06070649	19.11062094	18.95125625	17.90724277	18.48502738	17.7000197	17.39824267	16.96758653	16.85428402	18.04889126
Dnmt1	19.1109777	18.40228763	18.34572576	19.38980357	17.87489732	17.37271205	17.49926977	18.35418911	18.34377561	17.50284734	17.28238261	17.5793896	17.37254202	17.04803979	16.42188402	16.89344375
Mdh1	22.4654558	22.01787679	21.91506386	22.25609118	21.48978721	21.17761176	21.0789404	22.07218364	21.80593276	21.05999396	20.97568287	19.44778548	20.36932896	20.42634257	20.84659223	21.29849222
Calr	20.16815303	19.7734451	19.13252483	20.04833254	20.08277796	19.7205549	19.73092117	20.61450137	18.92917171	18.79433336	18.15368067	17.5088161	17.31052403	17.64898947	17.28563701	18.56245859
Psmd3	19.46357626	18.91131591	18.72424071	19.61405198	17.81052143	17.40590596	17.24339716	18.01601387	20.25753057	19.28394293	19.67992675	18.8944803	19.14646426	18.78193596	18.86580575	19.57496302
Lmnb1	21.38194845	20.85855476	20.85048904	21.47659789	20.69778207	20.50251717	20.64279914	21.19225669	21.51238941	20.7455857	20.46223864	19.50693899	20.3422353	20.29288777	20.49071772	20.9794559
Rplp0	22.61227549	22.0918434	21.89144998	22.44553929	21.64460446	21.15678179	21.31418049	22.05781461	22.68348213	21.82469776	22.12981125	20.98676422	22.16462831	21.74624203	22.05089154	22.79060384
Jund	18.86278263	18.0835832	18.02793838	18.71595529	18.15323534	17.66323842	18.09450042	18.29826846	17.96572793	17.53229504	17.72553934	16.21469857	17.04899765	17.51529944	18.3250946	18.24414081
Glul	18.68804537	18.63183071	18.46311722	19.1824089	18.35328469	18.19878074	17.95651229	18.74225022	15.54012804	14.97929121	14.84215388	14.34047604	14.96884676	14.00430826	14.4808533	14.29368717
Ifngr1	16.02293126	16.44930988	15.95110255	16.14758257	16.03148583	16.01852621	16.39399369	15.88655396	15.98477446	16.9953476	17.04963587	16.01585058	15.51363508	15.7887693	15.58472767	16.2632692
Nme1	21.49179439	20.98015353	20.77892414	20.7985161	21.31467838	20.78835512	20.39068538	21.43781505	19.59435741	19.34966134	19.58913541	17.98298244	19.22881869	19.25005317	19.9163256	20.66379435
Srp14	20.3976997	20.09571122	19.96691095	20.60503454	20.68594302	20.02553432	20.17169969	20.97812948	20.25349666	19.70698158	19.45133187	17.93237625	18.94443755	18.35986107	18.91488144	20.24388522
Il2rb	19.36386525	19.17565188	19.46961002	19.54234421	18.84925237	18.15694223	17.55771797	18.37712578	19.69988419	18.85556201	19.82663848	18.20045804	18.4351412	17.77513441	18.94766547	19.4458474
Cnp	17.07994305	16.39891066	15.97248624	17.32913061	13.45930353	14.88788697	15.05714562	15.34910842	17.01900425	15.72005717	15.32692098	15.1203999	14.6156871	15.05193113	14.98098745	15.68562484
Il4r	16.19667896	15.58883173	15.94836723	16.14803958	15.03939033	13.62308129	13.42482239	15.03806162	15.89092922	14.6087746	15.01467435	14.4763032	15.03733246	13.30677374	13.7897374	14.53655078
Ass1	19.89820575	19.40845829	19.60474505	20.61117252	19.65447171	19.2434204	19.6239422	19.69498014	18.34485935	17.4768253	17.14857588	16.241108	17.12474735	16.25707472	17.42365761	18.31946044
Zfx;Zfa	15.54605039	15.3321065	15.39647099	15.48947169	15.46470528	15.38441278	15.41890673	15.9558996	15.29185418	14.89548061	14.2039597	13.33664602	14.1424262	11.54631572	14.36118989	14.64532068
Hspa2	18.14444914	17.10400488	16.51631561	18.20433233	16.21924416	15.96210523	16.24118251	16.28202055	17.69635632	17.2909548	16.58953412	15.93691394	16.74556929	16.71169386	16.08603253	17.37814242
Ap2a2	16.47305565	15.35792995	15.84842733	15.67967252	14.42291888	13.51249357	14.00527366	15.69321468	13.2610665	12.16368112	13.64284144	14.53472843	13.09072444	12.13397701	12.88055927	14.04088901
Gba	15.98790793	15.36847236	16.06798048	15.31854281	12.92187812	13.85116341	14.27539706	14.36864287	16.0972503	13.71069883	15.06579477	12.17152085	14.18626903	12.62988023	13.8166837	13.83328544
Slc2a1	17.72580558	17.35302618	17.07869288	17.84002796	17.42578959	16.26312246	17.26196634	17.27047784	20.27980099	19.83108453	19.712752	19.33459628	19.55123512	19.44226724	19.35455502	19.84136471
Mthfd2	19.31460095	18.77674144	18.9153484	19.25566485	18.94163225	18.5532993	18.32452339	19.49427747	18.79769319	18.58464694	18.10380004	16.63495282	17.72866458	18.19906841	18.06649918	18.57011512
Ctsd	19.6582603	19.3553511	19.77104449	20.07574549	20.15177468	19.84463222	19.5672951	20.50649355	19.52092939	19.20757681	18.53734734	17.47223072	18.31433541	18.07457008	17.72520647	18.68027023
Bsg	18.66459311	17.71202986	17.36230344	18.8763071	16.19275514	16.25622712	16.38201602	16.02643699	19.02575058	18.60736644	18.76907591	17.51522243	17.53920426	16.5091719	17.93841951	18.59736153
Rps6ka3	17.41674806	16.83256865	16.99512673	17.62635072	16.65885301	16.40440982	16.6404709	17.44078808	17.39188127	16.27078807	16.24313678	16.01532793	16.38103592	15.84529402	16.02954606	16.79677477
Fasn	19.63548432	19.12736969	19.26311329	20.00223267	18.36037559	17.82096423	17.953162	18.70154337	18.16147637	16.96600969	17.22947602	18.09377861	17.2949976	16.59231103	16.38412605	16.56794123
Gstp1	22.82782104	22.40145455	22.59516367	22.92790308	22.44139107	21.82205417	21.84421843	22.79683416	21.35105353	20.85201433	20.68619957	19.88639022	20.09802694	20.04353466	19.85378164	20.60521544
Cox4i1	21.23063735	20.95638467	20.51787696	21.32679593	20.27275734	19.97000475	20.08912975	20.84038148	21.17517672	20.76967322	20.5951409	19.16147637	20.77515049	20.22658623	20.66657076	21.64926144
Hexb	16.04221511	15.87819464	16.26665845	16.91881666	13.36002402	12.91511377	12.72043666	14.12080486	15.59029465	15.08010966	14.99435344	13.88521972	14.97544497	14.08480839	13.472437	14.28171274
Tmsb4x	24.7101977	23.52480281	23.72536043	24.53160039	23.8811035	24.22699774	24.14180156	24.23220484	21.43186075	21.17224925	19.94763694	18.92749442	20.03872077	20.62952027	20.52391796	21.03072909
Prdx3	17.03079644	17.00886627	17.09383018	17.00151815	17.17913157	17.03111963	16.62613679	17.66421115	15.95192213	15.96760904	16.59623344	14.81753333	16.18974736	16.09663281	16.22577229	16.72773436
Prim1	18.26979329	17.97460504	17.60204637	18.01301728	17.02063276	17.11400663	17.05885847	17.70590233	17.33219393	17.11074837	16.69384084	15.80476126	17.20409348	16.28755007	17.08004719	17.20361565
Ubl4a	18.24349013	17.86260104	17.80025533	18.84165648	17.31344994	17.47516343	17.12777271	17.79702818	17.34351539	16.44287872	17.35655513	16.06387955	16.32504188	14.98628649	15.77838519	16.95117086
Eno3	17.23172745	17.02150055	16.43781708	17.47777407	17.38549171	16.80435794	17.0099598	16.39921116	15.40693574	15.50124631	14.84126949	13.32375848	15.39616993	14.57281863	16.41849502	16.12660365
Tap1	17.69070735	17.36529721	17.6362281	17.75251132	16.89249538	16.55515829	16.96070337	17.94306421	18.33586136	17.49794537	16.9174187	17.49950336	17.41071633	17.47532179	16.38326553	17.32781576
Emb	17.68085396	17.67293632	17.32518246	17.89752643	17.35913184	16.81815773	17.20265953	17.33236878	18.47318253	18.48392596	18.21233489	16.88022922	17.98108782	17.52657565	17.6836663	18.62948469
Myd88	17.70401169	16.46778065	16.45560014	17.60117593	15.35052487	16.10092921	15.64168488	17.23425611	17.194122	16.20112841	16.54405884	15.8327417	16.5701077	15.16018658	16.31728894	16.89190234
Cbl	18.21057623	17.51098046	17.42881814	18.55442397	16.53074161	16.53714255	16.66608528	17.45787781	17.1049263	16.45494183	16.45967175	15.96296377	16.33774384	16.08574215	16.277578	16.73700962
Hmbs	17.18785464	16.39250191	17.10144227	17.20924392	16.77674144	15.36744888	15.11101338	17.03649561	18.23416253	16.34483335	17.63615728	17.10738056	16.27066033	14.39981196	15.40816386	16.39323961
Eif3a	20.20442786	19.72535627	19.94363659	20.61027152	19.37432633	19.01260817	19.03351441	19.61167684	20.07535379	19.04374824	19.58911712	19.38023698	19.26272343	18.66979165	18.9090903	19.21927726
Prkch	16.93525715	18.05616139	17.45153311	18.29279792	18.18058908	17.33446534	17.72706956	18.41934302	16.72254074	15.54589961	16.38490177	15.43888929	14.9800503	15.41959814	15.79512648	15.93831612
Tsta3	18.25644828	17.86302471	17.56025819	18.54173945	17.41319818	16.91134517	16.82587803	17.28662995	16.00588766	16.22315327	16.01948214	14.54659306	15.65921548	14.95673915	15.24168529	16.82786367
Irf8	20.26533576	19.80588554	19.71352412	20.11248023	20.34689458	19.96437471	20.01086134	20.86966613	18.57359542	18.44155824	17.31557415	16.7638348	18.49267471	18.23514477	18.14061012	18.38759666
Glb1	16.93893632	15.54879181	16.41781956	17.21029084	15.25830839	13.83585304	14.38431159	15.49940992	15.12706736	15.55020567	15.52561257	12.85329006	14.21447091	14.80815977	14.3278333	14.46887855
Irf2	15.8981526	16.09060867	17.00831919	16.82662296	16.75486141	18.07477911	17.29947635	17.72700306	16.35930345	16.37942914	15.49744646	10.8045344	15.49859993	15.49429309	15.05494342	16.07263508
Zfp36l2	15.91052562	15.06352148	15.56834212	16.29888595	15.35586724	14.90001769	15.0263073	15.89197352	16.09762067	15.87809882	16.10053915	15.02462026	15.54933345	15.09494364	15.43654889	15.97021826
Cd247	18.94775107	18.46889446	18.65759758	19.2802769	18.63420838	17.9434649	18.31614893	19.10661406	19.20057777	19.00044571	18.1696706	16.34334189	18.60331484	18.6268854	19.08467346	19.56512068
Cat	19.1932077	19.23238345	19.16100883	19.7777048	18.97983266	18.41245407	18.44766442	19.50591232	17.95911899	17.39045448	17.31928402	15.48006438	16.89853054	16.0046155	16.18287926	17.15135354
Ppib	21.36452798	20.84038148	20.86105661	21.53207621	21.11686427	20.75751697	20.94148898	21.47580664	20.47862349	20.47209187	19.93632162	18.8429457	19.4061344	20.17389669	20.23526166	20.88933462
Lta4h	19.75002651	19.35084856	19.40230845	19.74729154	18.70113722	18.64445484	18.33581775	19.17096661	17.88297732	16.9551504	17.0118169	15.89966375	16.84499992	16.43055056	16.80498807	17.64096509
Impdh2	22.14074117	21.77076228	21.61571404	22.45610872	21.84341352	21.36687712	21.30150959	22.35772596	20.27912085	19.83739695	19.26805763	18.56510208	19.5719859	19.30507758	19.27373642	20.0380509
M6pr	18.20399793	17.75818417	17.22609228	17.92856464	17.90888513	17.39196516	17.41261946	18.46793982	19.13696108	18.22684491	18.6421998	16.38346805	18.20328108	17.72760143	18.50035953	19.07169279
Cdk11b	16.57237457	15.53824957	16.1740284	16.61697952	16.21483135	15.69089828	15.93838504	16.581024	16.38115424	15.8560364	16.5501305	14.89349115	15.09275714	14.71446019	14.66328012	16.10269339
Ccnb1	18.35719974	18.82727447	18.15486754	19.66143018	18.76823603	17.79233277	18.78030266	18.33799639	18.02074126	17.7020509	17.69499714	17.31601631	17.15274037	16.58992906	17.06739234	17.80050814
Nfkb1	19.72622149	19.46191903	19.49889984	19.90050717	19.01318089	18.6043288	18.62535212	19.70960889	19.11971626	17.92323462	18.57644006	17.46315714	16.90206887	16.50948122	17.38936246	17.59667022
Itgb7	17.61726657	16.84205565	17.12303015	17.54306204	15.56343464	14.89557528	14.96407007	16.08187868	18.39636228	16.92555444	17.76972164	16.89202097	16.57580512	15.59438293	15.98472996	17.33236878
Tln1	20.54820857	20.00058325	20.17633388	20.63333939	19.95148394	19.44679658	19.49771153	20.42808205	19.93833335	18.89622596	18.93015403	18.58383936	19.20232474	18.57813678	18.66511381	19.38902628
Ezr	22.78258796	22.21661562	22.20627751	22.44866785	21.51898157	21.19604495	21.27821349	22.04203204	21.57274463	21.28585146	20.61117252	19.55753101	20.47248856	20.04353466	20.41771656	20.8082132
Msn	23.87792514	23.42175359	23.33619925	24.13977366	23.21546072	22.83868998	22.94959734	23.67798884	23.87098323	23.46438421	23.06805529	22.07933113	23.26083571	23.02779668	23.15983316	23.60681996
Ctnna1	17.72999241	17.21740871	17.46602865	18.06817997	16.64075332	16.11364044	16.65018227	17.00096828	16.58027329	16.66802625	15.84117119	15.03604479	13.79725622	14.11431171	13.77704979	14.83353252
Fli1	20.22104896	19.98912282	19.9556045	20.70581798	20.18531585	19.56275669	19.71197946	20.98683365	19.86417405	19.30175517	19.20249214	18.23308598	18.43359359	18.42242618	18.5184918	18.53081018
Glud1	20.52821753	20.19844504	20.27047784	20.77265608	18.25626398	18.10036462	18.08233619	18.78864187	18.54313758	18.5679635	17.0757716	16.44645333	18.07519708	17.92155042	18.29549094	18.02144633
Pik3r1	16.09405706	15.49741527	14.88555339	16.27557893	14.82495874	13.67694877	14.18820247	15.65832307	15.74512281	15.1794815	15.40627145	15.36755126	13.966956	12.62554904	12.24958756	13.85360196
Psmd7	19.02947596	18.6209572	18.36947807	19.22449164	18.5550609	18.16643772	17.88393196	18.4264859	19.28330996	18.37805773	18.71451385	17.67093281	18.57018925	17.89397692	18.06065372	18.33812701
Fkbp1a	21.89881097	20.71112247	21.10706123	22.06618381	21.6233707	21.65460282	21.50343951	21.96764985	19.75108961	20.04046097	19.14606644	17.89729007	19.03834568	19.18299076	19.4752822	19.96944273
Man2a1	16.5238682	16.37014248	16.83947446	17.19498764	16.10948381	15.54571866	15.89940413	16.70752091	15.73486836	13.28104618	15.25510236	14.24970606	14.32734212	9.307838324	13.55098721	12.88704922
Snrpb;Snrpn	23.16939229	22.74203224	22.71112247	23.9314784	23.33469992	23.03568713	23.12420463	23.55285856	22.11368876	21.8482745	21.63391582	21.1169277	21.51946157	21.05311452	21.14532022	21.63590938
Map4	17.82108884	16.83848994	17.0004182	17.73747182	16.95571801	16.69234306	16.44299208	17.55224881	15.32337148	15.91162605	14.58777752	13.70466018	14.13683095	10.42563554	13.83940065	13.19614103
Ets1	18.88943861	18.77323581	18.51906798	19.39154569	18.81083519	18.48628511	18.5305816	18.97188591	17.77243057	17.18272411	17.23603288	16.0697015	17.65682984	17.23650009	17.50540841	18.17509142
Gna13	19.47872223	19.01154395	18.9811157	19.6236029	17.75368684	17.30705847	17.15184899	18.40997095	19.89108651	18.89548653	19.1134217	17.96719248	18.53912851	18.15368067	18.25067777	19.02909846
Plaa	17.17601727	16.45088905	16.49619843	17.11176736	16.20072623	15.78619304	16.35719115	16.80561793	16.82550541	15.43342244	15.63398852	15.27841316	15.25351513	14.1983683	14.95982086	15.38346805
Lef1	17.70401169	17.47064299	17.34931579	18.07686778	18.68691766	18.22792612	18.73237945	18.60707742	15.8252818	15.55026581	14.56593508	12.86337324	14.41151099	15.08816711	14.93299901	15.34589031
Psmb8	22.50365787	22.21980899	22.28517416	22.81099988	22.84657311	22.57031435	22.64473647	23.11955796	21.02810031	20.78596325	20.32256635	19.54802037	20.30719191	20.123889	20.13370415	20.85726423
Aco1	14.45185503	13.90557504	14.88950396	15.36074423	15.20105181	14.36761951	14.92165501	15.21807126	16.48447678	14.71531855	15.36959735	15.38400797	14.65245288	13.78769854	14.40201277	14.7053624
Apex1	16.78596325	16.39235097	16.57962531	16.5420343	15.1485163	14.08621917	14.23107114	15.03763274	17.1179677	16.64018844	17.13921158	15.80004042	15.73092117	14.56236169	16.02314791	16.09979981
Adh5	19.64939302	19.11586156	19.01527892	19.70198324	19.51681958	18.94563815	18.64646027	19.36760245	17.4465341	17.10451685	16.68961585	15.64258764	16.78813204	17.00525172	16.69995195	17.5036239
Nap1l1	22.18921287	21.40852048	21.76340528	22.20284483	21.54467584	20.9298363	20.78436646	21.91845274	22.05510234	21.38779647	21.85809941	20.82057477	20.8273365	20.55702611	20.98579192	21.81936676
Dpp4	15.9021631	14.03161506	15.769218	15.09114609	12.36016123	11.68005179	13.22928449	12.91899364	17.02777644	16.1791899	16.09465504	15.2087297	15.48912668	14.48236681	15.06974345	15.77961677
Ptpn22	16.19366011	15.32333629	14.02080636	15.46805123	15.69144365	13.90322284	15.18665592	14.60385812	16.21388263	12.43013889	15.97066765	14.47288119	12.90506729	12.51308604	11.1179677	14.17975362
Nedd8	21.30178866	20.17998196	20.19135325	20.27503325	20.83768952	20.79122013	20.70640833	20.95269291	19.84555131	19.60075865	18.99531999	17.82071499	18.69407897	19.30246936	19.7344814	20.22270058
Oat	20.87290028	20.66561697	20.65219727	20.87874845	20.49541005	19.70032456	19.66533939	20.91320206	20.70817794	19.96183401	20.04726772	18.63008934	19.91536299	19.3417794	19.62515588	20.13696108
Ccnb2	18.47175459	18.24074476	18.1422068	18.75136753	17.34628864	17.42070042	17.35552316	17.82233431	17.81384381	17.2157984	16.95923222	16.35805018	16.27133536	15.88500517	16.15914208	16.91870022
Ccnd2	18.95347465	18.11953896	18.13415555	18.83624148	18.8583271	18.98723625	19.0526105	19.34546589	17.65480383	17.93537227	17.19556445	15.74507027	17.60769152	17.61482485	18.0512833	18.59291686
Ccnd3	18.80848033	18.06097029	17.81871947	19.28681041	17.50098189	16.99114536	17.25607966	17.61712305	17.25746151	16.71330596	16.14547447	15.15730746	16.3768037	15.45037359	16.34335924	16.93939556
Cdk4	20.22776164	20.07587604	19.77948532	20.38521784	18.7790845	18.80819749	18.84346719	19.63190175	19.68758414	18.7776085	19.37468717	18.22914739	18.13986107	17.36538265	18.42222084	19.31552993
Fkbp4	19.25065464	18.85869133	18.78997932	19.83273861	19.03571733	18.50680344	18.45559211	19.60070421	18.88652419	18.19026838	18.76091482	17.05684936	17.76253776	17.56554839	18.08041159	18.82441808
Hmgb2	24.58686315	24.09964895	23.88446121	25.29410859	23.9191623	23.67357478	23.70756725	24.12620725	24.11537265	23.81391816	23.29347726	22.36295084	22.9882388	22.8953386	22.59167574	23.3917869
Aimp1	19.68105993	19.27707849	19.23097736	19.65275746	19.4491164	19.06405329	18.92778375	19.69184914	19.21155088	18.89888476	18.10569371	17.02691242	18.86051112	18.61396208	19.66636272	19.72239064
Rbpj	20.21062379	19.63355225	19.71335631	20.37113852	19.96409264	19.81718979	19.91907863	20.46253822	17.727402	17.7004939	17.24293217	16.20265953	17.48463411	17.14061012	17.21560883	17.39573494
Akt1	17.06980637	16.57505169	17.54442115	17.6092076	15.04989108	14.05222839	15.05103896	16.13847181	17.15570765	16.02347282	16.58270065	15.75480923	14.99059152	13.00409754	14.13538865	15.9254849
Dbi	22.9212889	22.2992192	22.6006407	22.74443641	21.45332289	21.42167655	21.56499978	22.08004719	20.15103141	20.90800553	20.10341588	18.05149573	19.57501844	19.61023546	19.86293393	20.46203889
Map2k1	17.21655642	15.51791539	16.7656487	17.3114113	17.35646916	17.05875279	17.32553384	17.42201548	16.2326645	15.81200177	15.82122589	14.18866611	15.34439994	15.00912879	15.66666784	16.31116292
Scp2	19.62715267	19.04134366	18.75671919	19.99023141	19.64283439	19.50185662	19.58726843	20.15449675	18.67069082	18.23860066	18.0092491	17.05048639	17.59215041	17.55247398	17.43012582	18.2110993
Slc2a3	20.86582085	20.55627777	20.52123619	20.25291947	19.48844427	18.91193028	18.88470714	19.30888115	20.21750338	20.98940004	19.73854422	18.66923803	19.42320621	20.37028725	19.64369768	20.30730311
Drg1	17.1210073	16.49869341	16.61079417	17.30045981	16.45736485	16.14360244	16.09438701	16.89853054	17.7684945	16.15113549	17.21750338	15.7261117	16.36821656	16.03008515	16.50907909	16.86181389
Wars	19.87467223	19.47468826	19.73211442	20.36773041	19.95716441	19.55777405	19.60237266	20.18216639	19.34349371	18.50536964	18.66410696	17.35017952	18.24023233	18.03569049	17.86229834	18.58270065
Kif4	17.70401169	17.26709756	17.30376291	17.7691405	17.36623682	17.30179982	17.22787913	17.80750587	17.06550028	16.29422585	15.96668569	15.606116	15.88257141	15.87620516	16.08050528	16.33582648
Pola1	15.70090024	15.80486207	15.67466124	16.20122416	15.32294917	14.30192482	14.4331942	15.47132593	14.6411486	13.78146217	13.3274123	13.89945134	13.43136701	12.58406993	12.56422096	13.06223169
Prim2	16.86858144	16.38598033	16.70414681	16.93145315	16.263691	15.89460464	15.64605237	16.64061212	16.79715487	15.78089855	15.65441227	15.30556304	15.79563384	14.58190669	15.64653058	15.99722359
Pola2	18.02404666	17.0381045	17.18165699	17.23210234	16.98992663	17.27385022	17.15343328	18.20390237	16.64103567	13.52869828	15.51960554	14.80266782	14.7968508	11.85825303	15.54828007	15.92992874
Ranbp1	21.79034531	20.91750611	20.65210972	21.71954424	21.7734612	21.67779533	21.58228718	22.03308418	20.61880846	19.97687174	19.83432907	18.61970416	19.97687174	19.68054496	20.22305426	20.90873857
Il2rg;Gm20489	18.81547086	18.60924368	18.42902254	18.00618361	18.4727067	18.02653425	17.92619174	18.51860706	20.18833771	19.40644586	19.5235543	18.58100929	18.0899056	17.34282125	18.49200963	19.51437504
Ptpn11	13.97432496	13.19896677	13.59735425	14.70130646	12.2039597	12.30648896	13.35507575	15.27881241	11.14082977	11.71278491	10.93899144	11.48598021	13.1731618	9.722039027	10.52689043	12.8279976
Rab5c	20.29176426	20.07404736	20.0245878	20.72067179	20.15758379	19.77246278	19.93156857	20.24574302	20.58930003	20.43420469	20.0416645	18.98498579	20.15301262	19.76986689	20.34938059	21.09680522
Rab21	16.18897512	16.48875022	15.59875041	16.23303916	16.86713392	16.19086637	15.59464535	16.64004718	16.87291531	15.55827122	16.00597536	15.98804112	16.42567487	16.14700613	16.4560014	17.13651056
Rab18	18.52691945	17.83688866	18.32601686	17.90248111	17.83473027	17.14907229	17.04313411	18.39087427	18.19041308	18.14026061	18.17172412	16.44651795	17.73621693	16.48571927	18.16250935	18.58075173
Pdha1	19.40727606	19.02469601	18.64807666	19.0835053	19.07754594	18.55442397	18.75022283	19.03939033	17.87693655	17.36401493	17.46139951	16.18163758	18.37958143	17.94586672	18.32474311	18.37458105
Fbl	20.40686102	19.50852599	19.96522062	20.52764499	20.05774852	19.62847046	19.51127008	20.45161359	19.59897934	18.74287518	19.36478443	18.52672846	18.98823533	18.11253114	18.64902456	18.7230076
Canx	20.42162519	20.02634513	19.92330717	20.52324799	20.44283418	19.95758954	20.12426775	20.75955014	21.79839744	21.24864105	21.50954114	20.26396144	21.20389042	20.72342431	21.34489185	21.61916681
Ap1m1	17.62106455	17.7374058	17.5002039	17.91198877	14.61004437	13.6459961	14.54164115	17.07472685	17.77885999	16.69057096	17.67617748	16.35181919	16.84438703	16.4132643	16.42832746	17.14469807
Ptpn1	20.21406768	18.99865653	19.1409845	20.31793809	18.50436125	18.04526907	18.43208511	19.00077578	18.73472946	18.24933571	18.04644195	17.22562169	18.65749291	18.23790081	18.59812521	19.01740109
Ldlr	18.70586859	17.99446393	18.33590496	17.70529489	16.98726401	16.20415081	15.72810652	15.82219736	17.25727734	17.15551003	17.10523331	15.9581222	16.3977916	16.02241116	16.80662514	16.64540513
Cpox	18.48396532	18.34182283	18.54177726	18.72687006	18.53609541	17.93289524	17.93324113	19.15382908	16.76603709	16.57277423	17.09866954	15.37598969	16.90348177	16.20907254	17.25183372	17.22881869
Por	18.5744457	18.23168058	18.25524992	18.51175265	18.08773216	17.38969855	17.51352714	18.42217977	17.7534257	16.87927213	17.25727734	16.13356369	16.38527261	16.20275517	15.93555643	16.45145261
Hmgcl	18.23420932	17.80788316	17.76195371	17.94460913	16.96893673	16.23924423	16.12112875	17.34377561	17.91910773	17.15955603	17.25312729	15.82597737	16.96251197	15.94973554	16.81240296	17.277578
Traf2	15.29555372	15.59067476	14.85637689	15.89128532	15.47899076	15.08144183	14.57293703	15.62542347	14.24354592	12.09090635	14.59006068	13.97906787	14.9371439	13.36727823	14.34955769	14.82962365
Cdkn1a	18.35393076	18.49907508	18.22529218	18.9959824	18.30581239	18.06880976	18.42090598	19.04129018	17.10482395	17.60414779	17.47627156	15.01463077	17.10175003	17.4635563	17.21835511	17.91782658
Cap1	22.78751841	21.98527077	22.31052403	22.60157041	21.15548532	20.77988604	20.6903834	21.85847888	22.49538565	21.55693259	22.06022491	21.19622509	20.18046768	19.68546401	19.90348177	20.74829114
Vps26a	18.44754336	17.76901132	18.09836113	18.55532308	17.65801618	16.91286595	17.17883989	17.97907904	18.78199997	17.94037096	18.06492166	17.42127591	17.30545617	17.19546833	17.82189852	18.48337494
Tfam	16.43443276	14.62153681	13.04823142	16.17913157	16.57373593	15.96522062	16.58308277	16.85489273	15.80503847	15.94349924	13.70789832	13.38235383	15.10205771	14.77344832	15.78711184	16.44692174
Id2	17.33682034	16.82550541	16.98459647	16.16988587	17.57081926	16.63097806	16.12230225	17.42234405	15.00803463	15.54245758	14.14051027	13.87411685	14.9225844	13.59863411	15.3368552	15.40291213
Ltb	14.13233906	10.50322946	14.23032072	11.85428402	15.23967311	13.76735685	14.24146185	11.13147116	16.34725802	13.27000325	13.25678365	11.0277678	16.71330596	15.76295294	17.73118642	17.57333653
Csk	18.82773965	18.3574575	18.33140684	18.96553066	17.33088187	17.22533926	17.00063826	18.08270001	19.11971626	18.27957431	18.80495657	17.87891305	17.96555885	17.15570765	18.04270674	18.6100011
Eci1	19.77503793	19.41746935	19.24613749	19.11530279	18.84799935	18.40756652	18.30541163	19.14484741	18.98287106	18.78666527	18.59619704	17.21617746	18.8617836	18.56022087	19.21387789	19.3262583
Foxk1	13.17003458	12.92738909	10.96188374	15.66954946	10.93191939	10.95927751	10.94580958	13.36864287	11.16213953	12.61749042	14.40194612	13.80403016	10.58655835	11.40301202	10.22327773	10.98641094
37500	21.53174316	21.22305426	21.15912483	21.55346806	21.67301398	21.2110993	21.08160826	22.0623018	21.22605699	20.81573665	20.50319684	19.16329588	20.1260339	20.05669063	20.12754603	20.69430007
37135	21.90094933	21.67176219	21.69127836	21.84421843	22.0078198	21.55510772	21.3830039	22.38734949	21.49955202	20.98711132	20.9659956	20.11095222	20.66587716	20.2705919	20.51238941	21.330302
Stat3	21.38237072	20.82329882	21.11705457	21.41105784	20.31628153	19.7430396	19.82119786	20.86188959	20.43827206	19.49200963	19.84761712	19.02653425	19.5737803	18.97435297	19.58165297	19.76203485
Stat5a	16.49341767	15.95549099	15.09436639	16.11504365	14.94626664	14.99735593	14.44850352	16.21801448	15.78427699	11.59091447	14.83600103	13.6209071	14.51865316	13.14247407	14.43286809	14.08630212
Stat5b	18.31548571	18.01693883	18.00157313	18.53317001	17.37007435	16.89308818	16.99147756	17.83935144	18.33869286	17.08938841	17.43648383	16.2786128	17.49318309	16.77558456	17.62749114	17.90659705
Pura	18.28910931	18.44713974	17.95554775	19.66323842	17.40324508	17.81014483	18.56651492	19.13262524	17.95412814	17.61927429	16.50890893	14.21576049	14.98797452	16.63126233	14.51988192	17.69022992
Msh2	18.78825952	18.45759731	18.20418902	18.67428194	17.55344931	17.26049692	17.07963061	18.20705246	18.49697077	17.60161122	17.73092117	16.7638348	17.0466551	16.9975544	17.50478796	17.90935403
Dck	19.99313742	19.79747155	19.4055113	20.18664625	18.41385928	18.52305651	18.59455788	19.23985954	19.85626138	18.65200465	18.72244068	17.49903614	18.54419472	18.04521573	18.66657076	19.22088369
Zap70	20.09145605	19.84645451	19.49308534	20.07809346	19.08812051	19.03225025	19.12993699	19.83696568	17.89604853	17.1580771	16.86592655	16.84119576	17.42988072	17.07514484	17.01585058	17.28599816
Itgav	14.15924065	11.79595847	12.99989433	14.32312515	15.07585515	14.83016855	14.40121286	14.79151904	16.61036164	16.04484233	16.24701887	15.10656294	15.25712999	14.86776136	15.97971546	16.35299171
Akr1b1;Akr1b3	20.84291501	20.45231767	20.43664648	21.14855106	20.39623684	19.9379025	20.11857614	20.69854529	20.00689582	19.31468945	19.70608788	18.5976525	19.05099115	18.71779689	18.93798868	19.85873686
Fkbp2	19.24963662	18.75896488	18.6359448	18.78727129	14.56033283	17.99324801	17.74386141	18.79306347	17.02874784	17.17815907	16.57041905	15.54834029	16.52686598	16.47593921	16.05892187	17.22881869
Acadm	16.87159245	16.6702413	16.4825874	17.34888373	14.00930378	13.52796564	13.4123052	13.64464495	16.09281907	15.95446897	16.05758988	14.53964351	16.40411041	15.82801248	16.52830148	16.58782146
Rangap1	20.25211101	19.66967056	19.65934094	20.14170803	19.83999722	19.55223004	19.58589412	20.221875	20.23327327	19.09787268	19.57052282	18.14400095	18.920882	18.46551061	19.1878788	19.77584173
Nsf	18.08150424	17.28193003	17.12797418	18.20146348	17.95333254	17.64004718	17.76513067	18.32592905	17.68599434	16.61798393	16.97387671	15.130651	16.80221342	16.03144276	17.12373748	17.43900297
Vps4b	19.30095129	19.115633	19.103006	19.74861873	19.38059635	18.8558053	19.09604594	19.69528607	18.84757124	18.00645758	18.19508379	17.34394906	17.71007995	17.46754187	18.13595973	18.3060795
Psmc2	20.84084245	20.19436251	19.92792839	20.46553053	20.37305205	20.07913578	20.04046097	20.75466572	19.72628802	19.183015	19.32161987	18.34025869	19.05215939	18.39326475	19.09259199	19.74328619
Rab11b;Rab11a	19.42478549	17.49708776	17.23603288	19.78883301	18.78129567	17.67224577	18.57237457	19.26638852	19.13656063	19.12653812	18.5939017	17.2207184	18.51445209	18.29153946	18.68130019	19.43617879
Adss	20.23584596	19.82697978	19.72886383	19.96027916	19.62798978	19.65578226	19.43959149	19.87318574	18.93208785	18.50039844	18.77744797	17.69513312	18.38287729	17.75264198	18.36294549	19.05980917
Brcc3	17.24116388	16.38722641	16.69696753	17.15768246	16.72480692	16.72533963	15.91211746	17.06833744	16.37169158	15.67879268	15.77148947	14.30826792	15.32916565	14.33769158	15.75772856	16.15882661
Nedd4	17.67134756	17.47452984	17.10543795	17.57555402	18.41117166	17.84045832	18.05133641	18.84374321	17.78743073	17.64434921	16.87303551	15.97808477	17.05388347	17.0375684	17.00678627	17.70461966
Stt3a	15.63160339	14.05773794	16.54165628	15.57648435	13.55985504	12.81386134	13.70433597	14.92810194	18.42996242	17.47966976	17.48140528	17.8480605	18.2904149	17.84450963	17.57607094	18.50179832
Capza2	21.31655776	20.75873722	20.76060626	21.20877971	20.58737832	20.28635922	20.20717165	21.02445254	21.09139148	20.55412415	20.48512568	19.43589404	20.00703274	19.57146751	20.37039368	20.81409424
Gsr	18.44309733	18.0245337	17.95849608	18.31008019	18.50273082	18.3005045	18.16756515	18.60259014	16.99258434	16.17305246	15.83249448	15.07543737	16.09170397	15.87303551	15.99229666	16.40302867
Map2k4	15.9858864	15.55791238	15.26345261	16.82959887	14.83303831	14.73380977	14.85038221	16.11368113	15.82164943	15.4523056	14.72419407	13.58261245	15.42390377	15.30873009	14.99143327	15.42305024
Wee1	16.90876788	16.89581193	16.00433021	16.93076043	16.31360937	16.07583426	15.27968312	16.73343908	15.35207792	14.97481787	14.59105477	14.08630212	14.93239932	14.29347165	13.43136701	15.49085088
Mapk14	20.01631319	19.42193332	19.61776876	20.06998988	19.13646049	18.85841817	18.94997486	20.2759426	18.65585212	17.90777088	16.64032968	16.74583186	17.37619323	17.43501908	17.5639857	18.16619251
Gfpt1	16.23879656	15.93336793	15.25543434	16.02827301	15.48582931	15.55916794	15.61246539	15.80307161	14.18355785	14.1660846	12.24979493	14.39660478	16.15969398	14.90383478	14.8474489	15.7704058
Crkl	18.73095433	18.40490871	18.7189676	18.61176688	18.81080381	18.38986657	18.19940396	18.89184302	17.57703045	16.36065851	16.84732655	15.53952235	16.11473872	15.55200859	14.84490188	17.45843866
Rpl5	22.63431475	21.84345186	21.80738794	23.18099874	22.47803093	22.20215731	22.34954257	22.52506577	21.17353075	20.70125569	19.87846409	18.87867362	20.83290855	20.81385946	20.62283472	21.2603476
Rpia	19.6319195	19.5313053	19.75585578	20.00278206	19.80197669	19.44837043	19.45340328	20.19087119	17.97578081	18.13455667	17.83337192	16.19306328	17.6807853	17.52114032	17.5817449	18.19671738
Anxa5	21.03462973	20.67805333	20.67150306	20.96620689	19.89059679	19.59074419	19.4759946	20.0919725	19.10817219	19.54187176	18.70259208	17.03284212	18.70991173	19.22686842	18.93283758	19.23988284
Ppp3cc	15.85474666	15.49981475	15.61614676	15.6594385	14.48009595	12.98051449	10.66657908	14.58748454	14.88288182	14.52074144	14.60582672	14.15046131	14.47459321	14.19167615	14.95533206	14.80170836
Lmna	17.91864199	17.36024698	17.9189331	18.79908553	16.03956168	16.52601011	16.42718187	17.95764622	21.33352664	21.25891102	20.16447487	19.41472652	20.99341388	21.17163861	20.83576362	21.29798871
Hspa4l	16.46066386	16.30896112	16.16357106	16.5791686	15.8901455	14.95696597	15.92995185	16.550356	14.09597385	13.85077286	12.00625594	12.65961689	12.20951429	12.60019169	12.29958009	11.99795567
Cbr1	17.66143018	17.33140684	17.47397522	17.81759578	17.68085396	17.1264625	17.4360771	17.61223499	15.96230862	16.22462352	15.35176744	14.85618234	17.04013986	16.29000084	16.74491265	17.44919702
Cox7a2	21.471447	20.71975311	20.52592602	21.47035502	21.51277518	21.24754048	21.41333249	21.60000543	19.13247463	18.86846087	18.64501805	17.66754125	18.93243393	19.2191827	19.04329435	19.93732784
Slc25a4	19.46295752	18.21475548	18.55363679	19.30208999	16.20825341	15.52671318	15.78389347	15.70314657	18.46638719	17.29392062	19.02101248	20.11743511	17.74924094	17.56122827	16.82649883	17.52129371
Mapkapk2	18.92073665	18.28843355	18.34160569	19.64306348	18.49298758	18.0712738	18.34641851	18.90639153	18.78171189	18.13480732	17.7880683	16.93491175	18.46283773	18.50187605	18.13209803	18.93286641
Pcyt1a;Pcyt1b	16.97768241	16.47690439	16.39411095	16.37937837	17.25543434	16.68674672	15.93122228	17.2446983	15.04759258	16.55918288	15.45535933	14.35583283	15.15402694	14.72339431	15.05159132	15.74675048
Mcm4	21.07169279	20.60467267	20.55721313	20.86959083	21.12899366	20.5834354	20.54557161	21.44156837	20.46313718	19.7281331	19.51741565	18.88848761	19.77754429	18.9326646	19.34030217	19.95815619
Psma2	21.40213146	20.81690865	21.02255746	21.58833949	21.17937459	20.62533428	20.37602362	21.53910011	21.47085148	20.50251717	21.0146798	19.78621857	20.49433607	19.91118422	20.59486764	21.03603943
Srp9	20.01549672	19.15105619	19.35556618	19.64605589	20.06276292	19.8858989	19.73067246	20.35960373	17.83793585	17.65836492	17.36024698	16.19867524	17.15560884	17.13139479	17.97550095	18.25303493
Hsd17b8;H2-Ke6	16.98114358	16.44596861	16.37956451	17.36538265	15.50974408	15.53803733	15.62013389	15.25018737	15.97931354	15.75603502	15.00974116	14.18503026	15.35090466	15.54939362	14.75791082	15.49704097
Ahcy	22.58219528	22.0822907	21.94012717	23.08007972	22.08138071	21.61306281	21.63971165	22.25830724	21.0582111	20.45100983	20.10392807	19.4077947	21.04999475	20.5029056	20.72816632	21.06493481
Shmt1	18.89006236	18.23565901	17.51221577	18.05917544	19.02758748	18.74083483	18.01644922	19.40297456	17.30251398	14.68764906	16.98770812	16.28677432	16.23833009	14.95719275	16.48565638	16.6760397
Atp6v1a	20.89689112	20.58159781	20.47724046	20.86453681	20.67271192	20.21572732	20.04859862	22.23175088	19.82735201	18.94931948	19.0456157	17.9702295	18.99653417	18.44766442	21.19850499	19.33249991
Atp6v1e1	19.60906328	19.17035543	19.26915408	20.17682082	19.40725531	19.08009925	19.17901004	19.79312699	20.63254088	19.86773723	20.87335099	19.23081323	19.46459361	19.16751615	19.28070735	19.88030396
S100a11	20.63440339	20.73983004	20.7230076	20.64693483	20.91546511	20.14208212	20.01590502	20.78715968	18.78962916	19.1928707	18.44984183	17.0526105	17.29813419	17.81459498	17.69063916	18.24344365
Acadvl	17.91426833	17.56837181	17.41063353	17.6404709	17.00206781	16.78327964	16.38683923	17.28798286	17.62135078	17.57163415	16.65228481	16.42896531	17.51167545	17.45161359	17.49560523	17.57415001
Cast	16.48142105	15.82952455	15.8697866	16.06621535	14.23862865	15.29802676	15.87183306	14.75473095	10.78985964	15.54806931	12.0787846	12.59632955	10.16377545	13.86776136	13.28901022	10.07601388
Rab7a	21.72429901	21.32212621	21.10610282	21.84134167	21.27685139	20.87087038	21.04893116	21.75503262	21.28613357	21.40296416	20.8739517	19.71221463	20.95191075	21.0034685	21.24910419	21.6159385
Rpl9	21.54113444	21.070252	21.07933113	20.72583886	21.46563017	21.08602216	21.10347992	21.37787774	20.88024417	20.54047241	20.04433541	19.45833852	20.36206796	20.32761843	20.58123001	21.16287809
Hsd17b4	17.21447091	16.81064694	16.36876221	17.37203182	17.24664783	16.85598775	17.03606627	17.57037458	15.44064211	13.605248	14.38491863	14.3833668	15.24685191	15.31071928	14.30556304	13.46390747
Dynlt1	20.29972228	19.79115653	19.85178564	20.27446461	19.58631571	19.10418409	18.58203905	19.5373663	20.29490788	18.62485256	19.67133028	18.72706956	17.77693417	17.37432633	18.66268228	19.71028179
Hdgf	18.66163894	18.19978735	18.07498811	18.17108882	19.18956881	18.87020817	18.45519074	19.75233164	19.08721419	18.19031662	18.70056164	17.27129888	18.45414665	18.23598615	19.24044198	19.44186214
Atp6v0d1	17.39028653	16.7568169	16.75785875	17.76097978	15.89413092	14.07246761	15.09589146	13.91475884	14.15979252	15.53570064	16.27288489	14.89959295	16.5052223	16.1842555	16.64568657	16.48247711
Slc25a5	22.7950908	22.33557245	22.17075273	23.2234373	20.65831261	20.03939033	20.23245372	20.8689883	21.96564339	20.83645724	21.22476246	21.67176219	21.45191538	21.0989265	20.77112511	21.14145858
Ccna2	18.23706054	17.68126587	16.99324801	18.84024316	16.47639814	16.64807666	16.7359526	17.27648794	17.708801	17.15016377	16.13643045	15.820877	16.39379264	17.07190224	17.14090963	17.68695185
Mnat1	19.11943764	18.75130214	18.52630819	18.80932852	19.17823203	18.78660147	18.2990291	19.19359274	18.66226504	17.76642538	18.40893505	17.11278564	18.04793333	17.62870184	18.14464829	18.69346654
Sqle	17.84622493	17.15471924	17.14180779	17.59819793	14.09449011	14.83979429	14.57423872	15.41455311	16.34136245	14.46862404	15.53779473	15.16584915	14.57441614	13.22868343	13.83160415	14.05426514
Kpna2	22.47840131	21.78308776	22.06844898	22.55905868	21.65324745	21.23806414	21.10104466	22.08683207	22.38737579	21.39021305	21.42695674	20.68577197	21.22693896	20.80577536	21.08219323	21.87455217
Pold1	17.82556752	17.21948997	17.64322205	17.70785788	16.4400743	16.10656294	16.16418021	16.78007834	16.02786281	14.85540384	14.8793918	16.24781628	12.90529298	12.1758302	11.17766869	11.39231742
Polr1c	19.60387623	18.92922951	18.80983092	19.05024723	19.56171306	19.28193003	19.05306147	19.33801816	17.70704901	17.01399867	17.13079174	15.57793033	17.54049133	16.90559854	17.5400372	18.12842737
Usp10	14.15592502	14.82902896	15.06436386	15.25595062	14.444109	13.73322722	13.76621831	14.35583283	14.10484442	14.47065887	15.05154884	13.85545251	13.79431432	13.61275334	14.25214798	14.59362455
Stat6	17.84854959	17.21342703	17.85866098	17.94300696	17.51437504	16.45082462	16.26062556	17.72434065	17.04537573	15.63560477	16.59722329	15.40231262	15.45085684	14.98290447	15.79758554	15.72770778
Dbt	15.03973302	13.49072555	14.41065009	14.85165145	15.53764309	14.32944599	14.83086178	14.50457074	15.22283263	13.93230704	15.12549419	14.20861541	15.040675	13.42455998	14.66672331	14.61964685
Hccs	14.50791849	12.28898139	15.05629901	15.63605812	13.60420572	11.77012701	13.89197352	13.89879031	12.85817531	12.40917876	14.26788395	10.49135207	11.12418595	12.62253233	13.02531262	13.20476981
Pitpna	19.1160647	18.90354061	18.52688126	18.97163336	18.31065716	17.95809954	18.09186922	19.10336465	18.47452984	17.46778065	16.3060795	16.27924783	17.0825441	16.63424384	17.13249973	17.20562145
Pitpnb	19.15612753	18.39753259	18.66670944	19.25324273	17.79449202	17.8056809	17.75185784	18.49020846	17.61245099	17.36401493	16.79118833	16.3461501	16.38840415	16.81953048	16.94695195	17.29418994
Slc16a1	15.6734195	13.47801117	15.14138872	15.4408043	13.72504667	13.93184554	15.43638622	15.43348764	16.33470974	15.83605036	15.62096435	15.48148412	15.55797219	15.51341919	14.60130653	15.66924495
Rab2a	19.90161232	19.35317698	19.1811474	19.45074812	17.66587716	17.21816588	17.4252159	18.96868367	19.4208032	18.97011713	18.85805387	17.84751008	19.07699822	18.91429753	19.46505218	19.74363135
Idh2	15.86103843	15.88204594	16.53809797	16.9599114	14.73121295	15.51045513	13.28958667	15.47940136	14.41712729	14.96429574	15.31220937	14.56866869	13.28901022	13.44488547	14.35431826	13.81698362
Dnajc2	17.54886705	17.10564256	17.21589317	17.54351522	17.39899414	17.2160827	16.92879593	18.27466934	17.04494903	16.08897453	16.5462916	16.10780963	16.32569194	16.11233769	16.27446916	16.75863964
Stmn1	22.52833678	21.74988743	21.57339201	22.21430489	22.30058829	22.15372396	22.1676019	22.8085471	21.83128559	21.43237062	21.13364144	19.8624951	21.0473343	21.21596425	21.31589473	22.04263328
Msh6	17.99440869	17.73931915	17.64420837	18.2280201	17.20026644	16.79842117	17.01225352	17.76104473	16.44341305	15.28594399	15.58850969	15.66661237	15.82257083	15.38778175	14.77761492	15.65924336
Faf1	17.65067314	17.19959567	16.56285356	16.7190679	17.17152867	16.86761659	16.40519133	17.56368785	16.80712848	15.55877943	16.80599572	14.96992608	16.67051795	15.9242326	16.77712686	17.24376903
Psmc4	21.06118131	20.42797979	20.09055182	20.90529004	20.90668512	20.37326451	20.33919324	21.13520826	21.05099115	20.06038985	20.47387615	19.82353207	20.08783573	19.35548015	20.05457252	20.76376998
Ddx6	21.76874486	21.08569807	21.20532315	21.50047624	21.05906979	20.51306444	20.39926541	20.72533963	20.00319396	19.2649465	19.50030117	18.33477084	19.38294059	19.29710434	19.12595825	19.41328083
Adprh	19.5254864	19.34086717	18.98431832	19.67257382	18.10303163	17.87519739	18.39598591	18.65256492	18.43383806	18.41629449	18.62599416	16.386233	17.27011279	17.0470813	17.75688204	18.50900948
Sh3bp1	19.34386234	18.8722841	18.89581193	19.58113805	18.84211705	18.78414277	18.38186398	19.14322874	18.02869389	17.75368684	17.69452113	17.36837004	18.32641193	17.9070667	18.47559887	18.86592655
Rab8a	20.23806414	20.12955974	19.74336838	20.26910841	18.1713332	17.69343251	17.79766153	18.35457654	19.82538119	19.55204237	19.21181227	18.057537	19.54508136	19.0856851	19.38637616	20.23736403
Cdkn2b	17.09393331	15.97533301	15.89450991	14.99744414	15.82560479	15.28612454	14.36714169	15.8675442	15.0891194	16.60744591	16.16457308	13.89102419	13.93534924	15.05154884	15.58537337	15.6664182
Lrpap1	18.65228481	18.00245245	18.22321927	18.72444058	18.29311237	17.92114359	18.29549094	18.67455781	16.07370226	16.23107114	15.73388919	14.6411486	15.00259529	15.72339431	15.62659314	15.6087746
Atp5j2	21.37687151	21.1954443	20.83159487	21.7295776	19.98314949	19.34944538	19.54775686	20.10903993	21.96768502	21.5086227	21.53663615	20.7077568	21.72845699	21.33641721	21.88401397	22.5299576
Rrp1	17.52075678	16.61855757	18.24283916	17.57466743	17.59572369	16.41098127	16.49216615	18.33044426	18.69350057	17.26462586	18.11573459	17.52962881	17.23050836	17.94060036	18.0617087	18.38890019
Ctsw	19.5584095	19.17565188	19.22331356	19.51121216	18.47840625	17.88518396	17.75922503	18.81001927	18.86220752	18.80022373	17.10554026	16.974437	17.52267347	17.39598591	17.10123707	18.55895128
Cks2	21.57075442	21.33908448	21.37920066	21.25931341	22.30921987	22.24791709	21.88513182	22.02644645	17.14100946	17.65599183	16.94615239	14.60484276	16.3408411	17.06297367	16.83442167	16.97275547
Exosc10	18.03235788	17.55074679	17.32904299	17.83380426	16.99964774	16.37861661	16.78762203	17.0101784	16.81428204	15.77241768	16.00380337	15.01258089	15.42262328	14.6941402	15.70557839	15.88769661
Ncstn	12.92245432	14.2982058	12.9003574	13.00239311	12.11689624	12.90514252	12.85145626	13.72536626	17.21930089	15.26407602	17.07712865	15.87344411	15.10373858	13.87267488	15.00030816	15.8314557
Atp6v1d	17.49911402	17.3044761	17.3605042	17.6473741	18.40557362	18.0526105	18.15471924	19.09689527	18.51579992	18.59928815	17.68592592	17.24181561	18.38986657	18.30683603	18.66830331	18.61327869
Erp29	20.34190967	19.7833276	19.93646541	20.44828976	19.48412271	19.36373695	19.22432676	19.97449301	18.63859854	18.89107167	18.36088994	17.41402451	18.16976845	18.51826127	18.13590965	18.46011989
Sesn2	16.96273789	16.60660763	16.61525604	16.27341317	16.26914495	15.80120313	15.77756355	16.29736411	15.23556552	14.60640521	13.80019213	12.60109756	14.65312497	13.96280565	13.55650605	13.74598938
Idi1	20.00237004	19.37094703	19.86364486	20.28534351	18.33057556	17.72180679	17.60812485	18.79857938	19.00074827	18.06155051	19.02258455	17.69091192	17.2461839	16.96882426	17.92207331	17.89746734
Ppp2r4	19.029449	18.40885215	18.40910084	18.69445311	18.22670382	17.13691103	17.06571064	18.76645773	19.28913183	17.89646249	18.42771386	17.72274084	17.77635592	17.26086442	17.52044987	18.26929108
Fam207a	18.75110596	18.62067088	18.23346053	19.25900301	18.66042076	18.48989499	18.47147677	18.85419269	17.50517577	17.92369888	16.60565313	15.18534005	17.48895415	17.46307729	17.69091192	17.45787781
Gmeb2	17.83762793	17.14400095	17.25764565	18.01247178	17.09784696	16.81152522	16.82860758	17.47895917	17.58203905	17.03402515	16.79042487	15.27823164	16.34656567	16.3598868	15.79398425	16.71129055
Pdrg1	17.81728349	16.8317031	17.48542054	17.69077555	18.40814727	17.59761614	17.41435491	18.64050621	16.08520272	16.26457088	16.25196313	15.10574485	15.26755482	16.09529399	15.23335754	16.76409407
Nup43	18.00640279	17.68913806	17.29598412	17.66010734	17.9726433	17.88970596	16.5545289	17.3169002	15.80700266	16.26993023	15.96648292	14.53229504	14.81568349	14.83011903	15.19556445	16.6241386
Eif5	18.86930466	17.79239633	18.04649524	18.64905966	18.22637456	18.12429299	18.22213452	19.24409435	19.72706956	18.77902035	19.49617111	18.38063862	17.92137608	17.40789841	18.11217476	18.88229079
Sf3b6	20.88166366	20.45893923	20.2759426	20.86151102	20.216438	19.70167873	19.94949048	20.76466105	20.62238791	19.38681819	19.97575283	18.73320735	19.68219222	19.86211669	20.45020442	20.66109959
Arpc4	24.10109277	23.76374972	23.40028221	24.27739071	22.68367487	22.33913886	22.34104097	22.69606335	23.88324961	23.27341203	23.17852383	22.16751003	23.00125355	22.75354404	23.00170025	23.59126484
Sec61g	21.74919183	21.34245235	21.2572428	21.71937712	19.06978015	19.00582737	19.01465256	20.0698588	22.10792326	21.6086934	21.67796734	20.79788313	21.41859178	20.90778554	21.35536185	21.91111838
Ruvbl1	20.73463024	20.24109404	20.27685139	20.74542157	20.52152376	20.12955974	20.04366815	21.11622972	20.66240413	20.0356368	20.24493053	19.42129645	20.32619246	19.4329007	20.27366813	20.83151756
Eif3e	20.76563251	20.25764565	20.05125674	21.018624	19.65527565	19.08638506	19.32095916	19.56967022	19.66471463	18.77133471	18.82832866	17.83139385	18.92468494	18.06922947	18.93985465	19.27569259
Gabarapl2	18.66785305	18.11324363	18.0382117	18.45747707	18.20595548	17.80719138	17.86199558	18.64332776	17.93807486	17.49685378	17.58615076	16.06059039	16.81290429	17.21200233	17.20543054	17.818345
Nploc4	17.3250946	16.39355805	16.34884916	16.38889179	17.12676496	15.90253999	16.35660671	17.30901442	15.57278903	15.85632826	15.56480446	14.28634117	15.88753003	14.4076661	16.28145919	16.82115114
Cdc42	21.72575567	21.544723	21.04979538	20.88151431	20.47625177	20.01971017	19.84231658	20.4113165	20.59896117	20.45933956	19.75525272	18.4539056	19.70161105	19.81932777	19.80352258	20.38984557
Cirbp	19.06607868	19.10507982	18.51468324	18.08119214	18.9381323	18.37814242	18.36760245	18.54822738	18.18824111	17.84168719	17.74806178	15.19886704	15.84453414	16.67755449	17.20628943	17.85738574
Rps20	22.18589049	21.43191174	21.32025408	22.22599817	22.17928346	21.82683241	21.98964257	22.17053881	21.23046145	21.08303777	20.29569272	19.06421121	21.13395494	20.89866338	20.85961668	21.65171568
Rab5b	17.61453732	17.61288289	17.19238915	17.54185286	17.16722211	16.47916449	16.57095264	17.59827063	17.54871657	17.07765025	16.39929462	15.23410638	16.69234306	16.49498055	16.8352856	17.70623968
Rab10	19.04628207	18.75466572	18.52775952	18.8803787	17.61381824	17.05716678	17.10697181	18.35026587	19.65363233	18.79233277	19.15824972	17.7954436	19.09486119	18.38624984	19.31161086	19.54209856
Rab8b	19.09318542	18.54351522	18.2595318	18.4950196	17.83621066	17.49247913	17.65606169	17.92201522	18.62969813	17.96307669	17.51028513	16.59677212	17.73251194	17.96893673	18.4547491	18.66396803
Ube2m	17.99036992	18.35207792	17.82332992	18.90545164	18.92801517	18.6493053	18.63151103	19.12628603	18.15432368	17.75544834	17.86749594	17.07702431	18.20633714	17.97124042	18.36516903	18.43611778
Ube2k	18.9221314	18.94068638	18.68226082	19.38669191	18.63990592	18.54502479	18.48321747	18.84949673	18.81977993	18.2723473	18.36410045	17.21038597	18.2684689	17.59703411	18.37339197	18.95003183
Ube2n	21.15239379	20.39487714	20.3403891	21.28618998	20.33984565	20.27560166	20.51277518	20.69752758	19.67686615	19.17404303	18.59441209	17.78027062	18.39121002	18.04942316	18.53833294	19.59610602
Actr1a	19.56506488	18.94971844	18.94849271	19.60630038	18.56670071	17.96409264	18.19450679	18.73770287	19.41979563	17.25137145	18.78164787	18.16142716	18.10303163	17.25340433	17.38927842	18.4621987
Cops2	18.91526086	18.53548802	18.64877887	19.16167319	18.70309924	18.23275818	18.28919939	19.02882876	17.83818214	15.33067183	17.32667525	16.23797548	16.74267785	15.24153633	16.36262878	17.11867752
Arl1	19.77593815	18.62952027	18.79503133	19.006348	16.79538018	16.89876669	14.2875681	18.3832149	19.10926954	18.56569713	18.90756553	18.45579276	18.77136695	17.49279205	18.53408246	19.16236182
Abce1	20.45553192	19.83772032	20.1683979	20.57024485	19.57763904	19.45157335	19.39255222	19.91848186	19.45255898	18.73350528	18.84377387	17.95838279	18.7205048	18.18674296	18.28726147	18.74382855
Psme3	20.36666372	19.74968287	19.7420528	20.1296855	20.36858319	19.7359526	19.85454275	20.82795668	20.9703559	20.35627571	20.36088994	19.17767258	20.27560166	19.76073619	20.68807953	21.14718505
Sec61a1	16.30515331	15.55020567	15.17027718	17.40032912	15.1151656	14.79294277	15.74441341	15.1210073	16.8522125	14.73449794	16.61453732	18.04254645	16.25961455	15.87079816	13.79826927	14.73761705
Arf4	17.68387187	18.05806573	17.61697952	18.70134031	17.32131158	16.66414169	16.89095297	16.26301239	17.10133968	17.01247178	15.88209372	16.25843722	17.57857908	16.45249866	16.19071207	17.04803979
Vbp1	19.42291888	19.01236265	18.89157606	18.84515311	19.02212395	19.27430535	19.10108315	19.8498174	17.817908	18.12333333	16.98992663	15.97801772	17.11624242	17.73760385	17.12323228	18.2131422
Ufm1	18.87972084	18.46869563	18.91555264	19.12527724	18.70147569	18.02247618	17.03413265	19.23505125	17.25930192	17.20361565	16.83812057	15.65189257	16.12296951	16.06680397	16.08187868	16.31013346
Dcaf7	20.74336838	20.70252444	20.50416724	20.55627777	21.22193399	20.85445144	20.8450612	21.65778945	19.09722972	18.86864172	18.61010927	17.35087014	18.71829874	18.20557373	18.79265051	19.4649525
Nutf2	18.41835501	18.87192328	18.3600326	20.1155314	19.27664696	18.917069	19.16457308	19.74548723	16.43879185	17.52749228	17.57481524	15.99596584	17.6092076	17.43338983	17.47199267	18.27957431
Rras2	18.68725948	18.04692149	17.89935692	19.35093487	17.23593942	16.55560768	17.21863891	17.72234061	17.19364086	18.19282255	17.49716575	16.67769212	17.82643677	17.80233965	17.52129371	18.41348745
Timm13	22.10434408	21.74771768	21.73797512	21.95180406	22.6432617	22.51681958	22.33013784	23.1113503	21.60851293	21.0904226	20.56085524	19.54209856	20.94306421	21.01665325	20.95333254	21.44323901
Timm8b	16.98025117	16.57030045	16.1707075	17.13450654	16.78583557	16.99413242	16.45797397	16.92021327	16.64399707	16.55016057	17.04238613	15.32368812	13.65172443	16.69723909	16.42088131	14.63554809
Ppp1ca	22.64759369	22.04413527	22.16275518	22.70960889	22.12732561	21.66109959	21.72108917	22.70427771	21.77434631	20.83838222	21.01842026	20.13683595	21.10482395	20.44788635	21.01692524	21.46253822
Psmc1	20.25083966	19.80506682	19.59382877	20.41214392	20.37177664	19.86372047	19.64514122	20.11527739	19.05542014	18.55693259	18.26003742	17.50082632	18.02858599	17.82705733	18.49533197	19.08563324
Psmc5	20.72916266	20.04366815	20.17767258	20.55318678	21.04246629	20.59568728	20.52649924	21.45492979	19.89723097	19.21847337	19.17589549	18.12282799	19.24335066	18.84288433	19.50937683	20.19291885
Rps15a	22.38239711	21.98759711	22.16349244	22.619637	22.51089356	22.11394306	22.26255713	22.70186906	21.92281375	21.76854296	21.4770922	20.10661406	21.79296818	21.60774569	21.98401924	22.3327075
Ube2g1	17.91169626	17.25340433	17.3589602	17.89119037	17.34793274	17.23584596	17.77545596	18.73750483	16.45344749	16.51133572	16.80901444	14.33469229	16.58616542	16.81340544	17.30954741	17.65592198
Rps11	19.40093362	19.11225113	18.92610485	20.41792255	20.25799087	19.9556045	20.38984557	19.68848937	19.76133696	19.43296185	18.95605847	18.02831619	18.44847126	18.64628447	18.52936192	19.56840893
Snrpe	22.80425945	22.29342113	22.38853238	23.04156424	22.11257568	21.65538922	21.5695497	22.44558981	22.40506977	21.56481376	21.82041895	20.90529004	21.6209572	21.28314037	21.4816812	22.16560997
Snrpf	21.02992075	20.04952952	20.63120904	21.5868288	21.07952645	20.25534213	20.01699323	21.68598578	20.83876691	19.08246613	19.94877786	18.97311997	19.23906704	18.71031543	18.30674705	19.71980324
Snrpg	23.3454334	23.27056339	22.94318944	23.6530506	23.72088049	23.16652966	23.09260167	23.72088049	21.41198881	21.26967917	20.69481015	19.12998729	21.1027754	20.78915152	21.08355724	21.92219674
Lsm3	21.54750271	20.71523475	20.55159187	20.95446897	21.60602922	21.40960847	21.54245758	21.87320077	19.61957879	19.96634773	19.18971358	17.96104266	19.31406983	19.40001634	20.06998988	20.22199297
Lsm6	19.56530665	18.40781544	18.72430734	20.5803101	19.63142221	19.13568424	19.26631989	19.19844504	17.45241822	17.42742743	16.51774627	15.62790431	15.55179837	16.35131886	16.18657855	15.6309212
Snrpd1	24.51346208	23.66275181	23.9538476	24.04793333	23.62522279	23.24328964	22.84724243	24.03094794	23.55707286	22.85058441	22.94640587	21.74984652	22.65970677	22.65346615	23.10085223	23.24115224
Snrpd2	21.43964221	20.89726052	20.70598667	21.74665209	21.35820905	21.06269706	21.1184494	21.35971096	19.8737565	20.02756048	19.32601686	18.44240899	19.55945552	19.51157895	19.48526329	20.35799436
Snrpd3	23.53231407	23.14382661	23.07634916	23.41222146	23.69264104	23.32786509	23.44505931	23.89356225	23.15672008	22.57959677	22.81413337	21.46433435	22.1709055	21.89589326	22.26135235	22.98053708
Lsm5	22.703602	22.12328912	21.93937404	22.0026104	22.53074351	22.52001338	22.38532318	22.93412708	19.93006739	19.95744784	19.01808062	17.80151892	19.62237003	19.57546169	20.00976849	20.41090262
Arf6	20.58233313	19.97084736	20.28613357	20.92165211	18.67566076	17.81190146	18.17050214	19.3989524	21.24103583	20.25488099	20.44060561	19.36431423	19.90336408	19.72083876	20.12161446	20.65359735
Psmc6	21.18356027	20.6909801	20.75344202	21.05635988	20.86241943	20.62863065	20.44778548	21.26321647	20.69293895	20.05045982	20.04646859	18.79147453	19.74571699	19.14405075	19.72189022	20.44384603
Polr2g	18.3321065	17.52006615	18.27262067	18.65140912	17.88417052	16.56887647	16.79461893	18.70634087	17.60992898	14.28547447	17.74878249	15.00987235	14.52356196	15.57506646	14.06693007	15.72890368
Dynlrb1	21.29406651	20.28748694	20.64552827	20.5548736	21.4548796	21.28263147	21.02113451	21.83267681	19.89817622	19.97826916	19.22870128	17.51599236	19.13901168	19.81345241	20.05523477	20.33636272
Ap2s1	16.64821713	17.46626769	16.52140107	18.45651485	16.05970357	16.04969968	15.88168756	15.69119826	17.5150684	17.25515769	17.38338367	17.15323534	17.49622964	16.64849802	16.94054302	17.80145576
Rps6	25.04593559	23.95748327	23.65436244	23.93499091	24.23432628	22.66279526	24.2296403	21.71849943	24.37471104	24.1721882	23.50130268	22.43033003	23.4693616	23.27781634	23.97980475	20.99348298
Mtpn	20.24759843	19.05380394	18.50986004	19.16105805	19.9009346	19.74943737	19.94277793	20.08654056	18.5002039	19.17981192	17.48431942	14.98281537	16.80901444	18.98645871	18.4136114	18.72889704
Atp6v1b2	20.08121815	19.81634621	19.63808586	20.01930295	19.81957726	19.41357009	19.25665559	20.20943433	18.78148779	18.49981475	18.17976334	17.27293955	18.34225701	18.14832762	18.33634093	18.53749901
Rpl23	20.41895201	20.05774852	20.20406959	21.21412699	21.05576434	20.62978705	20.80207139	21.19135325	19.8721488	19.20788656	19.45733679	18.55883921	19.61331466	18.97370858	19.26419058	20.03684435
Rps15	21.62528968	19.83128559	20.12615997	20.8612081	21.09087482	20.20550214	20.38700758	21.41441685	21.16533395	19.55859635	20.85338571	19.25909499	20.32113538	18.99144988	18.99073	19.73312458
Tceb2	20.34948858	19.07929206	19.38774389	20.58141392	20.17487206	20.15214618	20.0874473	20.34765164	17.10819772	17.52642282	16.20954856	16.35071478	16.42157178	16.8494051	17.01770012	17.40349475
Gnb1	20.23806414	19.86362974	19.78492554	20.16349244	19.44003779	19.06120768	19.0183795	20.03992575	19.19789337	18.28775746	18.13270054	16.56319627	18.40432666	18.25035394	18.82326771	19.02588573
Gnb2	22.0613791	21.58472033	21.56467424	22.21620115	20.99817445	20.45392569	20.68114574	21.51055557	20.37867164	19.70866631	19.68826739	18.53954507	19.74581545	19.49736069	20.07600657	20.19472319
Rpl30	21.87683915	21.24684496	21.45993985	22.24524978	21.81710389	21.70758831	21.75352363	22.05695517	20.40945309	20.00894831	19.52802671	18.44216597	20.69752758	20.08472536	20.63785598	20.96655896
Rpl39	22.3569473	22.20922607	21.99827777	23.14642386	22.85344282	22.59984657	22.53834241	23.14181715	23.08375199	22.87996384	22.46988323	21.74579084	22.30849791	22.46692483	22.38748097	23.00976849
Cycs	19.9073308	20.09287583	19.51812677	20.56792638	20.41266081	20.23549541	20.27173201	19.39636228	20.21844972	19.72430734	19.42851148	18.93159742	19.6970524	19.75795638	19.24817775	20.03012288
Rpl31	20.97442299	20.29131462	20.33374499	21.28731784	21.18888098	20.52363087	19.94263477	20.9209256	20.85475579	20.36613008	20.50387619	19.3550069	20.43104457	20.55599705	20.81064694	21.47827786
Rpl32	19.84587285	19.85582051	19.91754982	21.35337085	20.4007252	19.70434948	18.94143167	19.63419065	19.85711233	17.84928292	18.91269056	17.23827411	17.62328139	17.37670197	18.55842819	17.86683217
Gtf2b	20.36783703	19.83357267	20.00415462	20.19291885	20.2296403	19.88466243	19.79184014	20.61755356	19.13558405	18.76104473	18.5913105	17.21911179	18.2182605	18.24046527	18.6291289	19.02712847
Rpl8	19.92314756	19.55040861	18.94854975	20.76231066	20.12123502	19.72826599	19.99727873	19.53598154	19.64087685	19.24952089	19.19868483	18.86577555	19.54704137	19.41956934	18.93750026	19.81843863
Tra2b	20.29949871	19.951057	19.9688805	20.4196722	20.16827547	19.74802902	19.85664133	20.74984652	20.47724046	20.02877482	19.64489487	18.41005379	19.51991263	19.84239332	20.29333693	20.18034626
Rac1;Rac3	21.78899228	20.82942854	20.60557718	21.48212452	20.14532022	19.1168262	19.1714065	20.58893418	20.96761467	20.95617194	20.20550214	19.54232532	20.55534181	20.30318319	20.34429591	21.23502787
Pafah1b1	19.82452685	19.45183491	19.27732827	20.41555198	19.18122021	18.98759711	19.17243239	19.7101977	18.4019128	17.82823568	17.39982864	16.54636697	17.84291501	17.68448839	17.79873757	18.08912975
Tpt1	24.76248302	24.191293	24.04776695	24.82104211	24.37643438	23.92822847	23.8392284	24.37418037	21.41224731	21.60507977	20.58856825	19.64022375	21.34835428	21.6548213	21.21779918	22.12205701
Dnaja1	20.97161933	20.34180111	20.62863065	21.20078129	20.91144758	20.4517142	20.40030827	21.30156541	19.92271215	19.13641043	19.04286702	17.79829459	18.89953394	18.32465522	19.25651739	20.0356368
Eif4e	18.56543682	18.3569849	18.49798434	18.86831014	18.31667928	17.83096078	17.80063453	18.54207966	18.72620485	17.6100011	18.61948924	16.61194694	17.56495328	17.28473375	17.80132945	18.74671768
Mapk1	20.89888476	20.47357892	20.1751158	20.96020844	20.28297075	19.94091574	20.27741909	20.6575278	20.10955013	19.6202055	19.54713553	18.58163458	19.63126233	19.04921042	18.98412358	19.94277793
Ppp1cc	20.31107864	19.58833034	19.73231319	20.05417503	17.79538018	19.4602599	19.34477268	20.27400953	17.23790081	16.70171257	13.86147468	13.32403987	16.72280753	16.60085663	14.43234615	17.49474623
Sumo1	20.16287809	19.45553192	19.33869286	20.61656679	19.89453951	19.98884553	20.18386311	20.24062831	19.1786454	18.93107797	18.81597112	18.20657562	18.57802619	18.42787751	18.60461838	19.03939033
Gng2	18.30492167	17.62884421	15.98961624	18.87573735	16.47269084	15.90225733	16.78481374	18.40203776	16.94375104	17.59236944	16.07131571	15.64374347	17.40465929	17.65144416	17.77339681	18.08098403
Eif5a	24.23906996	24.851004	24.08869315	24.27653906	24.57392358	23.98381055	23.77354169	24.88623019	22.24103583	21.78931075	21.8258625	21.00573144	18.40623823	17.94803636	17.25155638	19.30710295
Ube2i	21.05178778	20.69727303	20.67702105	21.38337313	21.02065989	20.80435794	21.23391687	21.63480219	20.52907591	19.46809897	19.69171285	18.72107248	19.94019887	19.51533795	19.84154899	20.29838034
Rala	18.44176085	17.63955269	17.2087678	18.39397694	17.07921392	17.2958048	16.94237705	17.64540513	18.63019601	18.34312498	17.39011856	16.07435056	18.18867577	18.34095407	18.83855149	19.18862748
Rps10	23.44594336	22.7247986	23.04976215	23.16666757	23.18198448	22.76137755	22.89700195	23.57427014	23.17079856	22.46879008	22.61714996	21.24771431	22.61164533	22.14466695	22.26370361	23.77635592
Ppp3ca	15.30566991	14.55020567	13.86882255	15.66339132	10.66453617	13.57742883	10.61902778	14.69903015	15.16761415	14.70811393	13.30520676	12.72381024	14.66289086	14.20457114	12.38742501	13.97468346
Ppp2ca	19.62717049	19.36802894	19.34877569	20.23736403	18.91531922	18.23509801	18.8494051	19.32676302	19.18952056	18.47970923	18.80646781	17.55217375	18.55764319	18.09712682	18.33695106	18.66400276
Csnk2b	19.74183891	19.45751715	19.99424293	21.01352169	20.54113444	19.591694	19.85510571	20.75808655	18.91418072	18.85105358	18.68917219	17.5257349	18.91669006	18.60110336	18.61036164	19.16305013
Ube2l3	20.56829758	20.11018761	20.55112244	20.48128702	20.38869003	18.98867914	18.94303558	20.95482392	20.17609034	19.27812272	19.10970315	17.93324113	18.13585956	18.22557462	18.14713535	19.47516343
Ywhaq	21.30974722	20.73297559	20.51152104	20.78755827	19.92779821	19.41691295	19.1819481	20.07352445	19.89590066	17.7570123	19.3255558	17.10921852	16.76409407	19.03976514	18.28251836	18.89388808
Sbds	19.57837638	18.93882149	18.80429491	19.41969277	19.13207292	18.77507009	18.66875344	19.14427486	17.97471706	18.13891172	17.56525086	16.81277897	17.19671738	17.02777644	17.66844183	17.8207773
Kpnb1	21.62198566	20.94234841	21.09564684	21.64253476	20.66118659	20.2443499	20.22599817	20.9226686	20.95688091	20.006348	20.6470227	19.66024665	20.02336994	19.6004683	19.94091574	20.44556455
Traf6	17.52336286	17.02550728	17.06255214	17.48494873	17.29014488	16.73145163	16.88476675	17.93399026	15.10357468	13.8721939	13.43684165	13.01825235	13.81277897	13.52123236	13.85457623	14.8027183
Lxn	19.69678079	19.31621523	19.37761301	19.84202494	18.19973943	18.3838477	18.51337292	19.04915723	17.80183464	17.69676382	17.49333948	15.60594244	16.52382227	14.17086395	16.98181253	17.53768858
Map4k1	16.10854488	16.0733257	15.85101697	16.14654879	15.40919202	15.00074827	14.4657577	15.07631457	15.3835018	13.94269776	14.31316648	14.26091953	14.39412771	14.46384363	14.34575174	14.85817531
Pkn1	16.73264443	16.24069818	16.83503881	16.56949964	15.16258802	15.01210072	14.51403594	15.59968043	17.37644763	16.52495485	16.19306328	16.05184618	16.64018844	16.31137582	16.32786837	17.02290959
Surf6	16.48373707	16.1577022	15.8480605	16.87699649	16.29688037	16.53984037	16.3376219	16.49763357	18.08218023	16.40957325	15.73568823	15.39288757	16.11668916	15.90787648	15.60643413	16.38174571
Mpp1	18.65961968	18.10763598	18.39673856	18.35603924	18.4577576	17.90283436	17.76201862	18.79826295	18.08519234	17.42939039	16.01848274	15.37880285	16.74793071	16.6926155	17.05292885	17.26865165
Pebp1	20.21038597	18.85908582	19.7512858	20.61342259	18.93162628	18.40511653	18.53020056	19.20043409	18.47848525	17.39924454	18.1298867	14.94388837	16.86314574	16.63976464	18.47036495	19.00725179
Stim1	16.67796734	15.89308818	16.0511452	16.69628839	16.28202055	16.12260559	16.05120894	17.0004182	16.80208717	15.73328019	16.16972931	14.60391606	16.25068702	15.36690273	16.09426329	16.68483079
Was	18.07937019	17.80012892	18.02669633	18.70613848	15.59662655	15.71217768	16.16704566	16.80788316	17.44475609	17.31654671	16.02061106	14.76253776	16.03870469	14.80654962	15.7438877	16.92532263
Rock1	14.19506456	13.82247125	13.29662947	15.183015	14.21264837	14.55907829	14.66977089	15.379006	14.60472695	13.60374224	13.48318597	11.99116751	13.05358654	13.04289053	13.47978026	13.7232343
Casp4	17.34871087	18.62002647	18.66979165	18.94743718	18.458719	17.89687634	17.90030079	18.99573403	17.82990851	17.02993422	16.4602319	15.56265981	16.31344994	16.09143539	16.24601684	17.54592977
Hint1	21.62270069	20.91444353	20.66570371	21.77362217	21.65263494	21.45513053	21.42059763	22.15053568	20.28274457	19.93933816	19.59495873	18.54664581	19.84581161	19.51345003	19.78701616	20.36602333
Nfyc	19.25393518	18.75525272	18.78363135	19.08584068	18.74218442	18.32518246	18.3553511	19.26764625	18.32803498	18.33538163	17.45378506	15.78616751	17.71229861	17.84138007	17.04580231	17.91864199
Ufd1l	19.74394357	19.43914504	19.42057707	19.87480729	19.80011311	19.47763575	19.48392596	20.09776982	18.57370635	18.16437666	17.94529522	16.88964655	17.93801741	17.67376454	18.02604788	18.75110596
Idh3g	19.27900746	18.90236334	18.81984229	19.37256328	18.18703305	18.07200696	17.74280941	18.75110596	17.68797705	17.25266543	17.04676166	16.14336328	17.6818835	17.42349348	17.47429217	17.93663794
Ext2	14.93203016	15.00750914	14.41514756	15.32065954	13.65351688	14.38458141	13.12416979	13.04915085	15.48944033	14.75238065	14.91928235	13.85545251	15.41603878	15.20575507	15.49962792	15.70276791
Evl	19.79274582	19.50424485	19.58080692	20.13018844	18.86335751	18.0813482	18.40091278	19.73486174	19.82846813	19.18143862	18.84377387	17.76629596	18.15891534	17.18524325	17.83071326	18.47745788
Stx4	14.8891712	14.77148947	11.49899875	15.76588175	14.01741741	13.28182863	14.27721474	11.31174832	16.52900344	16.03191654	16.04223649	14.78182073	15.84544105	15.29282488	15.82697047	16.65801618
Vasp	20.73999481	20.69642424	20.54207966	21.41307419	20.71120651	20.28692319	20.43226866	21.42843992	21.35777964	20.54245758	20.90433473	19.33520714	20.17243239	19.24093105	20.13783669	20.81213656
Ldb1	17.06613125	17.09269521	16.37412252	16.95469615	16.96679832	16.52086418	16.49421495	17.30179982	15.15129408	10.95963976	14.90001769	13.3278333	14.68770373	13.78861639	14.62759088	15.15149228
Naca	19.60271699	18.88446866	18.80479906	19.34351539	19.2874644	19.08765448	18.91383023	19.5976525	18.37330699	18.46083981	17.50602859	16.57071551	17.3419531	17.5744457	18.06497427	18.6253878
Casp3	21.06992434	21.31096773	20.9721805	21.26115146	20.34721908	19.70753776	19.75693089	20.9206349	19.57317009	18.57292963	18.74116411	17.3793276	17.72280753	17.36666372	18.38890019	17.82904136
Urod	19.1342057	18.61758943	18.7610772	18.97667599	17.49419932	17.16516217	16.64286964	18.30318319	18.57200441	16.96251197	18.0653425	16.87987038	17.41088192	16.32625391	16.99048072	16.92590209
Ctps1	17.6100011	16.43193826	17.14658856	17.70211856	18.1354588	17.51783852	17.39765792	18.41166821	16.25066852	15.29677285	15.80740524	15.49232265	16.197831	14.57488913	15.34193573	16.1108503
Cct3	22.30217926	21.77872366	21.71628193	22.21664522	22.31799327	21.69481015	21.79038509	22.64614381	20.26808048	19.61706923	19.66792233	19.10257038	19.5523614	19.26389269	19.65520576	20.22952296
Wnk1	16.38961454	15.74144065	15.67727919	17.00777191	15.32220984	15.46951463	16.17767258	15.78805555	15.60240891	14.7937049	14.6926155	14.4252159	14.99174326	14.48312298	14.56343464	15.17484768
Rpl36a;Gm6525	19.08501075	19.10013359	18.62124345	20.73809886	19.6501472	19.35244437	19.43613812	19.34905657	19.51522243	19.36604468	18.55734403	16.046378	18.80347529	19.02750649	18.61837833	19.29978934
Cbx1	17.13149528	16.02682599	16.48219347	17.90530473	16.96646039	17.48549916	17.66968786	17.99986791	16.26380102	16.51696189	14.79060304	14.2911707	14.72754825	16.68181489	16.97667599	17.47729976
Arf1;Arf3	22.34440428	22.07336101	22.17925308	22.41895201	20.85224298	19.96775537	20.07783276	21.3552543	22.5128475	21.48379807	21.89385846	20.52449198	21.15356935	20.94335043	21.13251228	21.52912358
Rhog	17.97745882	16.73436563	16.71236578	17.46179916	16.64315158	16.55278916	17.04324094	17.75896488	17.07598046	16.95775956	15.05574846	15.27160892	16.75707743	17.80278139	17.50214808	17.75551354
Serf2	17.65235484	16.99313742	17.27794117	19.16078731	17.86193502	17.6543843	18.23182118	15.88015746	19.16368898	16.81428204	18.96820553	18.31203206	15.58358231	17.51937518	18.85108409	19.74284229
H3f3a;H3f3c	16.26771939	16.12755107	16.1717632	18.714648	16.40109617	16.62442423	16.97510906	16.58065605	16.19090494	15.17434056	15.67920517	15.41415668	15.68420071	14.84534303	15.47011865	16.25421668
Mcl1	19.82944403	19.17947178	19.12719334	19.55192976	18.38431159	17.92694454	17.52052661	18.13891172	18.88756573	18.71960273	17.90548103	16.6702413	17.78193596	17.50028172	17.71813148	18.38279287
Nptn	16.84279228	16.27674236	15.99607622	16.5397798	15.48573499	15.59941892	15.5496042	16.31063053	17.73131903	17.28662995	17.21750338	15.57722228	15.27266623	16.57882965	17.16947487	17.79588746
Mcm2	21.24109404	20.72733552	20.58472033	21.14600427	21.06841617	20.61764323	20.7946348	21.53492786	20.59659744	19.81006636	19.87393669	19.19659732	19.76715315	19.48752212	19.56284983	20.20883923
Mcm6	19.90935403	19.26853743	19.19662134	19.92326364	19.72696981	19.18117167	19.24748253	20.11044253	18.78931075	17.83590237	17.98231403	17.93893632	17.61093832	17.2655418	17.38869003	18.1194883
Csrp1	17.55307426	17.3206948	17.15056047	17.95923222	18.25695498	17.96121227	17.728731	18.12318175	16.65955	16.81001927	15.91772171	14.56504256	16.1972743	17.18039483	16.15501583	16.92497483
Kif20a	17.67431642	17.09897788	16.86314574	17.47460905	17.15432368	16.95537747	17.05790713	17.41303285	16.8608445	16.34058035	15.73441855	16.06911406	16.24099625	15.45667526	15.40024572	15.80594535
Sptlc2	18.4502447	17.26425932	17.1696706	17.90265775	17.00711489	16.3153088	16.52885087	17.39565128	17.12908173	16.76746031	16.59321603	15.99183182	16.56085524	16.06690905	16.31532649	16.44018788
Ncf4	18.39749081	18.20203771	18.16521125	18.28568216	17.61819907	16.82625054	17.03778287	17.62834586	17.40099614	16.74333551	17.16947487	16.38106973	16.59147852	15.46789207	17.0996971	17.31220937
Atp1b3	19.58648065	19.15365593	19.32884582	19.93948165	19.07564105	18.25220343	18.34425256	19.26249405	20.55889525	19.84598001	20.39026554	19.12472211	19.74228312	19.10901442	19.78043083	20.20526348
Psme2	20.65796386	19.48412271	19.98829081	20.48296154	19.60201012	18.97289567	18.82752258	20.23946334	21.23110631	19.7981047	20.07809346	19.41290885	19.03585155	18.52332457	18.23055527	20.00374299
Frg1	18.53541208	18.09315962	17.94203334	18.58354559	17.54713553	17.62206612	17.72194027	18.1312943	18.33385416	17.86417405	17.29284285	16.39005137	17.0428136	17.2986712	17.63573229	17.84193284
Cdk2	19.29450409	18.93787378	18.96491051	19.28475634	18.63962334	18.13275073	18.29090981	18.24599828	19.20129596	18.26824043	18.06576322	16.73145163	18.59834334	17.12191794	18.45987983	19.18833771
G3bp2	19.76128826	19.25215722	19.37538737	20.16373811	19.78051093	18.97586476	19.02372187	19.94706614	19.70907035	18.53541208	18.08866403	16.27350423	18.97578081	18.15333431	18.00069327	18.85391867
Anxa11	21.61508538	21.16004867	20.9356744	21.43954076	21.15165083	20.86551883	20.79645793	21.73714995	20.04726772	20.01222623	19.09176594	18.11461673	18.9000059	18.78260796	18.84680645	19.50989869
Anxa4	19.95872262	19.38536531	19.52625087	19.87767057	18.50440004	18.39703115	18.49373038	19.21977355	17.40806432	17.7412958	17.43575164	15.03316486	17.32886773	17.68797705	17.93399026	17.89029991
Slbp	19.88109603	19.47155615	19.21430489	20.44718011	19.68724239	19.45135199	19.55958621	20.08407652	18.15551003	17.50641606	17.43900297	17.15768246	16.75447	16.83824371	15.98828526	17.58497718
Bop1	17.67982369	17.37576915	17.60190134	17.47452984	17.86568495	17.1138032	17.13971122	18.31636993	18.20328108	16.52715625	17.29840272	16.46438621	16.72893024	16.32939343	16.85123663	17.38448023
Ppp4c	17.41104749	15.71687304	16.81152522	17.73780188	16.38128946	15.6298973	15.94008414	16.1916376	14.99585546	15.90940092	15.68674672	13.65821148	15.7561393	15.76437921	16.05784369	16.6515843
Aurka	18.94028492	18.31238666	18.72477362	18.74264496	18.63923471	18.15120487	17.91479387	18.75792384	18.13580947	16.93905115	17.77127022	16.45486153	17.36161828	15.93514202	17.00952248	17.92236373
Thumpd3	16.30381642	15.73719452	16.0697015	16.93076043	15.91090033	15.51548426	14.9600472	16.5287288	15.42800024	13.44747072	14.69859616	14.17625108	13.48884435	14.09151803	13.32628903	14.20899636
Fh	19.72492347	19.40781544	19.58077013	19.98440177	19.9242065	19.19253363	18.84426442	20.2096723	19.9693022	19.09656075	18.91479387	17.61834248	18.78707995	17.88500517	18.33140684	19.41338414
Anp32e	22.50195864	22.04573567	22.38403222	22.01341946	22.35046013	21.94941923	21.42301124	22.5592221	22.52394188	21.6782683	21.76979427	20.26567914	22.0617087	21.72321597	22.38876884	22.94936579
Hn1	21.28195266	21.00250739	21.46198895	21.1535075	21.23251227	21.0873178	20.95368777	21.72396585	20.01277183	20.54094532	19.17055104	18.23533179	18.64434921	19.38837472	18.70103566	19.63927004
G3bp1	21.61598339	21.21756254	21.23695548	21.81475925	21.85866857	21.29854815	21.26905132	22.29745704	21.28647203	20.8291188	20.58902565	19.53292279	20.62050981	20.71171066	20.74394357	21.36356586
Psmb4	22.76176304	22.34927259	22.2180062	22.21572732	22.56216042	22.07362251	22.33213382	22.9786183	20.64200585	20.66066448	20.1699886	19.00245245	20.38025812	20.29770891	20.27412331	20.96648855
Rplp2	24.32573969	23.35689359	23.73882044	24.20359176	24.22920021	23.93454106	23.69689114	24.4942384	21.26315915	21.38036382	20.75393162	19.4321463	21.10757213	21.42424217	21.1738357	22.05261714
Prdx5	20.88621158	20.37867164	20.52506577	20.71925177	20.02998813	19.52048824	19.05708743	20.04833254	19.68852352	19.57846852	19.31105646	18.01846101	19.37371057	19.15454619	19.31754069	19.09517035
Gabpa	17.61367438	17.29311237	16.65088346	17.38911033	17.26334257	16.63268287	16.23907637	17.86290367	17.07200696	16.8502601	16.78519701	15.88864813	16.32997148	15.71064503	15.98176794	16.35440436
Xdh	17.64856824	17.24757525	17.45579276	17.17874265	16.68359777	15.83427352	16.23522893	16.09541763	14.16537811	13.92165501	13.65608963	13.92999806	12.64500538	12.27731646	12.82533646	13.22457454
Hmmr	18.68479655	17.85501444	18.00151815	18.45382524	19.01465256	18.75388267	18.68804537	19.14810414	17.65592198	16.40475906	16.38461514	15.25285019	16.48469704	15.27270268	17.20418902	16.29260922
G6pdx	19.18429909	18.71756264	18.07864077	19.32269837	18.4690535	18.00223267	17.32790345	18.98995434	17.61072209	16.24382481	17.13691103	16.45595325	16.5941642	15.73629622	16.08181628	16.58932929
Yy1	17.90365829	17.08087997	17.0466551	18.81306092	18.17138207	17.84365121	17.81747087	18.23420932	18.39179738	18.02198845	17.77988604	16.57649911	17.70394412	17.6412474	17.66080373	18.23645338
Hnrnpul2	17.92137608	17.9304717	17.05875279	18.53275161	17.57555402	16.85744649	17.43379732	18.50575729	18.24789971	17.62063509	17.51553045	16.95082925	17.31167737	16.87915244	15.50893987	16.6642806
Notch1	15.42937405	15.13478727	15.24146185	15.78105229	15.42983169	15.04524773	15.37812548	16.37204883	15.08185788	14.70011455	14.50630758	13.43645129	14.34547455	13.87507737	14.63894493	14.20892018
Ly9	16.25961455	15.44456199	15.95444625	16.03387463	14.40992124	13.40274562	13.41389233	15.1126024	16.53811313	15.90581005	15.90312868	14.61844286	14.76046007	14.07288625	15.05341684	15.67579168
Nucb1	21.56541823	21.11838603	20.99520956	21.37570553	21.42966622	21.13839931	20.99569263	21.63803281	20.27514695	20.76368894	19.70022295	18.24414081	19.43055464	19.79064758	19.73469639	20.15090749
Rela	17.78238399	16.66066448	17.72100571	18.2087678	17.92694454	17.61647705	17.56651492	18.6753851	17.65968935	17.0370321	16.43138334	15.63883183	15.14660845	15.67468883	16.02273624	16.0799014
Top1	17.93864922	17.87141197	17.5641346	18.58541738	18.15085792	17.86707358	17.89994691	18.9140639	17.59957874	16.76590764	16.50011051	16.36546809	15.97282277	16.85781095	16.58823151	16.89663987
Rac2	21.47625177	20.91714186	21.21062379	21.72417408	20.44070699	20.0053888	20.1721882	21.1440134	21.97645225	21.16250935	21.17053881	20.28635922	21.16127953	20.78572384	21.25908349	21.36773041
Fabp5	20.81784556	19.87208867	19.58576578	20.48483076	20.34472934	20.13495769	20.21525333	20.39811739	18.74874974	18.65595691	18.52753046	16.83947446	17.56122827	17.94923398	18.32254435	18.86399264
Larp7	17.11237842	16.33617528	16.40827998	16.90876788	17.00173804	16.66497498	16.42606815	17.36298828	15.76014816	15.06470067	14.66066448	14.16482838	15.31854281	14.94425451	16.20336712	16.25633771
Eif5b	16.19535298	15.48466558	15.67330908	15.55794229	15.3079123	15.28446266	15.33967606	16.22454816	16.91555264	16.0843309	16.62442423	15.22324756	15.79664804	15.17800341	15.97255355	16.11557204
Atp5i;Atp5k	20.54018859	19.67975498	19.40403555	20.74238181	20.3300284	20.36911592	20.28985229	20.91939875	19.85059586	19.3249628	19.37426264	18.58053093	17.28355866	18.56655208	18.61608213	20.28138674
Igf2r	15.24190869	14.71553306	14.29318423	15.27725107	14.44798721	14.14473789	13.95337802	14.4367766	12.82438202	13.13641443	13.38167813	13.42140741	13.47116713	12.5696895	12.94399822	13.34748296
Ect2	16.83120826	16.24467972	15.906139	16.05065644	15.95920957	15.47094479	15.60628953	16.28292552	14.91340369	13.5851973	13.92546172	14.16278468	12.49460562	12.45285896	10.68413495	12.24287637
Acads	18.76467725	17.98648649	18.13881175	18.64515882	17.06075925	16.56892099	16.41447053	17.56852026	16.85878238	16.77943723	15.81888171	14.48425648	16.30629315	16.20195159	16.96612238	16.54675884
Lgals3bp	17.98942776	17.49255737	17.75570912	17.699342	18.05388347	16.95809954	17.16506401	18.47052384	19.38997157	18.97921863	18.39619502	17.45763738	17.15699159	17.29436946	15.89536227	17.62962699
Plk1	19.07268741	18.74287518	18.27975566	18.81425074	17.62556616	17.46857632	17.70583485	18.31486643	17.74043959	16.84622493	16.76952795	16.65941063	17.49833502	16.85987446	17.32597295	17.50997598
Cbfb	20.11273474	19.1607627	19.18199661	19.87501736	19.62068878	19.78463804	19.8857202	20.5029056	19.40571903	18.71327239	18.50989869	17.01715639	18.64262289	18.14529533	18.94229113	19.10507982
Cnn2	21.91064273	21.5160982	21.81827478	22.16309314	21.23227804	20.72833243	20.5980525	21.76680548	18.49642471	19.87552739	20.03120042	19.00695059	19.50185662	18.63435021	18.99824333	19.89873718
Tle3	15.53378598	15.45098567	15.12209999	16.61583076	15.65340492	15.25524992	15.68666466	16.18227795	14.50146403	13.16451415	10.63372181	10.83249448	10.16138386	12.35551628	12.88817245	13.17550277
Lyar	16.042322	15.33060181	16.12668431	16.14982649	16.54460227	15.74457109	16.1422068	16.73052321	19.33882342	17.73218068	18.94549528	16.98559738	18.4502447	17.59557802	18.05626726	18.80618457
Rad51	18.82808069	18.56814911	17.90277549	18.95455417	16.9233507	17.01867833	17.43371583	19.00637539	18.72929545	18.34425256	18.02253037	16.60432156	17.7324457	17.36657835	17.56063137	18.27161804
Tfdp1	16.47723651	15.08406094	16.68633638	16.56797093	17.29607377	17.13841181	16.18439111	19.07775455	17.79778816	15.49813242	17.83287766	16.67961754	16.52164644	15.18413924	15.55260906	17.94037096
Padi2	16.3263417	16.67134756	16.64849802	16.63339261	17.41592328	17.1427054	17.31016897	17.99981287	15.52830148	16.07150426	14.26436929	13.84784036	15.33946729	14.88488596	14.57299622	15.1102386
B4galnt1	14.29404631	15.50937296	15.07873457	14.86220146	14.48702351	13.39660478	12.62616532	14.75107327	16.79538018	15.54855102	15.95474158	15.50708228	15.08584587	11.6313135	13.97531062	15.51295646
Chd8	13.14403681	12.04920191	11.70377383	13.52392944	12.46354992	12.36569363	13.01438668	12.79972683	12.71325762	11.04562317	11.56138342	12.31404504	11.74815091	9.807242207	11.19764673	13.23400906
Mcm10	14.90044231	14.45558409	14.46237446	16.15922094	15.24298798	14.76461246	15.13209803	15.96068075	12.87933436	12.7808473	12.11588899	13.53393803	12.00905879	9.342007978	9.894226622	12.69176533
Rbm15	13.6024669	13.34179677	13.9202598	13.33706434	13.21035172	12.09872299	13.51791539	15.3411018	15.26722561	14.50643156	14.76813262	14.22904409	12.25673943	12.36648615	13.55506839	12.98233409
Npepps	17.88058796	17.36118989	17.64589762	18.16854481	16.62270962	15.92557762	15.96307669	17.11125795	18.20824389	17.08441395	17.69771421	16.76720165	17.16712409	16.81001927	16.96352831	17.51829969
Pepd	18.29925274	17.63941137	17.62905774	18.09130108	17.79188782	17.44951946	17.79480928	18.53503231	15.01144567	15.62210903	15.2737956	14.02071956	14.98690862	14.24108938	15.47949609	15.9501002
Cdca2	15.78598878	15.50652454	15.18421675	16.02542077	15.26290232	15.48824812	15.19325583	15.96122358	14.60026139	13.30677374	13.76580407	12.37528384	12.79191579	12.71430992	13.64554586	13.8492096
Arhgap9	16.0799014	14.68677407	15.35734581	15.63407364	14.84343039	14.01183873	14.84735102	15.09967655	15.11752136	14.27117119	14.31472484	12.05426514	10.72715467	13.06133744	13.64689617	14.13699111
Nsun2	20.1342057	19.67234937	19.51789618	19.92255246	20.12022269	19.40970169	19.37500548	20.42644495	19.21849702	18.39619502	18.56342719	17.90964702	18.43810958	18.1766991	18.19834911	18.9488919
Parp14	14.53897701	13.52869828	13.34415718	14.67606726	14.03977585	13.92063199	14.46339665	15.74892659	13.48142105	13.43514934	12.47818818	12.5694047	11.75918081	10.30081012	9.612112865	11.99350454
Malt1	18.23107114	18.29817894	18.26003742	17.90218666	17.32043038	17.14031055	17.33158179	17.50012608	16.4354261	14.88331152	15.80810948	15.50937296	15.65625725	15.41058385	15.69658725	15.7721599
Glmn	14.79624245	14.64030143	14.34616742	14.63197277	13.60142261	13.1272528	13.31981322	13.87459719	15.00158412	12.85759229	14.16922039	11.87874067	14.84598001	13.44255479	14.42659236	14.50816617
Dnm2	18.57152306	18.01148935	18.30304937	18.77185051	17.92677085	17.39037051	17.59892483	18.467104	18.72350763	17.62063509	18.06954417	17.36058993	17.84033537	17.3191958	17.43469338	17.90124403
Tpd52l2	19.94892041	19.37748592	19.00459356	19.70510923	20.02742549	19.76886598	19.58301296	20.44879386	19.01416217	18.85702118	18.56907681	17.57074515	18.06081201	18.12777271	18.79172887	19.29374105
Wdr36	17.12595825	16.71236578	16.93893632	16.83331015	14.33991958	14.65021032	14.37225293	14.3502486	14.96898172	14.91816445	15.09687984	15.45911138	14.14974712	14.17227123	7.961623328	13.9931153
Tmem173	18.33629734	17.67272919	17.80631046	18.33429075	17.16486765	15.4084956	16.55632643	16.99843617	19.19243731	19.11102866	18.50432245	17.88423015	17.614034	17.5849038	18.1292327	18.52890427
Patl1	15.70819478	15.69264274	15.62630794	16.97645225	16.12341417	14.70347105	15.52285734	17.17932599	15.16408198	14.81953048	15.12553455	13.66555799	14.7957353	14.41824794	14.25517614	14.32058904
Tapbp	17.62613679	17.29589446	17.11227659	18.20495316	17.02236781	16.50415172	17.15422477	17.63033823	20.25522686	19.66767984	19.45173432	18.63870458	19.10692071	18.11512495	18.45539144	19.45589307
Kiaa0907	14.06936585	14.39318932	13.4610957	16.03804018	14.78790256	14.54659306	14.58683979	15.73640193	14.57488913	12.50397477	14.38025812	10.83320636	14.27226527	10.1596191	14.14640957	14.35004136
Rpa2	19.81525194	19.28355866	19.33319904	20.29086483	20.10418409	19.70369071	19.76104473	20.40312023	17.79252342	16.98069744	17.00985048	16.32560411	16.72627139	16.41261946	15.12585738	16.73846176
Mybpc3	16.28819921	15.82769004	14.4515975	15.94820751	15.04430873	14.73062934	15.07280253	15.47088126	18.7103827	17.83497711	17.93122228	16.96713618	17.31105646	16.9224218	17.30054919	18.12217079
Srsf10	18.93378861	17.91426833	17.26545023	18.09496425	18.2728029	16.8682197	17.14559388	19.17557879	19.47185379	18.22128502	19.94920547	19.08285591	17.93116456	17.81384381	18.26705183	18.88193246
Fam107b	21.33024729	20.41524249	20.24144323	20.9738627	20.54698487	20.7318162	20.73007536	21.13977366	20.13946142	19.72387422	18.67266014	17.70475473	18.16019643	18.2022769	18.87065971	19.43981465
Pa2g4	22.14039793	21.38247627	21.33674408	22.16029492	21.95932421	21.6230134	21.72517318	22.33139591	21.04879815	20.56941063	20.30507758	19.42744789	20.50542779	20.48207527	20.60222765	21.15245568
Aarsd1;Gm27029	17.80461002	16.94283519	17.08108809	17.84818279	18.14728444	18.03772925	17.99440869	18.72167331	18.30063855	17.16132874	17.84475479	16.37539585	17.82494631	17.25137145	18.14986618	18.93939556
Gtf2f1	18.4188491	18.09352073	17.97247502	18.42763203	18.51680035	18.00069327	17.94849271	18.67483362	19.00503237	18.55277415	18.37500548	17.33830114	18.1068696	17.82127573	18.60917152	19.38275066
Gmps	19.8500464	19.49376947	19.13046499	19.69929116	19.90495208	19.41015733	19.30636881	20.02702045	19.04508239	17.97370858	18.13018844	17.206671	18.28106973	18.01198065	17.87501736	18.54494934
Mat2a	22.03573746	21.58769879	21.60104894	22.69014892	21.77703855	21.38126199	21.39367325	22.50523393	20.5088161	19.76997985	19.64329253	18.57522161	19.65454163	19.31643622	19.31705483	20.17694253
H2afv;H2afz	20.98648649	19.71271842	19.05679645	19.91152073	19.9011851	19.56916954	19.29490788	19.7426943	20.0919725	18.74537233	21.21098043	21.22535103	19.34717582	18.79576066	18.73757085	18.90600978
Ric8a	18.55123512	18.00903035	18.14673771	18.51356569	17.18039483	16.81001927	16.79245988	17.87225403	17.9772352	16.80397972	17.47127829	16.42078265	16.93686794	16.1074623	16.57754684	17.28129617
Pde12	17.22062395	16.36603187	16.9324916	17.24013914	16.0375684	15.7780001	15.25712999	16.29442331	16.52772134	12.86133897	14.81257844	15.50748496	15.09634455	13.33441297	13.16597473	15.01789582
Zc3h15	17.25405055	16.51065601	16.69207057	16.8713518	16.74254629	17.11013662	17.14599183	17.57385425	17.39431196	16.71826529	16.44184188	15.58131829	16.63551975	16.14274528	16.23961717	16.97812948
Usp39	16.62156542	15.78757102	15.93751176	16.54277495	15.50599758	15.06629946	14.71880041	15.00891002	16.48794991	15.29469254	16.35052487	15.20670915	15.43645129	14.89054929	15.13217838	15.70870671
Aamp	19.14410056	18.52711042	18.47797166	18.95767455	18.18538845	17.75935508	17.44159876	18.0645007	16.91181327	16.78340754	16.28854169	14.85938919	14.86665109	15.01497939	15.4623425	15.9884628
Atp6ap1	18.66996461	17.9069493	17.97034186	18.15264135	17.96420547	17.3617896	17.41013662	18.12731931	19.67148578	18.99807802	18.90456995	17.63296681	18.98181253	18.50657103	19.0873955	19.889602
Cwc27	14.56730253	15.66408612	15.99731182	14.64035792	17.03198113	15.724727	16.31748328	17.55299924	15.1071762	16.5140976	14.54773804	13.26524876	15.17207586	15.25646671	16.54188311	17.10339027
Pdia6	21.04906415	20.88755085	20.71313811	20.91130128	20.70901985	20.4586389	20.39372562	21.36666372	22.21106958	21.84823629	21.56569713	20.19880471	20.84896213	20.58499552	21.08537391	21.72887213
Sdcbp	22.23391687	21.66283872	21.7050164	21.83124693	21.91510035	21.4221387	21.28466598	22.09870166	20.42183062	19.60888286	19.51764632	18.4291043	18.6021914	18.22076563	18.43770331	18.61299085
Extl2	16.57742883	17.12343438	16.10252937	17.76201862	17.02030721	17.08783573	16.57991988	16.84512247	15.94146032	16.62242366	16.26830441	15.68395409	16.47227833	16.28753203	15.83558168	16.86785786
Pnn	17.27303064	16.61583076	16.80120313	17.55898864	17.35707084	16.44840673	16.78889672	18.0356368	18.22853689	17.80618457	17.9181761	16.39585207	17.1708444	16.86520163	17.3553511	17.92062036
Dnpep	17.81672119	18.25021513	18.16751615	18.44030145	17.57548016	17.76461246	17.55562266	17.78672908	16.58039108	15.30456523	16.0452264	15.16219461	15.10496724	14.74882179	14.88526739	15.43885681
Nelfcd	16.88297732	16.73012513	15.97598227	16.53956778	15.73500063	15.18351908	15.39198194	15.98339447	15.30249613	15.52552081	15.92191065	14.82773965	15.6079082	14.42462559	14.93041395	15.79864899
Uap1l1	17.24209483	17.36478443	17.06644662	17.2467406	15.10909606	15.08895383	14.91368417	15.76637362	14.84225212	14.78033471	14.57524378	13.72291424	14.14601173	14.62696381	13.52906447	15.13302177
Ap2m1	17.52451111	16.58654662	17.26737193	18.22708002	15.89337264	15.74109826	16.18752606	16.62270962	15.524205	15.45734881	15.55404918	15.71898766	15.90975248	15.28872191	15.05184618	14.34304688
Srsf6	19.86497502	19.24933571	18.95605847	19.93286641	19.56861303	19.18408112	19.71925177	19.80552347	19.8553643	19.76568107	19.54581668	18.73155106	19.28647203	19.14218186	19.13204781	20.22199297
Psmd1	18.9953752	18.57096745	18.2166985	18.87522739	18.25732338	17.99760953	18.11237842	18.64617897	18.82071499	17.07242574	18.23416253	17.99567883	17.89539777	17.42914517	17.66038594	18.20686174
Esyt2	15.62508095	15.22505677	14.87108704	15.89888476	13.72494012	13.77848786	14.08870544	14.33783093	14.98624204	14.40067934	14.07121094	13.2577414	13.453142	14.01767838	14.10590851	12.72050079
Khsrp	20.67572966	19.97211036	19.87016301	20.88888889	19.82777066	19.67686615	19.70022295	20.49267471	19.82548989	19.64716327	19.05988837	18.64375052	18.79614103	18.89202097	18.46527145	19.11530279
Cd96	15.99154399	13.73830341	13.99929539	13.97763769	13.73184934	12.80057639	11.74685018	13.62764787	16.1618011	15.29088282	15.36427147	13.90435238	15.40151288	14.30826792	15.08945048	16.10371809
Ddb1	20.20442786	19.86628886	19.74891349	20.09132691	19.09153353	18.63328617	18.28838848	19.15442258	18.93528593	17.76681357	18.45539144	17.52075678	18.33477084	18.20600319	18.2534505	18.3892364
Srebf2	16.22337956	15.89173625	16.27144479	16.10936138	15.69256102	15.03501384	15.15691261	15.23182118	14.49635449	13.98708633	13.6459961	13.03185625	12.91897501	12.69209238	13.3081968	12.83608982
Runx3	20.82353207	20.51074872	20.8296608	21.97193501	20.20919632	19.61455529	20.15585586	22.0502273	21.55215498	20.81542395	20.58591245	19.40347395	20.02025294	19.96098612	20.37729527	20.68123155
Gpsm3	18.06155051	18.23271134	18.04179816	17.91292441	17.78883301	17.37644763	16.79854774	17.59986927	17.2227949	16.89142773	16.72107248	15.54927328	16.6414591	16.08938841	16.56450678	17.01715639
Hspa4	21.07129999	20.42859326	20.54585438	20.9786183	21.02614247	20.62871964	20.63723689	21.38805934	20.5793896	20.04793333	19.86508078	18.97359648	19.64022375	19.59382877	19.80380634	20.45492979
Ctu2	15.81803287	15.00171605	14.64069684	15.43674407	15.92014347	15.16529959	14.71821177	15.66935569	15.92072502	14.58055301	15.38932884	14.34172729	14.48639511	14.40919202	14.5137276	15.39218324
Rnf40	13.55518825	13.25620869	12.83703654	13.68879668	14.71901441	14.12767197	13.79167165	15.32446186	13.44385008	14.51348088	12.11838958	12.08361229	13.60362634	12.48363946	13.09206337	13.93829314
Aup1	16.5215391	15.09444887	15.64970527	16.61669242	13.85282208	14.77797443	14.38990017	15.69981642	16.12539329	12.31919227	15.59444125	15.69313299	15.14007085	15.0590064	15.90972905	16.63863389
Ccnk	16.10770748	15.8645489	15.56304728	15.63993417	15.01310454	15.62439567	15.38468259	16.02928723	14.85924358	15.55275914	14.50791849	12.8372337	15.39650444	15.70163136	15.26656696	15.70590233
Usp5	20.56448818	19.86456704	19.97812948	20.12716814	19.66968786	18.90021233	18.82479097	20.16508855	19.64591521	18.54882943	18.81362464	17.74556929	18.31972504	18.2611859	18.20021854	18.99258434
Lig1	19.73765336	18.82562963	19.14482252	19.15987626	18.34386234	17.5385224	17.44871322	18.54724852	19.08555545	17.47658801	18.22378491	18.58787272	17.4511306	16.10795262	15.81720853	17.00305667
Ddx17	19.96366941	19.55022071	19.33123187	20.15462036	19.93416309	19.74694725	19.80341222	20.73933563	18.77288156	18.48049834	17.9403136	16.84426442	18.053088	18.08581475	18.01094327	18.42583056
Esyt1	20.03603943	19.48608866	19.66624134	20.25672469	18.85160266	17.99595481	18.12353542	19.26386977	21.17456732	19.77370265	20.50339098	20.10303163	19.47278602	18.20891065	18.84760183	19.73545686
Wdr75	16.54310736	15.51702343	14.61809868	15.63313714	14.45224124	13.44086917	15.66233459	16.14208711	14.30435132	13.64981752	13.99911918	14.27888499	14.93948739	13.99045857	13.33413359	14.66500274
Cd44	15.61283971	18.20690942	18.45935957	18.60960441	15.42986438	15.07994305	18.02799236	15.34737915	19.8228322	19.77866752	19.00388021	18.29383084	18.9434649	19.19238915	18.77982193	19.73847825
Lbr	18.24153633	17.69852833	17.8836337	18.57226353	16.40597242	15.97960382	16.77056066	17.13370415	20.06012593	19.26910841	18.75518751	19.48858157	19.31307345	19.38034268	18.65822543	19.10049296
Spc25	19.72240732	19.24032551	18.52240529	19.11804377	20.26625125	19.86787294	19.69639028	20.55833476	18.01405317	17.66851108	17.74609438	17.08140022	16.52463353	16.11827195	16.73171678	16.95605847
Otulin	15.18549492	13.32460249	13.30449393	14.49647933	11.82033854	11.40939094	11.30315286	12.40989473	12.91604738	13.80140524	14.4000789	14.31451244	13.22513211	10.97024972	11.47426365	13.52086418
Tom1	17.84377387	16.44116105	17.7172614	17.64962107	16.49235395	14.50909456	15.77084453	15.93739681	16.16465164	12.66055307	16.24378762	14.82002934	15.53013196	14.56498304	13.35176744	15.21295229
Ttll12	17.96313315	17.35818758	17.54033997	18.1948434	16.79639456	16.28413728	16.76396444	17.5842432	17.53077209	16.58921223	16.92091107	16.49786743	16.3885555	16.25419822	16.57096745	16.94934798
Trafd1	17.12525201	17.3876808	17.4000789	18.00250739	17.7284653	16.42757475	17.42185116	18.74241471	16.78366332	16.35364653	16.49179048	15.9555818	15.89064428	13.46403515	15.0773999	16.10394343
Adpgk	14.7425726	14.61407715	12.78189243	14.89405985	14.83392776	14.41296672	14.78601432	13.26234448	15.4796224	13.26864434	14.84754678	13.80211242	15.96074862	14.35114629	13.34457332	16.49155564
Xpnpep1	18.71538559	18.54879181	18.29248341	18.47488627	17.96318961	17.39447944	17.1311938	17.93566002	17.60747481	16.56504256	17.1807833	16.39794197	16.51975909	16.0879393	16.75889984	17.7909975
Bag6	19.28106973	18.8474489	19.26714329	19.90863597	18.49880247	18.13390479	17.93830463	18.97438098	19.85071793	19.00069327	19.21582209	18.38679714	18.60490789	17.97482907	17.9795815	18.78682478
Frmd8	17.25478874	16.13478727	16.26810334	17.12585738	16.51406677	16.20036224	16.74950284	17.40955668	17.57584943	16.53492596	17.20151134	16.25600592	16.66302989	15.30816124	16.64286964	16.72320763
Nom1	13.20463227	11.06366472	13.12405667	14.04610085	12.33438503	10.30651745	11.11146174	10.94104761	13.99231879	12.86588789	13.10500818	12.8155234	12.11084214	12.36410729	12.24237028	12.64403652
Nt5c3b	18.82990851	18.2982237	18.22392628	18.71779689	17.9305872	17.00382532	17.24107075	18.11461673	17.01476151	16.47563845	16.29506937	15.81162556	16.38838733	15.48167332	15.44969678	16.40842926
Dazap1	20.25730036	20.52898056	20.32113538	20.55740013	20.43267646	19.7621322	19.54726735	20.59350055	20.3745386	20.25511158	19.98884553	18.28446266	19.49513675	19.22220529	19.54442115	20.30106297
Eif3j1;Eif3j2	19.81323319	19.30794787	19.25268853	19.59943345	19.57717801	18.98926144	18.94397991	19.72602187	18.77834669	18.51198423	18.35436131	17.26563336	17.21731403	17.82059035	17.5024589	18.39150373
Hdhd2	16.32326591	16.02026379	16.8777155	16.5304673	16.08162907	15.36060707	14.82212266	16.88488596	17.28283505	15.99861246	16.82177398	15.578697	16.44562921	15.59251544	15.75942011	17.42086487
Brd4	15.98593086	15.08932633	15.13623017	16.52695765	15.67364034	15.78235839	15.45834253	16.35068025	15.59720874	15.55737395	15.31298928	14.0585837	15.33682034	14.91522584	15.43286809	15.63818134
Aak1	15.2012433	15.64346165	15.62205182	15.21238239	14.76087585	15.29181821	15.7701993	16.35278487	16.0358086	13.33901487	13.58108286	12.93396722	14.63781354	11.3868325	14.28857774	15.32090629
Gtf2i	16.90653833	16.07066605	16.27772328	16.59876495	16.32941095	15.10733969	16.00191393	17.35276763	16.44976125	14.18091924	15.74659305	15.64470127	13.79603961	14.45442782	13.52759918	15.11048331
Pdap1	20.45372478	19.23132901	19.31426902	19.51751177	20.24167598	20.12363645	19.95162622	20.22435032	19.05502288	19.25663256	18.60407538	16.78609091	18.56212315	19.087525	19.21017191	20.19976339
Metap2	18.91502738	18.44964036	18.16810405	18.15985163	18.72197363	18.07592825	18.25377364	19.08871579	18.0045387	17.58820222	17.27020406	15.74407172	16.20338624	17.26380102	17.63615728	18.05626726
Rfc4	18.14619077	18.06234133	17.61755356	18.04564236	17.36076137	17.45458847	17.72480692	18.64898947	17.67196946	17.50331333	17.43583301	16.55665573	16.9407724	16.23213983	16.96206003	17.94797931
Smarcc2	15.63305198	15.95961713	15.7348419	16.3500759	15.8145324	15.54194359	15.56843119	16.63197277	16.19517994	16.41645119	14.66021879	13.77458118	14.56104923	15.11605962	15.46314117	15.84739997
Mta3	17.33864934	16.85878238	16.7551223	17.11400663	16.87267488	16.47311909	16.9335293	17.46610833	16.16056083	15.38485119	15.69321468	15.34751756	13.59560716	14.2450327	13.54351522	13.83516221
Dtx3l	17.88100639	17.52542905	17.52611712	17.98465209	17.33035672	16.92184094	16.85951052	18.06922947	16.61611804	15.97917954	14.80911495	14.671928	15.44759986	13.58801185	14.54369645	15.05001867
Sf3b2	19.9548949	19.41660375	19.44986198	20.11133438	19.46786024	19.22107256	19.02928723	19.9612688	19.69830789	19.64533476	18.9610992	18.09738406	18.36760245	18.45991984	18.72227389	19.03834568
Tax1bp1	18.77709475	18.45241822	18.36747448	18.65920155	18.54325088	18.55629648	18.38063862	18.54041565	16.87663685	15.92478931	15.92400057	15.72541952	15.49141471	15.17258377	15.87663685	15.898625
Tfeb	13.13878376	11.98395553	12.00154894	15.81690865	15.77686993	14.846029	14.60865911	14.25554499	13.89045429	14.02106672	11.49024921	10.87098112	12.24546357	11.83387836	13.25843354	12.63117706
Smu1	20.31196556	20.17487206	20.09145605	20.2934492	20.26350304	19.81715855	19.70814425	20.68859182	19.77060905	19.01965588	18.83744315	18.1655057	19.07830198	18.71933534	19.06544769	19.48995377
Gpd1l	17.10164745	16.06657276	15.88824381	17.45627419	15.64284144	15.65136007	14.94146032	15.6094962	15.10259088	14.19913553	14.85277332	14.51397427	13.4166656	12.93512821	13.1584519	14.11967067
Ppp1r7	19.75136753	19.54564702	19.73999481	19.67126116	19.49697077	18.69771421	19.00541622	19.70541302	18.98659759	18.44895514	19.12945912	17.90653833	17.62492394	17.52091021	18.37504792	18.85556201
Mapkapk3	15.13943144	14.9858864	15.13020856	15.10607214	14.5704487	14.24175976	14.42193332	15.23650009	15.08131699	14.66044165	14.36166968	12.77060196	14.11390492	13.83249448	14.30349538	14.88149638
Prrc1	19.73302526	19.13568424	19.3862709	19.42961515	18.49431654	18.05885847	17.80599572	19.11880423	19.07733731	18.58303133	18.69689963	17.2903249	17.45819832	17.47816921	17.63197277	17.7572728
Sec31a	17.1809775	16.72853173	16.93537227	17.8511146	16.85671731	16.76357549	16.65927124	17.50819712	15.78210239	13.80665031	15.59837242	15.92819449	14.49822593	14.58631205	14.09399519	15.19506456
Iqgap2	17.3394325	16.50059295	16.63778524	17.41683051	14.81713356	13.44540289	14.52796564	15.64588355	17.38059635	16.28307026	16.66677878	15.93854586	16.20095606	15.23433096	16.06280507	16.58334725
Skap1	18.38017355	17.73535769	18.24776066	17.88255947	17.78020653	17.49583942	17.4491164	17.6320438	17.58856825	17.28491445	17.01770012	16.07175563	16.61324271	16.09706508	16.47625573	17.71900103
Ermp1	14.03754695	13.49747765	13.78422586	12.9835637	12.65966148	11.16402697	12.27530975	12.94644942	15.37636283	14.60588458	14.61079417	15.1902105	14.90989308	14.66522487	13.07270206	15.07267695
Trmt2a	14.70092733	15.00307864	14.16199787	13.39151212	15.31110969	14.51723878	14.67997484	15.89952214	14.37000622	12.71994491	14.16812364	14.25701946	10	12.84492149	12.69200517	8.793765857
Ncbp1	16.55479867	16.17769204	15.40357796	16.28590788	14.92967451	15.28326926	14.86747181	16.0938508	15.97625085	14.77715256	15.11605962	14.71053741	15.5553081	14.75363462	14.46480098	15.34360214
Rcsd1	17.9070667	17.29795514	17.5173772	17.47745788	17.06812747	17.08773216	16.68879668	17.28211108	15.99309318	15.68049689	15.97917954	14.77427231	14.2973462	14.19913553	12.9956965	10.61553768
Ppp2r5e	17.74491265	16.96036401	16.72120602	17.41237137	16.18723607	15.93036775	15.15327493	16.6642806	16.77969371	16.39131073	15.81500796	15.08605327	15.23287058	15.35031767	15.65046278	16.9556045
Pygo2	16.4211115	16.03152891	16.6024234	17.32465522	16.22266285	16.30094236	16.28484217	12.8187619	16.73634908	16.20330976	16.7679775	15.62824616	15.45757326	15.39238451	15.25421668	15.84470576
Acly	21.11483275	20.5437795	20.7459139	21.23607961	19.87883823	19.36236766	19.19152194	20.41079913	19.33575234	17.58350886	18.64096509	18.34983409	17.94277793	17.47445062	17.24274614	17.59156617
Stat4	19.26634277	19.10587271	19.18502542	19.07035683	17.8625405	17.64054151	17.67700384	17.86423452	17.93370218	17.47919607	17.23650009	16.18988246	15.98375072	15.81938079	15.23825545	16.30922764
Ckap2	14.65843465	14.50630758	13.96461162	15.10254988	14.85904941	14.93392113	14.54200407	14.40134621	14.47516343	12.04926999	13.26180111	12.64660371	13.31698856	12.71203255	12.90542461	13.52466414
Esf1	15.3006743	14.66583553	15.35514459	15.98214688	15.82232186	15.58634137	16.21850648	16.30062068	16.36519467	15.80924058	15.90797033	15.12351521	14.94617524	15.57645482	15.95601308	15.76033012
Kif22	19.6911335	19.24307168	19.23971972	19.8296608	19.10303163	19.0382117	18.7874945	19.64718084	20.25833599	19.65403459	19.29142704	18.9863476	18.92172474	18.48041945	18.98164532	19.43477481
Ubash3a	14.56831243	15.34582103	15.08601179	16.24272754	12.56100148	14.22015157	14.26466251	14.24399211	14.26678654	12.50221025	14.5663514	14.61229259	14.93184554	12.74308826	14.16969017	15.26128692
Mthfd1l	19.73570475	19.1106974	19.22003345	19.67032776	18.69479315	17.84830507	17.8224588	18.54845318	18.78420669	17.61712305	17.57607094	17.74622563	17.8370119	17.05123019	17.71041633	17.98798562
Trappc4	17.37305205	17.17708857	17.00930378	17.72786729	16.55116751	15.85926785	16.32635926	16.83676541	17.26856028	15.26260874	16.1295044	15.70765571	16.60471248	14.78253757	16.71960273	17.4643543
Commd6	18.05038011	18.06476381	17.09062935	17.58754314	17.51799226	17.18437174	17.01269	19.0526901	16.77712686	16.73105381	16.60233641	14.34346334	16.21771163	15.03827601	16.72494012	16.04674035
Usp9x	15.14756269	14.59723785	14.93069114	15.39332342	14.70870671	14.88622051	15.07368135	15.49141471	12.84075826	13.05589247	12.73392625	13.19451064	12.1383038	12.36114876	12.11067905	12.7139664
Prpf38a	18.79303171	18.05669063	17.02204265	17.38784905	17.09681808	16.8689431	16.33622759	17.50556348	18.05319408	17.10195516	17.58497718	16.09556186	17.3444693	17.24590546	17.72726903	18.52462588
Syne3	17.75688204	16.99634108	17.28563701	17.92775482	16.74793071	16.65326495	16.46286967	17.12545383	16.60708464	15.59793615	15.70584834	15.01244995	15.73859369	14.38221872	15.16140748	16.02345116
Ddx49	16.74280941	16.15987134	16.3393455	16.868702	15.86532248	14.99612036	15.29945846	16.1754326	15.75478314	15.3696655	15.44401191	14.79070485	15.85649848	15.03165813	15.14154838	15.82416321
Ccdc88b	14.45789384	13.64846994	16.07292811	12.86343132	14.00746534	13.65441227	13.11700992	13.67771964	14.99898701	14.70309248	15.321153	14.24532987	14.7117745	13.7918751	13.712527	15.02371104
Cdv3	19.20375902	18.69159359	18.41744874	19.14110927	19.08778395	18.84738773	18.37598121	19.4181285	18.25598749	18.29113472	18.09078439	15.63183071	17.65773713	18.00415462	19.08098403	18.7135409
Wdr18	16.78148779	16.1285784	16.12819576	16.56650005	16.38154295	16.4887816	16.46309326	16.38105282	15.37585398	14.55734403	14.80034382	13.10169669	14.96190182	13.89519657	15.27717841	15.77398912
Maea	16.48790282	16.83405126	16.53029964	17.31149999	17.11583617	16.55470875	16.74188827	17.09599445	15.78887124	17.31946044	14.64605237	15.40424349	15.90355238	15.70103566	16.48053778	16.1363904
Lrrc47	18.10139098	17.67079454	17.57887387	17.6414591	17.818345	17.75368684	17.66546084	18.19315956	16.88762522	16.76733099	16.18804789	15.4433321	16.31394587	16.41202397	16.45320632	17.28662995
Itgb2	19.22069479	18.91537758	18.97603264	19.29102227	18.57773123	18.26155322	18.08207626	19.08436204	19.76516305	18.76110967	19.11735901	17.91251514	18.15555944	17.2858176	18.06628894	19.02277416
Pnp	21.22258267	20.88769959	20.89230267	21.27599942	20.49384763	19.89222854	19.89123488	20.83553234	19.09057766	18.79191961	18.83898229	17.81977993	18.17932599	18.28269933	18.41505676	18.83996647
Ddx46	18.37928528	17.21285732	17.64420837	18.3290868	18.23762078	18.2393468	18.24780701	18.70590233	18.58148748	17.61970416	17.69988419	16.74083483	17.38042724	17.04526907	17.71189547	17.79614103
Thrap3	17.73363768	16.92404698	17.01356258	18.00272713	17.42431394	17.27530611	17.21939544	17.75987518	18.68119723	18.37475084	17.97796184	17.05959796	18.04302728	17.98431832	17.76454767	18.06739234
Spag9	13.85982594	13.91737208	14.86858144	15.18200631	13.72866458	13.70498432	13.96749647	15.22705181	14.48457118	14.25598749	14.21583631	13.50308035	13.5012152	13.2430103	13.73978061	14.47661965
Ndufaf2	14.8777155	14.5461107	13.22520744	13.06763603	14.85072404	13.03409395	14.31075477	15.5133575	15.06965954	15.38377178	14.98713075	14.37714273	14.95519582	12.46574495	15.82632503	15.77782036
Ikbkb	16.94649511	16.65689965	16.4241991	17.47048412	15.34214413	15.2233607	15.54021887	15.64255944	15.09457258	14.3392933	15.08791858	15.10713532	14.69951823	13.56307708	13.68857816	16.39926123
Rnf20	16.35104274	16.31760693	16.25090904	16.52147776	17.01061552	16.43833704	16.97678785	17.69036635	16.75015739	16.63990592	16.09222032	14.86447636	16.02206433	16.28679237	16.62542347	17.15303737
Hnrnpa1	23.17110409	22.86721689	22.94327888	23.60806166	23.14404453	22.49911402	22.5451238	23.19973344	21.3532093	21.04879815	20.59605141	19.63829802	20.41307419	20.47506445	20.30396353	20.91276364
Nufip2	17.81728349	17.32597295	17.14390133	18.62838146	17.52213706	16.88643488	17.21977355	17.65787666	16.53377077	17.38860595	16.02542077	13.40221267	16.05574846	17.0382117	16.68195211	17.37322202
Arhgap1	19.85773503	19.45523088	19.19311142	19.7125673	18.25920995	18.16467128	18.31491067	18.68414591	18.63016045	18.18475914	17.98236975	16.11808941	17.11471839	16.91040851	16.91438513	18.08150424
Ppp1r13l	15.30320995	14.59997094	14.41811614	15.41084881	14.1744576	13.74514908	14.78079605	14.68288489	14.87972682	14.55931734	13.8615716	12.86668007	14.1223427	14.33755222	14.45352787	15.05515531
Nsrp1	15.359578	14.95914164	14.25126049	16.11701398	14.6227954	13.88931382	15.13402516	15.35059393	14.43358544	14.58953412	14.57713374	13.89642702	14.60374224	14.31585715	14.56539963	14.9760718
Fam64a	17.9537304	17.85683886	16.52371509	18.5150684	17.71706053	17.93629287	17.80315992	16.93985465	16.85696041	17.26874301	16.53494116	14.4547491	16.48431942	16.64962107	16.20204728	17.40665345
Nol10	14.56926227	14.96384436	14.69343251	14.78708632	15.14166812	14.667167	14.75002651	16.17646537	16.07621017	13.52356196	15.57512557	13.71435286	14.76341987	14.42331291	13.87498135	14.22799191
Capza1	20.30463207	20.10046729	20.12300488	20.35412453	19.90659705	19.11253114	19.4571564	20.12401526	20.28545641	19.77802578	19.8117447	18.47591547	19.13673584	19.05481097	19.5989975	20.05205323
Rbm27	15.95387814	15.31596326	15.25966971	15.83195045	15.82662296	15.32779822	16.18470104	15.62468124	16.73383625	16.17525715	15.10974905	13.52061868	15.68206188	15.38130636	16.37228694	15.68677407
Pes1	17.74701284	17.04120995	16.95719275	17.94660934	16.46610833	16.06926094	16.49344895	16.96522062	16.51023876	16.84916072	16.72147306	16.64554586	16.52094089	16.34886644	15.88307281	16.50816617
Cyfip2	18.58790934	18.25667862	18.35904602	18.95815619	16.94088707	16.59845966	16.79017029	17.84033537	16.90806419	16.53296463	16.39501526	16.6926155	16.30599046	15.89777457	15.95169451	15.83118352
Utp18	18.12186736	16.6205635	16.19719749	17.97863226	17.17201724	17.3407368	16.25124199	17.16270602	17.02507466	16.40740055	16.42862189	16.23577118	14.75133484	14.35156042	16.06449017	16.78685668
Itk	19.99714088	19.48047862	19.37602362	19.50504005	19.31683393	19.0100691	18.93084704	19.54325088	18.30322779	17.3881014	17.78615474	16.98125509	17.0950673	16.95911899	17.83293945	18.25732338
Myo1g	19.62445993	19.26295277	18.96654488	19.44738193	18.18650118	17.42955385	17.75368684	18.26609108	18.44366395	17.09897788	18.16810405	17.90041873	17.90524596	17.51283304	17.36734649	17.57946326
Luc7l3	18.85196859	17.74464992	18.05319408	18.76354307	18.9070667	18.4581182	18.25100153	19.35702787	18.78800456	17.90835743	17.98008378	17.02366773	17.9174187	17.25948583	18.0397116	18.30910327
Clint1	19.80071351	19.33024729	19.09148187	19.70247371	20.4201864	20.26567914	20.39309713	20.89822052	18.90788821	19.05597612	18.17265213	16.32600808	18.2636635	18.6394467	18.47115919	18.65483878
Pfas	17.65081335	17.15817574	17.03155045	17.25368132	17.41410712	17.09712682	17.22260625	18.17825635	15.35902886	13.61148594	14.81272884	15.56964797	15.01022212	14.21674586	14.35940641	14.88822002
Rad50	15.3422136	14.99050288	14.37578612	15.36929062	15.00364967	14.86278263	15.11593774	15.50280073	13.60917874	13.04102595	13.02906287	12.65284497	13.18428649	11.99223026	12.52845411	13.51385094
Ggnbp2	18.47246873	18.13265034	18.15264135	18.06244674	18.24186215	17.9713527	17.63941137	18.38021584	17.45947965	16.42492078	16.74162498	15.45981581	16.35603924	15.58317093	16.4720879	16.49473061
Kat7	18.47563845	18.03628095	18.16521125	18.24664783	18.31225369	18.05154884	18.13390479	18.40199611	16.39897744	16.14041041	13.64137442	14.74588437	14.70455212	14.64160022	15.72302093	16.04129552
Tsr1	19.57625551	19.17059993	19.43063631	19.12961004	19.18843431	18.76299186	18.69951145	19.69652612	18.31606051	17.40582289	17.10461923	16.84867184	17.614034	17.47072242	17.46171924	17.61518419
Acaca	16.66927263	16.22273831	15.97734701	16.56423882	15.27975566	14.77514728	14.66733334	15.03866183	14.05579081	12.36916109	12.92527626	14.5190219	12.79234294	12.94262446	11.70848041	13.17233374
Cltc	21.35487781	20.99927612	21.24359473	21.59016853	20.28059408	19.66092556	19.7003415	20.34082372	19.29178674	18.23228975	18.62734863	18.61665652	18.50951214	17.94226249	18.25146392	18.68105993
Dnajc11	15.4120736	14.68085396	14.16522107	15.1427054	14.96555885	13.93829314	15.012319	14.9256008	15.03746116	13.74965996	14.72643106	13.85301709	14.49828827	13.83081227	15.23227101	14.68293974
Mier1	14.94466631	13.65206069	14.78453261	15.73365092	13.83644491	13.95682988	14.06339508	14.95828083	14.56408993	14.15711005	13.98788573	13.01478766	14.03187348	13.84989374	14.18185107	14.54647249
Rpl10a	21.51580954	20.88859165	20.91859832	21.45973978	20.64588004	20.4169954	20.18592073	20.80585406	20.55945552	20.48767912	19.95659736	19.23057872	20.39884805	20.2510709	20.6637075	21.02276062
Sin3a	15.07598046	13.98930579	13.98708633	14.58484509	14.32607832	13.65396464	14.12605912	13.77694701	13.60652088	13.76248586	13.41442098	13.98912836	13.82575383	12.50514165	13.20221567	13.54496443
Hnrnpd	22.64620974	22.1830453	22.11467391	22.50474917	22.42976837	21.92658267	21.8555544	22.39042299	22.3974647	21.64121211	22.00168307	21.18331795	21.30351767	21.34548755	21.48428992	22.08371953
Ppp5c	18.2467406	17.94460913	17.80945414	17.93214553	18.34931579	18.1179677	17.87177291	18.90782954	16.96803674	16.34374092	16.30928094	15.85734929	16.1978118	15.55299924	15.85067521	17.32956862
P4ha1	20.56188084	20.12653812	19.85196859	19.52613623	20.23245372	19.79531676	19.80591702	19.67443712	18.7240075	19.50414784	18.08446586	16.67452333	19.05943953	19.48388661	19.44742229	19.68727657
Csnk2a1	21.81823577	21.15059765	21.67654768	22.11680082	21.64671515	20.78196797	20.75881853	22.2750901	21.1098689	20.5548736	20.75409479	18.99661692	20.68517311	20.18990658	20.96993451	21.27287122
Khdrbs1	20.72492347	20.08394671	20.41307419	21.16870394	20.37485694	20.20740999	20.41761356	20.78803643	20.19928413	20.00621101	19.40908012	18.44790652	19.383025	19.07483136	18.90418771	19.2768741
Elf1	18.73367077	18.49306579	18.31539726	18.27993698	18.28464339	17.96335897	17.96955516	18.94689485	18.87237429	18.83636478	18.48483076	17.34836508	16.84401916	16.93052945	17.92659714	18.37436878
Lcp2	19.36566031	18.85944986	19.28260885	19.31045746	19.01159854	18.67638411	18.79595086	19.43650416	19.80962684	19.29515459	19.42977858	18.15061005	18.26631989	18.06796998	17.96104266	18.76726632
Akt2	16.6612214	16.17168503	16.73489481	16.95832614	15.66680651	14.66982624	14.34498934	14.49272947	17.09949165	14.91349719	16.22083174	15.07773369	15.41979563	13.01079033	14.80251637	15.15291858
Hells	18.43200353	18.07430874	17.96437471	18.86138986	18.03746116	17.7570123	17.86646999	18.8343908	18.34576906	17.16751615	17.19767745	16.8251327	17.34724071	17.09712682	17.21228738	17.42226191
Ripk1	18.83423647	18.48014329	18.38683923	19.45378506	18.19344836	18.02810031	18.10906545	18.93364456	16.79207853	16.1813464	15.61502609	14.23758344	15.03879042	13.9505559	13.18583558	15.22339841
Stip1	21.92473568	21.33843173	21.23981293	22.08993791	21.45251877	21.26739479	21.13257504	22.01889562	20.89282145	20.45181479	20.18833771	19.12885526	19.94019887	19.70726812	19.91458952	20.5995969
Caprin1	21.14631509	20.53535512	20.46931191	21.1954443	21.20586005	20.74057134	20.57671684	21.67374729	20.12022269	20.40592673	19.38511249	17.97745882	19.32755264	19.76561632	19.85466449	20.43918564
Eps15l1	15.94285809	15.70719734	15.80702782	16.45053469	16.01580704	15.83071326	15.99565675	15.78038598	15.22727749	14.21727616	11.51353022	12.66657908	15.15987134	14.10599033	14.74693414	14.66810937
Vdac3	17.31282979	15.73322722	17.72073858	18.69686568	16.53115298	15.9685768	16.46235848	15.96158535	19.3091699	18.06060095	18.38742838	17.45330279	17.85038221	17.08576289	18.10113446	18.09439732
Vdac1	19.36482717	19.2187335	19.86063236	20.41472652	19.51749255	18.83630313	18.93887891	20.01045162	19.78007834	18.84211705	20.00099578	18.26178275	18.8611778	18.23687375	19.20605091	19.39322285
Kpna1	16.91251514	16.25395825	16.83046569	17.11197108	17.40731756	17.21133699	16.93928076	17.40157954	16.10121655	16.44914865	15.71472848	12.65696108	16.18997895	15.90843953	16.90195106	16.49979918
Rbbp7	20.22376134	19.77906846	19.38226517	19.80852747	20.00442897	19.88400651	19.6512164	20.46243837	18.95336097	18.34169255	18.35017952	16.47570177	17.84199424	16.99887686	18.28658483	18.82780166
Asns	20.84987847	20.12136151	20.46373589	21.12811267	20.42757066	19.951057	20.07077609	20.84544411	18.90888513	18.4721117	18.49392579	17.60704128	17.02680438	16.80826035	16.95367357	16.80901444
Tmpo	19.70725127	18.55696999	18.79430163	18.93367337	18.72610505	18.75064811	18.7815198	19.18889305	21.23701385	20.65429688	20.18640445	19.17228588	19.5046716	19.50699709	19.93632162	20.55215498
Tmpo	15.34658299	13.90848645	14.54948387	16.22215339	15.94512373	14.85462493	15.85972889	16.92346677	15.38174571	16.39642082	14.8891712	14.76243395	16.02375435	15.23204611	15.89543328	15.20644207
Hars	18.90477572	18.24725072	18.522865	18.79198318	18.09537642	17.70583485	18.06191961	18.78698426	18.43404175	17.73813185	17.76603709	16.8077574	17.37050011	17.39380939	17.2812056	18.34724071
Cdc37	22.28141504	21.76991531	21.5758402	21.82570726	21.95453997	21.70918817	21.5118588	22.05774852	21.08530906	20.88016942	20.23022688	18.74152624	20.63767913	20.44536248	21.00669041	21.44030145
Gbp4	16.8135307	16.43182403	16.36084708	16.08148344	16.22701419	15.42626475	16.33091688	17.30501077	15.62964121	16.21617746	15.57243378	15.51625405	14.94868662	14.7073052	15.18541749	15.80536602
Sdf4	19.44637255	19.06189325	19.3842905	19.34394906	18.9105549	18.82556752	18.5972524	19.48053778	16.51823821	17.0526105	16.09191053	11.91453463	14.66738879	16.3884546	16.23670562	16.93364456
Nab2	16.62570884	16.43558888	16.62299553	17.04995488	16.27543343	15.603974	16.34186625	17.64540513	15.89012175	16.1933906	15.72685676	14.63787013	15.66183376	15.90545752	15.46922843	15.79057759
Gstt2	19.08337544	18.45843866	18.83848994	18.71088713	17.9201551	17.43298224	17.29625305	18.08876754	17.60110336	17.09671515	17.1962371	15.5385224	16.96115574	16.60516117	17.52160044	17.14738382
Prpf4b	13.51619248	12.0294943	13.61999066	14.94113933	14.88068361	13.04194999	13.76549331	15.56964797	15.48520038	14.44533823	15.05942896	14.49990816	13.87055737	12.99636756	14.64914388	14.12015686
Spin1	17.38650247	16.73184934	16.44776127	17.97039803	18.00760768	17.57658768	17.51452914	18.60953227	17.41493293	17.07723298	16.51261702	15.18041426	16.14567348	16.13207794	16.2313337	17.06307904
Ctcf	19.41480909	17.63019601	16.87951146	17.53221893	18.57204143	17.74681608	17.55367429	18.79933854	15.5006863	16.37247401	10.94390668	12.48126967	13.47560678	16.02282292	13.02636782	13.70703552
Laptm5	17.04398848	16.98170106	16.80120313	16.60162572	16.66580778	16.60978474	16.55821142	12.47874434	18.08342739	17.77178605	16.54781333	15.52248958	16.58408168	16.60733031	17.00667672	17.7570123
Tsg101	18.49817917	17.93404787	17.72440727	18.01557839	18.40249583	17.94763694	18.25123274	18.93384623	18.38713384	17.70927232	17.65843465	16.53305592	17.79658467	17.52741592	18.18010341	18.01028769
Hcfc1	18.09114609	17.42324725	17.50703581	18.36777306	17.49973691	17.18359662	17.42947213	18.19185925	18.11135985	17.71034906	17.44257098	16.95480973	17.10010792	16.90324639	16.95900575	17.48730621
Mre11a	16.12664398	16.62556616	16.06854738	15.8819026	16.58683979	16.44255479	16.10310336	16.39310551	16.2105572	15.53749143	15.82441186	15.18820247	16.12851799	15.08489141	16.24069818	16.49293283
Igbp1	18.57846852	17.77468412	17.60610153	18.40316185	18.05117707	17.54924319	17.8247599	18.63979996	18.11918431	17.51321869	16.94191876	13.91242158	17.07441328	16.5767648	17.20017064	17.91928235
Bcap29	14.85004029	14.30313858	13.48356389	13.74609438	14.60900555	14.48198858	14.10517192	15.1300074	16.10010792	15.68562484	15.85987446	14.35789559	15.78716287	15.13482737	15.34419186	14.95051033
Hadh	19.44479652	18.95259339	19.28814062	19.27903014	18.72270749	17.67065625	17.57850537	19.07260891	18.15120487	17.73648121	18.38249738	16.86749594	17.57193036	16.85938919	16.97824122	18.13891172
Smarcd1	16.24159219	16.23464906	16.17553006	17.3523366	15.58117115	15.94948478	15.75191013	16.29770443	15.00777191	12.83983365	11.94416299	13.01030081	14.64661496	14.0950673	14.70217269	15.50757787
Trim25	17.21390161	17.32157583	17.24776066	18.3869655	16.98047432	15.8629763	16.47135768	17.04046097	16.30922764	15.35483477	14.42718187	15.09015378	14.09514974	13.72749507	11.32721579	14.31039977
Rad21	19.93689669	19.84346719	19.75707743	19.64976139	18.83334103	18.5201429	18.63736073	19.51256302	19.95162622	18.45141237	18.92477192	18.61938177	18.21532444	17.31610472	18.46678546	18.61784049
Fxr1	16.6840089	15.14402087	17.00371554	17.68030458	13.80332392	15.57515512	15.88950396	17.44248999	17.67844884	16.96522062	16.7493719	16.13797174	16.27040484	15.64526438	16.46711196	16.93099138
Gdi2	22.9389435	22.54037781	22.80486994	23.09237584	21.96585473	21.32300637	21.19874477	22.45535632	21.98773588	20.99286091	21.24765637	20.17255447	20.9679664	20.47318253	20.68363204	21.12930818
Znf148	16.20353919	15.2366122	15.68893324	16.54577898	15.77295886	16.37902293	15.89078676	16.97879982	15.629442	15.61603186	14.9174187	13.3042087	14.76424961	13.55626654	14.96140447	15.71668552
Ifi47	20.06867858	19.56707224	19.37354066	20.09866954	19.41831383	18.84036611	19.35573822	20.18628354	20.25211101	19.81479836	18.74838942	18.50583481	19.02504762	18.51637717	16.88726822	19.40343234
Ddx19a	19.1154806	19.12540338	18.75254399	19.03238479	19.29533399	19.04123669	18.91540676	19.59561444	18.57533242	17.8348537	17.87813475	15.8754614	18.02442548	17.8591465	18.28202055	18.23906704
Cbx5	18.6807853	18.4166656	18.69169582	18.43628048	19.22206375	19.28847861	19.13099279	19.93401907	17.58886101	18.32689465	17.85093154	14.7697862	16.3523366	17.5213704	18.29607377	18.90283436
Hsph1	18.51198423	17.85013799	17.54645741	18.84239332	18.36824214	17.92125984	17.85635257	18.83083702	18.52217538	17.81359333	17.9439227	16.94500939	17.75270731	16.8352856	17.48707063	17.9953476
Cd47	18.50354626	17.00930378	17.66996461	18.04259988	17.00799084	16.64582728	16.38259026	17.96758653	20.99603759	20.11756194	20.7616616	19.87699649	19.94306421	18.91730214	19.26556469	20.02553432
Eif2b4	17.95509363	17.69329637	17.75792384	18.56855737	17.52060334	17.05917544	17.13641043	17.96634773	17.88112591	16.22599817	16.82835966	16.59215041	16.2407727	15.32375848	16.44116105	16.24378762
Kif5b	17.82693324	16.95809954	17.20619403	17.64779568	17.26169094	16.78276791	16.88010961	17.89279181	17.3398674	15.91951513	16.34407047	15.68680142	16.49038085	15.81620869	16.49562084	16.65745802
Lag3	19.21337956	18.65686474	19.06628894	19.92038775	17.76247288	17.56338995	17.68092262	18.05409552	18.23107114	17.69200244	17.88100639	16.55325429	17.22975764	16.70644206	17.64941057	18.15115531
Pdcd4	19.48414238	19.25317346	19.10321096	19.27878065	19.32089308	18.90398185	18.8201852	19.55114122	18.97359648	19.03171197	18.20175063	17.09722972	18.33677676	18.2614614	18.18461388	18.85610937
Pcbp2	22.50132698	21.87440207	22.36532925	23.07200369	22.45688578	21.80088726	21.66709075	22.87233671	21.23444324	20.56746223	20.39801298	19.92179736	20.40197528	20.18906202	20.35089171	20.90161232
Srsf2	20.26155322	18.5687429	18.41835501	20.56866869	19.79935436	19.79560214	20.08912975	19.97295175	18.89572319	20.29983405	20.01481598	17.96646039	20.01099788	19.70069709	18.61873678	20.81127434
Ddx3y	18.36161828	17.91122812	17.83935144	17.90206887	17.97421291	17.65410454	17.48321747	17.9233507	16.96296377	13.12274712	16.29519496	14.99682653	16.52068006	15.73060281	15.81943069	16.14561378
Trim27	17.99042532	17.30643556	17.20418902	17.60400296	17.2909548	16.24955793	16.78889672	17.42382172	16.73634908	14.54236689	14.04123134	14.07112712	15.92590209	14.28453495	16.02563705	15.89334894
Ddx3x;D1Pas1	21.59254281	21.09035798	21.05741801	21.45000299	21.29311237	20.83452969	20.65534554	21.33456354	20.2651068	19.53048635	20.03362195	19.64168841	19.57366937	18.95395769	18.97494107	19.34929419
Rbm38;Rbm24	19.35339239	18.67672844	18.83642642	20.15647321	19.43324719	18.62720612	18.8417486	19.62279898	18.55284918	17.7054299	17.93767266	17.16712409	17.18107459	16.79220566	16.76175898	17.49028682
Sema4a	17.19325583	16.32555141	16.58890491	16.95435537	15.75879576	15.33333008	15.40978868	16.9429497	17.66677878	17.44718011	17.8352856	16.49432435	17.04227925	16.62070668	16.68112858	18.00815503
Cish	18.80979952	18.27134448	17.76208352	18.39146178	18.31844572	17.83775111	17.81039591	18.12171562	16.52418969	16.34689458	15.25683523	15.52049591	15.76544151	16.27055084	16.7129031	17.17630953
Snrpc	19.58983033	21.17432349	21.26636564	20.72450719	21.81561939	21.35708158	21.57579404	22.25366978	18.51028513	18.63381829	17.75133484	13.19743173	17.5110577	18.05096459	17.993635	18.46419473
Sptbn1	19.0628683	18.46730305	18.46303737	18.91604855	18.01225352	17.76752497	17.83565569	18.22637456	17.41880793	16.96092957	16.98626426	16.15022328	16.42296814	15.6915527	15.76929549	16.2172951
Tgtp1	20.16300098	19.75087706	19.7205549	20.42070042	18.88055807	18.17567624	18.64653058	19.24578943	20.92672743	20.91743327	20.03630779	19.1219938	19.35805877	19.5382761	18.60356839	19.59386523
Tgfbr2	13.84803604	14.90180968	13.91867693	13.91615938	13.37788833	13.71349392	14.26180111	14.67198327	15.61915964	15.07225824	15.05405311	12.51073945	14.00974116	14.86679596	14.70466018	15.86052931
Creb1	19.83263046	18.49189223	18.57843166	19.69450412	19.72010395	19.39976607	19.5878178	20.6042202	19.69615252	19.59548696	18.57625551	17.00492268	18.39225872	18.36717583	17.79518991	19.55491106
Tfrc	20.47427236	19.5704487	19.69259848	20.57800775	19.23731734	18.23794748	18.34321175	19.34775976	22.29173617	21.4314017	22.15545444	20.46901374	21.01365799	20.6510587	21.09905496	21.44728102
Snrnp70	19.77882791	18.92175379	18.84555131	19.77788135	19.63129786	19.46119964	19.58646233	20.23619642	18.84738773	18.02529099	18.87059951	19.17562752	17.90041873	17.4395712	17.59382877	18.39540025
Supt6h	17.11044253	16.74359848	16.77056066	17.29383084	17.20695711	16.98659759	17.04899765	18.02160898	17.03004203	16.78660147	16.63466927	16.12288864	16.66927263	16.31718293	16.65871357	17.15620161
Zpr1	17.94105907	17.38473317	18.07116903	18.54359073	18.42300098	18.02280125	18.17674779	18.9333564	18.36226063	17.32623636	17.73377006	16.36451088	17.35603924	17.06865234	17.75238065	18.11629319
Dbnl	19.64725112	18.80476756	18.66455839	19.06268388	19.20512026	18.7565889	18.48451611	19.42785706	18.37983523	18.15397748	18.14489719	17.10041596	17.89433227	17.51260159	18.24506985	18.7205382
Sh3gl1	18.05473149	17.9922524	17.91829259	18.58516061	18.12368697	17.676935	17.9011851	18.77703052	18.45394577	17.43200353	16.57736982	15.54906266	17.00470327	16.72667053	17.19700547	17.89853054
Cstb	20.81636183	20.56001557	20.9376152	21.32833088	21.07939624	20.85878238	20.80946984	21.51739643	17.19315956	17.56710938	16.17188046	14.98339447	16.87387663	17.60095823	16.41460266	16.57567219
Smad2	17.38692341	17.04270674	17.01628598	17.24069818	16.80057133	16.46922843	16.51565364	17.28156786	15.82167434	15.10860613	14.7196562	14.06625741	15.07292811	14.82669744	15.87154433	15.60585565
Ndrg1	21.35444741	21.33166925	21.48669756	21.64908598	19.5063192	18.98581971	19.1102386	19.47363838	17.79937017	18.62898656	18.022422	16.38931203	17.10195516	17.46762147	17.25847402	16.85574448
Vat1	19.46935167	18.96572793	19.04051448	19.29690277	18.66934185	18.42992157	18.42328829	18.64205875	16.12019737	16.92891157	16.15620161	15.90081965	14.9730695	16.0357227	15.30417304	15.183015
Zyx	17.66941106	17.21285732	17.52275009	18.66584247	17.15056047	16.95877925	16.86942516	17.68777206	18.72067179	18.32399591	17.57548016	16.81027037	16.59968043	16.60884677	16.62699232	17.66115179
Mapk3	17.8807673	17.47895917	17.51529944	18.38675505	17.39957834	17.42701815	17.63303778	17.93093364	17.22881869	16.68510465	16.13727136	15.34955769	16.65270495	16.32649971	16.66761054	17.5332841
Nup62	19.5860591	19.14240626	19.50045679	19.91703985	19.82094865	19.1283015	19.31398129	20.08433609	20.2721878	19.62827465	19.75182515	18.3830461	18.22919434	18.11008563	18.66684811	19.16724662
Raly	18.52075678	17.68674672	17.82264551	18.79715487	17.73727375	17.81340544	17.68975233	18.37598121	19.63474016	18.91765179	18.87105093	17.90448175	18.52798854	18.40557362	18.90744817	19.55408666
Utp14a	16.42878543	15.51610012	15.33402881	16.49903614	16.85696041	16.8000657	16.52365384	17.07148331	16.8612081	16.16364968	16.14998522	15.24996524	15.90548103	15.97757062	17.23107114	17.28437228
Btf3	23.16608522	22.81368335	23.11756194	23.47728988	23.24587356	22.75464533	22.32198863	23.35474332	20.82950597	20.78644194	20.41956934	18.81946811	19.97966522	20.16091038	20.34775976	20.89888476
Cdk6	21.117118	20.83043474	20.40353636	21.32608271	19.65170692	19.39847233	19.08796519	20.45533123	21.68153183	20.99016215	21.33641721	19.94792225	21.00003302	20.64297537	21.58724096	22.36556955
Irf4	19.04588228	18.92596002	19.20578848	19.73125273	19.30414184	18.78810017	18.9324916	20.11438797	16.32714911	16.51543806	15.93235318	15.16816282	14.97871046	14.84028619	14.56242132	14.88831517
Surf4	17.26572491	17.25607966	17.26910841	17.81715855	15.83787427	14.10041596	14.6880317	16.39404395	18.0127991	15.82935111	17.31857811	17.8027183	17.73885754	17.30465435	16.6926155	16.96476953
Stxbp2	18.9305872	18.67148578	18.50622234	19.12671455	18.1210073	17.88028901	17.70313304	18.6617781	18.02231362	17.50455522	17.74622563	16.6075326	16.94168956	16.12531256	17.25561875	17.08690332
Sqstm1	20.28308383	19.77858732	19.66316892	20.19364086	20.12817561	19.70994538	19.60162935	20.78500539	19.11431171	18.90609788	18.52363087	17.51653107	17.20265953	17.04697476	17.54396825	17.91922415
Fkbp5	19.98189612	19.71186187	19.51578067	20.49589796	18.95358832	18.68606275	18.90059562	19.63039156	18.82503951	18.17353075	18.26462586	17.4103851	17.38481747	16.81039591	17.38944649	18.22369065
Top2b	16.33483193	15.96233121	16.27873983	16.75224996	15.3964041	14.94631234	15.3803596	16.23088357	16.39824267	15.96183401	15.50006382	15.25000227	15.42130878	15.32453217	14.42022342	13.75039296
Tpp2	18.85440578	18.53939361	18.43530401	19.11054448	17.76649009	17.23827411	16.70022295	17.43314529	17.6291289	16.31086126	16.66038594	16.57116009	16.14168807	15.89064428	15.60159671	16.32739475
Rbl1	15.57978733	14.87785926	15.07292811	15.51159825	13.76341987	13.77787172	13.60351044	14.19036485	15.38221872	13.77694701	15.05693401	14.50481899	13.76870125	12.86534664	13.12652703	14.85545251
Gart	19.00511463	18.43713435	18.55104732	18.95747618	18.96462854	18.21162217	18.21352196	19.31116735	18.20924392	16.86072328	17.73634908	17.58805579	17.51553045	16.96251197	17.28789271	17.27657881
Orc6	17.22609228	16.29840272	16.27045959	17.01922149	16.98114358	16.96115574	16.55242895	17.17767258	16.8077574	16.08733852	16.27186421	15.44708323	16.33374936	15.61445105	10.56071495	17.18968945
Spty2d1	15.69835198	15.52604068	15.8559391	16.6798924	15.94628949	14.63316553	15.72797362	15.40281223	15.5476778	15.66971554	13.73640193	13.3721849	12.77620682	14.60998668	14.08364553	14.31146452
Gba2	14.69544581	14.48299698	14.84779143	15.02436055	14.46601271	13.79116289	13.94150617	15.1212502	16.34618474	15.40051258	16.08812569	15.48834228	14.53994636	13.39780831	13.97289006	15.03591597
Prex1	15.41389233	15.53864364	15.23627585	16.16398374	13.77427231	12.70215104	13.54677391	14.86505661	14.321153	11.44775481	12.82408363	13.45879108	11.74432931	10.46117246	10.85385534	11.82025876
Isy1	16.65116384	17.03359507	16.35244006	17.73310803	16.43819082	15.88610141	16.54684925	17.20304206	18.33904097	17.88470714	17.56599456	15.92564716	16.8661681	16.77481279	17.78736696	18.36166111
Swap70	14.97786125	13.76165511	14.16537811	14.17975362	14.25584001	13.80069771	13.73057628	8.030170521	14.35273315	13.28559006	14.75159636	13.93405939	12.62931108	11.60982513	11.28748153	10.52737926
Cdc5l	19.57546169	19.39137786	19.00272713	19.16996414	20.07103806	19.5566894	19.44835026	20.48138557	18.5505965	18.35831638	17.93012515	16.45927151	18.28789271	18.17650433	18.47020605	18.80445248
Larp4b	17.88566063	17.28165841	16.75028827	17.11013662	17.15274037	17.14946929	16.80964254	17.60617384	14.76606298	14.78927891	13.79512648	16.20097521	14.86983479	14.05824546	18.32715788	15.29856381
FAM120A	15.22132278	14.44320258	14.48438237	15.47386426	15.10361566	15.3027817	15.60689675	16.6217085	14.48142105	14.62673571	14.70789832	14.90006488	14.59461619	14.83204938	13.78780056	14.4010795
Ncapg2	16.21712467	15.54158066	15.89935692	16.79322227	13.59735425	11.74617838	13.61551469	15.11946804	14.9918761	13.44669563	14.59420795	14.42626475	13.70919154	12.75020451	12.41901211	11.75830651
Nop58	20.65674257	19.83564027	20.0904226	20.40530354	20.19928413	19.82741404	19.74506042	20.42490848	20.6391817	19.51939438	19.94578101	19.17986051	20.00552587	19.51221577	19.71751243	19.98523602
Nomo1	14.3878827	14.07706604	13.81848232	15.19364086	13.97933587	12.90048948	13.31174832	13.78983927	14.23451809	11.78389859	13.85496575	13.6359448	13.84136778	14.05018877	13.97629561	15.29548197
Hist2h2aa1;Hist2h2ac	23.26613684	20.47159584	22.07061233	22.52800285	22.50171572	21.87710136	21.51667533	22.37406095	24.10077204	22.96151611	23.99541661	22.14734034	22.87775668	21.87267488	22.06992434	23.1147851
Prdx6	21.21169346	20.79978121	20.89267325	21.28799413	21.26201224	20.67727919	20.45963973	21.68611406	20.1586935	19.86482393	19.35343547	18.47615287	19.03047317	18.97586476	19.02656126	19.84414179
Ctla4	19.00566292	19.01367161	18.63962334	18.65525818	17.24859472	16.59541776	17.61396208	16.74766852	19.99258434	19.15469452	20.58067813	18.84604125	18.4090594	17.44548372	19.09707537	18.70269352
Tpm4	21.62765143	20.83738155	20.95091466	21.32915251	20.73562213	20.62542347	20.63688301	20.96232839	21.42721257	21.31539726	20.59887033	19.3820118	20.74377925	20.54538308	21.12773493	21.72096397
Pdcd11	14.78478819	14.33028668	14.74845494	15.2153434	14.02591816	13.87565337	13.57577558	14.76999276	15.5907917	14.35548875	15.29059489	15.42858917	14.44611404	13.73988607	14.37177664	15.36983587
Ltv1	16.71853288	16.40856194	16.49401177	16.83898229	16.83219777	16.51786927	16.71061812	16.82065267	16.11245987	15.92631916	15.19748548	11.81430207	14.74593688	15.605248	15.65865779	16.46221468
Tacc3	19.83241413	19.4074628	19.06663056	19.11723217	19.21617746	18.91963151	18.80467304	19.13688601	18.84389652	17.90024181	17.95071536	17.02550728	17.75518751	16.94054302	17.71377581	18.39121002
U2surp	18.85312677	18.24660144	18.33817054	18.78423864	18.16157478	17.74530667	17.75818417	18.30313858	18.60284382	17.71115609	17.96781165	17.39422821	17.33673318	17.15935893	17.13510804	17.31857811
Dnajc8	19.97854848	19.30052684	19.16332045	19.30092896	19.64900701	19.19957171	19.53895807	20.32113538	19.14018571	18.23607961	18.54052917	16.83009426	17.85209055	17.83188862	17.93663794	18.87150221
Snx1	18.63796208	18.16201755	18.33158179	18.6791708	18.70208473	18.36858319	18.36041846	18.93505567	18.90944194	18.39125198	18.49275293	17.25358899	17.89929791	17.41410712	18.41983677	18.54566587
Zc3h11a	14.74441341	15.00096828	14.6976192	15.91045536	15.65043474	15.26323252	14.75520055	16.23799415	15.55479867	15.21321816	14.35748328	13.23980734	14.81838246	15.20914871	14.27474213	14.28662995
Skiv2l	15.91571602	15.61067884	14.05392588	15.62875879	14.20975796	13.66366928	13.12939572	14.7126882	15.50887799	13.66411391	14.7077905	14.21530548	13.56973696	12.19813805	11.32479935	14.02565867
Sri	19.8608445	19.52380313	19.05793357	20.99507151	20.16594726	19.83195045	20.2296403	20.21537184	17.61223499	17.77545596	17.37534494	16.32368812	17.04035394	16.65941063	16.24657361	17.47563845
Bin1	18.48451611	17.80618457	18.15239379	18.29996817	18.0430807	17.26874301	17.42028922	18.99360737	17.24079133	17.36504084	16.23152121	12.99663237	16.55434902	16.21846864	16.80347529	17.39397694
Ppp2r2a	19.43432687	18.92111453	19.01187148	19.15489226	18.3908323	17.50129296	17.94071505	18.50284734	18.97079121	18.11151268	18.06922947	17.16820201	17.78135971	17.0101784	17.32465522	18.08685151
Snrnp200	19.15437313	18.47223072	18.32799114	18.68534423	17.98870687	17.55674553	17.66080373	18.25529603	18.15723837	16.82885547	17.60153868	17.58284763	17.52749228	17.05727256	16.70954158	16.92009694
Abcf1	17.3883537	15.98797452	16.81490786	17.01388966	16.31640529	15.77032837	16.14388141	16.7887693	17.71545263	16.22934458	17.10041596	16.34370622	16.07875542	15.89564628	15.88195038	16.98270397
Rrp12	14.77617597	13.91354394	14.42665788	15.40557362	14.46639516	13.76300483	13.01833929	15.03501384	15.53712738	13.99435344	14.63339261	15.18754539	14.61758225	13.91214086	12.58540858	13.8372337
Smchd1	17.3626459	16.58000824	16.77404061	17.25368132	16.65968935	16.31144678	16.34775976	17.09217902	16.75746814	15.55698496	15.52900344	15.44630793	15.05718793	14.94786519	14.45616187	15.04354
Uggt1	17.55119756	16.73859369	16.88976537	17.46291759	17.12333333	16.49989259	16.23650009	17.57081926	18.07749379	17.28011828	17.63481105	16.99909715	17.49287026	16.68838692	17.09640633	17.5694848
Xpo1	20.02580464	19.72072188	19.57636624	20.11794235	18.65214474	18.23631323	17.75015739	19.13691103	18.90715474	17.46259813	17.88619669	17.69791778	18.19017191	17.33751738	17.71081988	18.21447091
Pcnp	17.57466743	16.20223863	16.02593978	19.09457773	18.28066204	18.11288743	18.53518423	18.89761505	19.24509306	18.77072196	18.42378069	17.58556409	18.40644586	18.17182183	18.78790893	19.1596053
Snx6	17.73297559	16.92891157	16.7204046	16.6760397	17.08368707	16.55443896	16.59006068	17.20294643	15.83496477	15.57338092	14.87924819	14.06827446	14.57056729	14.13040968	15.03969019	15.28410113
Kif15	18.09959438	17.59441209	17.49778948	17.67500598	17.16781013	16.87387663	16.85562284	17.8661681	16.33339997	14.86495992	14.89050179	14.46237446	14.68463906	13.99576715	14.78575896	15.43381362
Kif11	20.41214392	19.81105478	19.6434687	20.23432628	19.61556139	19.31508763	19.44392695	20.28928946	19.76115838	18.7230076	19.09104276	18.1917147	18.9199806	18.03456256	18.682398	19.28358126
Fhod1	13.65385272	13.14550233	14.07581338	14.03316486	12.72847327	13.0877943	12.58988518	13.27959607	14.68934285	13.47065887	13.45211251	12.88143903	14.06810648	14.04319821	14.22543341	13.90209243
Fkbp15	16.26735364	14.77169579	15.02076296	14.47345209	15.52704931	15.79517722	15.67281204	15.99479537	14.50804233	15.06305796	11.68360874	12.7111292	13.61677855	13.92740761	13.95319611	13.76497523
Oxsr1	16.90371712	16.18169581	16.79385728	17.13169622	16.49619843	15.99975783	15.48736902	16.84646981	16.71330596	15.48463411	16.26363599	15.65583815	15.60145162	15.77877017	16.16677114	16.02531262
Atl2	16.5692326	16.81001927	16.46489668	15.90503437	15.74417687	15.6025249	15.32284358	15.04392442	16.42224549	15.37798997	15.87204958	13.34540525	15.35190544	14.78448149	15.5546488	15.87337201
Dcaf13	19.74597954	19.19786938	19.21359315	19.91958787	19.43723597	19.32001162	19.34054123	19.89993216	17.5949223	17.44483696	17.02074126	15.84384746	17.48958144	17.21010054	17.3547487	17.86828
Txlna	17.87453716	17.07441328	17.39565128	18.09006072	17.87393669	17.60175628	17.68968409	18.29176426	17.03337998	15.82992089	15.84485285	15.03690336	16.08060937	15.12480792	15.64069684	16.65060302
Gapvd1	16.67162399	16.57793033	16.49708776	16.70482226	16.46202291	15.69691321	15.36666372	16.32704382	16.11482004	15.39147856	15.19951899	15.11455573	15.52472535	14.72669713	15.36550227	15.64018844
Ints6	14.30042406	12.35052487	14.53727908	14.77884716	13.74861218	14.00807841	14.5125553	14.4559693	13.95764622	12.62698661	12.43267238	12.2836093	13.81928099	12.16261162	13.82535634	14.45224124
Ppp2r5a	16.45766944	15.79477122	14.42311591	16.16537811	15.48397319	15.52790457	14.77205678	15.79831991	16.55649109	16.17188046	16.32046564	14.50109077	16.06625741	14.3986101	16.08932633	15.64385619
Pigs	17.65968935	16.74399286	17.52183044	17.38709175	17.06054818	17.02496648	16.78864187	17.44192291	18.20069749	16.91578603	17.83281586	16.63679453	17.26947372	16.03017138	16.96702357	17.78468596
Ecm29	17.32606076	16.777769	16.798168	16.79029758	16.50011051	15.90588054	15.78752001	16.65634106	15.83214831	14.61683598	15.08655092	15.3924516	15.2268261	14.09860786	13.90294032	14.32411021
Snrnp40	20.02931419	19.93002406	19.91505657	20.63697149	20.14917155	19.86858144	19.84156435	20.69132096	18.95174004	18.28766729	17.72773436	17.13470707	18.57935277	18.19594886	18.81581481	19.30616852
Mob4	18.22208734	17.65242487	16.45100178	17.97986056	17.54931841	17.83306302	17.63119127	18.27662424	16.71799765	16.97891151	15.06394273	14.11406765	16.62570884	16.38013972	17.23650009	17.55689518
Gpank1	16.33331261	16.01164222	15.69997905	16.63396015	15.61410591	15.60487171	15.51104225	16.49816359	15.49884921	14.44921314	15.62533785	14.44385008	14.05010372	14.03428313	15.2842096	15.92685191
Rcc1	18.52328628	18.29593929	18.23556552	18.68349498	18.87249453	18.54049133	18.34931579	19.72135624	18.09810407	16.65871357	17.74142748	16.46722343	16.92323462	16.72573903	17.54434567	17.9795815
Kif18b	17.23603288	16.7986743	16.63367641	17.51206142	17.46059988	16.96262493	17.13600982	17.64955091	15.654664	15.89768004	14.68101874	11.52786793	14.7067658	14.79786414	14.74115094	14.46352437
Naa50	20.05893772	19.25989954	19.32546797	20.03939033	19.90158286	18.80423188	19.21710099	20.07208549	19.28204319	18.03644195	18.47036495	16.81753333	17.66816479	16.82959887	17.67886143	18.41216459
Bms1	16.77236613	15.60917874	15.26543191	16.17178275	15.63503787	15.32786837	15.70376842	15.70576736	14.23077102	14.25421668	14.83526092	13.98646427	14.77961677	14.92569351	14.97960382	14.63843591
Exoc8	13.82684637	15.39201549	14.96555885	15.7469866	13.54387766	12.75759836	13.13433005	13.51064056	15.17156776	13.4472124	13.83289001	13.17284938	12.82119599	12.95319611	13.72045804	14.14362237
Gnl3l	19.09290163	18.79423816	18.87234422	18.75808655	19.38485962	18.87810481	18.86072328	19.57379879	17.04185162	16.48918942	16.61583076	15.27000325	16.71155943	16.50867686	17.1203999	17.79734489
Fam21	12.61362834	12.50957709	11.68991064	12.71701232	12.50957709	12.02468952	12.6656024	12.91101741	14.40480895	13.98147809	14.13057056	12.1958643	11.45208677	12.87369402	13.16023386	13.69239756
Nudcd1	15.88476675	14.64751464	11.92083665	15.60388709	13.51791539	14.92137608	15.19748548	15.26546854	13.54387766	10.99682653	13.33636708	11.86182358	14.47826403	14.55991477	15.15754431	15.14684707
	15.50205482	15.79489811	15.70322769	15.62488111	16.85148066	16.79955989	17.06033707	17.61439353	17.95900575	17.2491505	16.06191961	15.85642553	16.53299506	16.34796733	16.54029456	16.95276399
Rif1	13.12078867	12.82972274	12.03149445	13.71037597	13.82495874	13.71080643	14.08505745	15.06932389	14.53952235	13.58766033	13.97262086	13.71960273	13.23024565	12.60471537	13.65239686	14.52643811
Klhl6	16.92879593	16.67272919	16.71491626	18.00831919	16.30342403	15.64179775	16.38860595	15.91036166	16.19675579	15.86932876	15.47046823	15.45449209	15.58818758	15.06090698	14.53412047	15.87987038
Ubr2	14.30627534	14.33371443	14.11520625	14.81468259	13.05665465	13.53357308	13.27334396	13.30748545	14.46173522	12.51004709	12.73608477	13.56140729	11.4727416	11.07420838	10	8.423662202
Tex2	15.59321603	14.68726632	15.5562366	15.01236265	14.36125844	13.34332454	14.04857202	14.96393465	14.64284144	13.76766721	14.47712581	12.02215972	13.34540525	13.36700515	14.02124027	14.78871833
Klhl9	17.68243229	17.45659506	17.7085316	18.34858121	17.32016592	16.9679242	16.86035956	17.62206612	15.33650656	14.32530546	14.84651878	11.6750308	14.59350784	14.20869161	13.7897374	14.52319437
Cnot1	17.45121111	16.8522125	16.93133772	17.65773713	15.95367357	15.70290316	15.92506759	16.64301061	15.25310882	14.71644438	14.0925094	14.6379833	13.94214792	13.59560716	13.5140976	13.54966436
Cand1	19.57915018	18.64751464	19.0145436	19.04030042	18.41996018	17.98170106	18.03569049	18.81328017	18.27221059	16.76331612	17.540794	17.54442115	17.19671738	16.60150966	16.67906768	17.10819772
Nup188	15.53104634	15.44795494	15.30438698	15.1223427	13.58214198	12.89180269	12.776762	14.65843465	13.46275787	12.16418414	11.27676417	13.64543328	12.77813875	11.29295426	11.87267488	12.14574113
Wdr43	17.7497647	17.25865804	17.56569713	18.0178632	17.23528503	16.46891036	16.38990017	17.16408198	17.33525077	16.07848442	17.23883387	16.39355805	16.3508874	15.89531493	16.41377666	16.37573522
Lsm8	17.8821415	17.60812485	17.7986743	17.94957597	18.51217719	17.98409576	18.21930089	18.38633406	16.61741007	15.81473266	16.23189616	15.50354626	15.30574115	16.18018112	16.42619922	17.05780139
Rps9	19.99272263	19.53554498	19.50451643	20.73801637	18.92572828	18.57451962	18.9379025	19.10784027	21.50368213	20.62319206	20.83715053	20.31152217	21.01420304	20.78596325	20.54141807	21.49974664
Snx12	16.63481105	16.30271031	17.10205771	16.89663987	17.32956862	17.13310207	17.34082372	17.69846051	15.45943162	15.64807666	15.36935879	12.77558971	15.00895378	13.84067959	15.2273151	16.60026139
Myl12a	23.56092519	23.05832672	23.02082942	23.42342167	23.59707504	23.39322809	23.34475643	24.03649225	22.91166701	22.49115827	22.20335278	20.98731953	22.47993121	22.24725072	23.17165388	23.43923637
Rpl35;Gm10269	20.34299482	20.02201555	19.67281549	21.56518577	20.40540742	19.85291349	20.37177664	20.32080496	21.61679112	21.40473204	21.26607964	20.49042394	21.08128318	20.96634773	20.82034104	22.02377601
Tmsb10	24.42771131	23.37570553	23.21627517	24.58703489	23.86315708	23.75776111	24.08415764	23.77183037	19.85809941	21.23151652	19.51960554	18.16692802	19.25192616	20.50319684	19.70950793	20.50513699
Rpl36	22.087771	21.86600958	21.85132815	22.51590577	22.89681723	22.81866487	22.9449415	23.21063865	21.40888323	20.96027916	21.01311272	20.23678035	21.14724717	20.62283472	20.62024131	21.55660522
Cd3eap	15.0179393	15.50065518	14.90736015	16.20353919	16.3089078	15.50537739	15.88459983	16.56838666	16.47256393	15.27797749	15.57290743	14.41765476	15.8700516	15.5267743	16.02589654	16.79981282
Ppp2r1a	21.35837004	20.8777754	20.70733554	21.31207639	20.66890922	20.25476568	20.13081688	20.95681003	20.41823146	19.913392	19.92565585	18.92169568	19.47292481	19.09931185	19.61336863	20.16091038
Usmg5	18.68308371	19.10180131	18.72434065	20.0932628	17.76071995	16.63126233	16.93709791	17.16152558	20.70421437	19.93401907	19.82763112	19.22491551	19.84015093	19.2396498	19.97309193	20.96091544
Apool	16.65996803	13.82197324	15.36761951	16.37235497	15.12412131	14.26993023	14.32382883	14.5694403	15.69656008	15.40620501	15.47449815	13.31698856	16.00457162	15.49063155	15.81885675	16.75720768
Ccdc25	18.41954877	17.91420992	17.80385363	18.48191765	18.37784598	18.07650248	18.36213218	18.34134508	17.31901935	17.41575827	15.80667548	14.27554256	15.75196241	16.25515769	15.82254594	17.13931152
Snd1	20.66092556	20.1699886	20.14233146	20.42930866	19.71350734	19.37358313	19.26396144	20.19712548	19.76909206	19.0226929	18.60577609	18.12671455	19.06352675	18.71983665	18.78030266	19.28793778
Trappc6a	19.04609551	18.660177	18.78959732	19.05170814	18.62463841	17.83996647	18.05653188	18.71789728	17.49255737	16.90359945	16.60174178	15.6084281	16.55798715	16.2243409	16.97656412	17.04024691
Snx3	18.13706118	17.49903614	16.49672897	18.42160465	18.86402287	18.5566707	18.45711631	19.41239205	17.29983405	15.86561246	14.59851781	14.47895917	15.8671822	16.37131722	17.00941314	17.5737803
Mtch2	17.99036992	17.41971335	18.42934953	18.98175679	16.56212315	14.17539361	15.08443471	16.63509457	19.06463226	17.26792052	18.90436414	18.59167574	18.1656529	17.43069755	17.90900237	18.28694574
Brd2	17.32192809	16.69492915	16.92659714	18.37492061	17.52451111	17.45691585	16.90147975	18.85544034	17.00514205	16.94065771	16.72360762	15.367756	16.39312227	16.19869442	16.52805724	16.90970561
Picalm	20.19038897	19.76627979	19.80638914	20.44344138	18.78609091	17.93306819	17.83621066	19.0992091	20.51768476	20.0356368	20.20490542	18.87198342	19.37283956	18.96044886	19.29027989	19.96916164
Tpr	18.0757716	17.38995057	17.48172061	17.93018292	18.16584915	17.8949835	17.83466856	18.44814858	19.38072316	18.67100195	18.4321259	17.45643463	18.60393054	18.14693654	18.89935692	19.2611859
Smap2	21.29709315	20.9252067	20.75654003	20.93084704	22.12710515	21.94012717	21.93879996	22.40163682	20.16238641	20.35606074	19.4324318	18.35603924	19.71630705	19.53784022	19.89200614	20.18531585
Luc7l2	19.13212314	17.76402925	18.11125795	19.1524433	19.64022375	19.40740055	19.47040468	19.94763694	18.98648649	18.28156786	17.99003747	17.19103993	18.52129371	18.12767197	18.35242281	19.06786497
Rpf1	17.04750738	16.18415862	16.75538313	16.14784089	15.63710597	15.02976172	14.30727197	15.70902995	16.20787227	16.70900301	16.65745802	15.37456407	16.32644704	16.22789793	16.3356346	17.15995015
Spag7	19.83496168	18.93125114	19.07064508	19.09334019	19.11499791	18.88988417	18.78193596	18.96454394	17.60146613	17.8457963	16.73608477	15.32835937	15.89491247	16.10295989	16.80574387	16.46275787
Ppp2r1b	17.88255947	17.40074604	17.45048636	18.35805877	17.68414591	16.93675295	16.75785875	18.01981874	17.96471314	16.86241943	17.36760245	16.81039591	16.84916072	16.21236339	16.97790596	17.47824823
Dek	19.13663572	18.73092117	18.56900261	19.15893999	18.91023282	18.77991809	18.71394358	19.67812212	19.34251745	18.81315489	19.01184419	18.0982069	18.28847861	17.65501355	18.07655467	18.67207308
Mybbp1a	19.5687429	18.91887488	19.16810405	19.68469384	18.77972577	18.00695059	17.75492664	19.26691462	19.92749442	18.80338068	19.3251605	19.29086483	18.88458791	18.52033477	18.18978596	18.673385
Otub1	19.62244153	19.03735391	19.33581775	19.70640833	17.46243837	17.34922939	16.91169626	18.43782521	19.4948634	18.53670254	19.43987551	17.76480681	18.17099105	17.88261917	18.22651568	18.93629287
Exosc3	18.36093279	18.31251961	18.18857919	18.48510602	18.31167737	17.76110967	17.74963378	18.3520348	14.84082709	14.74330921	14.03032228	13.75572215	15.55874954	14.64165666	15.26282893	16.40582289
Ckap2l	16.60600029	15.61720916	15.59044086	16.30281739	16.22175703	16.08472536	15.49788302	16.45388149	15.0289852	14.16144685	14.17242751	12.76806023	13.6547479	11.30349538	13.66600203	12.08118382
Prrc2a	14.54490408	13.58096514	14.74588437	15.20789133	15.62630794	15.08081753	14.95900575	16.24789044	15.91232801	14.88273856	15.36334769	14.99955966	15.28080701	15.14772167	15.91101741	16.0316366
Fbxo5	17.29777606	16.59880855	16.54395315	17.57865278	16.27124416	15.95487787	16.31599862	17.23275818	15.73084159	14.29361534	13.92750021	13.60432156	14.39566801	11.78385767	13.01340992	14.57021149
Scaf4	16.02531262	14.70211856	16.43809333	17.49067855	16.03630242	15.50168171	15.61073651	16.72680355	16.34883187	15.67857263	15.40404386	14.95319611	15.47075419	15.02345116	14.60200286	15.38966495
Ppp6r1	17.19364086	17.19046131	16.91204727	16.29691621	17.00305667	16.10265239	16.16833914	16.74359848	16.44017165	15.55749362	16.02397088	15.15639914	15.26883437	15.40962297	16.04202269	16.55834597
Stard4	20.80372753	20.52840832	20.19784539	20.78076722	19.81812652	19.33827938	19.50626109	20.10546353	19.69985031	19.40750429	19.47676598	17.76104473	18.48620653	18.10865717	19.07423033	19.24323443
Prpf38b	16.05519769	16.02710687	16.22876233	16.76668418	13.02990835	12.67109873	13.28079976	15.67793982	18.29176426	16.98537501	17.48675648	16.42272182	16.38552541	15.99936146	16.50124631	16.7197364
Phf8	14.30399474	13.92953582	15.71392345	14.79771218	13.16261162	12.66540254	14.02635053	14.95060146	13.85895231	14.46747819	12.67527344	12.73242185	13.23333506	11.44909705	9.114028593	12.43040028
Vprbp	13.94333898	13.49959678	13.20786846	13.84519599	13.18352683	10.87098112	11.63857167	12.40694902	13.53284291	11.54395013	11.88508623	11.69030359	12.35939269	12.13426587	12.19136771	11.05758565
Suz12	17.96030744	17.05282274	17.29374105	18.15417532	17.02831619	16.8155334	16.71478213	17.78628239	17.79290465	16.32748247	17.18553364	16.52674374	15.85443013	15.55608688	15.9397858	17.3156626
Pum1	16.7204046	16.37615931	16.50596658	17.21958451	16.73925321	16.37097682	16.13536861	17.44281394	16.14346294	15.46607646	15.73227344	14.93193785	14.72328764	14.5580021	14.76678769	15.21245839
Nup214	16.27708758	14.81623369	15.14063009	16.00967556	16.06774945	15.61600314	15.66528039	16.44877773	15.83831758	15.00008805	15.73139859	15.22407706	14.70309248	13.23267574	14.88841031	14.93608578
Amica1	17.33455263	17.5731146	17.2684689	16.84205565	14.63060842	14.57707472	16.25501012	14.6906528	18.34017175	18.40024572	18.27485131	16.16123032	18.14842693	16.95503685	18.47619243	17.91233971
Mogs	14.4603279	13.73629622	14.06044263	15.45750914	15.19402578	14.5773108	14.41270215	16.20979603	16.54585438	15.00558069	16.89012175	16.26610939	17.3589602	16.33278834	17.28039019	17.07952645
Pgrmc2	16.54788862	16.70401169	16.91017425	17.73694358	16.16923997	16.23442453	15.44885837	17.03681753	18.74606157	17.87729612	18.5306197	17.20084115	17.96217303	17.6959487	18.41658314	17.40449298
Polr2e	19.32557776	19.32071683	19.26746338	19.50051515	19.25335816	18.91584438	19.34754352	19.78079925	18.32135562	18.21128945	17.79195139	18.10221153	18.11953896	17.67321244	18.02160898	17.85835746
Kcmf1	17.62185156	15.12436368	16.97387671	16.72013736	16.93295289	16.02048085	15.17967588	17.77255944	16.98459647	14.73677186	16.06808548	16.27252044	14.86964204	13.21491101	13.67131991	14.9067497
Fam98b	18.07017337	16.8370119	17.73846176	17.68565221	18.37258453	17.94237705	17.79911716	18.75997268	17.43583301	16.72826599	16.44839059	15.6590482	17.01192607	16.65130401	16.78379119	17.54969444
Ppp1r10	16.39124359	16.01148935	16.48357963	17.27612441	16.02141379	14.95995667	15.81958038	17.36521176	16.17041411	15.35238833	16.10437352	14.62210903	14.39887727	14.2812056	14.97217208	14.54466263
Zmpste24	16.71491626	15.20766259	15.06276292	13.58120058	15.80254161	15.06116021	14.61878696	15.90063099	17.18930337	16.10525378	16.13969123	14.57819576	15.25358899	15.58428725	16.06556339	16.40510821
Kif20b	12.15456498	12.95031895	11.35650699	13.62844554	12.79715487	12.87667042	13.55098721	12.7985528	13.41177578	9.458119481	11.7417619	11.86967095	12.51616785	9.324135532	11.86073782	10.05460432
Fbll1	18.31937223	17.31220937	17.06686702	17.81784556	17.73330667	17.75896488	17.71350734	18.30897	17.16673192	17.12827632	16.96769909	15.8928748	17.13239932	17.09568547	17.33341744	17.77873168
Ddrgk1	15.57412044	13.204999	15.01480509	14.38093449	14.73825063	13.86370233	13.59991284	15.29012687	17.95418495	16.49031816	16.83442167	16.62898656	15.93362151	15.80213767	16.25277629	17.5837292
Ubap2l	19.20757681	18.61046979	18.64501805	19.18913443	19.10392807	18.82015403	18.68599434	19.57074515	19.47551971	19.44929779	18.91835083	17.67328147	18.5579049	18.72899665	18.99984039	19.20702862
Pelo	15.765312	16.23416253	15.14382163	13.33650656	16.30707626	15.50217916	15.61070767	17.03025761	16.11429137	15.3387712	14.8170336	13.79887677	14.2350419	12.17139575	14.90100828	15.27179127
Rraga;Rragb	18.66854571	17.90647961	17.91765179	18.50175945	17.26398435	16.36664665	16.80019213	17.4956833	16.07827592	17.17961757	15.10795262	16.4585508	16.90124403	13.64408159	16.8531877	17.62092141
Dhx38	15.57660244	15.30723639	15.76344581	15.76053804	15.455263	15.05430754	14.94091001	15.88767282	16.1785676	13.95519582	16.00912879	14.50252106	14.22919434	13.78729043	12.91013676	13.63549141
Bdh1	19.09468081	18.76055753	19.15110575	18.69326234	18.87456718	18.26604532	18.32289638	19.22418543	16.24010186	17.93128	17.05345927	16.42403503	18.00146317	17.99639625	17.86078389	18.01410767
Fam76b	14.91186008	12.34565473	13.92304887	15.39178061	14.61355928	14.15955603	14.37361287	14.95082925	15.05086896	15.20319504	12.11097261	13.22179856	15.12976598	15.20968181	14.95237725	15.44352636
U2af2	20.38953051	19.90217194	20.45503016	20.46891434	20.66466255	19.53748005	19.44550393	21.18549734	21.35810171	19.00963183	21.34142109	20.57514774	19.14862553	18.60128476	18.32755264	19.62192308
Ddx10	16.447503	16.1891296	15.76652891	16.75002651	15.81463253	15.40334496	15.81948059	16.02717168	17.03617361	16.17398937	16.29587653	15.81910632	16.17990909	15.85062638	15.87864968	16.29305847
Clspn	15.21245839	13.42455998	14.4026124	13.92081805	15.66741651	15.6372192	15.64818903	15.6679154	15.14047033	14.40434329	14.81448233	13.77097354	13.53491077	13.84362667	14.38201602	15.34609815
Cyth4	18.07012094	17.40066267	17.66219548	18.5248554	16.67934264	16.4359632	15.9424916	17.59943345	17.16378724	15.98109897	16.68373483	15.54553768	15.56560789	15.07969311	15.52927803	16.71946904
Manf	19.56688649	18.99277794	18.74927368	18.6502524	18.94971844	18.65095356	18.34784625	19.06184052	18.93087591	18.84070417	18.15491697	16.2179577	17.30153192	18.03692482	18.38076543	18.82236544
Mrps26	15.85574448	16.57259661	16.01504475	16.65745802	16.37118107	16.16871129	15.84217844	16.97656412	17.03348753	15.547015	15.82030364	14.61200456	16.66899575	16.09729146	17.17776989	17.53761276
Rnaseh2b	17.7744911	17.37729527	16.94203334	18.32254435	16.93583264	16.71034906	16.68346071	18.11933632	18.08856052	17.4278366	17.69043456	16.85635257	16.81465756	16.10320583	16.99667208	17.50571853
Sec24b	16.52058799	15.72890368	16.70617222	17.21627221	16.66580778	15.01846101	15.87817069	16.7245405	16.22722107	15.27437815	15.69002526	15.98452972	15.18313134	14.28937053	13.41534566	13.66200072
Ddx42	18.13595973	17.88100639	17.39807562	17.97801772	18.28283505	17.91864199	17.98837403	18.47052384	17.88446866	17.87825452	17.29311237	16.47524261	16.88691113	17.22222888	17.53594359	17.45907936
Ankfy1	16.28348631	16.71558669	16.67203854	16.45946364	16.09416018	15.32720175	15.60510328	15.93666094	14.54043079	13.56771846	11.78144168	13.79421277	10.4487358	11.44060967	11.42238019	13.71681946
Grwd1	18.36290269	18.24265311	18.32702627	18.36131842	18.30394124	17.69336444	16.9912561	18.56736939	16.09572667	16.78404689	16.97835296	15.86834029	15.73956967	15.67231484	16.39815915	17.22919434
Nmes1;AA467197	21.2912584	21.22735036	21.01352169	18.83812057	20.62176215	19.65443674	19.96155144	21.00305667	22.98147809	21.869892	21.06598667	20.41017804	20.89762982	20.01004178	20.7191682	21.74562673
Mphosph10	16.56344953	15.37761725	15.2215116	15.88039664	16.78481374	16.44900352	16.70076481	17.42259043	16.37116405	16.93272226	15.89758551	14.67617748	16.6241386	16.35276763	17.3393455	17.05959796
Arhgap15	16.89130905	16.68715694	16.76188881	17.59010455	15.28857774	14.3657073	14.78907509	16.07710778	16.35383602	15.39194838	15.86846087	14.94663218	14.94136862	14.59694679	15.24881706	15.69078918
Pdk1	16.44742229	16.37527705	16.25275782	16.6926155	13.34803651	13.1237496	12.42337858	13.07626446	16.47764761	15.80493767	16.74254629	15.38825278	16.45454028	16.08984354	16.38821914	16.11184885
Wdr82	19.4231036	19.38036382	19.17932599	20.04780023	18.80675099	18.30362915	18.48616724	19.31446818	17.48471278	16.9881521	16.32491887	15.24896526	16.50711326	16.07717038	13.03584725	16.4495517
Tufm	19.39391411	19.12323228	19.11451506	19.59745246	18.68575486	17.95792956	17.89965195	19.07174516	19.1786454	18.38177951	18.77442675	17.52840832	18.85270018	17.87519739	18.6635859	19.17701555
Haus4	17.49333948	16.80612162	16.80826035	16.95185385	16.53893155	15.96436343	15.85671731	16.76110967	17.67851762	16.38291105	16.71746223	15.42842561	15.90159759	14.7402551	16.09879288	16.97634036
Pcid2	16.99346916	16.13292139	16.08331311	16.59317225	15.77391187	15.1283166	14.81518313	15.54737656	15.24041869	13.88426593	12.36604895	14.06314225	15.00772811	12.91750262	13.64914388	14.20747196
Polr2k	17.60964047	18.5306197	18.18625935	19.74195409	18.85896445	18.59339112	18.84518374	18.9713527	18.40856194	18.45819832	18.41530439	17.45338318	17.78927891	17.77461979	17.45088905	18.61741007
Tnpo1	20.25937088	19.19827716	19.52844648	19.78727129	18.65074325	18.06065372	18.15817574	19.1408098	19.3722019	17.45225733	17.97801772	17.72093893	17.84738773	17.54434567	17.95424176	18.27120767
Nelfa	17.46227859	16.93606277	16.62285259	17.58196552	17.9399694	17.49646372	16.92694454	16.98992663	16.96972377	15.49266689	16.00426436	14.65452415	15.66080373	16.04007563	16.41720972	15.74979088
Stk17b	20.85422314	20.66388119	20.49852981	20.77876376	19.85528825	19.24493053	19.1526166	20.59605141	20.69413	19.38805934	19.57137492	18.4000789	19.70735239	19.54459095	20.1283015	20.43114662
Txnip	20.65499607	20.48954225	20.38890019	21.06052179	18.69747667	18.54313758	18.80388516	19.09514459	19.65878329	18.64223507	18.51418238	18.1154298	18.66833794	18.44346161	18.07545826	18.89029991
Poldip3	20.4531219	19.89320671	20.12325755	20.62863065	20.31561838	19.99050842	20.20586005	20.56588303	20.22293637	20.11044253	19.25941686	18.15328483	19.48640297	19.52747319	19.58047573	19.8496189
Krr1	17.05345927	16.93029844	17.36076137	17.17504268	16.97499707	15.85647416	16.50531536	17.3929714	17.61798393	16.8821415	16.56112383	15.1655744	16.89876669	16.45077631	17.34290803	17.05483746
Eif4b	16.63891666	14.0417447	15.68299458	15.91387113	14.53521461	13.45648276	12.70295184	15.42731284	18.08025543	16.6499017	17.47127829	16.743467	16.18435236	16.41791843	15.90246933	17.11125795
Wdr92	17.41435491	17.59360996	17.21930089	17.89285109	16.93548737	17.0825441	17.15085792	17.72946143	15.31868402	15.4653432	15.87317974	13.74577935	15.57559833	13.98254801	16.52912549	16.91613605
Samm50	15.54206454	15.14146856	15.15473901	15.84340585	15.06377424	13.93046015	14.43645129	14.260258	16.35815323	14.48425648	17.04569568	15.87606124	16.12688593	14.77936028	16.24164805	16.17342339
Aars	20.54037781	19.98606979	20.00264473	20.61862926	20.42695674	20.16386093	20.16349244	21.0632239	19.56143339	19.01233537	18.95037364	18.00711489	17.97017331	18.2091011	18.18034626	18.63658214
Camk4	16.29472843	16.17490618	15.84126949	16.69247929	16.07906805	15.2087297	15.38680556	16.32233309	15.10603124	14.77710117	14.64987364	13.06411962	14.86229834	15.01450001	15.13478727	15.50311142
Mak16	18.61396208	18.37254202	17.69220683	18.2812056	18.38772286	17.57754684	17.40407714	18.57207845	17.48832659	18.16123032	18.03262693	15.51773089	17.46953053	16.70630714	17.58798256	18.0451624
Smndc1	20.55046498	19.65146168	19.63585626	19.92011148	20.54745564	20.22529218	20.27013561	20.53658872	19.09277262	19.00829183	18.15432368	16.65480383	16.31674114	18.522865	18.77606671	19.19009955
Themis	20.63422611	20.32827609	19.53103872	19.69827397	18.5704487	18.10415849	18.34957496	18.50978273	20.23467712	19.42129645	19.47492587	18.50986004	19.13533354	19.03138891	19.3825607	19.98495799
Fto	17.26773768	16.69737486	17.13360382	16.74096655	17.54033997	16.94397991	16.63636972	17.73515933	16.39837629	16.24955793	16.18595944	14.56516159	16.21837403	15.82888026	15.47870643	16.24254148
Pced1b	16.37385073	15.73129251	15.0317012	16.89675811	15.4559693	15.24000867	15.50021946	15.8839081	14.78856541	13.68868742	14.19059634	13.97647462	13.98370619	13.66555799	13.5585403	14.27888499
Wasf2	18.25575704	17.35741455	17.61338661	18.3756419	17.74011014	17.76351065	17.39213291	18.15259184	18.69842659	17.6241386	17.89729007	17.02928723	17.33803993	17.27612441	17.94386548	17.89468752
Tiprl	18.48640297	18.41191642	17.95634212	18.25810592	17.01410767	17.04729435	15.86079601	17.7059698	16.84830507	16.9726433	16.81240296	15.69068008	16.64188241	16.64821713	17.01737391	17.81940574
Slc25a12	17.19892458	16.05182495	16.57717801	17.16673192	15.23451809	14.91073641	14.85155386	15.0799014	18.31950454	16.85062638	17.74228312	17.33978043	17.51190704	17.07785884	17.31981322	17.7412958
Sephs1	19.12381324	18.02523691	18.33964996	18.9053635	19.62531644	19.04913064	18.78337557	20.04420199	17.51929839	17.41021945	16.33376683	14.98966059	16.99092385	16.59592761	17.19181107	18.12146269
Nup107	18.20710014	17.65186455	17.79930692	18.09851534	17.09310803	16.65144416	16.49624525	17.24404788	16.3327359	15.84225212	15.71024143	15.36365568	15.62107886	14.55194853	15.48532619	15.82754119
Pold3	16.17704963	16.47227833	16.59954968	16.92474293	14.56688649	15.47943293	14.96483721	16.53533614	16.87903275	16.23110865	15.75010504	15.15497629	15.07476866	14.63837935	15.71574754	16.06406908
Depdc1b	16.09065002	16.15663615	15.96289601	16.95265026	15.59744155	14.17788666	14.45494183	15.83533495	14.80084936	12.97157948	14.0225412	13.06625741	12.99021035	13.65284497	12.6417131	13.16743383
Echs1	18.76600473	18.58926345	18.46555046	18.65707416	18.29737307	17.71350734	17.49591747	18.31650252	17.99694787	17.44524122	16.66219548	16.07806739	17.58563743	16.83984349	17.5093575	16.78315172
Ino80c	17.7245405	16.99722359	15.59747065	16.92102733	17.46051989	16.92497483	16.74753741	17.15610283	17.22693896	17.57037458	17.45923949	15.86995524	16.63580313	16.25405055	17.6031337	17.68140314
Cggbp1	17.1492708	16.47771084	16.14827796	17.41740754	16.6188443	16.60780709	17.01770012	17.54811447	16.14946929	15.7984718	15.46674564	14.39834289	15.33392402	14.84063042	15.28424575	15.4540422
Slu7	17.98314949	17.72660401	17.29992346	17.95259339	17.95378722	17.80404277	17.83207412	18.06318439	15.92921217	15.98930579	14.48765165	11.659327	14.53174696	14.99942753	15.56131778	14.81252831
Psmf1	18.74707842	18.39828443	18.26389269	18.96595334	18.06739234	18.00179301	17.66490555	18.52236697	18.20624173	17.84254678	17.64934039	16.45327063	17.15412586	16.46218272	17.3994949	18.04510906
Rbm22	19.77678963	19.07035683	18.92651028	19.99906962	19.67829409	19.52320969	19.68761831	19.97645225	17.84481608	17.31034651	16.90206887	15.80939133	17.51345003	17.2498912	17.14130889	17.31840158
Haus1	17.38498606	17.16004867	16.46480098	17.0519736	17.11502332	16.97432496	16.56638113	17.28915435	16.46679342	15.2467406	15.87423695	14.65060302	14.71010687	14.06229916	14.36952919	15.62870184
Cdca8	20.21738504	19.98509701	19.90979349	19.88958714	20.26602243	20.00388021	19.99133915	20.68748162	19.51435577	18.84417245	18.68640477	17.44103133	18.58816562	18.30612401	18.9449808	19.35539412
Noc4l	17.31353851	16.96262493	16.81328017	15.95342349	16.16097437	14.49279205	15.18487534	15.18305378	15.7254994	15.21776842	15.60171276	15.18564978	15.52814884	13.65362883	15.22896896	15.12743015
Fbxo28	17.28897419	16.67010296	16.44638871	16.92613381	16.12331312	15.79649596	17.13540869	16.4597838	16.61812736	16.32984888	15.9833722	14.2209073	16.62513804	16.06200396	16.0799014	16.1736381
Cstf2	19.98273182	19.18020055	19.20900588	19.73340598	19.82169614	19.45412656	19.62681412	20.15363119	18.1123275	18.29553578	17.61991904	16.61309879	16.31963684	16.53582212	17.06592096	17.4025791
Zc3h14	16.06835844	15.61915964	15.6240529	15.83162888	16.1238385	15.91335694	16.02652344	15.54837039	15.75198856	16.02870468	15.07271881	14.15797845	15.17211493	15.56379211	15.88997921	15.50351521
Nup93	18.59692495	17.94849271	17.6056676	18.20848205	17.80467304	17.14370208	16.92125984	17.67555739	17.11969093	15.55542794	16.92497483	16.56831243	16.0540107	15.72408746	16.17778935	16.36067565
Usp1	12.45285896	13.99576715	13.66277962	14.35933777	14.21302825	13.55302925	12.57165785	13.62445279	15.30833903	14.01854794	14.65871357	14.0078157	14.33105688	11.88527692	14.33622759	14.52515373
Sun2	18.3679863	17.75394794	17.94615239	17.968093	18.16903439	17.58951949	17.68845522	18.40885215	19.35015794	18.08202426	18.38046952	17.44257098	18.58189198	17.90106722	18.42390377	18.96350009
Sgta	18.30790341	17.45891921	17.40781544	18.57769435	17.74701284	17.77648444	18.1962371	18.39137786	16.5493485	16.9551504	14.84122034	11.41156395	16.00595343	15.05256805	15.97203742	16.76240799
Nol11	15.8172585	15.75653026	15.75535705	15.84531852	15.203348	14.76404222	14.65144416	15.28836145	15.58075909	14.15022328	14.73724734	15.34363683	13.72184684	14.03213185	14.46179916	14.32368812
Eif2a	19.1585949	18.6748681	18.56788925	19.2500069	17.91840906	18.08762858	18.19633317	18.18683966	17.31893111	16.8608445	16.48749464	15.18568849	16.64877887	16.51045513	16.06187743	16.8772362
Psmd5	18.09974846	17.58966577	17.57466743	18.5758125	17.30732535	16.5121386	16.83454512	17.62649332	18.36170394	17.37169158	17.6362281	16.59077708	17.62063509	16.8819026	17.5173003	18.06244674
Gltscr2	18.25686287	17.68373483	17.01345354	17.45619396	17.24302518	17.24321118	17.08108809	17.01443463	15.96983617	16.44514421	14.83826833	14.2904509	15.16337451	15.84894074	15.87337201	15.88276244
Ahsa1	19.13553395	18.70903668	18.72942823	19.21402024	18.53928	17.80505107	18.0356368	18.76441809	18.58152426	18.17089328	18.04718783	16.64004718	17.44532206	17.44200394	17.99623072	17.93916596
Rcc2	20.21240614	19.79304759	19.68799413	20.34537926	20.32685077	19.96254021	20.06407961	20.88218628	19.37419895	18.57259661	19.04697476	18.72194027	18.04035394	17.95299144	18.02572355	18.09114609
Mrps27	15.79644526	15.04823142	14.83718441	15.07359767	14.50146403	14.4268544	13.90350531	14.96524317	14.91251514	14.37693932	14.67524036	12.93188247	14.39258576	14.32418055	14.55830112	16.15060013
Ipo5	20.89385846	20.11426087	20.54066159	20.73537422	19.85911616	18.73029101	18.5086227	19.68999115	19.2544889	18.11923498	18.68023589	18.87795509	18.7675573	17.58100929	17.91642766	18.20208555
Sirt7	17.11339626	16.8759173	16.84989374	16.90923682	16.96589699	16.87927213	16.99821578	17.47548013	16.37800691	15.10357468	15.41646769	12.906139	13.34040649	14.96600969	14.97383187	16.05723025
Ss18	20.10648626	19.34325513	19.04628207	20.91034995	19.75530163	19.77339681	20.11107962	20.0904226	16.88619669	19.33020351	15.92881906	15.39114288	16.94706614	17.5448739	17.05938671	18.50207036
Pigk	17.67617748	17.70630714	17.35784406	17.57880018	16.81653371	16.70671184	16.92474293	17.63905802	17.37517522	16.96724878	17.23078978	16.08543096	16.66525263	15.82311841	17.01922149	17.37559948
Lss	18.66871882	18.2187335	18.30603498	18.07879711	16.02076296	14.66849723	14.94608384	16.0293088	17.08035954	16.44951946	16.14529533	16.17342339	15.95337802	15.91391786	15.09494364	15.79864899
Prpf18	17.71692661	17.62349574	17.33463992	17.6760397	17.54788862	17.18920683	17.22185141	18.16580009	17.04088901	16.47381671	16.79118833	15.44031767	15.87673276	16.02420902	16.93076043	17.36333058
Srp68	17.58556409	18.20074538	17.54200407	18.27703308	17.05271663	16.6005663	16.27953804	17.49685378	18.33026917	16.88321604	16.81953048	16.09755895	16.91204727	17.22317213	17.66906498	18.15283937
Nop9	16.24597972	15.19798453	15.57872648	15.9429497	14.75075932	14.16969017	14.39164637	15.19644844	15.60626061	14.86355715	15.60078405	15.33744769	15.11406765	14.62256665	13.99532551	13.28347908
Slc25a24	17.29849222	16.89166506	16.97634036	17.69172989	15.66433617	14.93659193	15.98668646	16.70035843	16.50304929	16.42030567	15.05917544	13.96235381	14.67021364	14.03522868	12.86130019	14.72924898
Dlat	17.51345003	16.86266157	17.50043734	17.75935508	17.16408198	16.71330596	16.73343908	17.62684976	17.47072242	16.42726373	17.07660686	16.05135766	17.07963061	16.39583533	16.31419377	17.53708187
Lars	20.24225769	19.73416713	19.75691461	20.35509296	19.81876627	19.24720435	19.35814464	20.33658065	18.31796016	17.53973437	17.84561256	17.15125443	17.50059295	17.05038011	17.05218593	17.08545171
Qars	18.12641208	17.50424485	17.75113866	18.54890467	17.44111241	16.70832952	16.88964655	17.24107075	17.05642604	15.65871357	16.0768156	15.96758653	16.38937926	15.57615954	15.39483109	15.6182421
Hadha	20.20836297	19.65111127	19.90034501	20.2110993	18.69387486	17.60689675	17.37602362	19.13302679	19.09830972	18.1113089	18.13736143	17.28401073	18.75241332	18.25700104	18.00569033	18.45651485
Rassf2	17.10584714	15.90305805	15.51899117	16.17170457	15.15355203	13.95682988	15.98750829	16.19410275	16.71276879	16.1132131	15.74748496	13.46224663	14.33657629	13.86069903	16.35168119	16.60133555
Vrk2	17.59484942	17.00941314	17.49661976	18.31716527	16.29488994	15.06284723	14.19967234	16.90430533	17.06486905	15.47307151	16.51267874	16.41918663	15.50258321	14.48796561	16.04840173	15.9282639
Armc6	12.21112782	12.17698342	15.0164601	14.30078153	14.59420795	13.94818469	13.23144621	16.17361858	16.05110271	14.85355323	15.69043456	13.32319553	12.75160682	11.65722912	15.14410056	12.420855
Sfr1	18.0178632	17.77397624	17.72667053	17.8344834	17.26187455	17.19940396	16.18889787	17.43550749	17.94968995	17.63629891	17.26077255	16.08333389	16.73714169	16.50966677	16.75329511	17.60631845
Nars	21.08238817	20.55833476	20.71900103	20.81534577	20.34992046	20.56541823	20.46133955	20.8957084	18.45547171	17.77731954	18.01012376	18.03853324	16.93686794	17.25423514	17.17250564	18.02355945
Metap1	16.6801672	16.44951946	15.44621099	16.63466927	17.23939342	16.62741989	16.75054998	17.87267488	14.61649141	13.97996102	12.93542291	11.57440431	13.88636343	14.47820082	14.80064716	15.21181227
Dpcd	16.69329637	16.98125509	16.60701238	16.59863411	16.40990467	16.11790685	15.71352077	16.59435377	16.03915468	15.67275681	15.75949813	14.84446059	15.08389479	14.72760143	15.07919308	15.72512657
Elmo1	20.21026705	19.91950059	19.82922722	20.259026	19.49864667	19.05936031	19.29571513	19.88003486	18.85276113	18.20590777	18.31158868	17.63799745	18.02209685	17.49544909	18.18393578	18.68766956
Fignl1	15.33559971	14.94877786	15.04848687	16.08781502	14.9248125	13.40194612	13.65026643	16.22028385	14.79482197	13.07968477	14.28915435	13.74167764	13.54411923	12.11881133	13.91587938	14.27823164
Taf15	17.26874301	16.99589962	17.02334286	17.45723658	17.02334286	16.81803287	16.41628624	17.59499517	17.57067105	17.44621099	16.97868812	15.68376224	16.60420572	16.18218094	16.41572527	17.09341756
Heatr3	16.60958277	16.00818786	15.95911899	16.65172443	16.25556343	15.76097978	15.68362519	16.80725428	16.14320382	16.19300551	16.13799175	15.55314928	16.21171722	15.26978416	15.5932744	16.25571094
Fam177a1	18.34832186	18.63080036	18.03284212	19.44313781	18.20418902	17.93272226	18.24018574	18.76959252	17.60624615	16.94626664	16.25390287	16.46360419	16.15289878	17.00963183	17.03949743	17.16201755
Scfd1	18.24316468	17.77519873	18.01661245	18.08108809	18.00722441	17.20686174	17.18495281	18.50974408	18.6087746	17.39447944	17.79353981	17.04259988	17.34724071	16.63396015	17.08659239	17.76538971
Arhgap19	17.98314949	16.90348177	17.49973691	16.99424293	16.722007	16.56088508	16.45893522	17.05706098	16.57370635	15.50457074	15.53733975	14.25392133	15.15291858	15.27066033	15.5484005	15.96546866
Rps6kb1	16.37362986	15.76178495	15.93663794	16.37215088	16.05184618	15.83014379	16.00866934	16.51491435	15.08406094	14.80493767	14.75567	13.82833486	14.33518097	14.46205488	14.64858228	14.32846457
Ncaph2	17.95003183	17.81921861	17.79601425	17.80442096	17.47603417	17.34689458	17.19834911	17.79284112	17.28662995	17.23584596	16.41119649	14.95346896	16.47617661	16.22066173	16.55539798	17.2776688
Mob3a	17.93468143	17.77204389	17.48345367	18.89181336	15.3295511	15.31376877	15.71805118	15.90705496	19.15239379	18.36136126	18.86350875	18.39799209	18.26664016	17.54984482	17.3206948	18.6297337
Cep55	17.81371857	17.45169408	16.20781509	17.34836508	17.23332008	17.36879631	17.43680912	17.94997486	16.09484057	14.74036052	15.53068066	14.89704184	15.86510495	15.08210745	15.14823823	16.43700427
Cpne3	17.84242401	17.31158868	17.56592021	17.75570912	16.95117086	16.67714152	16.82600221	17.15323534	16.74464992	15.63560477	16.99645142	16.32155822	15.687321	15.4394738	15.34523197	16.24809435
Gmppb	17.19210013	16.9946849	16.8522125	17.9304717	16.75316451	16.44950334	16.39989538	16.6840089	17.08129618	16.06453227	16.30386992	15.73925321	15.72712275	14.41989436	15.25676154	16.19679421
Ubr7	17.56525086	16.79411121	16.94946198	17.0386404	16.79309523	16.4602479	16.99975783	17.77629166	16.91730214	16.33993697	16.08476687	14.93603976	16.1666927	16.00796895	16.46637922	16.93778759
Tox4	18.31061278	18.37198929	17.82065267	18.89864862	18.58867804	18.50265313	18.20079326	18.99794024	17.71886729	17.84450963	16.9946849	14.6740819	16.71276879	16.96994856	17.14897302	17.5694848
Iars	18.68174627	17.94632376	18.23491096	18.93073156	17.63636972	17.16349244	17.32184004	18.39230065	16.89723097	15.89019301	16.71007995	17.21750338	16.01473972	15.60981359	15.22109617	14.80659997
Rap2c	17.86562454	17.68483079	17.07012094	18.48828735	17.56368785	17.04697476	17.18262713	17.94151763	16.97712337	17.68893324	15.29235758	14.22603581	16.96994856	16.79411121	16.67272919	17.2644426
LRWD1	16.88226093	16.49304233	16.55137783	17.23855402	14.82813648	14.84583304	15.3658098	15.17203678	16.44451346	14.82037844	15.84487736	15.60975589	15.37765114	14.70038553	13.76611476	15.34401844
Hook3	16.51094956	15.9638895	16.07852611	16.64061212	16.66024665	15.68876937	16.61798393	17.16761415	15.87207363	14.59712143	15.49498055	13.15601985	16.11184885	15.24399211	15.93175322	16.70913768
Ptpn7	17.33455263	16.72080536	17.02734449	17.12626082	16.91426833	14.95605847	16.28628701	17.3626459	15.73666618	15.10287789	15.55167823	13.09669869	14.45307768	13.93018292	15.41180887	15.47854845
Galk2	16.5201736	16.61424973	15.55770301	16.4057398	14.90006488	14.70282201	15.76808092	16.20181762	15.72352763	15.95444625	15.29842062	14.40939094	14.03428313	13.45030915	14.38093449	14.60327861
Whsc1	16.26930934	15.58698635	15.24759379	15.54094532	15.80375275	15.18169581	15.4973217	16.15933921	14.95196765	13.41481734	14.5462313	11.62684976	14.41098127	13.36850646	14.01140199	15.00834108
Pdcl3	18.61281092	18.26888005	17.81014483	18.15199759	17.45434749	17.09733261	17.78372725	18.36900939	18.92082386	18.14250598	18.46167927	17.3617896	17.65186455	17.70731869	18.29616341	18.81909384
Dpp9	15.53138146	15.52444989	15.00364967	15.01310454	13.92592526	12.53593144	12.37098703	14.48526329	14.90425828	13.15592502	14.743467	15.45914341	14.25384748	12.68391572	11.84352853	12.4705572
Qdpr	19.8814695	19.42129645	19.55552905	20.18869991	19.95702267	19.51318013	19.34769489	20.2775326	17.72640445	17.02648022	17.13781168	15.92516033	17.04409523	16.81828258	16.76331612	17.59105477
Sp110	17.26224169	16.75224996	16.3550069	16.56893583	17.41113027	17.19354461	17.04217235	17.65927124	16.962399	16.79499961	15.50071742	15.11488103	16.3990943	17.05473149	16.48485436	17.09722972
Snx17	17.03327243	16.7004939	15.90284614	17.00590959	15.1102386	14.79730689	13.882452	14.82764042	17.13610998	15.8753414	15.83607502	15.09461381	16.21879025	14.94347635	15.98608646	16.9683743
Ppme1	19.53168605	19.08087997	18.99540281	19.2664114	18.45080852	18.41385928	18.2540967	18.75889984	18.19825318	17.52037314	16.66483613	16.44617867	17.39246837	17.47666711	17.71041633	18.05922826
Rsl1d1	19.66483613	19.34737049	19.29978934	20.07260891	19.23773747	18.83154848	18.65710906	18.90524596	20.20406959	19.28823075	19.46077983	18.38097675	18.8544971	18.84254678	18.58497718	19.52227118
Nob1	19.19592484	18.78717562	18.68150609	18.85647416	18.55078436	17.8789729	18.80910867	18.92291535	17.86181389	16.6617781	17.3417794	15.531351	16.69234306	17.09455196	17.43762205	17.2848241
Kdm4a	15.59149313	14.54254826	14.80926571	15.32259716	15.4012462	15.17578343	15.55563764	15.97161091	13.62479546	12.57813678	12.64345037	12.13497172	13.58214198	12.83541884	13.85788383	11.85354349
Ptges2	14.23272071	15.2286684	15.74986943	16.40192946	15.28590788	13.98708633	13.62867336	15.13502785	13.6291289	14.53909821	14.12904147	12.48285836	13.24958756	12.49142724	12.6391598	10.68947389
Acaa2	19.36674908	18.83747395	18.6566902	19.5147988	16.10662428	16.01227534	15.83093603	17.49020846	17.46937154	17.23500449	16.61970416	15.67167927	16.6462493	16.24209483	16.59121552	16.66677878
Etf1	20.34602888	19.76153175	19.79215799	20.33712533	19.79842117	19.2689714	19.37818477	20.19904444	20.32179601	19.49128552	20.02917937	18.78707995	19.2273151	18.83932068	19.32682883	19.76997985
Naa25	15.45143652	14.85384559	15.71451385	15.94791084	14.69228857	14.54797897	12.10858979	14.63094963	14.87041289	13.64216454	14.57725178	14.05069894	14.95401451	13.79766153	14.07129475	14.91443185
Rbbp5	15.17714698	14.77427231	15.28272648	16.42388736	16.30864122	15.06650969	15.74483384	16.64230559	15.92174798	14.05341684	15.64630556	15.27160892	14.66389161	13.44514421	13.5028318	14.92230565
Tmx3	17.4089765	17.55779275	17.54585438	18.39079033	17.55232387	17.22100174	16.97421291	17.31654671	18.14420016	17.54525108	17.67769212	16.22552755	17.14420016	16.80372753	16.78570788	17.61108245
Hat1	19.01924865	19.02634513	18.8752874	19.25723129	18.16771214	17.52343944	17.92125984	18.17626082	18.65406957	18.52179211	18.50432245	17.28888409	18.09666369	17.70062936	17.67176219	17.84573505
Taok3	16.14479763	16.20156878	15.94056595	15.86416196	16.68112858	16.39934469	18.26805763	16.44977737	15.31341451	15.08808427	15.22904409	14.31698856	13.84392105	14.78417473	14.56831243	15.58017022
Ythdf3	16.95480973	16.74504401	15.29221377	17.20504865	16.83799743	16.22906288	16.83861304	16.61669242	14.24785336	15.87888911	15.00105627	13.98031812	13.72334097	15.46013589	13.89111915	14.58766033
Rhof	16.12078462	16.01665597	16.34082372	15.98323858	14.42534705	16.63396015	14.1204809	16.26909014	16.03690336	15.30196054	15.31476024	13.97808477	14.98477446	14.61993337	15.074476	16.30520676
Ttc39b	16.81928099	17.10051862	15.77164421	17.11938698	15.01550217	15.09403644	14.92160853	15.23088357	16.43911663	16.3009781	14.3246728	14.8080089	15.45619396	14.3081968	15.40294543	15.28355866
Abi3	14.37408855	14.56110891	14.79456817	15.67972749	16.09180725	15.48859333	14.98397333	16.42572404	15.7345244	15.53928	14.69968089	14.41824794	14.97544497	13.87354024	14.8585153	15.6408945
Prkd2	15.24376903	14.455263	15.1928707	16.65829518	15.17819798	15.23088357	14.32656993	16.07871373	14.94178124	14.07129475	14.38761349	13.50556348	14.02262789	14.01480509	14.03874756	14.49535539
Tigar	17.62649332	17.30910327	17.25044647	17.64646027	17.15758379	16.529156	16.54737656	17.48879728	16.41913724	15.19210013	16.23991546	14.590704	16.24170391	13.41917017	15.88369336	16.9535599
	18.36144694	17.36290269	17.3191958	17.96115574	18.01998158	17.90824014	17.79911716	18.34559583	17.22260625	17.32693853	16.68222652	15.64633369	16.46898989	17.10267289	16.69343251	17.21712467
Map1s	14.09316994	14.02730129	13.96812676	14.95886986	14.05968245	13.54109662	13.46480098	14.26370934	13.94727165	12.78318242	13.18183554	13.97665362	13.92962828	12.84511757	10.03218351	13.38909352
Strip1	15.45378506	14.20899636	14.93447411	15.95973031	13.32347703	13.28037931	11.9714717	13.8110736	14.39593572	13.994707	13.92638866	13.00005283	14.00509818	12.02437786	12.58058834	14.42881814
Eftud1	15.91762848	15.57548016	14.64796427	15.16635926	14.82937589	14.41857737	14.65681588	15.21947107	15.47395937	14.12145257	14.69506513	13.63967986	15.19105921	13.65418847	15.26271884	15.07242574
Vps26b	17.07441328	15.56492352	16.80246588	17.50346862	15.58240664	15.33988479	14.83081227	16.05972469	17.728731	16.36295405	17.43689044	16.1190627	17.12545383	17.66650142	17.61798393	17.76117462
Cog5	16.88631579	16.40217936	16.26987545	17.28401073	16.01310454	15.40647077	15.97891151	15.97259843	15.50453971	14.58378795	15.64692429	15.02414408	15.10197567	13.93110683	13.74262523	15.48796561
Lnpep	17.84450963	17.44443258	17.33463992	18.23906704	17.10697181	16.63353452	17.00547104	17.52833201	19.0835832	18.7046872	18.6029163	17.27803195	18.94060036	18.60570376	19.06091754	19.14370208
Dock8	16.38603087	16.35841082	16.32046564	16.92740761	15.27913899	15.1492311	14.84549005	15.78815754	13.71435286	10.12554262	13.77591887	14.37075551	12.9712202	12.80626766	9.286650165	12.32187174
Ncaph	18.1310933	17.17035543	17.16829996	17.80700266	17.26214991	17.57813678	17.49099186	17.59957874	16.37196377	15.73563535	13.92712979	15.27565167	15.63214323	15.60741701	15.89514923	16.13586958
Cpne1	18.71665872	18.18165699	18.23579922	18.80904585	17.51583841	16.84732655	17.30625754	18.00612881	18.93936686	18.26205813	18.39188127	17.78148779	17.74366422	16.31270573	17.05684936	17.62335284
Ccz1	17.01726515	16.23219605	16.0985873	16.28686455	15.95367357	15.31910758	15.5276908	15.37510733	16.16154526	15.06478486	13.75185784	13.91232801	15.33978043	15.32744739	15.5674808	16.41814909
Lgals3	24.53593647	23.96525586	24.08901657	24.78940031	23.96208122	23.35124229	23.18028555	24.06767791	23.05508579	22.81905485	22.14727822	21.38748097	21.17243239	20.78396699	20.80459427	21.71607255
Ptcd1	15.15774166	15.06229916	14.47313495	15.70625317	14.70433597	14.83447105	14.61292607	12.67359617	14.36857467	13.42992974	13.18773868	12.01621633	13.50221025	12.96693798	12.22701419	13.43045255
Rbm14	19.12459591	18.7123322	18.4442708	19.92872366	18.83688866	18.5739282	18.73191561	19.35610374	19.36649298	19.45855881	18.90533412	18.22769114	18.79471411	18.63498826	18.95028819	19.41876676
Hgh1	17.96296377	16.64793617	16.80397972	15.9740112	17.01039698	15.36686859	15.81938079	13.78432812	14.5794338	15.04460757	15.59907017	15.06048485	16.05392588	12.25511711	15.36826772	17.06823246
Dock2	19.02842411	18.59375584	18.59076246	18.94128837	17.69737486	17.49763357	17.6747302	18.52443459	16.28232831	14.9686218	15.30460088	16.0657527	14.86587823	14.78315172	14.38309674	14.27721474
Stat1	20.17901004	19.90256943	20.08420631	20.67055252	20.45010371	19.86344826	20.28195266	21.55168573	21.53502282	20.96895079	20.27923423	19.61387218	20.79129964	20.25453503	20.00785401	21.296141
Kntc1	13.89869585	13.39713981	11.81790301	13.13782369	9.315489246	9.862590868	12.2244841	11.64317977	10.05785638	10.32889928	9.833332879	11.9344649	11.23971785	10.02472414	9.237209961	10.0336983
Sars	21.62765143	21.05801287	21.2512443	21.39796077	20.71875025	20.3281665	20.30072792	21.2137118	20.34353708	20.0356368	19.95631376	18.87609722	18.64716327	18.70387654	18.7827999	19.00946781
Tbl3	14.5967139	13.41547771	14.29541022	14.44637255	13.5372184	12.79940306	12.10020239	13.52049591	14.75535705	11.42027606	13.84989374	14.04746477	13.10626848	12.44635963	11.93825638	11.82650876
Herpud1	16.5767648	16.76435329	16.59629169	15.89005048	15.3372386	15.71823853	15.69465715	14.92611064	18.37801538	17.98476334	17.60653534	16.71250013	16.99589962	17.22402052	16.84340585	17.48101103
Rae1	19.53419648	19.0092491	18.81656496	19.46287766	20.19580472	19.96944273	19.28272195	20.04420199	16.58965115	17.15085792	16.39912769	16.41549421	17.01813496	16.18006454	17.09083607	17.16506401
Cnot2	18.44204445	17.96972377	18.02869389	18.35870271	18.29575997	18.02993422	18.08280394	19.17910726	16.47981184	16.42362478	16.16307962	15.05473149	16.01410767	15.72326097	16.23062093	16.59331817
Grsf1	17.12333333	17.16427844	16.72174005	17.0100691	17.23050836	16.86011703	15.88936136	17.04217235	16.64258764	15.40337824	16.30844569	15.68370742	15.10476254	14.82361603	15.44634024	14.89850692
Cfap36	16.2398409	15.67568143	15.32418055	16.04831657	15.8897416	15.08115052	15.13807177	15.81955543	16.99369028	15.31178379	15.09527339	13.18518517	15.16894628	14.74336181	15.1398311	15.23720996
	15.76549331	15.2397104	16.49034951	16.94718032	15.62941354	16.43197089	15.77079292	17.22411476	19.11578538	18.76985075	18.3765748	17.78321568	18.32122348	18.11649626	18.1262104	18.78656956
Vps52	16.30566991	15.89635606	15.29171031	15.08534797	13.35906318	13.73629622	12.65192619	12.4565341	17.52052661	15.66119355	16.93744279	15.45827844	16.23788215	15.33070684	16.40376101	16.60058082
Cstf2t	17.48298123	16.77236613	17.07838017	17.03574418	17.60769152	17.62228066	17.58299459	17.96302023	16.37600665	15.62636498	15.87334798	14.83249448	15.44417372	15.28095197	15.33339997	15.54058214
Galnt6	17.02702045	16.88703017	16.85330956	17.25966971	16.22139831	15.78338196	15.70295725	16.42157178	16.49219745	14.48280796	14.59991284	13.80513926	14.83387836	16.1248281	15.69479315	16.04848687
Utp15	16.89308818	16.31522034	16.44998688	17.44524122	15.59581109	15.09737377	14.51323411	15.65698342	15.44711552	15.02945979	14.75822321	15.01824365	15.17469166	13.3502486	13.63922764	14.8721939
Efhd2	17.98170106	17.16996414	16.87663685	18.46670581	18.12595825	17.73912133	17.05229209	17.84720419	19.54954404	19.507694	18.73717471	17.6217085	18.64258764	19.02729049	19.66650142	20.02566949
Dido1	12.78127774	12.61220043	13.55470875	13.79411121	13.20984932	12.06780406	13.38221872	13.78545247	12.83979429	14.3894969	11.90369359	13.34485068	11.07407455	12.83001996	9.78925649	11.14688684
Tbc1d10c	16.90982278	17.21295229	16.50054627	16.24759379	16.44997076	16.54627653	15.37126617	15.90470517	17.21105175	16.71491626	16.59008993	16.00917254	16.66885729	16.2605888	16.17660172	16.9679242
Immt	18.53423448	17.41963106	17.58012605	18.10988165	17.83824371	17.5739282	17.75720768	18.42312412	18.42849104	17.28690064	17.29068487	16.57738457	17.59397462	17.03424014	17.62784733	18.05695517
Parp9	18.26760053	17.54630668	17.79620442	17.85768947	17.77378312	16.77686993	17.23603288	17.72673704	16.34554385	15.06999512	14.36009263	14.51828432	14.38976576	13.62536639	12.04169337	14.06331081
Cd8a	16.63296681	16.74030781	17.00393509	18.18601749	16.9685993	16.49077255	16.86229834	16.14172798	14.77966806	17.28897419	17.08762858	16.10179106	15.90998681	15.71064503	16.77571315	17.17406742
Tceb3	15.02189088	13.88636343	13.49897383	15.34370622	14.77386037	14.25900761	14.31910758	15.52714097	15.16046235	14.79715487	12.95292321	12.99111435	14.09885455	13.76040809	14.07472685	14.59105477
Ap1g1	16.80612162	16.79144273	17.05653188	17.79036123	15.82952455	15.42531427	15.73070894	16.64807666	16.26152567	14.14958836	15.65988443	15.61355928	14.90298741	13.39526635	13.06428806	13.48834228
Bcat1	17.38869003	17.31636993	16.73078853	18.00678627	18.55670811	18.08949186	18.2517875	18.93000962	16.54460227	15.93433589	16.51597697	14.30142474	15.22821744	15.05439234	13.87881728	13.41930186
Dctn4	18.87438706	18.37101086	18.13701113	19.05215939	18.34130164	17.86719426	17.94506656	18.68092262	17.23228975	17.08098403	16.74491265	15.9724638	17.01780885	16.97824122	17.1885309	17.45899928
Vps53	14.97522104	15.01772187	15.05014624	16.03299274	14.65899243	13.43567026	14.18006454	14.37937837	15.28587177	12.77406636	14.64041442	13.49060021	13.49348022	13.10589214	13.89652162	14.41131237
Prpf31	19.48583324	18.68927459	18.92378592	19.33854054	18.91916594	18.32934963	18.67521279	19.52497015	20.01072478	19.01405317	19.30054919	18.27616985	17.88220121	17.54253315	18.21428117	18.96485412
Mina	17.8737565	17.08472536	17.91052562	18.69869789	16.80976813	16.47096067	16.13657064	17.68900152	17.63033823	16.05348048	16.415032	16.28516739	15.63185913	14.60159671	14.55458885	14.13161585
Txnl1	21.89174663	21.38226517	21.30674705	21.73838753	21.78875338	21.4243447	21.4252159	22.18854901	20.81737718	20.44242924	20.0752232	18.98590307	19.88175327	20.07260891	20.32838567	20.7691082
Trmt6	17.30081727	16.70374139	17.43656516	17.3597324	16.85282208	16.20501046	16.11786627	17.67624636	17.05632019	16.00200186	16.41460266	14.97531062	15.73410096	15.30188911	15.3089078	14.83959748
Nup88	17.83750475	17.50858402	17.36828477	18.25067777	17.30892557	17.2861787	17.06770745	17.96189052	16.11950857	14.78320289	14.76735685	15.11593774	13.62010525	12.22596053	14.85091933	14.88417052
Ppwd1	14.4433321	15.45981581	15.60194485	15.5533293	15.14954867	14.61430725	13.94763694	15.67267395	13.92527626	14.5773108	13.41640171	11.90309101	13.77014767	13.56295787	14.31181926	14.7511779
Gbp5	16.57860856	16.55262407	16.4763665	16.66954946	17.78570788	17.5641346	17.53609541	18.51764632	16.11744019	15.35693334	15.76779651	15.67355753	15.53958293	14.71671231	14.4985376	15.42459279
	17.81328017	17.28771238	17.28888409	17.66941106	18.46255819	18.05213285	17.46570988	18.83633395	16.57407607	15.71732834	14.93603976	15.20838679	15.30869454	14.98326085	15.21150811	15.63835106
Slc38a2	18.53541208	18.0278844	18.14554412	17.96949895	17.4723894	17.78736696	17.69350057	18.40440982	19.09295324	18.71357447	17.64279914	16.46924433	18.09944028	18.11100318	18.57961058	18.85607897
Polr2b	18.30630205	17.9530483	18.08995731	18.69835876	18.06828495	17.73191561	17.93122228	18.83167218	15.98526382	13.9813889	15.13915161	15.8871492	14.83269226	14.61735267	13.11874645	13.77179894
Fus	22.43646858	21.92459072	21.86559434	22.33073966	22.67266877	22.16171009	21.97942101	22.85511712	22.90992896	22.69136357	22.13999219	21.03523405	21.99379392	22.00562866	22.4374595	22.8828766
Rfk	19.35550166	18.25303493	18.65815568	18.97636833	17.66302989	16.74122996	15.22607346	18.40112118	17.64948074	16.36017838	16.78621857	14.44216597	16.93675295	16.57332174	17.17942319	17.76629596
Smc4	18.28883905	17.88082708	17.63232786	18.47540096	17.31185473	17.12636166	17.27557893	17.96138186	16.47357892	15.63273966	15.70973004	16.0658158	16.04131692	15.24499554	15.74619938	15.68961585
Smc2	19.20110448	18.51683881	18.63037379	19.42002188	18.58831204	18.32965621	18.37003177	19.21079023	18.42533886	17.37305205	17.66539144	17.09403644	17.50339098	16.93870665	17.10380004	17.56517647
Adprhl2	18.09635485	15.17313056	16.12222135	17.16349244	17.35078383	16.81977993	17.4602799	17.87105093	15.24053049	15.41306592	14.31981322	13.38909352	14.77102514	14.06936585	14.23937477	14.65698342
Akr7a2	16.82761562	16.57235976	15.99351339	16.99335859	16.91578603	16.58792398	16.31355623	16.76305672	14.79461893	11.0840111	15.70230799	13.17142703	14.19190743	14.05689169	15.14366222	14.89382292
Rbm28	17.54517566	17.13280093	16.76500114	17.45875904	17.6079082	17.00820975	16.93295289	17.711425	17.21636695	16.9558315	16.588334	16.26348929	16.2345368	16.57790084	16.62070668	16.75028827
Eprs	19.25474261	18.76820371	18.93982596	19.42859326	18.96160796	18.37045754	18.45791788	19.1621651	17.90642089	16.57791558	17.30616852	17.12272691	17.27303064	16.67479915	16.75968017	17.14579287
Tcerg1	18.76681357	18.04521573	18.13224868	19.07103806	18.82566068	18.27739638	18.45723658	19.21705365	18.40353636	18.25285019	17.8170336	17.31061278	17.99319271	17.76279726	17.73198188	18.10630734
Lonp1	19.61187492	18.58185521	19.12893075	19.25335816	18.90586292	18.23430289	18.09248876	19.59059801	18.47231006	16.91146221	17.98370619	17.74576622	17.28310644	16.54033997	17.13711122	17.47935398
Bcor	14.51489894	13.69130733	13.94964436	14.7898902	14.98214688	14.59752885	14.51840728	15.53837083	13.90595104	13.17868041	13.93599373	12.19303247	12.55760729	11.81498294	12.36675933	14.05765334
Ogt	16.99909715	15.76740858	17.01552395	16.20952952	17.87093057	17.2038068	16.96397979	18.31672347	16.09809378	13.41613777	14.82032857	14.62964121	12.0072726	11.00063386	12.91388047	13.6343573
Sugp1	17.83928992	17.34160569	17.64884907	17.50680344	18.3869655	18.04051448	17.98681976	18.81224626	17.11197108	16.49869341	15.92000386	14.63481105	16.08493292	15.93603976	15.76593353	16.27863095
Ccar1	10.54612276	13.37870127	13.52869828	14.75065465	13.91643932	13.35727707	13.63639805	14.65876935	14.56623246	11.2958837	14.28655776	13.73269742	13.25806542	13.9272224	14.08961599	14.87277106
Gnl3	16.92821763	16.09203446	15.60741701	16.2650839	16.1736381	15.96868929	15.92000386	16.83343369	16.08934703	16.00573419	15.21306624	13.67352992	14.86790611	15.45930353	15.57937487	15.93537227
Pdlim5	14.5355184	15.59140547	15.65458009	16.6612214	15.45420289	15.27510602	14.91601939	15.70679277	16.54366624	15.8943678	15.84901407	15.46409899	14.61010206	14.39807562	14.75300777	15.82197324
Pygb	18.26627413	17.77468412	18.2898748	18.28247311	17.10062128	16.02102333	16.50356179	17.55689518	17.78609091	15.86568495	16.67700384	15.8917837	16.2145468	15.62556616	15.47576509	16.66996461
Copa	19.55930613	19.13553395	19.10482395	19.5517796	18.2996105	17.66594653	17.58189198	18.61014533	18.51345003	17.34646179	17.7743624	17.41823146	17.54999519	17.01628598	17.21257238	17.45032526
Ppat	18.60870242	17.73151792	17.75453524	19.01644922	18.52106362	18.17035543	18.58405965	18.97977685	17.65228481	16.87843415	16.55178335	16.37826098	17.02290959	16.76733099	16.89071552	17.41781956
H2-Q4	18.37949683	18.06560546	17.92850681	18.33228136	18.39154569	18.112022	18.17206609	18.92198618	18.36832741	18.29261821	16.34511066	16.52255088	17.00788138	16.26446093	15.51948269	17.21740871
Hmgcs1	21.71904283	20.77515049	21.14755772	21.22952296	19.8645217	19.27914352	19.60066792	20.05523477	18.06844242	17.31716527	16.85781095	15.85386995	16.09038125	16.8737565	16.54951396	16.71518447
Cdc73	16.33617528	15.73782828	15.86674767	16.56131778	15.57459353	14.64813285	15.48488582	16.5682382	17.01770012	16.29426175	16.77133471	15.54309225	15.78971193	15.83368075	15.60136457	16.30636436
Afg3l2	14.93525715	14.33308545	13.92490527	14.48859333	13.11028754	12.68851259	12.98848943	12.90951811	15.62001931	14.34997227	15.10119602	13.85778665	14.70811393	14.45763738	14.73756424	15.82408861
Eif3b	20.70362312	19.97337226	20.0153606	20.54311869	19.65695201	18.93767266	18.99733387	19.94763694	20.55281167	19.32157583	20.13433105	19.05292885	19.39874369	18.67803613	19.06054818	19.83256865
Acsl5	16.65578226	15.98219146	15.4597838	17.06707717	15.66233459	15.17105949	15.60568206	16.5327364	16.76875294	14.80135471	16.09961492	16.13653059	14.98410689	13.92397737	13.83802206	14.82102654
N4bp2l2	16.0967975	15.41814909	14.1524433	15.48918942	16.12751076	15.99298258	16.01251542	16.34269974	15.10008738	15.39787514	13.07189806	11.93825638	13.68409111	13.24525558	14.46588521	14.96848681
Slc25a1	16.77236613	15.38431159	16.81853225	17.35569521	12.83987301	12.62196027	13.3279736	15.87606124	16.90653833	16.02999891	16.23610765	15.77874451	15.58228902	15.41953231	14.29813419	15.97938053
Rbm17	14.98859594	15.27932039	14.5258878	15.78166707	15.61792656	15.84018782	15.84874518	15.38353555	15.98150039	15.66005162	14.84254678	13.36317655	14.84225212	15.80261733	16.20394059	16.31180152
Tma7	17.09269521	17.25090904	15.63154655	18.99299917	17.05059267	17.05176123	16.22870598	17.07179752	16.83713513	16.67369554	16.84903852	16.90653833	16.45877506	16.69316022	16.34051081	17.89190234
Bclaf1	15.0060192	13.39003457	14.41243753	15.8527977	15.70274086	14.98281537	14.81252831	14.46511996	15.44556455	14.84343039	14.34131033	14.09720914	14.02487994	13.09110476	13.19509533	15.00356183
Reep4	17.02561542	16.5751699	16.50785657	16.28841552	16.12678512	15.88622051	15.64413794	15.09007106	17.15155174	16.86966613	16.14348287	14.85725208	17.11258204	16.81428204	17.35655513	17.2446983
Cyp51a1	20.5711712	20.09815548	20.25637917	20.41328083	17.82432484	17.43493766	17.66767984	17.68777206	19.97910696	19.25964673	19.34734887	18.5913105	18.75678433	18.30688052	18.11680082	18.28165841
Gmds	16.92902719	16.68030458	16.41956523	17.48384726	16.73661333	15.53679359	15.49704097	16.05246192	15.88995545	15.79530408	14.96479209	12.44891643	14.88125738	13.70768267	14.98952755	16.1711768
Cdk17	17.04217235	16.36792659	16.00617265	17.35560919	17.41493293	16.22400167	17.15511469	17.58717685	16.51974374	16.16327622	15.81074734	14.63577479	15.85965611	15.36881336	15.81595862	16.44381771
Gfm1	17.1869847	16.96893673	16.531351	17.19258179	16.43794709	15.88591082	15.46754187	16.75876974	16.66066448	16.0521647	15.79174795	15.55686525	16.26678654	15.60782153	15.77884716	16.44025278
Taf10	18.02653425	17.53541208	17.50564101	17.90348177	17.97090352	17.92282827	17.95179694	18.00508721	17.67417847	16.67906768	16.10893277	15.09593266	17.21920634	16.52275009	17.17309151	16.95003183
Arhgap18	14.14863546	16.14186765	14.42881814	15.62064941	13.92277021	13.59560716	13.20731943	12.41787888	14.44805176	15.85756799	14.53806765	13.79887677	13.57919807	12.88029141	13.98352807	12.15399529
Cnot3	16.11138023	15.0115767	15.77797443	15.90423476	15.29594826	16.03724665	15.61263816	15.88077926	14.98472996	14.29411813	14.76751204	12.34485068	14.88297732	14.71767642	15.52845411	15.35875421
Fermt3	19.84882463	19.5415126	19.3593249	19.79813635	17.53746109	17.02831619	16.84475479	17.86435544	20.70125569	19.59209565	20.26327379	19.53782127	19.103672	18.76729865	18.99680998	19.76089858
Stx5;Stx5a	16.88750623	17.0651847	16.92902719	17.21010054	16.01619891	16.08250252	15.89526759	16.5458393	18.94183281	18.71441323	18.53503231	17.19190743	17.77539166	17.54442115	18.07493586	18.48242984
Alkbh3	15.45856682	15.62690679	14.9790232	16.11343696	15.85352887	15.7432566	15.05579081	16.57389862	14.98766372	14.04635668	15.14811904	13.8721939	14.43136701	15.16510327	14.27852206	14.5602134
Wipf1	17.67348852	17.22797311	17.16388549	17.8251327	16.96893673	16.83096078	16.46475313	17.5313053	18.12852806	18.12641208	17.50571853	16.65214474	16.85501444	17.35801583	17.31893111	17.73931915
Trnt1	16.76279726	16.20751009	16.36327924	16.39114288	15.74800936	16.19175324	15.8784102	16.68167766	16.70062936	16.12819576	16.41293365	14.68928824	15.71614961	14.90176256	16.11847475	16.58068549
Nckap1l	17.21219237	16.78391905	16.58089155	16.26396602	15.38242139	14.80851175	14.53697567	15.77388612	15.98303812	14.08547246	14.656369	13.74609438	13.78790256	13.09358262	13.96117835	13.40367781
Abcf3	16.8027183	15.59924456	15.89812898	15.74743251	15.48290247	14.71129055	15.23414382	15.98089822	15.28044456	15.20502956	14.86727874	14.0998409	15.01122726	15.0899056	15.83113402	16.12706736
Fcho1	15.4697054	15.39653789	14.29892174	15.60194485	14.95823551	14.10090868	13.94223958	15.3768037	15.36009263	12.81380123	14.05545192	13.60072599	13.9853083	12.20328682	12.57284231	13.31698856
Colgalt1	17.93139544	17.54155041	17.49020846	17.53450047	17.48424074	17.24766796	17.14021068	17.58005242	17.38843779	16.86918415	16.45946364	15.06856837	16.40565671	16.35638319	15.90244578	16.99567883
Anln	14.17180229	14.3485207	13.4540422	14.41976272	14.47084949	14.05112395	14.80720396	14.55386924	11.89235308	10.5639589	12.27414516	12.62127351	12.17455123	9.851764655	9.749819158	12.85342653
Sdha	19.58527066	19.17079551	19.02204265	20.10033895	17.91286595	17.56025819	17.60052274	18.31336136	19.35043854	17.27612441	18.52140874	17.81271631	17.8438352	17.12767197	17.85823603	17.8854819
Os9	16.11695308	14.2534782	15.34516265	15.94185	15.69002526	15.5448739	15.44562921	16.44159876	16.37007435	15.97450422	16.73727375	14.66805395	15.09147671	14.80629787	16.30983158	16.49153998
Lsm14a	16.27785039	15.97291249	16.31468945	17.63069373	16.51853022	16.59217961	15.94056595	16.70509236	16.76344581	16.54115713	16.20453294	15.75149176	16.14762231	16.01321361	15.64875079	16.35930345
Otud6b	17.48156296	15.75913398	14.80206192	17.37415649	17.73158421	17.22919434	17.12171562	17.85550118	15.79644526	16.40504172	15.91066615	15.05248314	15.39282051	15.61157239	16.64371529	16.55275914
Acap1	17.70758831	17.01061552	17.61618985	17.51005328	16.56884679	16.25244369	16.555383	17.18010341	16.5535243	15.58774822	15.357552	15.03754695	16.27199183	15.56685677	16.18216154	16.33629734
Commd9	17.07326293	16.06082257	17.21228738	17.1570903	16.4681308	16.09537642	15.5532693	17.33446534	17.57636624	15.55020567	16.7986743	15.59618976	16.34250877	15.30338835	15.71585477	16.87111111
Paf1	16.50011051	16.33018162	16.75837939	16.76616653	17.09928616	17.04473563	17.07430874	17.70407925	16.66899575	16.91309978	16.52756864	15.24060502	16.02243284	16.09015378	16.85647416	17.06959661
Ddx52	17.29257328	16.88810108	16.54488899	17.02420902	16.92682875	16.56906939	16.48320172	16.94820751	16.69995195	15.56078062	15.66453062	14.40194612	15.32839444	15.20686174	15.28648557	15.81608366
Matr3	20.81119593	20.45141237	20.70184791	20.94019887	20.51960554	20.02648022	19.98287106	20.83776651	20.51970151	19.67714152	19.61115451	18.55127267	19.29466113	18.77239835	18.95753286	19.54100206
Sash3	20.65735334	20.01984588	20.39749081	20.48993418	20.43288032	19.83540897	19.68032175	21.06795685	19.47889994	18.4936913	18.75994018	17.57207845	17.45659506	17.59747065	18.08488104	18.94683776
Ddx18	18.26581646	17.96420547	17.88232064	18.11049351	17.92306048	16.78532475	16.50740753	18.76749264	18.52025802	17.1427054	17.73588652	17.17475017	16.9068906	16.58735268	16.69900303	17.22043501
Fanci	13.84313591	14.46913302	14.36002402	14.56152662	13.14422805	10.76958994	13.70768267	11.72280753	13.60014522	11.85178807	12.09249289	12.43152372	12.53726694	9.103550093	9.424271285	9.05449579
Appl1	17.39246837	16.7776406	17.05991477	17.41724269	16.97566887	16.54718073	16.64821713	16.8505043	15.53973437	14.47497338	15.16796689	13.24055285	15.3292007	14.60368429	15.605248	16.1570903
Znf131	15.64064036	16.56007903	15.42163752	15.21215437	16.64230559	16.39583533	15.73110685	15.81723351	14.95642154	14.2022769	10.24031433	10.68176549	12.83462906	15.40783204	15.4680194	16.43877561
Casc3	15.84289047	15.56670815	15.41270215	16.15517399	15.49147735	15.45920746	15.07956812	16.14563368	13.88607758	15.93276839	14.72371427	12.99269055	14.92694454	15.47706255	15.5702708	15.77805145
Irf2bpl	16.4329007	16.57946326	16.36884745	17.51929839	16.21625326	15.61206217	15.87486131	17.68250088	16.81127434	16.11754165	15.37317103	15.51026967	14.66633498	14.64610864	15.13554898	15.43950627
Ddx54	18.17645563	17.3829617	16.89569361	17.52848463	16.81803287	16.77223724	16.55542794	17.39765792	16.26330588	15.81418188	15.45904733	15.70873365	14.59093786	14.99845821	14.72227389	15.12400011
Wdr33	15.86575743	15.19948065	15.57474134	16.27559711	15.84512247	15.33654143	15.90338762	16.20834868	14.60600029	14.72999241	13.914572	10.75003698	13.33329514	13.82982182	14.12622048	13.6209071
Apoa1bp	18.60610153	18.24785336	18.57699356	18.65165437	17.35818758	17.14827796	17.05409552	18.35526506	18.09450042	17.04195854	17.36341614	15.80745555	17.15422477	17.08534797	17.29374105	17.56376232
Acat1	20.79748738	20.26716616	20.40114201	20.65280997	18.66052521	18.39418633	18.00190294	19.18732307	19.66883998	19.55857766	18.86132927	17.52075678	18.90862131	19.21922998	19.28070735	19.53740422
Eif3l	19.83739695	19.12189265	19.24253682	20.24597508	18.02993422	16.91613605	17.21750338	18.0127991	19.92364086	18.97754267	18.96702357	18.65672511	18.81039591	17.74812732	18.35479174	18.92601796
Sf3b4	19.18119594	18.1869847	18.21887537	18.58875123	19.13408033	18.60146613	18.42074154	19.05314104	18.0110525	16.72693656	17.28310644	16.69588075	17.0110525	16.03651707	16.33432567	17.24376903
Blmh	19.78140774	19.66183028	19.89870766	20.28850114	19.94749426	19.56584585	19.58977548	20.51200353	17.69241118	17.24748253	16.8058698	15.69128006	16.9715211	17.4571564	16.57888861	16.93179938
Gspt1	19.03620045	18.38346805	18.67048337	19.44707919	18.75688204	17.84266953	18.49075688	19.25437356	18.23402216	17.09537642	17.5548736	17.1445985	16.56819365	16.6149686	16.41043479	17.09114609
Gale	18.54464754	18.22538633	18.32693853	18.71943562	14.97015084	15.3543527	14.51329581	16.02715008	15.44161497	15.31022224	15.99620865	14.16702606	15.46476908	14.77380887	15.88464752	11.11913567
Gtse1	17.20733849	16.39043769	16.34478135	17.37152143	18.67017213	18.30865899	18.31437967	18.88124543	13.45468485	12.16412127	12.01802627	12.44850352	13.33971085	14.25598749	14.80720396	13.05860061
Gtf2f2	17.01214438	16.66691744	16.06505845	16.1564979	16.77519873	16.67410949	16.49241654	16.8891712	16.21373078	14.04242889	15.91398796	14.19614103	15.82927678	14.44740614	16.14712541	16.42474039
Sumf1	18.51626174	16.73978061	16.77301039	17.28960468	17.1716264	17.21977355	17.16584915	17.99711331	16.62027711	16.38228628	14.59799433	12.54259663	16.23905772	15.87565337	16.64638995	15.84624942
Ilkap	13.78596325	10.8272633	13.574357	17.0807759	15.90569255	12.80517958	13.92081805	16.50388784	16.26145222	13.98121049	13.75112558	15.11475905	13.84323408	12.96296828	13.34872815	13.72653749
Gga1	17.26022124	16.98192399	16.23999003	16.96904919	16.27323103	15.94088707	15.14410056	16.59930268	16.54269939	15.94884629	14.22693896	14.04780555	15.79631851	15.01428206	15.91907281	13.07658181
Vps37b	20.84964944	20.52783586	20.69481015	20.63449202	20.47526241	20.194122	20.11413375	20.83815136	20.29412262	19.88140975	19.80918719	18.18524325	19.09119776	19.45617391	19.64015313	20.16361528
Sgpl1	16.73859369	16.15556932	16.7420199	17.30340619	15.80529044	15.90470517	15.79831991	16.98515262	16.03030073	13.63106335	13.96623506	14.19105921	15.37588791	12.72366094	14.41197433	13.24339716
Ero1l	18.72090554	18.3836368	18.46678546	19.07498811	17.01650363	15.45378506	16.34774246	17.40490871	18.2446983	18.48816965	17.92862247	16.27157245	17.05663772	17.37670197	17.42423191	17.81984229
Eif3c	20.27719203	19.7592738	19.64811177	20.26888005	19.65904471	19.32724562	19.30271478	19.81733034	19.49091354	18.61898765	18.50257544	18.16609441	18.88279826	18.61973997	18.58156103	18.8761272
Pdlim2	18.34490268	17.86435544	17.85019905	17.94231977	18.12257526	17.60240891	17.63183071	18.43554819	17.66878806	17.27530611	16.99832598	16.14827796	16.67590192	16.00753104	16.98381751	17.76804214
Ubac2	17.62363862	16.81528322	16.11146174	16.49440248	15.8247599	16.33397642	16.42984804	16.73476254	17.24349013	16.90759486	16.8349154	16.16849584	17.18882062	17.03509978	16.88094662	17.27412331
Nudcd3	18.15694223	17.81509555	17.6414591	17.90606851	17.83953598	17.51714649	17.35612524	18.27125328	18.20371123	17.63048044	17.52198376	16.02492321	16.17272049	16.64385619	16.76448288	17.84493864
Dync1li1	16.90677318	16.17236891	16.24679626	16.86858144	16.34323777	15.5599745	15.73925321	17.14340314	17.20352007	16.35318129	16.51823821	15.20693803	15.40886044	15.64064036	16.09562366	16.18609489
Stard7	17.07357675	16.76214842	16.42252474	17.67266014	15.93677595	16.46397131	15.17917045	16.41607178	16.37475084	15.95651229	15.56489375	14.64987364	14.56664869	14.32298437	15.74648808	16.2215116
Ssbp1	17.89817622	17.31778356	17.37763419	18.31645832	17.93324113	17.2329455	18.05186742	17.9451809	18.74661929	18.37275456	18.22623343	16.49499617	18.26787481	17.86701323	18.94011283	19.39974522
Dnttip2	16.20691896	15.80223866	15.83496477	15.72776095	16.30807234	15.77663865	15.45143652	16.67493704	16.73317425	15.72219383	16.03930464	11.62429285	13.17178665	17.53001	17.29992346	17.95003183
Bst2	15.38444651	11.85081192	14.29059489	15.49034951	12.34507253	14.92156204	15.28818118	15.27888499	16.9854862	16.89711277	16.25107552	15.18626903	15.52015825	15.50388784	15.9364309	16.64554586
Gtf3c5	14.748088	15.12839716	14.76808092	16.41086536	14.16443559	14.5850799	15.27321281	14.95287772	14.88798213	13.87632509	14.80956718	13.184209	13.6022349	14.67275681	13.67231484	14.75796289
Seh1l	17.89527942	17.40182949	16.74228312	17.79417469	16.51952876	16.68619957	16.54951396	16.84879407	14.45217688	13.80251637	13.95301418	12.14812699	14.00123225	14.39807562	15.50674147	14.17640693
Pank3	16.87603725	17.45298119	16.38705809	17.24692612	15.34436527	13.6329952	13.78002706	16.91204727	15.89798722	15.52472535	15.5276908	13.54363604	15.43817457	15.41636872	14.82262062	16.42359196
Ubqln1	20.64834003	20.61755356	20.87844912	21.20877971	21.38173727	21.07900553	20.86453681	21.78970875	20.26567914	18.56967022	17.49849086	18.20328108	16.6756263	19.20545441	18.43855634	19.07733731
Rfc3	19.38540744	19.50610609	19.38879511	20.02323456	18.58185521	18.07853654	18.28608843	18.21366434	18.89681723	17.33655886	18.1524433	17.4338788	16.92648132	16.61468109	16.93985465	17.04131692
Pspc1	20.68628508	20.24225769	20.27230173	20.66101258	20.88844301	20.32410581	20.38142043	21.15974079	20.03335309	20.15474396	19.5276259	18.26343427	19.29214635	19.2099816	19.54892348	19.93228974
Nupl1	16.30029893	14.20304206	16.16370863	17.1385118	17.11268385	16.06963857	14.60698347	16.62499531	16.87399674	16.86834029	16.30954741	15.20556418	16.69628839	15.5258878	16.77365436	17.08285591
Gimap7	16.93272226	16.8352856	17.05069894	16.53703635	16.28158597	15.49279205	16.30965398	15.83917918	18.2693824	17.68531001	17.08368707	15.66852493	17.19537221	16.93973989	17.2104811	18.10380004
Mcmbp	18.24928941	17.79411121	17.67252203	18.68496773	17.12080486	16.29843852	16.89841244	17.84076563	18.65546783	17.2904149	18.00667672	17.38144156	17.3972401	16.75746814	17.05515531	17.06307904
Rbm19	14.36925653	14.10205771	14.24814995	14.54864132	14.64464495	14.26304908	13.83831758	15.57677956	13.30549179	13.47154821	13.41613777	12.50056805	11.90041401	12.80564312	12.55715254	12.25343388
Ttc4	16.94592386	15.93624685	16.10316485	16.90218666	16.89379922	16.38145846	16.75316451	17.42767295	15.90089039	15.38383927	15.10619486	14.03720374	15.30517113	14.49535539	15.31465405	15.37571825
Nop14	17.86640962	17.30945859	17.17533513	17.83590237	17.51043967	17.3986602	17.37602362	18.00305667	17.20933913	16.98470772	16.85062638	15.72911618	16.73793388	16.17883989	16.97745882	17.22411476
Thoc1	17.8596925	17.25875004	16.90606851	17.7001552	16.96938652	16.59720874	16.47832724	16.81603364	16.39432871	16.09449011	16.5168542	14.85043104	14.94136862	15.47829564	15.95053312	16.75447
Vwa9	15.54212502	15.51465242	14.84171175	16.03979726	15.14716517	13.963438	12.80158712	13.98040738	15.57689763	13.2974895	15.09873121	14.48387874	13.28284229	12.83091128	13.06064527	14.56337505
Pla2g16	18.42885902	18.27889406	17.96358475	18.61787635	18.73045687	18.27626074	18.59961506	18.69142321	16.549529	16.82637469	16.65396464	16.17008154	16.48821673	16.02449041	15.80888878	17.35672706
Sh3glb2	16.06600508	16.69234306	14.72802678	15.81503299	15.84906296	15.30235333	13.84764464	15.59330358	15.45249866	13.41508153	13.92768538	14.93387504	12.75638953	13.2320911	14.8204283	16.07458053
Qil1	20.38995057	20.84429507	20.02904453	20.48246923	20.00867481	19.26077255	19.15602875	20.53876866	20.15548532	19.02098536	19.97980475	18.07368135	19.91048171	19.28721637	19.97603264	20.28962719
Nup85	16.83738155	16.12076437	15.48620653	16.90430533	15.42724736	14.56664869	13.97154355	15.1363904	16.68099128	14.19997901	16.23855402	14.98383977	13.90651484	13.05440082	14.229645	14.25863964
Nup35	19.92046044	19.55945552	19.84200959	20.57560941	19.88549679	19.38528104	19.58523398	20.66639739	18.58405965	18.40424349	17.69560893	16.62256665	17.48235106	17.37848114	17.84922182	18.01508832
Etv3	17.46706418	17.27457835	17.20714781	17.838059	17.32122348	17.17874265	17.28536609	17.6094962	16.66191724	16.81139978	14.43475852	13.78657594	15.1212502	15.1212502	15.42610092	15.8531877
Lrrc8c	16.97219452	15.99056936	15.54776815	16.58710359	15.48101103	14.14154838	14.83289001	15.22026495	16.87002751	15.50416724	15.59799433	15.04840173	15.50512924	14.97848703	14.74525414	15.54891219
Sh3kbp1	18.96902108	17.89148707	18.11263294	18.13515815	17.45458847	17.33333008	17.17416498	17.87765559	17.96629139	17.8680991	16.8474489	15.37480177	16.78545247	16.62156542	17.17455513	17.80788316
Snap47	17.47294463	16.92195713	16.85635257	17.11573459	16.62713485	15.65494364	15.79126466	15.96720374	13.22929951	14.85248074	14.54508514	14.02297459	14.81813276	15.44116105	15.78338196	15.06217265
Prpsap2	17.70913768	17.44305685	17.46666599	18.16619251	17.58042052	16.98793013	17.22373778	18.5263464	18.09558246	16.79245988	17.55951153	16.65270495	17.22797311	16.8155334	17.5012152	17.93191477
Apbb1ip	18.42148138	18.08280394	17.94575244	18.1809775	17.91823434	17.55412415	17.61633346	18.5012152	17.45667526	17.36418596	16.72667053	16.14354265	15.51283304	15.71829205	15.38434532	16.91274903
Usp15	17.4601999	17.00722441	16.99832598	17.25893402	16.48265042	16.11979223	16.29221377	17.31105646	15.9488919	14.66733334	15.51307987	15.10382052	15.30203196	14.50680344	14.91527253	14.01384605
Arl6ip5	20.56848315	19.92733527	19.94292108	19.89906184	19.19313549	18.27125328	18.56074331	19.66729869	21.82780166	21.38221238	21.02079551	20.57680908	21.29367371	21.29367371	21.0918434	21.18234828
C1qbp	19.3680929	18.14733413	18.28969472	18.14991578	18.89083425	18.8170336	19.05539366	19.51760788	18.39957834	17.95412814	17.01312636	15.48324896	17.44903577	17.82600221	18.86849102	18.7053624
Tmx1	16.63651134	16.1304499	15.3213292	16.19877115	15.47687275	14.07865119	14.06785447	14.96564903	18.61075813	18.15555944	17.98515262	17.06413225	18.06255214	17.72627139	18.26178275	18.82981563
Exosc2	17.83479199	18.10962664	17.23078978	18.02777644	17.94117373	17.85550118	17.0129082	17.6691342	17.44556455	15.78207678	17.72007054	16.1357694	16.37332399	16.70171257	15.5372184	16.33786577
Cops8	19.97253112	19.3263022	19.46909326	20.08017734	19.55273663	19.50507883	19.11421002	20.05072551	19.34605052	18.70414681	18.25478874	18.26965634	18.20189417	18.45547171	18.69567689	19.21885172
Dak	17.06002035	16.90841608	16.78647385	17.30483257	16.29566133	15.97116181	15.57533242	16.55512832	15.90178612	15.88995545	15.23080854	13.18214602	12.87427058	14.3894969	15.02548566	15.23346989
Acsf2	17.35638319	17.48361112	16.99589962	16.94146032	16.58270065	15.83804669	16.60724361	17.15075878	13.35713959	14.69070735	13.22120948	13.36180673	13.60686784	14.01288638	13.64498286	14.77936028
Utp6	17.49833502	17.15224522	16.97140883	17.72434065	16.13528844	16.06282615	15.99351339	16.42816386	17.52711042	16.29336387	16.91904952	15.87087038	16.60992898	15.82060281	16.70752091	16.69029814
Znf385a	16.18256894	15.89536227	15.51206142	16.85586612	13.90407008	13.93295289	13.64058388	15.17441859	16.24990971	15.64880695	15.82776445	15.59557802	14.60837034	14.25841881	14.23406895	15.26777425
Uhrf1	20.8739517	20.29108974	19.99036992	20.87320077	20.80813463	20.13357874	20.08420631	21.05463876	19.05624079	17.676935	18.55797967	17.91508575	18.20017064	16.56918809	16.47302394	17.95719275
Psmd2	20.76854296	20.06381637	20.08082793	20.50086521	19.51837654	19.35017952	19.28748694	20.27287122	20.02917937	19.1885309	19.47961056	18.58240664	19.10187824	18.39452131	18.61536382	19.02583167
Hnrnpul1	17.1068696	15.98879562	16.40314521	17.11624242	16.18423612	16.01061552	16.08872614	17.36802894	17.7000197	16.92091107	16.60689675	16.32886773	16.37746474	16.71478213	16.5819361	17.05356533
C330007P06Rik	17.70211856	17.51452914	16.76474203	16.96510786	17.79639456	17.56249585	17.72687006	18.08186828	16.39877709	16.23084606	15.98167876	14.08347933	15.9243254	15.88381266	16.41724269	16.78685668
Mical1	17.92810194	17.67196946	17.54026428	18.11044253	16.46682528	15.99346916	15.69878604	16.68866011	17.76855912	17.24218789	17.22288922	16.39902753	16.58305338	15.91122812	16.79487273	17.10062128
Ccar2	16.64315158	15.99231879	15.04153082	16.46358823	14.89405985	13.82902896	14.23174619	13.43540982	14.92105058	16.08721419	16.25046498	13.28029231	13.03716942	12.29726021	13.07689908	15.50506719
Sirt2	16.798168	16.97208231	17.02507466	17.31840158	16.71933534	16.3253933	16.53758243	17.61245099	14.06069593	16.33294564	16.36959735	13.93645391	14.96763155	15.36444248	13.66010734	15.74779962
Gpsm2	16.4444164	15.8941783	15.62573738	15.42979901	15.09345883	14.76144735	14.5796695	15.14015075	14.11723725	12.98397333	13.58590145	12.67496462	13.37910757	14.18495281	11.73250664	12.52923532
Naa40	18.69367071	18.79245988	18.60758317	18.84769357	18.71578775	18.44342114	18.53480441	19.4183756	18.90318753	18.96634773	18.42959472	17.17035543	18.594084	18.34654836	18.58185521	19.22682139
Pdcd10	20.37368933	19.81640871	20.61072209	21.35460882	21.24266474	20.81080381	21.12452019	20.78954956	19.94177551	19.81274764	19.2578758	18.36482717	19.01965588	18.73786788	19.74257918	19.24736663
Arl8a	18.49622964	18.11958962	17.65277496	19.06710344	17.17201724	16.93709791	17.28662995	18.00047322	19.14899784	18.51783852	18.6516894	16.91963151	18.57507385	17.98570855	18.39024454	18.97337226
Slc25a3	20.13244952	19.5006124	19.54724852	20.72708618	17.95651229	17.43420469	17.69723909	18.28847861	21.36324501	20.62969813	20.73454756	20.029449	21.05012764	20.55833476	20.7808473	21.45292088
Rbm39	20.69208761	20.04806641	19.84450963	20.26292984	20.83314025	20.49989259	20.31826917	21.3824235	20.5027114	19.53016245	20.15560884	18.68308371	19.6334813	19.47203235	20.00264473	20.39790856
Dhx36	16.40962297	16.09166265	15.86544331	16.17629004	16.22695777	15.34252613	15.79831991	15.36016123	15.38512092	14.12678512	13.79857305	13.26171297	14.0513789	13.8854104	12.80836092	14.21234439
Hnrnpr	18.50086521	17.74675048	17.67279823	17.53693015	18.20595548	18.0413704	18.0932628	18.63314424	18.42710001	18.01851534	17.49521484	16.28596205	17.58064134	17.71081988	18.24339716	18.59830699
Gatad2b	19.76739565	19.13144504	19.38370007	20.28613357	20.08679969	19.85151116	19.89751166	20.25580313	18.8170336	18.56517647	17.89468752	16.75564393	18.12666415	17.86864172	18.12313122	18.63569687
Imp4	18.64600314	18.3550069	18.18354816	18.51537645	18.35801583	18.15353224	18.17055104	18.90362887	18.50722943	18.06281561	18.22303068	16.85355323	17.82829767	17.62042031	18.57861593	18.88676232
Taf9	18.30976942	18.32038631	18.45911939	18.7391543	18.73780188	18.39648772	18.22552755	18.87225403	18.48132644	17.94826456	17.89906184	16.67617748	16.69683172	16.61755356	17.42168682	17.79239633
Ipo4	15.97929121	15.86145044	14.9123748	15.94923398	15.38002132	15.10218077	14.58965115	15.57648435	15.77568743	16.01917805	15.94811623	15.3528021	15.79806672	15.33988479	15.88850544	16.14222674
Sfpq	22.77649649	22.17078328	22.15109336	23.34475643	22.42695674	22.01249906	22.12452019	23.06707061	22.02353915	22.03550256	21.41291918	20.69191728	21.36874303	21.45307165	21.15103141	21.75197222
Impa2	19.39788767	18.72922906	18.85790205	19.07765025	16.41333042	15.47949609	13.55901852	15.65234084	16.82575383	17.40823021	16.30479693	15.43426985	16.2024491	16.7129031	16.49766475	17.68277518
Rab14	19.53185736	19.30530029	19.48977742	19.74190473	18.93862051	18.27498776	18.18529165	19.35795142	19.38540744	19.27061471	18.61618985	17.58871464	18.98834629	18.98267612	19.48002492	19.90395244
Sfxn3	17.05441354	17.06854738	16.84230123	16.37507338	15.41541168	15.28749596	16.07666948	15.83878537	16.99192037	17.22515094	16.94820751	13.60060985	15.97118427	16.26799365	16.03282061	17.28283505
Isoc1	18.63289583	17.78487763	18.04324094	18.62724175	18.64410272	18.39443757	18.36363002	18.70485603	18.38612352	15.40613856	17.65200465	16.45835855	15.36656128	15.69658725	16.05418033	17.74326976
Rbm42	20.00853805	19.80049234	19.96013772	20.14805448	20.02120231	19.65515334	19.63335713	20.69744273	20.00085828	20.12401526	19.87420693	19.02680438	18.22104896	18.04388171	18.25275782	18.87084029
Ppp2r5d	18.57477829	18.00497752	17.84444833	17.82507058	17.0388547	17.63728997	17.35017952	18.21361688	17.76110967	17.10646071	17.20285081	16.4067863	17.35655513	16.12254493	17.43371583	17.18117167
Idh3b	18.89210993	18.64272864	18.92361185	19.03944388	18.14180779	17.44135561	17.26636564	18.84303774	17.83768952	17.20895827	17.71424552	15.87694854	17.3442092	16.67065625	16.9424916	17.48597078
[truncated: 1,247 more rows]
