# Supplementary material for: Translation factor eIF5a is essential for IFNγ production and cell cycle regulation in primary CD8+ T lymphocytes
Source: Nat Commun. 2022 Dec 17;13:7796. doi: 10.1038/s41467-022-35252-y (PMC9759561; doi:10.1038/s41467-022-35252-y)
Supplement: Supplementary file 8 — Source Data [file 41467_2022_35252_MOESM8_ESM.zip › FigS3/FigS3b/IL2vGC7_WTvKO_3+exp_Vsn_log2.csv]

Gene	Mock_1	Mock_2	Mock_3	Mock_4	GC7_1	GC7_2	GC7_3	GC7_4	WT_1	WT_2	WT_3	WT_4	KO_1	KO_2	KO_3	KO_4
Marc2	17.1782701	17.12737917	17.0852922	17.5995916	16.48846129	16.49715094	17.16179571	16.62569984	16.37636891	16.86439446	16.66080905	16.95428209	17.17008731	16.76030317	16.48546636	16.34534501
Sept1	20.99118051	21.24635776	21.24695977	20.95475119	21.51804491	21.49005728	21.3360908	21.45638053	21.28586472	21.3719416	21.39356991	21.45805168	21.36756152	21.267831	21.08099877	21.35496995
Sept2	20.6226278	20.79829769	20.71592661	20.66411329	21.18408039	21.14676642	21.03513098	21.13263754	21.01271163	21.20080919	20.93122671	20.51065506	20.82817744	21.05423613	20.69746772	20.72122828
Sept6	18.78951941	18.97938507	19.10165322	19.07696125	18.80033334	18.7861192	18.90118738	18.66096786	18.65747107	18.28209472	18.10028422	18.1318835	18.58017003	18.63553214	18.47942696	18.44186863
March7	14.53671012	14.74439674	14.48758212	13.52387001	15.00355761	14.81006209	14.56067943	14.16067344	12.48006562	14.08531263	13.93782826	14.79152002	14.06962194	13.5834232	14.56092466	13.64242412
Sept7	20.58026827	20.49760339	20.75473051	20.7498797	20.80405846	20.89270461	20.77618775	20.9159899	20.91220108	20.5795188	20.93558337	20.78936961	20.98857347	20.70760782	20.76534781	20.86960495
Sept11	19.3874789	19.10552852	19.17107482	19.93830734	19.39151091	19.80797906	19.78141377	19.62453681	19.6758502	19.81709475	19.15795936	19.36457189	19.54155366	19.51394017	19.76547422	19.91134413
1110037F02Rik	13.93796835	13.4944988	14.0074484	13.20486742	13.18207652	13.28770917	13.85810428	13.98120398	13.64836156	14.05424371	12.98871269	12.21654359	13.18195465	13.66435784	13.41939438	14.11298058
2210016F16Rik	14.82446334	15.2851914	15.30135236	14.19658914	14.60903763	14.69867366	14.33464683	14.77050015	16.22304056	14.67840026	14.9149514	14.94691484	14.78213477	15.61012355	15.24854296	15.29645969
2310022A10Rik	13.63106646	13.6284629	13.33619831	13.94845605	13.73395752	13.34227648	13.98652795	13.96096796	13.27846051	14.40563498	13.19279948	14.72410737	13.06394478	14.19275034	13.63364361	14.29301158
2810428I15Rik	16.71955449	17.01067005	17.23393637	15.95484771	17.32932482	17.57143407	17.38330318	17.37868961	17.29396017	16.42347913	16.95274339	16.15475665	16.84892518	17.0794497	16.59086682	17.52694328
9030624J02Rik	15.33578171	15.45367579	14.75593052	14.4838193	15.09291635	14.72346262	14.96069022	15.12147752	13.85226352	14.2766023	13.17374897	15.0126629	14.04503054	13.93403408	14.19137683	13.92611902
Aacs	18.46871729	18.4699259	18.6472746	18.9356045	16.88012417	16.99075286	16.64111261	16.44667023	18.68665643	18.70875435	18.69219392	18.98474342	18.1206137	18.09217241	18.16574276	18.36002601
Aagab	14.89454043	14.61483129	15.015053	15.50426085	15.46472568	14.07146167	14.75099931	15.52513564	16.36075695	14.34102051	16.92084697	16.84475167	16.09860569	16.53142463	14.79924687	15.57520678
Aak1	14.50550352	15.32792161	15.33503162	14.37154446	14.69007356	15.41588822	15.81052701	15.7217816	15.89111067	14.06383259	14.19608549	14.32070875	15.40310184	13.08579281	15.14348393	15.58372457
Aamp	18.24718154	18.11557155	18.05429528	18.0714255	17.73736041	17.72825379	17.42138418	17.2285399	16.73539848	17.20132978	16.74543829	16.21682648	15.62264083	16.08184188	16.16272787	16.16621868
Aar2	17.16157951	17.40957301	17.41484566	16.9718744	16.29281637	16.16191455	16.4921858	16.703144	16.45395785	16.23092316	15.87150762	17.37596824	16.08433418	16.0204725	16.37883124	15.67759869
Aars	19.63411855	19.56459785	19.56390201	19.7298362	19.94358372	20.10313016	20.11906995	20.14000171	19.3523786	19.40278422	19.38160984	19.35513658	18.67739137	19.21241337	18.76618163	18.68341197
Aarsd1	16.93049066	16.56206054	16.69445288	16.96623081	17.70044096	18.00026926	17.96515941	17.84985954	18.10029556	17.57125685	18.28157719	17.72593694	18.53285589	18.2621737	18.7361577	18.98129188
Aasdhppt	14.26372366	14.79641556	15.71145539	15.4745607	15.30411703	15.15066913	14.55530196	14.48892394	14.74507604	14.85103202	14.52578465	15.27122111	14.7978607	15.22406061	15.03398949	14.6559171
Aatf	15.71985831	15.39033344	15.94899744	15.56055108	16.17388275	16.04114003	15.38463343	16.77287615	17.62722542	18.29168268	18.35679359	17.89596619	17.28774266	17.63060339	18.33180506	17.95008781
Abcb1b	14.17087608	13.56143857	14.01635426	12.74599923	14.54401111	14.41031528	14.01570343	14.24917612	15.35315963	15.97425927	15.47467819	15.92115124	16.31197789	16.17212817	16.25323121	16.09508221
Abcb9	15.28481643	14.89038188	15.61994388	14.42532795	14.9936939	14.21496145	13.93803323	14.60108923	15.3425515	15.12843233	15.03212779	14.51167461	15.01218985	15.35399145	15.48492261	15.55473894
Abcd3	12.40439247	13.43770803	13.72846099	13.06078755	13.6664073	13.29158581	12.46438051	13.72491488	14.02515571	13.58756207	14.5651068	15.427185	13.46925984	12.94236847	13.28801572	13.4380703
Abce1	19.54962037	19.41686541	19.72877925	19.68149195	19.10193755	19.3952858	19.35120722	19.01075487	19.24399466	19.12555682	19.27538264	19.30644575	19.4250718	19.1901797	18.8715698	18.78879354
Abcf1	16.52668891	15.64943083	16.44016979	16.13818558	15.9813001	15.84279218	16.16435259	16.08419053	17.52254692	16.66337336	17.54425388	17.69432985	16.80356532	16.93026189	16.5491856	17.08432492
Abcf2	17.64709932	17.74911935	17.79026331	17.86327574	18.0420644	18.01453132	18.03578463	18.25253822	16.94117974	16.48199167	17.02140544	17.22856869	17.17035758	16.98154669	16.86241785	16.59347614
Abcf3	15.96561712	15.28704429	15.58451739	14.89154804	15.26025611	14.92169191	15.31284648	15.42858062	15.18240998	15.69007838	15.37399801	15.46459015	15.76203273	16.15323137	16.50192632	16.29111712
Abi1	17.56770843	17.06324824	17.36618203	17.60538124	17.13874888	17.3764987	17.5121472	17.18856584	16.97832248	17.48968716	15.83044039	14.29565574	15.77346415	16.29668406	16.28240289	17.3255302
Abi3	13.82601546	14.3608878	14.62021135	14.82546072	15.78167849	15.58958211	15.08559753	15.78109743	15.60574613	16.00379063	15.21599567	15.77946399	15.72748727	15.02221456	15.62486155	15.8586577
Ablim1	17.17640784	17.75514602	17.40463347	17.41933302	18.75993888	18.6995265	18.65119892	18.80212439	17.13287295	17.83420891	16.61044681	16.22206844	17.68212505	17.59812499	18.30340085	17.99772097
Abr	14.36791682	15.42533006	14.92180022	14.82626491	14.37840048	14.03445054	14.06593152	14.08832407	15.53827809	15.42448777	15.22852314	15.60144749	14.51212212	14.04725803	13.33543001	13.88055962
Abt1	14.80990898	14.18984224	14.12282809	15.11999359	14.04752236	13.88469123	14.56511663	15.89690064	14.60614116	14.97403158	15.71943922	12.26095714	15.16130398	15.2187406	16.63068393	15.33024355
Acaa1a	19.64622284	19.3068998	19.58679902	19.3277869	19.15217354	19.14685539	19.0279496	19.13412483	18.93238229	18.17327659	18.6844374	19.0287003	18.59208641	17.90330593	17.90204893	17.88241302
Acaa2	18.46768132	18.42292043	18.2303348	18.62735844	15.79473947	16.06396493	15.86769656	16.70081009	17.28059754	17.64359928	17.07039187	17.02455504	17.3632535	17.26841102	17.21934458	16.78756472
Acaca	15.83922853	15.87122587	15.65692015	15.69371731	15.0939133	14.97455471	14.8035949	14.76761065	14.1010153	13.3597482	13.63861075	15.87927117	13.71286902	14.21749468	13.49582479	14.04940835
Acadl	19.67059041	19.42110538	19.49895874	19.5638694	17.76666264	17.75849096	17.84501496	17.36065833	19.02923434	18.98292676	18.72303364	18.23432085	19.02760069	18.71527935	18.46316731	18.62075088
Acadm	16.03108417	16.29893359	16.12595167	16.47023491	14.1692518	14.02861428	13.77129316	14.05287273	15.94544799	16.39900126	16.51972114	15.89970306	17.12407935	16.86448746	17.15921057	16.7140429
Acads	17.87226772	17.58200321	17.72121061	17.75980859	16.6640754	16.58345048	16.42332989	16.77173103	16.68380434	17.19745479	16.28735479	15.84483175	17.02760619	17.22913276	17.57989354	16.67591833
Acadvl	17.03740903	17.17143981	17.01190752	16.75975676	16.60924733	16.78672829	16.39679098	16.51942832	17.4299438	17.97492081	17.10243394	17.77937093	18.22133483	18.46041882	18.09436125	17.64901969
Acap1	16.8360682	16.62774337	17.211167	16.63021187	16.20953117	16.28645105	16.55897394	16.42378164	16.38789193	16.04963535	15.8415769	16.39375482	16.99379789	16.61136061	16.83061215	16.4817915
Acat1	19.89029067	19.84468503	19.96045076	19.76398934	18.20001875	18.35015624	17.97255309	18.2980482	19.45933612	19.94665393	19.29287479	18.86926005	19.61271272	20.21852393	19.85509591	19.57210214
Acat2	19.47256629	19.71716563	19.91288593	20.08928604	18.8731053	18.72080679	18.82916777	19.0238704	19.08180206	18.46212797	19.79525454	19.28178659	17.34801452	16.79786936	16.96015409	17.05989767
Acbd3	15.82543062	15.80610601	15.02927133	15.75395868	12.88522913	13.90905654	13.79159843	14.40139033	15.74582583	17.0167284	16.15715297	15.94443988	16.74027122	16.86684767	16.93012877	16.38225388
Acbd6	16.49416643	15.81001465	15.74514593	14.56414259	16.3258879	16.75981485	16.57065644	16.08364779	14.17362259	15.62701702	14.99068678	15.1909928	15.72891272	15.20578544	16.53835587	16.13145583
Acly	20.20668656	20.12047934	20.30391924	20.34687648	19.39989309	19.30680616	19.15128688	19.49491379	19.12775685	17.98662964	19.07336307	19.69760172	18.65012119	18.48304504	17.8480083	17.66579637
Aco1	13.88680265	13.82135921	14.6992471	14.51517783	15.03063878	14.6445053	15.02957071	14.88332392	16.32123714	15.23968093	15.85315224	16.7382167	15.41710308	14.9452646	15.23687836	15.08221585
Aco2	19.92667269	19.98032073	19.87947736	19.94541873	19.67837999	19.62945856	19.41404937	19.38357323	19.46820411	19.41351905	19.29968051	19.37389188	19.94040981	19.70157126	19.73213231	19.65990805
Acot2	14.72839612	14.56585721	15.4590173	14.50811202	16.12085418	16.23210418	15.64668375	15.96170753	15.07727736	14.53860722	14.8045843	15.90728605	14.40822004	14.45699021	14.76195648	14.77621227
Acot7	20.02968698	20.16286637	20.38639013	20.35665073	20.26030996	20.17965218	19.95448732	20.38906776	18.81603768	18.5773242	18.39739518	19.36108856	18.94377976	19.05350932	18.16994432	18.71368254
Acot8	15.69954291	16.18747452	15.52031922	14.74510148	16.59067141	16.28137893	16.89279646	16.49946549	16.48070164	14.29309565	14.12884745	15.20252225	15.43949006	15.8991845	14.53095962	15.81118967
Acot9	17.21391005	17.3098825	17.16019154	17.27712955	16.2833366	15.56639374	16.2031735	15.03843851	15.25462847	16.69386061	16.0122654	15.44316995	16.49969433	15.85835913	16.55566678	15.2574265
Acp1	17.97469931	17.71725878	17.31705157	18.56171334	17.84285463	18.60998532	18.47771278	17.97227982	18.14603832	19.19666156	18.57072774	17.58415238	19.30929414	18.92245773	19.16183588	19.24291019
Acp6	16.51060144	17.10273885	16.44349897	17.63631881	15.69939884	16.13418263	16.31243447	15.84309456	16.08237521	17.09730311	15.00567468	12.65229364	15.17467902	15.57418184	15.27008212	14.8785096
Acsf2	16.49582668	17.08848939	16.61284624	16.06648699	16.22216432	15.90437194	16.60901706	16.39790689	13.5437141	15.21738616	13.88545795	14.7384082	14.43662477	15.14810345	14.64075806	15.14034274
Acsl4	19.75974422	19.82240657	19.69563243	19.94318088	18.94400912	18.8179225	18.96572875	18.4294153	18.64032925	18.6909055	18.1168161	18.51941884	19.08303325	18.82778584	18.22939181	18.4363923
Acsl5	15.82648655	15.64399302	15.19066119	16.19085915	15.41056428	15.31072403	15.65641112	15.86911509	16.59633475	15.31789547	16.56073173	17.48774074	15.73584706	15.0676447	14.78631969	15.17335093
Actb	27.99868502	28.17562397	28.12406116	28.36490291	27.16512326	27.58245642	27.60601967	27.4447789	27.05175177	27.93940202	27.35513649	27.34420229	27.24151048	27.40300634	27.49118586	27.51398926
Actbl2	25.83994126	26.01115245	25.88183497	25.6135975	25.0303805	16.64267587	25.6259581	15.68425493	25.26086246	17.15773559	25.14775621	24.96345604	16.95849722	25.85382228	25.60077827	25.77313041
Actc1	24.65089669	24.59900792	24.93449165	24.30182319	24.2069876	24.16724402	24.32390042	24.31409304	21.78607158	22.50773467	21.69171164	21.56126643	22.26853703	22.53828964	22.25774332	21.92656081
Actl6a	19.40757305	19.91832557	19.79228936	19.71172642	20.34009251	20.3373809	20.31623015	20.34779516	18.25361102	18.4425649	18.28673972	18.07866337	19.03739541	18.74700371	18.27449345	18.87344177
Actn1	16.36985283	16.70057356	16.34330803	16.58942411	17.41798505	17.47166281	17.55991951	17.44623765	11.70022181	13.54552947	14.09235161	14.24547188	12.7129653	13.48570036	13.32380495	13.82066938
Actn4	20.91268323	20.80076684	20.91052094	20.66981821	20.96815866	20.9626089	20.96838025	21.11249252	21.38289444	20.92732089	21.15255053	21.28043487	21.1896926	20.41588376	20.98671984	21.06229936
Actr1a	18.66434118	18.53422348	18.51840909	18.71870462	18.10835167	17.9281998	18.16274164	17.86519375	19.21138626	17.65967901	19.21348676	19.50932698	18.80967497	18.26418489	17.99063557	18.5123669
Actr1b	16.35126452	16.36347568	16.06156077	15.73980134	16.07326962	16.15856882	16.40613603	16.47409642	15.46456178	15.52769147	15.25524064	15.90192222	14.28172561	15.6825114	14.51318822	15.87243294
Actr2	22.12254963	21.98605212	22.10189447	22.24072247	21.29588791	21.33092274	21.39897538	21.33900698	21.72270907	21.42608971	22.35215961	22.61958824	21.95570737	21.68705317	21.50232986	21.62243669
Actr3	21.33248126	21.16787638	21.26404025	21.27922699	20.17620187	20.02051006	20.23696061	20.23183347	21.36671744	21.00696738	21.60654041	21.65725455	21.50232336	21.21067252	21.12755462	21.07381524
Actr5	14.47599773	14.24404276	14.30652586	15.42408498	15.40128503	16.08681016	15.53011419	15.82282752	14.0957727	14.71264432	15.16798483	15.77023566	15.11017907	13.04849558	14.29583083	14.60197352
Acy1	15.17929488	15.75121611	15.13779825	15.31908665	15.54312004	15.60579378	15.27827247	15.20788677	14.1459218	13.92697201	15.16313167	14.19044026	13.13520939	13.05591098	13.86649284	14.00278778
Adam10	14.68178108	14.18662351	14.11390113	14.98916277	14.98328765	13.64600701	15.12285722	14.66587306	16.06582201	16.10614619	15.92608497	15.14048082	16.53991891	16.31517913	16.69653937	16.5374225
Adam17	14.25253257	14.73108373	13.92465248	13.87029273	13.80309264	13.69671323	13.32482841	14.41114817	15.67272342	15.71805913	15.39173964	14.78698408	15.58754751	16.00856846	15.91326534	15.52841384
Adar	13.05051988	13.23731828	13.13151891	13.04714752	13.28740795	13.81415607	13.64446171	14.46271615	13.19899575	13.12526849	12.78689364	13.1170164	15.20640614	13.68166513	13.64004114	14.14612118
Add3	17.34721095	17.95598365	17.6508991	17.7471604	17.15112723	17.80329261	17.54992394	17.4261277	17.96531519	17.77881991	17.57048783	17.16464205	16.49787127	16.78315388	17.64316407	16.93090914
Adgre5	16.08579368	16.3560758	17.34243111	17.38303776	16.66742779	16.23824284	15.76261044	17.80489704	16.7004694	17.10332796	17.38199432	16.72949675	16.74689549	16.75872189	16.44999568	16.7490218
Adh5	18.74803079	18.69909991	18.58444176	18.81423518	19.04185831	18.89412516	18.61013592	18.47290028	17.25817982	17.5155197	17.1391624	16.9955865	17.50361432	18.01891554	17.32354148	17.58116051
Adnp	15.58786168	15.28540635	15.00191946	15.86769526	15.82921868	15.88232159	15.58570991	16.01300464	14.88619174	15.7932979	14.50149925	15.54998179	15.37595381	15.61967547	15.12742229	15.39287607
Adpgk	14.1201101	14.40626551	13.21386753	14.06509867	14.74493851	14.68033585	14.90849501	13.91414945	15.36698752	14.00859891	15.35534191	15.17094005	16.68759734	15.45822452	14.42419426	16.62478914
Adprh	18.62507539	18.92260541	18.55382619	18.7848715	17.65760243	17.8413037	18.36201301	17.78383506	18.23217985	18.81058572	19.0584549	17.73674628	17.9814043	18.06022413	18.34998832	18.55824235
Adprhl2	17.21537192	14.89841443	15.79018476	16.28638929	16.93703174	16.82149274	17.43970125	17.04891164	15.1456526	15.88481188	14.86215812	14.76514262	15.5307292	15.19945507	15.10338344	15.04456272
Adrbk1	18.32005025	18.55582371	18.48050984	18.22420133	18.36182709	18.33965464	18.22706599	18.31368398	18.20385531	17.97009332	18.34630214	18.29593479	18.62731405	18.13046147	18.5706324	18.4876963
Adsl	18.75470252	18.8252256	18.762548	19.17531249	19.28412422	19.10998673	19.11953656	19.24955039	18.93526078	17.82078322	18.85278057	19.10786167	18.78600833	18.38706156	18.31711774	18.36830995
Adss	19.3309353	19.40617204	19.2918061	19.07216691	19.1516984	19.59799119	19.39800824	18.96635596	18.72645136	18.89404744	19.20930278	19.04344482	19.08846956	18.75891729	18.94623836	19.10001005
Aebp2	18.25300999	18.39411973	18.26539047	18.25229856	18.72168056	18.85636738	19.01394888	18.46856249	17.6614952	18.40132098	17.99505134	17.35337745	17.94767004	18.10936055	18.66685634	18.12388387
Aen	17.20221237	15.31684461	17.53178625	16.78789455	18.47424434	18.41010852	18.0772235	18.18767598	16.5105569	16.72096792	16.63051018	16.50189761	16.98261566	16.94307812	16.91318553	16.53406457
Aes	16.58181846	17.01545623	17.25439006	17.41622065	17.72813612	17.85280523	17.88220696	17.7117311	16.16766639	16.04003509	15.92318619	16.25378401	17.54035256	16.83640044	17.61304664	17.3762167
Aff3	13.79479547	15.06195354	14.49433933	15.40782688	14.6004799	15.4221094	15.1254738	14.74461357	15.80393516	16.40395621	16.44119215	17.30936716	15.8435669	15.24111737	15.24711746	15.41608963
Afg3l1	13.85243317	14.97700433	13.98862381	12.38107245	14.56607024	14.51197208	13.96723815	14.61419664	15.11583016	13.63757388	15.24688836	14.42869736	14.82614614	14.91374472	15.05932754	14.88037078
Afg3l2	14.2796169	14.16838313	13.94257798	13.67888905	13.66508211	13.51918653	13.46394311	13.80608553	15.49816339	14.91265232	15.59616981	15.22578725	15.47039374	15.55704326	15.52030413	16.01970481
Agfg1	16.97277152	16.69097128	17.00829903	17.24986609	17.57433177	17.4566654	17.49458161	18.05204319	18.04650597	17.29250991	18.02646948	17.2831257	17.48596805	16.88606659	17.74737788	18.00096031
Agk	14.62149345	14.60771496	14.42770271	14.01495628	14.11638148	14.99740415	14.59162646	15.11520294	15.69015099	15.20414107	16.15103814	13.68105632	15.56610332	15.00456195	16.66682995	15.55282224
Ago2	16.20436034	16.70690633	16.70974089	16.94762739	16.60596238	16.05444952	16.0647288	16.56049553	13.89210739	14.00444971	14.82536819	15.04970328	14.48262092	15.05181323	14.36039036	14.13475196
Agpat1	13.79014836	13.61962464	13.85771241	13.18131459	13.57644253	13.45065882	13.35191256	13.82091166	14.2713107	14.29272076	14.1270065	14.51467198	13.74459667	14.04300469	14.17929626	14.07934823
Agps	17.16961093	16.05624474	16.75321973	16.91322175	16.36964335	15.55540169	15.97166965	16.55666787	16.74244264	16.36608303	16.22496302	16.91101595	16.63438	16.07085344	15.49917951	16.05843265
Ahctf1	13.04773374	13.00028494	12.50516647	12.95573703	13.53201095	13.41791667	13.05219115	13.98753089	12.28348612	14.09877809	14.00129655	14.32759636	13.74519445	13.88383312	14.47247746	14.17304563
Ahcy	21.6715827	21.65644632	21.49541046	22.19032256	21.59144565	21.54790742	21.5924927	21.3278215	20.84511	20.83670435	20.53248705	20.75506981	21.75144254	21.4998595	21.29617898	21.09042705
Ahcyl1	16.38632626	16.38870526	16.61168408	16.26351386	16.07175236	16.57584696	16.75166769	16.43105342	14.44270931	15.8496264	15.70463067	15.88704277	14.98367001	16.40223257	16.48099539	15.80933046
Ahnak	18.32601221	18.24771485	18.24859797	18.3868467	18.22331857	18.22248665	18.21895201	18.32681493	18.0027487	18.62067423	17.30338746	16.70531878	17.47313805	17.43249203	17.21917681	17.08485138
Ahsa1	18.23870434	18.29565336	18.30207273	18.3271659	18.08158779	17.77282207	18.0058406	17.89076638	18.37854175	18.56728537	18.48264602	17.98996525	18.15540307	18.45089885	18.58497166	18.00207564
Aifm1	16.01369068	15.92822568	16.24260135	16.08687516	16.0340875	15.90697307	15.87706632	16.41561076	17.1504905	16.72800389	17.26118361	17.21087452	16.79470333	16.72037481	17.73080123	17.33830351
Aim1	18.76201631	18.77396645	18.86035354	18.65756966	17.31594203	17.03334793	16.89279646	16.78414399	17.29039855	17.40192476	16.96253775	16.31978018	17.05672419	16.80522142	16.47552758	16.31200699
Aimp1	18.77946732	18.85921868	18.79792938	18.76508649	18.97501619	19.01126988	18.88925869	18.78890061	19.00421266	19.2899488	18.54079177	18.37610232	19.56471834	19.61532292	20.23839311	19.75539678
Aip	18.32521871	17.58336969	18.04383633	18.60369129	18.23546011	18.37559496	18.1571223	18.22159438	18.6694427	18.3873982	18.14330793	18.15884119	18.4077733	18.47706701	18.50362143	18.77649459
Isca1	15.51447856	15.45709072	15.43515831	15.5758061	15.75843623	16.10795508	16.15713725	16.07744603	16.75799917	17.3406806	16.47169842	15.97381598	16.57211411	16.67527575	16.96951002	16.98583693
Ak2	20.39739844	20.55917852	20.33650046	20.36705018	20.78188432	21.09159338	21.12453354	20.41561772	19.58930053	20.04146678	19.73113891	19.28144111	20.36461878	20.30569648	20.29704495	20.1673707
Akap13	15.89489993	15.52294748	15.48721978	15.32759331	15.15033502	15.68299794	15.89628856	15.21196505	13.27583173	14.01274758	13.14351515	12.90393331	13.61265403	14.06419746	14.50256639	14.2840899
Akap8	17.77887554	17.64172388	17.56338731	17.66784115	18.27316147	18.07769321	18.01792443	17.92255533	17.17202482	16.95482576	17.14398963	17.03936902	16.89692357	16.73064612	16.92262681	17.01220392
Akirin2	17.65863252	17.58615331	17.40090751	17.62484779	18.23300004	18.15367693	18.45875276	18.05747069	16.06904304	16.92385557	15.64553097	15.65256579	17.3614955	15.41028893	17.72441243	17.24057288
Akr1a1	17.92679447	17.63841462	16.83398934	17.95348142	18.70390562	18.8435196	18.92735702	18.53058714	15.54629874	15.56852466	17.06700698	16.4872329	16.01177289	16.45760827	15.49502808	15.78602827
Akr1b1	19.93556929	20.02927119	19.99580623	20.25939595	19.9130703	19.87835315	20.07429156	19.77901788	19.79617757	19.70371557	20.13534152	19.94527057	19.75476159	19.71873908	19.51506825	19.89062672
Akr1b10	13.60871543	14.39654744	14.52393437	13.47861891	13.6198804	13.60229111	13.5470316	13.8199318	13.98961538	14.72769929	14.23330373	14.49686347	14.01212963	14.03526555	14.22188561	14.00883712
Akr7a2	15.98926493	16.20489434	15.67173727	16.11785798	16.52891791	16.60140693	16.32650433	16.06231991	14.74099753	12.65377046	16.17426899	14.55218058	14.97990181	15.1880978	15.87579484	15.2314899
Akt1	16.22031496	16.20747722	17.14149869	16.72869558	14.9110608	14.40213681	15.14616043	15.55085601	16.97330913	16.46518486	17.03401475	17.10734658	15.74210665	14.26832748	15.01948261	16.10987019
Akt2	15.83162315	15.82282559	16.36416157	16.0831794	15.41434854	14.88758443	14.52408999	14.44804909	16.91838612	15.42046115	16.6791791	16.43368446	16.15839761	14.27388432	15.57630511	15.44301497
Alad	18.21041887	17.48040297	17.98307897	17.43742899	17.93720119	17.86588793	17.63213934	18.030014	17.92897741	17.5564012	18.44880099	18.01747003	18.18709661	17.45948789	17.47759076	17.79225753
Aldh18a1	18.458473	18.29548662	18.52128142	18.71050665	17.91451862	17.79689921	17.88664538	17.9448105	17.87147751	17.39014502	17.90463175	18.58918974	17.51229447	16.78126554	16.33534949	16.20478222
Aldh3a2	15.35718377	15.63064659	15.77931027	15.52846172	16.02656715	15.19372855	15.30211573	16.10530681	16.52248655	16.44259355	16.68097009	15.38269866	16.80299125	14.38484264	16.7154958	16.08442277
Aldh9a1	18.85495187	18.91799881	18.75911674	18.69387782	18.60748889	18.7489196	18.79013352	18.59205965	17.99201597	18.05571422	17.8584691	17.55907993	17.89014675	18.18455906	17.7558845	16.83001188
Aldoa	18.24214571	18.5590777	17.87614105	19.14299905	17.40699689	17.12470313	17.29577459	16.81173786	16.89114284	17.01850071	16.54281103	16.25673948	16.72294775	17.21133283	16.53734691	16.25807472
Aldoa	23.31381681	23.45290526	23.32609532	23.69656651	22.50349228	22.67408835	22.63024309	22.45966365	22.70099005	23.1788057	22.50309724	22.59048395	23.13397723	23.4356177	22.90082523	23.00476942
Aldoc	20.22781986	20.30895114	20.39831039	20.35380674	16.49446936	16.76464455	16.30807489	16.46653944	19.28464549	20.11641528	19.02053267	18.64046713	18.67246114	19.42517378	18.44672231	18.35248148
Alkbh3	14.72963837	15.31260609	14.77455467	15.24998435	15.57391965	15.81824859	15.15046182	15.90327525	14.91475538	14.64809399	15.64094718	15.23998556	15.20634412	16.22505138	15.13526801	14.97010009
Alyref	22.03421436	21.88822054	21.85462261	22.01173605	22.1877461	22.20572311	22.23009257	22.20391305	22.29302309	22.16638405	22.19487646	22.49978261	21.7997705	22.04669891	21.6044788	21.87802694
Ambra1	13.53892675	14.25977144	14.93405811	14.18806396	15.09053847	14.52674362	14.79797532	15.30264321	14.50046671	14.02290917	14.64090256	14.22054618	12.435742	13.64802831	13.96278724	13.71450082
Amd1	14.48976003	14.95156267	15.37146741	15.61816757	14.81702726	14.79003698	14.44319063	14.93567686	14.69296532	14.54058204	15.2799625	14.33943393	15.14799753	14.74950732	15.23654686	15.10681048
Amfr	15.56279958	15.94023767	15.01514889	15.2459831	16.43958957	16.42786121	15.93596275	15.67720673	15.75843474	16.92545851	16.22070435	17.62359062	14.8938702	16.98762351	16.88453812	15.82522179
Amica1	16.47476662	17.17608434	16.87463441	15.96814619	14.59398666	14.81192976	16.27045906	14.55810184	18.13942578	18.79466378	18.70898621	17.51236605	18.85488568	17.96934611	19.05806076	17.97603211
Ampd2	14.15398356	14.65971222	14.39879034	15.02065346	14.88029031	13.81965033	14.94878794	14.71635062	14.20823933	15.11773106	15.40850815	15.48537704	15.85631057	14.94726881	15.68461181	15.43014555
Anapc4	12.62156954	14.7480666	14.62671107	14.9279425	13.40410937	13.56319585	13.49532203	13.75526593	15.32918069	14.65372477	15.30139002	15.32459771	15.56793876	14.90402156	15.10435273	14.99298879
Anapc7	17.03814982	17.01270003	17.47487821	16.98135194	17.01850932	17.06360968	16.4326313	17.26863046	17.25651413	16.55297285	17.24217546	16.19532379	17.09974549	16.05699914	16.65852258	16.48315003
Ankfy1	15.47766612	16.34258216	16.30460256	15.59039664	15.78375149	15.44691421	15.65587093	15.39479914	14.51598467	14.24720472	12.77952258	15.16316031	12.02561275	13.11904998	13.38013545	14.37505533
Ankhd1	13.91933349	13.98705916	14.70278388	14.49872648	15.18346696	14.96937191	15.07173273	15.02689868	13.75530542	14.12954229	14.23872935	15.12793031	14.40400802	14.55819345	14.87155316	14.97742232
Ankrd13a	14.02980469	13.90151243	13.99005559	14.16786095	14.59878703	14.95336379	14.44250174	13.7763444	14.88006439	15.32019649	15.35080234	16.22401929	15.66640001	14.97709179	15.08281512	16.01805183
Ankrd17	15.31179707	14.85468579	15.17343596	14.72299022	15.44677445	15.38781294	15.54077422	15.73838633	13.76390686	13.92797416	14.03795004	14.20228561	13.91754689	14.40624715	13.83516105	14.52318056
Ankrd44	17.52106332	17.44926488	16.82927042	17.46256042	17.59818983	18.13179756	18.22306029	17.64990633	13.73994675	14.82514808	14.12592248	14.54215636	15.79585273	14.47986495	15.22472875	15.02252795
Anln	13.67135124	14.18126221	13.61738118	13.61386861	14.47932966	14.40131004	14.92732809	14.48132905	12.5929043	12.44796806	13.12876348	14.0175133	13.20015703	12.34366016	12.94330422	13.88204341
Ano6	12.86087677	12.54746135	13.00822755	11.52101695	13.51230119	12.53891245	13.03361544	13.61037596	14.50378696	13.94544175	13.66323899	14.45478358	13.76796374	13.69345816	14.45244446	14.28364971
Anp32a	20.76981722	20.076324	20.30220112	20.59004157	19.80710035	20.34484257	20.40127403	20.23483072	20.74606294	20.15096824	21.03060001	20.80154791	20.29093697	20.65074165	20.19070481	20.54007272
Anp32b	19.24839741	19.0357723	18.81948137	19.62695924	19.31077222	19.2733951	19.28318718	19.20333349	19.43208414	18.66289558	19.60090431	18.7796354	19.77758611	19.53760154	19.30999462	19.88734089
Anp32e	21.59142603	21.61992559	21.93875521	21.12389646	21.86000398	21.88373122	21.37604683	21.62767291	22.30942143	22.06236722	22.19685388	21.61275015	22.76276553	22.71923772	22.95424997	22.97127734
Anxa1	20.13211872	20.16067106	19.67845367	19.26417355	18.14109648	18.07225939	17.61431622	16.94947227	19.12617237	19.52556649	18.68093562	17.79423507	17.16548499	17.28818647	16.94168195	16.90276001
Anxa11	20.70580759	20.73540027	20.49308425	20.55023663	20.66448393	20.80210091	20.75048568	20.80911903	19.8364225	20.39890992	19.52254846	19.46255215	19.60411776	19.78330365	19.42471532	19.54486702
Anxa2	23.9305817	23.96631594	23.87002186	23.84370353	22.0253423	22.19601488	22.0537162	22.29863774	22.69748653	22.86142573	22.43989483	22.27175079	22.13419825	22.50938883	22.08969236	22.05180765
Anxa4	19.05531132	18.96683344	19.09066139	18.98966779	18.04756113	18.35295477	18.45879147	18.32947262	17.22043199	18.14233563	17.87598387	16.38940119	18.03973694	18.69475255	18.52379886	17.95464603
Anxa5	20.1267042	20.25440863	20.22976405	20.07716168	19.4115381	19.53340925	19.43423221	19.18105374	18.90142564	19.93000812	19.13473845	18.38202232	19.41450741	20.22614142	19.50996262	19.27779504
Anxa6	22.95625064	22.98828231	22.9301849	22.86599008	22.30324744	22.29105501	22.33061147	22.40233072	21.851209	22.1918955	21.53471478	21.5114414	22.23259017	22.55724014	22.21008541	21.98568822
Anxa6	17.06137605	16.86735171	16.76305528	15.92537745	14.99730276	16.6465722	16.49005086	16.18792197	14.83145013	16.18998982	14.06862664	16.32415492	15.46521977	17.05065139	17.04890505	15.77307201
Anxa7	19.55560255	18.84080337	19.25140288	19.31052908	18.98757404	19.2713952	19.37929374	19.07569041	18.68589049	19.04993349	18.06218516	17.73375273	18.21657011	18.88884296	18.47398836	18.17254356
Ap1b1	15.69172714	15.07680774	15.23640056	15.89094312	15.32071873	15.38739549	15.46481515	15.60209806	17.09830804	15.44643556	16.80782459	16.98102299	16.61624221	16.22535172	16.441032	16.64674868
Ap1g1	15.96884844	16.41571207	16.67090846	16.90873623	15.55323952	15.53342436	15.77343291	15.96524752	16.10681024	14.73723614	16.13318411	16.96668346	15.65762671	14.60002286	14.23395945	14.23241367
Ap1g2	15.86733275	15.95352068	15.48641303	15.15278317	15.12034367	15.57817521	15.24841401	15.61789776	15.31577622	14.79071637	14.62832637	15.92262892	13.92740802	14.40208191	14.44889718	14.43686821
Ap1m1	16.75201027	17.33716034	17.09862689	17.02969079	14.57902834	14.10926159	14.69362658	16.33115958	17.58499734	17.11079057	18.11429029	17.70242152	17.55930571	17.43614567	17.06389924	17.2379244
Ap1s1	17.97912751	17.17056729	16.59456624	17.05712484	15.54170952	15.92314692	15.58681557	15.45634955	17.64291462	17.3708509	17.33515838	17.43468797	17.58338374	17.96023988	18.25703028	18.20733807
Ap2a1	15.56672263	15.33852584	15.74649426	15.26217951	15.21137669	14.42196376	14.62496272	15.16633404	15.11355353	15.30260053	14.74969302	16.13597477	14.64398823	14.27410209	14.82372932	14.36399341
Ap2a2	15.65457406	15.06571274	15.53926929	14.8254071	14.44563825	14.01819847	14.23928574	15.21341454	13.47159555	13.22824956	14.25041534	15.89483296	13.97263853	13.58821844	14.11586257	14.5915195
Ap2b1	17.98882787	18.08433261	18.35616173	18.59571517	17.66156332	17.54093612	17.75027006	17.54649302	18.81053441	17.93148276	18.17109669	18.59374187	18.70162794	18.27519661	18.36510481	18.41536546
Ap2m1	16.65838337	16.21850867	16.87357702	17.34327978	15.60835002	15.81629366	16.20598066	15.94399568	15.40855071	15.92648802	16.03085933	17.07166846	16.63753425	16.34347072	15.79435203	14.80732318
Ap2s1	15.819344	17.07152937	16.16244249	17.57180895	15.75343449	16.09845171	15.91557398	15.21194519	17.32547387	17.66339926	17.82412582	18.50222669	18.20598545	17.66726628	17.55518372	17.86853753
Ap3b1	15.4224321	15.22754585	15.80081103	15.81397603	14.99460481	14.7537744	15.18647753	15.0441182	17.40094119	16.83320342	17.26893827	17.11612993	16.95281541	16.79438167	16.99826247	17.15361393
Ap3m1	15.48122399	16.01953445	15.45791246	15.99557303	15.58601604	14.21090209	14.75927096	15.28068707	16.57268884	14.89775416	16.65809325	16.16358186	16.60966857	15.14366104	15.8997901	16.04275825
Ap3s1	15.67447285	15.2258949	16.01486556	15.66119976	15.09449942	15.95294383	14.49605593	14.66389925	17.75057521	16.76541632	16.81163876	16.65008567	17.45132343	17.10505501	16.98312652	17.7793053
Apaf1	13.35563579	12.97433443	13.25836992	13.43998112	13.91649124	13.49159363	12.66992309	13.80766914	12.61258243	12.35604651	12.81538842	12.9612851	11.82702248	13.06022752	12.90649627	13.05942483
Apbb1ip	17.53429123	17.67686548	17.53228887	17.2973772	17.47918594	17.52853953	17.59288769	17.63975196	17.2681338	17.77059851	17.17563393	17.49473155	16.24909514	16.75796952	16.09192646	17.01828014
Apeh	16.41170074	17.21377114	16.49092814	15.12997192	15.24579176	15.89290258	16.62767692	15.95578816	14.07136497	12.60909207	12.17230562	13.83422484	11.92235059	13.95567625	14.8338455	13.28485935
Apex1	15.94971455	16.03263844	16.21729068	15.67181241	14.98878394	14.42765923	14.42738895	14.76696175	16.93643177	17.06171648	17.58258873	17.15240163	16.46224277	15.65471928	16.68109133	16.26645295
Api5	17.19221214	16.72959533	15.79514474	16.81832622	16.01416747	16.47845802	16.31056524	15.9732395	18.69183065	17.96208511	18.99385668	19.72678004	18.81862833	18.6401857	18.02519316	18.65515379
Apip	17.00670461	17.25214902	16.59253266	16.77128663	17.18530082	16.65700007	17.01440494	16.59068024	11.86335916	14.92842418	14.93099099	14.47398686	14.48650773	14.94331846	14.28622117	14.78562137
Apmap	16.38739994	16.50805552	16.12313687	16.02213727	15.61387991	14.75526843	13.87035631	15.44503562	17.71301165	17.57550089	17.70468991	17.48806014	17.74815545	17.58383439	17.18463733	17.90542517
Apoa1bp	17.71595231	17.83963347	18.15179254	17.76628342	16.94404073	17.13612053	17.04257308	17.50152922	17.89644512	17.45419387	17.80435759	17.15978841	17.86640099	18.09802708	17.89760022	17.63901698
Apobec3	18.63593858	18.70541404	18.78143986	18.5659926	17.99782914	18.37939458	18.61854651	17.86317123	16.85459359	16.76892451	17.38516902	16.17741262	17.62747474	17.57577468	16.81215469	15.96206914
Apool	15.8304394	13.75585455	15.10948492	15.50457907	14.96945462	14.56813325	14.50604083	14.48990736	15.57001995	15.87836162	15.95411562	14.69451981	16.73064401	16.53775653	16.49052605	16.87210002
Appl1	16.53066266	16.40239573	16.67415098	16.53807186	16.58463452	16.56292356	16.64859858	16.13693604	15.42304861	15.02355648	15.6599073	14.6197365	16.07022682	15.69338959	16.29333475	16.31832467
Aprt	18.78280314	17.11616937	18.53925794	16.43525724	17.46667639	18.18846895	17.45390964	18.66264046	19.65312049	17.78324674	19.77257511	20.80889774	19.27533115	18.95892379	18.45511666	19.58955081
Aqr	15.23818711	15.67287018	15.78816606	15.22909613	15.06388045	14.83923589	14.47887251	15.34000766	15.43333583	14.12017044	15.76736052	16.77270991	15.59462532	15.46351734	15.16646312	15.13331565
Araf	15.10603122	15.23446482	15.6505554	15.72853232	14.93023112	15.01398791	15.37704975	14.94624813	15.28476379	14.60503447	15.12788265	15.32271863	15.15514813	14.41133785	14.4459594	14.76810569
Arcn1	19.0833259	19.61089362	19.47398724	19.39007375	19.02560395	18.82051166	18.8438859	19.03317621	18.49458801	18.13542688	18.75375432	19.00587888	18.67291004	18.80661544	18.85254196	18.87017761
Arf1	21.43404226	21.64752493	21.73421328	21.52931921	20.36641814	19.90803918	20.03367705	20.42967295	22.29833327	21.86806875	22.32086119	21.87152173	21.85496341	21.93987477	21.69962042	21.5532658
Arf4	16.81301342	17.65249194	17.21193412	17.81581386	16.90915008	16.6735558	16.88382853	15.64955953	16.92019086	17.42530644	16.34878682	17.60929212	18.28783241	17.47464743	16.83867961	17.14616714
Arf5	15.85574299	15.68314401	16.05100386	15.55325129	14.85488117	14.72783206	12.68351354	15.64615246	16.65916078	15.60868574	16.23366928	16.60253322	16.0075437	16.63997354	16.24134762	15.94864161
Arf6	19.6759093	19.54943588	19.84595082	20.03263593	18.21481893	17.77950638	18.13902092	18.50337183	21.02767002	20.64098082	20.86870907	20.71160326	20.60575306	20.71896691	20.69155923	20.68070682
Arfgap2	19.08691026	19.19430903	19.18312751	19.05254226	19.78173563	19.79452453	19.79671652	19.65991925	19.72712327	19.9251411	19.70215676	19.39101943	19.84157605	19.9813994	20.01377875	19.7952847
Arhgap1	18.95494534	19.03629127	18.76042826	18.824803	17.80897151	18.12468697	18.28178968	17.81398925	18.42677043	18.58102285	18.41824423	17.46935595	17.82721268	17.92531032	17.52993059	18.14048939
Arhgap11a	15.7967592	15.69809598	15.31624225	15.18597227	16.1376866	16.3603368	16.07207604	16.08516696	14.40109897	14.14457796	14.04748508	14.31787261	13.39284099	14.74459158	14.35829951	14.7874855
Arhgap15	16.04985357	16.31521024	16.38978081	16.7097182	15.10104777	14.6429996	14.91121348	15.50288337	16.19543699	15.86496421	16.33553147	16.30344858	15.69461661	15.68707969	15.96976961	15.90227373
Arhgap17	15.20550491	15.08880366	15.48419793	14.48273158	15.22292197	15.14056766	15.18823438	15.39122444	14.71867996	14.85662285	14.53700119	14.53518738	14.4909952	14.78039361	14.48164482	14.38295402
Arhgap18	13.65396899	15.79459932	14.3243841	14.76785601	14.11482224	14.07457663	13.61954545	13.68410912	14.43538039	16.30628531	15.06468193	15.16775343	14.4113441	14.16633896	14.89911363	13.57620989
Arhgap19	17.10467018	16.52396945	17.09817432	16.1187335	16.34977381	16.57586105	16.46607836	16.31571307	16.40739523	15.97101198	16.01472724	15.61686452	15.89910753	16.32614242	16.24124665	16.14561507
Arhgap25	15.85017262	15.53691707	15.54191186	15.45583648	15.4858111	15.8937846	16.12009795	16.46770463	15.78273166	15.32005853	16.37340839	15.47114858	15.01077007	13.54887486	13.83694073	14.81764752
Arhgap30	15.2701065	14.62857833	15.62508414	15.8590763	15.23357759	14.76741204	15.00050695	15.1993949	17.48259698	16.71498211	17.32633754	16.80534071	16.94145873	15.82926246	16.84295057	17.29609713
Arhgap31	13.69651844	13.85874597	14.02660143	13.39696382	13.28009603	13.14038721	12.56182936	13.78146184	15.77191195	15.01306952	16.04411847	15.85533064	15.3708719	15.1130681	15.02307498	15.49739791
Arhgap4	14.63740498	15.55977739	14.94966198	15.29539265	15.15761726	14.9109633	15.34470204	15.07997861	13.75269695	13.6028997	14.44089737	15.61401379	13.07499192	13.72151475	12.98105775	14.12528376
Arhgap9	15.28951431	14.46892708	15.10047475	14.78094026	14.75212593	14.37200576	14.96309388	14.8063889	15.03289206	14.84330909	14.85746342	13.47370764	12.18390908	14.31599241	14.64217704	14.65874877
Arhgdia	23.2383452	23.03597017	23.02276525	22.97349936	22.37171384	22.58299059	22.66339501	22.56573162	22.09382966	22.67187979	21.80959024	21.41565518	22.18154886	22.73015052	22.28605082	22.34259074
Arhgdib	23.21742953	23.53234748	23.44597959	23.24544971	23.49761536	23.33395798	23.39924228	23.35422305	21.78094236	22.66459796	21.87219218	21.6472344	21.70781961	22.177598	21.98252218	22.06880638
Arhgef1	19.4596509	19.49497617	19.33301703	19.23721619	18.82874845	18.86362907	18.91330079	18.91866169	19.97237204	19.64189074	20.02184118	20.12648002	19.74614842	19.34529832	19.63418195	19.81878405
Arhgef2	17.15555271	17.13358598	17.30592446	17.8024919	15.96093775	16.08001039	15.85426864	16.69889771	17.62076602	16.47229945	17.17615769	17.80505923	16.56340021	16.31352037	16.57744825	16.55719511
Arhgef6	17.75318111	17.67768453	17.63017913	17.40509476	17.08394546	17.5448288	17.09442378	17.14926915	15.64546586	16.22778895	15.98633836	16.68540185	16.16881083	14.98722207	15.95433013	15.12584493
Arhgef7	14.14050399	14.617096	14.74621943	14.31357668	15.27700585	14.73330059	15.52266725	15.1848936	13.40107907	13.75951403	13.6701913	14.14708643	13.11034175	14.91169335	14.52669693	14.5666472
Arid1a	16.63016445	16.58799668	16.64315218	17.22923966	17.04634424	17.41977124	17.46111631	17.23837491	15.79790563	16.49691761	15.90734304	16.31578206	15.92959408	16.43736615	16.09573915	16.01500538
Arid5a	16.37770792	16.1135256	16.1131371	16.84277414	16.54904933	16.77915978	17.01282381	16.65163747	16.98322255	16.77718894	16.93927657	17.04749161	16.88211067	16.91358483	16.68346471	16.90060857
Arih1	16.80587061	16.68701071	16.67404976	16.96373575	16.37965679	16.86757744	16.8420562	16.7568293	15.61765866	16.02969579	15.36276891	15.60528042	15.86800201	16.10805677	16.24495961	15.48117242
Arl1	18.87368462	18.21691488	18.36681552	18.11997562	16.41739088	16.89686345	14.47520293	17.5279414	18.90251648	18.95887251	19.33894806	19.80349328	19.47579921	18.50121954	19.11526415	19.20122482
Arl2	15.64933242	16.44005202	14.89967094	15.39147403	16.70619775	17.14089093	17.10257344	16.11490047	16.29187733	15.29884078	15.92184393	15.464509	17.12680164	17.53648197	17.43861284	18.10822483
Arl3	16.06558983	15.92588362	15.92355997	15.1304929	16.08813435	16.40024305	16.04557685	16.34807035	12.94570347	15.1616599	14.22715013	15.19831523	12.91973504	13.04757871	13.47022512	13.63137245
Arl6ip1	12.84759223	17.16780083	15.05362663	13.83546039	13.96030361	14.49048442	13.96139181	14.16921147	20.65792739	21.74254998	19.31854376	19.12014938	21.34749065	21.2760089	20.10018675	19.17134613
Arl6ip5	19.66211312	19.5061001	19.50451932	19.01103011	18.72267615	18.22931145	18.52517858	18.76491326	21.61378092	21.76658241	21.44832492	21.92383136	21.99500096	22.28993859	21.65903151	21.20745711
Arl8a	17.60779638	17.71312017	17.24671984	18.18058283	16.7684016	16.93350682	17.26962035	17.16889779	18.94201258	18.91135894	19.08404283	18.26900422	19.28005335	18.99035493	18.97318385	19.01477597
Armc1	17.38917528	16.83090827	17.2343483	17.4975213	17.61595556	17.6075865	17.12743184	17.50939062	17.72808596	17.43966373	17.8838608	18.11013028	17.25258679	17.46953798	17.39756442	17.6438841
Armc10	14.97551277	16.03551659	15.56416952	16.30660434	14.893688	14.53951689	13.72970193	14.37878684	15.80712474	15.60559517	16.66875844	14.25246409	17.63348368	16.41519141	15.8012426	16.71079946
Armc6	12.49130225	12.66770002	14.80626539	13.50189172	14.56754862	14.32495831	13.63711292	15.5785316	15.90567774	15.36555156	16.16276639	14.70059632	13.67796113	13.25773479	15.87618504	13.68310206
Armc8	15.73061494	15.44653328	15.58707844	16.12233941	14.66088885	14.22174982	14.74461189	14.34728755	14.17463093	14.51485683	12.67930771	12.94196932	14.9257854	14.28229514	13.22762576	14.51663977
Arpc1a	13.63348175	14.77046784	14.56983251	14.9834063	14.51286621	15.6099285	14.59675789	16.09370956	15.10870812	15.01420693	14.20442817	13.40716732	16.29148569	15.64172662	15.38516635	15.32215727
Arpc1b	20.64159356	20.86846514	20.51648877	21.08109215	20.11613384	20.29296091	20.2683318	20.26014912	20.31515105	20.37046516	20.27676936	20.92353579	20.6393898	20.5893011	20.09417667	20.20502756
Arpc2	20.65107689	20.54009394	20.52177142	20.76769414	20.25515861	20.19590316	20.40348805	20.02711136	20.49703151	20.2337651	20.66712763	20.64439337	20.73559421	20.43816132	20.29004016	20.09277369
Arpc3	21.34315542	21.29529154	21.45017149	21.84089517	20.99587473	20.90789691	21.09774905	21.07417576	21.59789518	21.50165604	21.45420751	21.56008012	21.5576839	21.67876687	21.32699671	21.42249371
Arpc4	23.18956943	23.33698503	22.95421854	23.38751289	22.1926944	22.27297049	22.29321721	21.76409902	23.66823727	23.65671439	23.60515306	23.51439702	23.70212622	23.74920791	23.56677557	23.61269803
Arpc5	19.83913738	20.09244131	19.83795434	20.20735841	20.27055781	20.38379802	20.17822027	19.33229394	20.4389448	20.49713229	20.20624204	20.01033466	19.98682309	20.36478426	20.42767443	20.24302424
Arpc5l	16.84762143	17.14406925	16.84194019	16.92183769	17.81458532	17.79695965	18.07606312	17.68005521	18.20006385	17.65093047	18.16846682	18.21032329	18.23386297	18.15638629	18.36813442	18.12167923
Arpp19	19.43530769	19.80412178	19.54866297	19.46524576	19.908911	19.99029897	20.03523551	19.90808448	19.54891467	19.97577231	19.68164628	19.38872253	19.26647234	19.22682898	19.21955129	19.39654618
Arrb2	17.00390714	16.70158062	16.9302732	17.2194271	16.73081779	15.50942588	15.80398395	16.64245379	16.11267951	15.87012454	16.67384838	15.90431747	16.35138025	16.15520316	16.95442056	16.73621001
Asah1	16.2669523	15.20528171	16.29014628	14.95434786	14.26264454	14.09005135	13.47783643	13.98246227	15.60699162	15.53947086	16.14208513	14.8303293	15.10792328	14.26334891	14.74931421	14.39387205
Asb3	16.93177912	16.7140101	17.99957045	18.70943549	17.38865454	16.88189587	14.78701543	16.21863972	16.82300144	16.37861215	16.16553855	16.09724247	16.3734772	17.14000437	16.57502484	16.15639452
Asb6	16.1133092	16.51265309	16.44954316	15.75621101	15.11786647	15.44228408	15.56088015	15.33426995	16.37538988	14.60072512	16.53004262	15.59486357	16.35308993	15.82277671	16.51182248	16.50101114
Ascc2	14.05596952	14.44886867	15.22842707	14.68140306	14.74138747	14.96248991	13.61350453	14.82380896	14.04690434	15.50667152	15.36276891	15.93621158	14.68364344	15.48531189	15.18427716	15.46511828
Asf1a	17.1455928	15.19499234	16.84194019	18.13587466	18.32409119	17.97986015	18.26807019	17.97371581	15.18190861	18.07491833	15.09302719	16.45295606	17.6536379	15.76295086	16.51437711	17.66846825
Asf1b	16.73425704	17.20250409	18.04809931	17.96609332	16.63938416	16.36406253	16.43456944	16.91693739	16.55033315	15.54093161	16.93615685	17.59862085	14.95723097	15.99967064	15.04387508	15.99199459
Ash2l	15.38091679	15.69431684	14.82957198	15.35097343	14.31377674	14.19967957	15.35339038	16.19567801	16.50107563	16.05975062	16.19581503	15.95920269	14.58090137	15.64980479	16.13607935	15.77260153
Asna1	19.94448734	19.99610475	19.70779659	19.72040423	19.99265466	19.65527818	19.87812666	19.76639147	19.94271456	19.69216937	19.92137275	19.60524578	19.8137064	19.79684978	19.85097361	19.92525687
Asns	19.94251031	19.69937938	20.02278438	20.2389692	19.94419355	19.89143371	20.02664306	19.92431644	18.70340522	18.86597258	18.92696915	18.95544687	17.74003827	17.82458844	17.56786605	16.92068291
Ass1	18.99516175	18.98978946	19.16856234	19.72238556	19.17787814	19.18889892	19.58149631	18.79196047	18.14406632	17.88148576	17.59184364	17.5920116	17.83716007	17.28307412	18.02415318	18.37267131
Atad1	16.60068837	16.57266715	16.2234872	16.23755198	16.31700039	15.85858588	16.54961169	15.76039582	16.88242629	16.90700812	16.63933704	17.16206715	17.30580066	16.49115327	16.81189512	16.9978512
Atad2	15.17428557	15.0247143	15.83832913	15.56973624	15.80252686	15.32095	15.4816782	16.07285919	15.0345962	13.74382951	15.54075501	15.39348069	14.58061431	14.12242619	14.50953435	14.63674274
Atad3	15.46141028	16.14679486	15.91383765	15.33949034	16.45917808	16.50147502	16.17769784	16.68972563	16.86181096	16.39658281	16.76039485	17.22001315	16.19701875	15.68838745	16.91555165	16.63885416
Atf1	17.45794666	17.42190731	17.53290294	17.15329771	17.1779223	17.41182003	17.6670043	18.16922403	17.44777874	18.41871209	17.06347258	18.88501047	17.70655696	18.29518393	18.04914404	17.93830843
Atg3	16.35053066	16.91493002	16.85092239	16.80056727	16.11303643	16.32639857	16.8062367	16.66737035	16.68757668	17.13085378	17.03303202	16.68908782	16.14195472	17.73659374	17.42170166	15.91658732
Atg4b	17.27561469	17.49615892	17.05241874	16.79783664	17.74330604	17.26991537	17.33046136	16.85149428	16.41077958	15.46185702	16.95920934	15.23542684	17.21916769	16.86446336	17.15591283	16.66300173
Atg5	16.45390713	16.20059825	16.21999714	16.42529543	16.78628854	16.43037285	16.63454749	16.56322337	14.83905953	15.86433363	16.73196464	15.57628214	15.22868355	14.96212221	15.67713955	14.87185448
Atic	19.92721111	19.86314119	19.91438627	19.99498578	19.8664303	19.81441324	19.86591737	20.02053359	19.62287225	18.94719584	19.5656602	19.71463362	19.57945864	19.64782689	19.35468752	19.41158629
Atl2	15.74489864	16.43364182	16.10933931	15.04565955	15.48010326	15.69137285	15.39425164	14.77093173	16.26125909	15.85185479	16.33902047	14.7223437	16.09231005	15.86338522	16.24696339	16.06344177
Atl3	16.90591356	16.64878068	16.45615088	16.69240041	16.42475077	16.82967048	16.26462484	16.30969208	17.74351412	17.97696397	17.84172982	16.92113443	18.18921634	17.56069465	18.49255854	18.1157665
Atox1	18.56085909	18.98452425	19.09013045	19.3196003	19.85501735	19.81484614	20.00453762	19.7493825	16.37546296	17.23817983	17.22291353	18.06704488	16.96079679	17.45538096	17.05291667	16.68902507
Atp13a1	13.30426179	12.38372619	13.53747178	13.28333322	13.37167117	13.09380017	13.31944917	14.04464195	13.36457308	13.92305333	13.25331954	15.18716187	15.05414635	14.96787743	13.68713922	13.72128897
Atp1a1	19.6738941	19.70139446	19.54299318	19.78275393	19.87636973	19.95511454	20.19225824	20.00313185	19.82736793	20.01367495	19.51374343	19.79145279	20.44638533	20.53348912	20.30383462	20.3037572
Atp1b3	18.68559126	18.7366258	18.89489772	19.05139637	18.60707818	18.21060114	18.31081776	18.37087597	20.34671348	20.23312416	20.81843054	20.47209591	20.44487477	20.10862336	20.35187564	20.23474567
Atp2a2	17.42050028	17.02691085	17.07865481	17.18033446	17.79393879	17.93194787	18.05951472	17.75385607	17.42288907	17.26051747	16.9586158	17.79921494	18.19375933	18.44026489	17.79636969	17.87396973
Atp2a3	16.02879241	15.63624017	15.6391728	15.90826302	15.353776	15.59643322	15.62901298	15.46165598	16.49705066	16.18434219	15.5850113	16.54067497	17.14103433	16.83696561	16.71583276	15.34866826
Atp2b1	15.95382746	15.45243199	15.49762085	15.44388697	14.53198859	15.10210315	14.67891967	14.7898743	16.7508054	17.05717131	16.10941371	16.54140613	17.13656608	17.24115703	16.39563094	16.7780902
Atp2b4	15.40777976	14.05910491	15.26981808	14.94121796	13.43095082	13.72786698	13.59803194	13.93130284	14.05780268	13.22436276	14.03645087	14.47553404	14.30032356	14.33507138	14.98733352	15.59518136
Atp5a1	22.79882632	22.7723148	22.59908691	22.55954269	22.95967415	22.96156271	22.90654109	22.72211597	23.31477046	23.62022415	23.49536117	23.28282484	24.03948018	24.08593421	23.94312101	23.87619854
Atp5b	22.88033026	22.79703874	22.8642048	22.59327528	23.4571525	23.42855804	23.30441361	22.98952614	23.5588559	23.82186174	23.68011271	23.23538152	24.28486106	24.35364804	24.08281771	23.97526854
Atp5c1	20.68885252	20.94173082	20.39869328	20.63266175	20.58152965	20.79833152	20.71494796	20.45502059	21.40682483	21.52833477	21.56089559	21.45281976	21.98723867	22.05107376	22.08978795	21.65266884
Atp5d	18.90923717	17.67168448	17.61354453	18.92480411	18.54582368	19.15298438	19.47870383	18.20114905	17.03808562	17.78124382	17.19074603	17.64283199	17.85378613	18.16678355	17.53656598	18.30478559
Atp5f1	17.97660302	17.73556493	17.91858235	18.49988541	17.4970844	17.22964	17.3047617	17.4778086	19.91432225	18.92173792	20.25432862	20.57655291	19.58086462	18.67406701	19.02676923	19.42613888
Atp5i	19.63393008	19.25963038	18.96943586	19.85349194	19.84732203	20.30746044	20.24506401	19.99752443	19.64040398	19.71394561	19.8042613	19.92815852	17.99475202	19.56811428	19.19633666	20.31041268
Atp5j	19.49099694	19.09673289	19.50423468	18.95031079	20.9631027	21.33930008	21.43513603	20.71820253	18.82036618	18.80365433	18.66480257	16.65802059	17.7970552	18.59339689	19.16278123	18.63297004
Atp5j2	20.46808401	20.77073456	20.38932164	20.84015202	19.50322842	19.29399279	19.50565422	19.19782707	21.75354366	21.89287014	21.96381685	22.0547615	22.42961379	22.33265453	22.44998604	22.55231837
Atp5l	19.97136302	19.81788607	19.82068461	20.44340003	19.0362063	18.92940422	19.14600739	19.86238245	20.58403634	21.19353241	21.14604855	20.48463036	21.37611549	21.16761038	21.39765379	21.54008074
Atp5o	20.49089665	20.66886306	20.87562726	20.78830371	21.55171486	21.74977726	21.67989947	21.79629649	21.44589082	21.07249934	21.40331901	21.26691606	21.58417727	21.52228127	21.03854673	21.54348408
Atp6ap1	17.77887554	17.50374192	17.55632071	17.26916713	17.5234953	17.34211471	17.39054573	17.28722885	19.46197127	19.38860156	19.33596288	18.98134417	19.68573498	19.5083976	19.66322366	19.92125336
Atp6ap2	17.04116601	16.9442399	18.32342964	17.04853582	18.02367898	16.76945813	17.14437916	16.88950147	19.3132932	19.34024581	19.47425405	19.02629689	19.5219719	19.92230349	19.7285761	19.43749893
Atp6v0d1	16.52855551	16.3823135	16.38595444	16.87952599	15.60900652	14.41731565	15.18681412	14.16535919	14.18834147	16.00040834	16.73011105	16.25673948	17.22389323	17.21182552	17.2715006	16.61639454
Atp6v1a	19.98937431	20.15819735	20.03623427	19.97555919	20.18783526	20.15475037	20.00453762	21.30137004	19.61724338	19.34010409	19.47654146	19.3182823	19.70042367	19.44976151	21.76548807	19.36934039
Atp6v1b2	19.17710867	19.39558552	19.20166072	19.13111623	19.34121849	19.35758641	19.21604394	19.29655901	18.57691355	18.89346809	18.61442581	18.6217581	19.04798953	19.15198274	18.91998478	18.58617701
Atp6v1c1	15.76567719	15.90081419	14.57781839	16.02785807	15.64374092	15.4995056	15.65716705	15.1047984	15.93798502	14.85128662	14.88232712	14.87778303	16.1287623	15.57099491	15.6361318	14.20082187
Atp6v1d	16.63378812	16.91354004	16.96345013	16.76661591	17.95126454	18.0148432	18.12342727	18.21060034	18.3133902	18.99222805	18.12395996	18.59067773	19.0954351	19.30962619	19.24799397	18.66053206
Atp6v1e1	18.7080018	18.75320887	18.83574777	19.28844964	18.93370781	19.0271515	19.13884928	18.88795205	20.42020277	20.25481806	21.30100519	20.57814775	20.16759238	20.16695491	19.85509591	19.91202664
Atp6v1f	17.90871189	17.54920489	17.13908079	16.83493719	18.09321837	17.9218389	18.03375908	18.06777093	16.59357291	16.15967889	17.03736254	17.68077117	16.32431783	15.23195419	15.53493641	15.52413453
Atp6v1g1	16.3921325	16.29333338	15.77710666	15.91973703	16.72193083	16.77903738	16.08196197	16.19567801	16.75058002	16.75845909	16.56751479	16.46001529	16.41329981	17.06072164	16.96289543	17.22097297
Atp6v1h	17.54819924	17.67096485	17.52000852	17.10733641	16.31624682	16.03586362	15.73318505	15.80343239	17.97557282	17.81206261	17.65839483	17.09960724	18.28768586	18.12100927	18.46894079	17.93053843
Atrx	14.64280994	13.93135096	14.15027219	14.2479096	14.4277488	14.12406228	14.53117621	14.98219503	13.64361149	13.53016741	13.29044381	11.13563373	12.8725529	13.10282784	14.45311038	13.81352116
Atxn10	19.48453115	19.41093615	19.57370142	19.18016977	18.90461279	19.03609029	19.2706282	19.02186038	19.10241469	18.89917424	19.15351122	18.71177144	18.7498173	18.43961788	18.56112181	18.83333715
Aup1	15.7000615	14.82782005	15.35981011	15.74548096	14.07171591	14.97690439	14.56252512	15.21822908	15.97653947	13.32715199	16.06988217	17.04591956	15.88666054	16.12376952	16.57506854	16.76132565
Aurka	18.04564234	17.90334247	18.29748064	17.85699326	18.17920585	18.11147815	17.88664538	17.88454802	17.93726947	17.35343131	18.20863678	17.80520343	18.0722594	16.96871041	17.62185195	17.985762
Aurkb	19.9917295	20.09742334	20.16046785	20.47023041	19.4999139	19.91306745	19.24295369	20.0049245	20.42055698	19.95048386	20.28340825	20.49315863	19.57027114	19.26895806	19.56636419	19.49456093
Avl9	12.875357	12.72907119	13.61502104	12.90943451	14.31789851	14.30666607	13.76037918	14.33737794	13.57123439	13.13483747	13.17120801	13.80736999	14.06568912	13.01410757	13.32652793	13.60227316
B2m	22.74115839	23.01270367	22.53251926	23.90609637	23.59467675	23.92991387	24.4351282	23.42528954	21.97088767	22.92207239	21.94237678	22.40715654	21.99371014	22.25571592	21.37115821	22.06006433
B4galnt1	13.76420803	15.20425891	14.85928985	14.03457351	14.49077347	13.94135402	13.22194931	14.5930269	16.62218867	16.01255336	16.41948052	16.86068822	15.83416553	13.24075073	14.89267602	15.74770972
B4galt5	16.37590593	16.33870354	16.38768374	16.78830731	15.74021714	15.05875848	15.41658604	16.20219302	17.2117804	17.35993241	17.49009937	17.52860422	17.18046415	16.46430362	16.17044227	15.9669439
Bag6	18.38279021	18.43280875	18.83375562	19.02059142	18.04210238	18.09451245	17.90982482	18.09242217	19.64052562	19.39120306	19.64624148	19.7345408	19.30979936	18.97954582	18.56860361	18.83107957
Baiap2	15.75799117	16.39519331	16.63100181	16.1421739	16.8925632	16.33544943	16.72513487	17.32936382	15.80972326	16.73686714	15.90522795	15.27455777	14.90346555	16.12296375	15.46076464	16.24256824
Banf1	18.54220074	19.62356802	19.46033276	19.49252121	18.91288185	18.49735902	18.21350192	19.84495399	19.28864828	17.60307046	19.95424662	20.0340094	18.10464727	17.32739704	18.99069447	19.52100349
Bax	18.57184099	18.87619827	18.44764026	18.59875796	19.05535605	19.3493458	19.13223813	18.99342189	19.56766658	19.90533474	20.09370561	19.53587969	20.16166728	20.6278672	20.48185186	20.47116955
Baz1a	14.16979487	14.16925697	14.49635576	14.05831512	14.54893762	14.09454356	14.553737	14.22145893	16.30849343	15.18270281	16.36295699	17.37816705	14.73261021	13.82972987	14.53949518	14.48156564
Baz1b	16.60607867	16.49079948	16.93602478	17.00953464	17.35718973	17.31476515	17.34452496	17.72887476	16.50869228	16.11261227	16.90105458	16.7232697	17.0221554	16.97341169	16.46719264	16.10059081
Baz2a	13.3347116	12.25180891	12.6408991	12.01679278	13.05842165	13.18273629	13.03115161	13.49374522	12.99012358	13.85954572	13.10462242	13.62691441	12.35988811	13.36943289	13.50666115	13.30751117
Bcap29	14.20862174	14.14346111	13.63678948	12.98800557	14.57827424	14.73532072	14.32189996	14.82588738	15.95240228	16.14246194	16.32718461	15.71972347	16.51732451	16.1961152	16.05561719	15.27716724
Bcas2	20.25687139	19.88214167	19.72609677	19.54078279	20.62230159	19.57224648	20.91372226	20.6989743	19.51581151	19.90284211	19.49513118	18.97380899	19.99539541	19.46195974	19.89898242	20.13443744
Bcat1	16.52701371	16.92513996	16.36026656	17.12400151	18.09859702	18.05097619	18.21936336	18.04971085	16.37927288	16.3797157	16.96846123	15.6638485	15.97212598	16.11937262	14.81768448	14.1909966
Bcat2	17.21481759	17.23472347	17.0307647	17.27266224	17.07194198	17.15274837	17.01018472	16.88645515	15.81684515	16.67589725	16.7834713	16.2648243	16.28653685	16.35922552	16.03936471	16.24947851
Bccip	15.8927592	15.99508466	16.70786344	16.5607184	17.08180401	17.2397258	16.82773902	17.5536044	17.6651469	17.60637385	17.87420965	17.56029555	17.69698829	18.11717053	18.12781469	17.825462
Bcl10	16.14940976	15.98701249	16.38941096	16.55628207	17.34751041	17.47740719	17.49548763	16.6101818	16.82728241	16.89813272	16.36974985	16.4839137	15.79824132	16.52350864	16.78456614	15.37304656
Bcl11b	14.00016503	13.42761601	13.36926299	11.91196466	14.08987775	14.55275095	14.62114892	14.88250039	14.43963682	15.25525314	14.42855334	15.66688471	15.51509183	15.38409712	15.61171429	15.11672984
Bcl2	16.63943195	16.92298286	17.00813844	16.96489254	16.97794864	16.92324267	17.0909312	17.18279996	17.5950119	17.40918451	18.08097594	17.82024914	18.11211475	18.36491176	18.10166044	18.26580363
Bcl2l1	15.98867548	15.9633613	15.66056209	15.26530616	15.28128535	14.88649411	15.21883913	15.38346639	17.38962366	17.68525377	17.33949021	18.10714426	17.98393903	17.8374165	18.88361722	18.00435937
Bclaf1	14.33909218	13.43131167	14.31147978	14.99453868	15.44482219	15.14915462	14.93206512	14.43323138	15.33529556	15.35629794	14.88200611	15.46199093	14.82323728	14.34090423	14.32126261	15.32022697
Bcor	13.93659984	13.65515649	13.96054908	13.96539501	14.85833644	14.82853625	14.67343242	15.10222838	13.977032	13.93884429	14.51190995	13.60596527	13.51372193	13.36335974	13.81508312	14.60315002
Bdh1	18.19828492	18.34669236	18.71883854	17.80776081	18.40962368	18.22419588	18.28968935	18.33374671	16.08627415	18.33009494	17.49787153	17.77445291	18.7085411	19.00097402	18.45190757	18.07490418
Bhlhe40	17.03917489	17.07479746	16.88656427	17.18937419	16.785109	16.81696919	17.26129902	16.69207753	16.79048273	16.43367382	17.56389889	16.72408345	16.55409737	15.78073657	16.27254679	16.74795848
Bicd2	14.360974	13.80960044	14.24156598	13.93241176	15.35729688	15.45976951	15.03606128	15.13662705	14.50277028	15.21169625	15.95010943	14.40262218	15.61779938	15.4317905	16.55276273	16.12592081
Bin1	17.5962735	17.40469618	17.73452147	17.41586452	17.59963568	17.25221265	17.40049561	18.11094437	17.05652716	17.77143958	16.68963508	14.38169926	17.27242099	17.24529106	17.4230376	17.47591679
Bin2	18.49207117	18.41649482	18.30145038	18.1949494	17.68592965	18.23547982	18.63347395	18.3868243	18.93753964	19.48224857	18.82962178	18.56242449	18.96505851	18.92956011	18.87250352	18.97752614
Bin3	16.24075604	16.50759496	16.6440826	16.12952431	16.59139829	16.41902801	16.10551432	16.46003037	16.74821135	16.79863571	16.78254291	16.62630587	16.02649457	16.08945129	14.31778816	16.3881525
Birc5	19.00246505	18.91233397	19.18111681	18.58589532	18.6861034	18.47528083	18.34254984	18.24588335	19.66566612	19.31398937	20.17107129	20.06912556	19.38744525	18.85321213	19.00977443	18.87103249
Birc6	14.00800458	14.46124162	14.71605859	14.07906571	14.11135124	13.59709058	13.71411517	14.45420928	13.35018651	13.07542378	13.49333685	13.86416154	13.27058727	12.91313553	13.5673491	13.52439153
Blm	14.10051537	14.38370486	13.98019966	11.53931156	13.82282271	15.48361007	15.63883248	14.96284685	12.57446247	13.30592762	14.3234416	14.24544039	12.69709303	13.11247259	13.42108744	13.53718931
Blmh	18.8791174	19.24179369	19.46056751	19.40001083	19.46789894	19.50869101	19.5474813	19.59475473	17.49986359	17.65585805	17.25363519	17.04407428	17.68524348	18.46591016	17.20755327	17.03624787
Bloc1s2	14.77262096	15.12810461	13.78406725	15.95067435	16.80045807	16.91134233	17.48275127	16.06353145	14.05517705	15.24201294	14.24123432	14.19725442	16.18003395	16.31856133	16.03014956	16.52864153
Blvra	18.92386408	18.75938778	18.55509085	19.09681423	18.77578504	19.06458898	19.10006107	18.61246483	18.58783602	18.61525005	18.54708197	18.38877368	18.45753942	18.85721485	18.51755921	19.03161338
Bmp2k	15.44259525	15.41234867	15.19506959	15.42557163	14.93108455	15.23153817	14.9725385	15.31106961	15.59739858	15.77536446	14.56550665	14.55424116	16.00807747	16.07481726	15.5482202	15.77181705
Bms1	15.93681618	15.29621987	15.02022215	15.30728829	15.3875044	15.44749963	15.74816283	15.2225741	14.24850768	14.8284495	15.34373298	15.35266958	15.53897736	15.99700522	15.7306919	15.03020192
Bnip1	14.41959691	14.89119421	14.98032869	14.53150944	15.72955914	15.04004451	14.15318365	14.86301513	15.71875247	16.16838974	15.9827202	15.63009397	16.09345066	16.14488058	16.81907165	17.12881053
Bola1	15.72302285	16.63566835	15.6863837	15.71188996	16.9639037	16.60410403	16.86502277	16.34327185	15.81402218	13.68518173	15.40727881	15.72223723	15.69302407	16.85960227	16.10986472	16.72243106
Bola2	17.16011443	17.39370941	17.56933146	17.79059177	18.59889095	19.08960233	18.92514522	18.32056384	15.1841801	17.74684727	16.6330749	15.33208967	16.79808183	15.79941559	18.1640006	18.8022376
Bop1	16.80907924	16.98310622	17.19728861	16.59494005	17.42859965	17.1029633	17.12606741	17.46482126	18.00397833	16.95178668	17.74001234	17.81470496	17.44502961	17.35390795	17.46903261	17.46681678
Brcc3	16.38480384	16.02774842	16.32820753	16.280631	16.3523491	16.73163102	15.94432583	16.32557013	16.2126058	16.13597183	16.24134764	15.67061823	16.07019274	15.44577706	16.43386895	16.31989978
Brd1	13.91908603	14.34828833	14.26691439	14.39911928	13.94231298	13.82428888	14.17264896	13.58608691	12.43844857	13.56398921	13.08541153	13.57806151	12.71982882	13.27959163	13.5636421	13.61435453
Brd2	16.46259282	16.32269126	16.54661071	17.49052048	17.1019841	17.43422266	16.8940567	17.97804443	16.8263203	17.35500323	17.17261867	16.72204822	17.11323776	17.22594682	17.15897735	17.01541093
Brd3	14.08929826	13.18541895	14.34686447	14.1498572	14.58258405	14.43825992	14.2230405	13.98804142	14.46787933	14.27033265	13.91008717	13.53100351	14.71248904	14.8759838	14.40475369	14.38726286
Brd4	15.20337271	14.82323786	14.90854278	15.65694179	15.42013498	15.85371249	15.51937482	15.72007844	15.47679449	16.02089542	15.79878611	15.42384978	16.07763682	15.98707649	16.13593124	15.85629143
Brd8	15.87079159	15.88077099	15.86338406	15.3877744	16.41703947	16.68235208	16.52356997	16.22314122	15.20603217	15.93287748	16.13816576	15.93287188	15.81887305	15.17097044	15.85373721	15.97836804
Brd9	12.84906857	14.25621177	12.80783018	14.16307339	15.01923147	14.90037939	15.06702719	14.50064846	14.08336991	14.37523946	13.52300588	12.86668624	13.72559547	13.96993006	14.04444443	13.95512629
Bre	16.81374572	16.38833005	17.05117227	17.12443748	15.88533722	15.48391048	15.40599219	15.46665993	16.78058244	15.55635656	16.98498151	16.88241617	16.25267315	15.94516031	16.16624217	15.27609807
Brix1	16.57248683	17.52705019	17.92293324	18.06260867	17.81756156	17.03673049	16.89748812	17.63786777	17.8107259	17.32621436	17.78594559	18.58387627	18.31921347	18.6361676	18.07053554	17.85013652
Brk1	16.88091051	16.60089992	16.58188999	17.28221817	17.28405285	17.43631973	17.72093794	17.04584998	16.20694934	16.93272498	15.67688309	17.47949154	17.15104161	16.65805249	17.09371789	16.27323155
Bsg	17.77358153	17.31225787	16.96518839	17.99027371	15.87097219	16.28997721	16.39216052	15.46360959	18.81950689	19.00025052	19.20096259	18.86373217	18.24869429	17.5302964	18.52815062	18.64490807
Bst2	14.66455432	12.50427137	14.2164872	14.64102113	13.34475743	15.0972418	15.36239095	14.92369389	16.80715884	17.31241089	16.70876663	16.54156001	16.2562423	16.55054732	16.59997995	16.76776637
Btaf1	13.37286783	13.56401009	12.51161546	14.03345968	14.29803626	13.56662252	13.38377025	14.66645308	13.69661337	12.97317748	13.11497438	14.68117246	13.63818403	13.28962182	13.54155566	13.88007439
Btbd10	14.34827448	14.66381035	15.26659956	15.41288598	14.49922337	14.19256577	14.37904904	14.85678586	16.48680352	16.38882811	16.26856779	16.17250247	15.39387317	14.30259072	15.03036049	15.42253505
Btf3	22.2550071	22.38730727	22.67166484	22.58748122	22.75424155	22.68808924	22.27417771	22.42124854	20.61678682	21.17155885	20.84769826	20.16697243	20.6819658	21.15830092	20.91688816	20.92497515
Btg1	18.49371306	18.54612959	18.58320259	17.60166758	19.23629273	19.22829571	19.01170771	19.03976668	18.44415669	18.87687744	18.64685997	18.42592498	18.20443373	18.68106363	18.40676691	18.4620292
Bub1	14.53551605	14.69152717	14.28038127	12.69759844	14.0909943	14.46130677	13.55540879	14.0651975	13.19607231	13.05935932	12.83250078	13.69794356	13.33791984	13.38529802	13.7486131	13.07205872
Bub1b	16.83344443	16.93818615	16.65632873	16.70053716	16.69019426	17.29195707	17.12450649	16.68343509	16.95493937	16.39217124	16.78580682	16.81568458	16.47648164	16.73183572	16.73764626	16.38293901
Bub3	20.83758636	20.87940859	20.7812853	20.81741295	21.26599654	21.51383505	21.26514715	21.23357371	20.40721401	20.05434402	20.38199039	20.36693585	20.3988065	19.78543758	19.98234552	20.10164555
Bud31	17.76527699	17.65722323	18.17071208	17.93710241	17.24742955	16.88951245	16.97878131	17.78463672	18.76846546	18.24036153	19.44624708	19.00497243	17.75506173	16.91763282	17.15306137	17.50035387
Bysl	16.51240693	16.792859	16.50976662	16.71833586	16.10348823	15.99587382	16.36812323	16.12369177	16.6100652	17.16377004	17.18763235	17.33229636	17.34787397	17.23775567	17.38727275	17.11557737
Bzw1	19.65088726	19.50516316	19.33644269	19.73831707	17.99974687	17.93957921	18.19976279	17.80618064	19.46224657	19.67988062	19.53186288	19.33247032	19.83331672	19.81974878	19.43745095	19.44420252
Bzw2	17.68149892	17.56638842	17.30272011	17.25475295	16.99993662	17.54273959	17.0991999	16.90365368	17.90284828	17.90880463	17.88810292	18.19805112	17.6584061	17.63272775	17.54216539	17.81857813
C1qbp	18.46901314	17.74047293	17.86921715	17.26645381	18.42557918	18.76702229	19.01600242	18.61886583	18.19824702	18.35269449	17.45804688	16.83696767	18.15909267	18.83173635	19.44619793	18.75098064
C330007P06Rik	16.83075011	17.11873499	16.39249015	16.08989195	17.36200515	17.53667096	17.70157009	17.2447489	16.23866504	16.66482259	16.44571711	15.4484318	16.65183722	16.91874751	17.05335068	16.89989072
C330027C09Rik	15.14368945	15.26456924	15.88977307	15.03022412	14.90402309	13.80707623	14.91057963	14.98240467	13.55066944	13.37296631	13.67986564	13.79361063	13.60766618	11.8751318	13.6552507	13.78715904
Cab39	16.8242235	17.31922938	17.56158287	18.1152675	15.91775775	14.83391956	15.19118258	15.18373933	18.25567717	17.70070174	18.00569848	18.19646392	17.17519793	17.22888938	17.18675521	16.68973128
Cactin	13.39559875	11.87037795	13.71435578	14.0084992	13.80033608	13.31854229	12.51303306	14.49373631	16.23742708	16.49657177	16.2547492	15.92728847	16.31686909	14.46157387	18.50281762	15.97282657
Cacybp	19.57428593	19.16335827	19.34887618	19.35741315	19.64950387	19.78850254	19.74719376	19.93578915	20.64183955	20.27099602	20.83573085	20.19652895	20.83107134	20.55109906	20.70222717	20.70949818
Cad	17.20322892	17.16729064	17.15584907	17.2902548	16.81822047	16.77621933	17.06217242	16.81716774	16.68262346	16.05953028	16.7687012	18.41557251	17.28640849	17.01825798	16.71636777	16.69350574
Calm1	21.26960668	21.35507354	20.92654151	20.79092369	21.41259774	21.6051245	21.56690611	21.52943995	22.16082181	23.10636806	21.93939104	21.49613964	22.12955545	23.2027255	22.65607617	22.69854294
Calr	19.26358262	19.35287779	18.70044547	19.1601103	19.60198784	19.66232941	19.68802277	19.69596463	18.72355476	19.18600854	18.588494	18.85733336	18.02152326	18.65607748	17.88971593	18.61065922
Calu	18.3257322	18.41821111	19.00157286	19.13382548	18.68218503	18.80949795	18.60804304	18.56455149	18.38958439	18.28580806	18.44484003	18.84062493	17.97477487	17.01465684	18.36989876	18.1556035
Camk2d	16.11482256	16.68334512	16.09809681	16.13126073	16.50288298	16.52916084	16.66305185	16.4486948	15.04551407	15.03379952	12.7218293	15.70076614	15.78824887	15.66388906	15.80460103	15.42629547
Camk4	15.48811334	15.82587671	15.5327644	15.82031369	15.77046182	15.34340713	15.45320356	15.69718485	15.02240073	15.29580408	15.16924819	14.4474605	15.61845206	16.08138569	15.86789717	15.7392269
Cand1	18.67831723	18.23472947	18.58371455	18.15384444	17.96527223	17.94542632	18.00589359	17.93759038	18.07216419	17.1817234	17.98005707	18.89289704	17.90856098	17.6210477	17.30350384	17.20323825
Canx	19.5158584	19.6047163	19.48502048	19.63453541	19.95935614	19.89792978	20.07996546	19.83933855	21.58440358	21.63315281	21.93673722	21.61103275	21.90525974	21.7201468	21.91161707	21.64309369
Cap1	21.8767203	21.55951937	21.86532833	21.71189739	20.66830296	20.71673069	20.64462593	20.92979529	22.28088131	21.94113594	22.48715864	22.54317668	20.88255675	20.68366179	20.47434446	20.77498663
Capg	21.48858132	21.58838923	21.61461426	21.45272948	20.87528372	20.95402846	20.84526129	20.72735226	20.20174181	20.78266494	19.11004166	19.87488298	19.72992623	20.0187264	19.54365439	20.52317726
Capn1	17.58839748	17.5165594	17.35056051	17.44442972	16.42661399	16.62915895	16.74482612	16.5378513	16.63616448	16.79342805	16.48824283	16.70950224	16.71348752	16.70193218	16.51658595	16.15338599
Capn2	16.53033869	17.1638604	16.58619952	16.77079935	13.85631669	13.19517739	13.47921721	13.52370896	16.0896281	16.34003604	16.10987982	16.00389076	15.89799437	15.47157861	15.63864298	15.98621226
Capns1	20.40713598	19.9717897	20.35216344	20.16586947	19.31077222	19.06504082	19.50321635	19.40719021	20.30194569	20.25537429	20.62866015	20.30159986	19.45016751	19.26284461	18.69573144	19.35537903
Caprin1	20.23808557	20.11207766	20.02833777	20.3062631	20.71847845	20.67754184	20.53120771	20.74607978	19.90915681	20.79170961	19.81508399	19.32550546	20.03078306	20.76365876	20.42575223	20.46733872
Capza1	19.39939156	19.67856088	19.68361624	19.4655684	19.42738533	19.05925668	19.41548615	19.21254715	20.07393005	20.16537391	20.24079483	19.8236038	19.84032767	20.05458384	20.17139599	20.0825295
Capza2	20.40790774	20.33490035	20.31856265	20.31959124	20.10299518	20.22506089	20.16261909	20.1015807	20.87823982	20.93962664	20.91317647	20.78316036	20.70930274	20.56990161	20.93944717	20.84051758
Capzb	20.75230047	20.86009	20.64074848	21.00663002	20.21318757	20.26690342	20.4572779	20.09600749	20.43833272	20.65779482	20.31060198	20.28121199	20.3938114	20.62030382	20.49986143	20.74048542
Card11	14.19044659	14.20526112	14.06181114	14.08292905	13.31195927	14.11416029	13.40276121	14.37760658	13.30111873	13.11268644	13.56182575	15.07043468	13.26125596	12.82535543	13.46137561	13.3282485
Carm1	16.28473223	15.31975958	16.010976	16.26232585	16.2641881	16.09880481	15.84974113	16.25569138	16.45090925	15.88751428	15.5482597	14.84274578	16.59380173	16.55715398	16.56863023	16.36380468
Cars	17.80234371	17.63367391	17.38837656	18.02655923	17.77523339	17.62369366	17.63878374	17.81274533	18.59215051	18.27457993	18.23476663	18.08804403	17.41018334	17.60649355	17.17529888	17.02707284
Casc3	15.0731802	15.25702648	15.14911546	15.29097191	15.26736928	15.56346881	15.17200518	15.55648383	13.9607572	16.37821467	15.23858774	14.37786071	15.68071122	16.5246683	16.26126555	15.97900259
Casp3	20.1619002	20.88606791	20.52948448	20.3719351	19.86439121	19.64939803	19.71392742	19.99874842	19.36406458	18.96605384	19.17315837	18.72800415	18.43124665	18.37628276	18.97185676	17.89525618
Casp4	16.48842387	18.20751683	18.24325241	18.0612146	18.00302849	17.86248396	17.87235921	18.1129937	17.63530499	17.4424125	16.91373537	16.91600987	17.03466157	17.12112315	16.8909243	17.62185156
Casp8	18.16353211	17.89737798	17.30003344	18.06397299	17.62622721	17.29572651	18.00292324	17.92410228	15.76643808	17.61792327	16.80210134	16.53140723	17.6099997	17.39243167	17.57192286	17.24331083
Cast	15.66241576	15.50092653	15.55869752	15.20363677	14.31925311	15.42132538	15.90627011	14.59516096	12.11257787	16.01209798	12.98615822	13.99341639	11.87737588	15.01701949	14.38554601	13.08442793
Cat	18.29578613	18.81481598	18.72864247	18.88984315	18.51293267	18.36812832	18.41317271	18.60747077	17.76275177	17.79644631	17.76067578	16.8337983	17.61292695	17.03640822	16.83128922	17.24425374
Cbfb	19.20845496	18.74368285	18.74942234	18.9870182	19.14448168	19.72600142	19.84222342	19.58577554	19.19737732	19.10545265	18.94286872	18.36636236	19.34740563	19.14896794	19.51933283	19.14467852
Cbl	17.32725473	17.11526277	17.02949937	17.66937319	16.17483917	16.55345148	16.66587156	16.6716381	16.92369362	16.88168163	16.91318566	17.31473424	17.05861488	17.11556419	16.9207882	16.85318854
Cblb	16.73313138	16.65201418	16.52027726	16.28375699	15.74802424	16.02384835	16.11905974	15.93920356	15.56572194	14.14104197	15.92100047	15.8191659	14.07368006	12.38666496	13.71734062	14.10650737
Cbr1	16.79120764	16.93980865	17.07321538	16.93581515	17.25124571	17.11513527	17.41597101	16.81147566	15.82120879	16.65881692	15.83601939	16.21364316	17.75325866	17.31531514	17.36671898	17.52887918
Cbwd1	13.17427109	15.04373999	15.46213919	13.38296663	15.28980646	14.97173004	15.21514052	14.99081198	13.96317125	14.05479653	14.20031436	14.99089029	14.36598033	13.92913796	14.5403012	15.05087096
Cbx1	16.2794405	15.68599622	16.12558161	17.02304228	16.57605627	17.46193606	17.64532965	17.16833481	16.10899204	16.94188392	15.30158205	15.65370515	15.48902084	17.70005209	17.59009271	17.55586438
Cbx3	21.16206595	21.48821706	21.40346789	20.66261318	21.85057437	22.451912	22.1993181	21.90422115	21.11287873	21.71707397	21.11061077	20.28546774	21.6233898	22.13133236	22.21311608	22.02870114
Cbx4	15.71413602	16.22748607	16.05912902	16.32975729	17.06985715	17.57876552	17.56186709	17.45930892	15.95668778	16.14321592	15.96770244	16.20599385	16.01906483	15.63150823	16.91251126	16.56871312
Cbx5	17.78954102	18.00636404	18.2648529	17.55164881	18.75116034	19.23355312	19.09112318	19.02599064	17.39799421	18.72191054	18.28770943	16.12790117	17.07300576	18.52954195	18.88026114	18.94527368
Cc2d1b	13.98198971	14.89062916	14.40798929	12.58756272	14.42523487	14.87522473	15.25177819	15.18406343	14.55357381	15.07356865	14.61648885	13.60027389	14.72414496	15.2015174	14.14225849	15.52847577
Ccar1	11.97748603	13.42312961	13.66672382	13.92792316	14.1108878	13.91575229	13.94335518	14.53992145	14.5386137	12.75068921	14.83149887	15.10260121	14.12120487	15.07057297	14.98292646	15.21461622
Ccar2	15.81456259	15.65351659	14.82757128	15.59446199	14.79061326	14.23836864	14.42795854	13.97405288	14.85453655	16.52643366	16.7081692	14.65860617	13.9255105	13.70881178	14.24226115	15.74091143
Ccbl2	13.56377029	14.42140571	13.62125019	12.95730408	13.39687601	14.16157779	12.6640684	14.64980113	14.34976676	14.39972874	14.13144246	13.560279	13.55525825	14.17217738	13.84823848	13.83897084
Ccdc115	17.58442379	16.49823677	16.69125572	16.51946311	18.13704824	17.87163908	18.22720235	17.14339582	16.15942175	15.54022116	15.87973055	17.55382584	17.34517265	17.66366934	16.57316632	17.18969476
Ccdc124	16.11439033	16.30927665	15.96409375	15.30026301	17.91132023	17.8234326	17.85181133	17.22976682	14.8613159	18.80513364	15.94252538	14.15332277	15.39152947	17.12927117	16.37024414	16.89941195
Ccdc137	13.73762435	12.96623214	13.91392644	13.25239328	14.61190626	15.29738592	15.34057349	15.27839328	13.35707997	13.647738	14.11470948	14.32893428	15.09411285	15.1872501	16.17399556	15.65349751
Ccdc174	14.279694	13.77166801	14.29856404	13.45669672	14.23100813	14.57728451	13.85000402	14.03132921	15.340067	14.91167609	14.79028647	15.16135902	14.68497933	15.2338711	15.26217829	14.52696687
Ccdc25	17.53239161	17.51088318	17.39379542	17.59712002	17.92427753	18.03824824	18.32850925	17.48838561	17.13313232	17.82135189	16.27550109	15.63824723	16.48284485	17.28119745	16.49395097	17.23280284
Ccdc47	17.83359948	17.59317034	17.74352057	18.10257235	18.34280504	18.35151503	18.34690703	18.21174326	18.82577867	18.74859465	18.70300164	18.42404823	19.40359463	19.25844885	18.99065352	18.91885373
Ccdc58	17.01494884	16.46588597	17.49369666	16.66471683	17.82962558	18.33191572	17.88336111	17.86875785	15.48949171	16.05944764	16.47144241	16.36060338	16.57703912	17.63003637	16.57906159	15.05929641
Ccdc6	14.79248008	14.35049863	14.68858445	15.18672393	14.71346153	15.50871744	15.6798753	13.4939217	14.22708911	14.43098128	16.87715869	12.240325	14.56831287	14.66246394	14.88923553	13.31572996
Ccdc71l	16.13467286	16.96535598	16.83308305	16.54899307	15.93590809	15.86892777	16.0114631	16.58539921	17.10678511	17.67017987	17.49818573	16.00985346	16.6342878	17.37138291	17.50766592	17.19223776
Ccdc86	14.45331171	14.12975979	13.87345436	13.90471001	14.80601155	15.34158492	15.81358161	13.84280488	13.5825227	14.66810381	15.0546907	14.35352602	16.31853407	16.36601769	14.95095351	16.78885777
Ccdc88b	13.89155272	13.6226051	15.7447219	12.20794998	14.16808286	14.1150915	13.55450486	14.06598904	14.92501805	15.22860111	15.80662128	15.60836882	15.47390147	14.94899749	14.69114333	15.33665888
Ccdc9	14.16650469	13.63918286	13.53738276	14.10173784	13.91124435	14.9675256	15.20250866	14.73695773	15.63953822	15.91167175	15.17124625	14.38049544	15.41699589	15.37248273	15.77168952	16.29033217
Ccdc94	13.5663008	13.30839276	14.67671126	14.76662762	14.64661171	14.93313357	14.83022047	14.86089665	12.57625422	14.66853731	15.51162678	14.1374673	11.95797227	12.59304151	15.42678196	15.79496198
Ccna2	17.35322224	17.28207894	16.61030941	17.9543093	16.12550736	16.65833155	16.73347891	16.50919853	17.51599809	17.56029982	16.59668197	17.1731589	17.11389915	18.08474291	17.74912196	17.75780866
Ccnb1	17.47113046	18.41281015	17.7369461	18.77374544	18.30541622	17.76041415	18.74287816	17.48522475	17.82358625	18.10358752	18.13295837	18.6647761	17.86492838	17.60966063	17.67786358	17.86761997
Ccnb2	17.58372141	17.83261792	17.72453764	17.86568983	16.93277717	17.39913366	17.33704705	17.00395482	17.61947066	17.62473434	17.40485417	17.70863622	16.99315097	16.91990773	16.80890672	17.02389168
Ccnd2	18.05867493	17.71307023	17.71664795	17.95031882	18.39369812	18.93526517	19.01323736	18.45139525	17.46285299	18.33414239	17.63829374	17.09764627	18.31677392	18.62219368	18.63911688	18.64054584
Ccnd3	17.91548843	17.65535336	17.40828899	18.39980288	17.07958538	16.98524611	17.23974263	16.81592656	17.07284425	17.13294956	16.6055167	16.5127697	17.09713886	16.49893779	16.98314299	17.04341611
Ccnk	15.31509213	15.53366355	15.28232872	14.78665334	14.88236222	15.71100962	15.45124361	15.46581049	14.79890548	16.01653178	15.0365764	14.22670326	16.13571557	16.74181611	15.98570325	15.91552226
Ccnt1	15.59775968	15.7327541	15.93920979	15.51450897	14.43776095	14.10074656	14.42136279	15.37938594	15.0723805	13.78661812	13.52677259	12.73885193	13.55381612	14.04348169	14.16610443	14.36434038
Cct2	22.17987893	22.33141686	22.23244655	22.24908666	22.54811918	22.43025221	22.32231112	22.25444326	22.26017601	21.84548184	22.23391893	22.24608784	22.58265964	22.04031171	22.18310148	22.35982227
Cct3	21.39186621	21.3531923	21.27192017	21.32706335	21.82759498	21.62951369	21.74301037	21.71432639	20.05660012	20.00494051	20.09725322	20.44995275	20.25522294	20.26306568	20.22729594	20.25885714
Cct4	21.19226605	21.05834602	21.11463165	21.28335076	21.34374147	21.29263762	21.20652924	21.0604846	20.81524818	20.6988262	20.56759294	20.75016797	21.04037391	20.7591282	20.86577963	20.54620255
Cct5	22.49867004	22.31563551	22.27981803	22.08322859	22.50781308	22.30544084	22.16289144	22.35995722	21.74875576	21.4446637	21.77088816	21.57554401	21.87271842	21.56081615	21.70356099	21.82051186
Cct6a	21.46369189	21.27285414	21.31519655	21.19838727	21.67458281	21.71928321	21.72187548	21.44689005	21.8699406	21.02841099	21.85036098	21.8648116	21.98830988	21.65666654	21.92314289	21.80386015
Cct7	21.17258155	21.29608348	21.06362941	21.00711032	21.14079964	21.10288365	21.23291383	21.03203827	20.15737574	19.79685236	19.87403721	19.95692747	20.38927708	20.10648491	20.26006281	19.66651778
Cct8	21.11901795	21.05470548	20.89355999	21.26366477	21.0061325	21.09128534	21.2664747	20.88692687	20.79660688	20.75868907	21.0102744	21.00537569	21.28076839	20.92436688	21.17599032	20.97034272
Ccz1	16.17004132	15.88020184	15.76837216	15.42043264	15.66070053	15.43980859	15.58375168	14.98872633	16.01108284	15.5598659	14.34698473	15.27954834	16.08051576	16.38065336	16.25871031	16.55702817
Cd2	16.04928837	16.11549155	16.52005203	16.01357213	15.82180452	15.34231408	15.79518074	15.57842374	18.17315682	18.18500248	18.28528394	18.13863851	17.85339013	17.67896332	17.64003425	17.88604239
Cd247	18.05301937	18.0579961	18.23122939	18.39328281	18.17429329	17.90802528	18.28301456	18.21999012	18.99330037	19.3909568	18.60439112	17.69396647	19.30821095	19.62819249	19.66052328	19.59955124
Cd28	14.44563537	15.09362948	15.00684651	15.13804769	14.70902852	14.8911676	14.38342806	14.4899729	16.70291769	17.01631692	16.88582993	16.6978476	16.67115435	16.50652609	16.38903395	16.28896205
Cd2bp2	18.57115214	18.38349114	18.38915454	18.25184969	18.12393805	18.72716503	18.62832025	18.05475949	16.46086264	18.28751416	17.97915694	17.97693851	17.54245442	17.45392395	17.87452726	17.41759606
Cd37	14.20472889	15.13444255	15.07420657	14.81547835	15.11766465	14.88481158	14.15234134	14.58435668	18.00345823	18.44462283	18.14498107	18.33218997	17.56693374	17.52608172	17.79440034	18.57842163
Cd3d	17.71801634	18.25438703	17.74703719	19.32352143	17.51432555	17.5684627	17.5674787	15.54367578	17.80471389	18.15173302	17.3252754	17.93710809	16.97573713	16.87356992	17.68142001	17.46277184
Cd3eap	14.34915644	15.19625038	14.71420904	15.33849483	15.97458168	15.60452343	15.9183242	15.89869133	16.3097484	15.75815603	16.0490737	15.77887671	16.59858249	16.57263978	16.68366738	16.91204599
Cd3g	19.06331117	19.175369	19.02994794	19.26417355	17.14950641	17.13783969	18.0766182	17.96141976	20.47631032	20.37931972	20.24337432	20.0129729	20.99341127	20.898454	21.3181304	21.44527412
Cd44	14.86636749	17.79923172	18.03598144	17.72436928	15.21642061	15.2321463	17.99829641	14.96984212	19.61273991	20.16601368	19.4349395	19.64163597	19.64747481	20.19175761	19.35837398	19.77134717
Cd47	17.61499469	16.62647132	17.26343318	17.15963935	16.61477379	16.6562006	16.39271177	17.13833496	20.78303441	20.50398011	21.1894192	21.22414518	20.64540661	19.91751952	19.84005924	20.05619356
Cd82	13.33054964	13.16522562	13.46153677	12.11056161	14.35070084	13.99410469	14.56753118	14.99714309	17.52623818	17.84719173	17.30721799	15.10040931	17.42144735	18.05906617	18.57413495	18.41653705
Cd8a	15.80495195	16.36639963	16.62053514	17.30239502	16.57804846	16.50974523	16.85599755	15.55341398	14.7276393	17.69663385	17.53162109	17.45310804	16.63776422	16.75055463	17.39632834	17.26586534
Cd8b	17.74252211	18.17717699	17.81268803	18.04103533	17.64565411	17.39785887	17.50444167	17.58147387	20.8131588	20.33449326	21.10133357	21.18167278	20.99240004	20.54406205	20.80652612	21.06989818
Cd96	15.20850496	13.69113276	13.99686958	13.20073888	13.99907303	13.58038698	12.72390435	14.04620273	16.01132743	15.77022345	15.84803371	15.271685	16.14059221	15.41858663	15.82763695	16.26999439
Cdc20	18.24932383	18.42731008	18.08461564	17.92714127	18.42056272	18.12367519	18.4021028	18.42562997	17.11932077	16.55001537	16.80320373	17.48881845	16.93344428	17.5509175	16.73258129	17.04741914
Cdc23	15.8641227	15.36769794	15.27623366	15.25960186	15.26830467	15.13208262	15.17999233	14.87103879	15.3411152	14.0203868	14.7803997	12.50919131	15.62968771	15.10876052	14.87262024	14.9463326
Cdc37	21.3711266	21.34439405	21.1317309	20.93624652	21.46488627	21.64386771	21.46478539	21.1281047	20.87216658	21.26514749	20.65860243	20.08906855	21.33938346	21.44238281	21.57405342	21.46466963
Cdc40	17.48912099	17.41793013	17.54224917	17.18624544	17.54782731	17.7385503	17.24594735	17.16813004	16.68604536	16.32883521	16.58120351	16.39217708	16.56596433	16.84819833	16.32828887	15.45208633
Cdc42	20.81627618	21.11948207	20.60688296	19.99252507	19.9925564	19.95971169	19.79898117	19.49542395	20.38669336	20.84501805	20.18440981	19.80160728	20.40425756	20.81727082	20.37485435	20.41826144
Cdc45	15.5716902	15.63899731	15.75662417	15.36605738	13.95381705	13.33113957	13.38083128	14.54762418	16.20339659	16.00379063	15.44182006	16.38602021	15.83412539	14.83208962	15.33802892	14.91218692
Cdc5l	18.67465725	18.97281012	18.57202897	18.28320634	19.59034728	19.49960157	19.4067235	19.56453936	18.34788031	18.75307248	18.36634897	17.80960267	18.99381921	19.1799987	19.05214695	18.84842207
Cdc6	14.83310497	15.03283489	15.00185495	14.57553869	14.96855966	15.07084766	15.02927878	14.8565063	15.30279951	15.15367738	13.83715487	15.83827007	15.43896231	14.37034468	14.40652295	14.44194006
Cdc73	15.5266789	15.41546996	15.55593175	15.69083543	15.33668573	14.86980974	15.54398904	15.89856791	16.83856592	16.72607893	17.21961454	16.89653129	16.51982205	16.86999662	16.289771	16.45436497
Cdca2	15.02171967	15.20164179	14.94986265	15.16362019	15.08030718	15.589275	15.27546198	15.413526	14.56853382	14.0384547	14.35939801	13.78052739	13.71250226	14.03211017	14.64117556	14.46153217
Cdca3	15.99995093	15.94825269	15.85337134	15.66523548	15.19135161	15.09291557	12.96633605	14.55317887	14.96208724	16.27597594	16.09566456	15.5905567	14.96597583	17.04827666	16.41962994	16.18717956
Cdca4	19.61276026	19.60619589	19.26465508	18.58565787	19.54884938	19.68398157	19.51783789	19.0443761	16.77072489	17.43000157	14.6694556	17.8436096	15.59789124	16.77230059	17.15870035	16.0040915
Cdca5	15.54756025	15.84237002	14.9777505	15.51384355	16.71251158	16.74710637	16.65685603	16.66715301	14.40877507	14.7106812	14.66446211	14.2837831	14.65348163	14.8689845	14.61726845	14.37860936
Cdca7	18.28859662	18.08599171	18.35641405	18.25911412	18.88681068	18.82454981	18.74722712	19.06967354	18.02490971	17.30359989	17.74566922	17.17077328	17.80116756	18.04785975	18.13041909	18.03835157
Cdca7l	16.21548662	16.06514518	15.54326458	15.02116862	16.3033755	16.28763887	16.23462431	16.26921517	16.62833508	16.61853237	16.04515102	16.63657097	16.59531814	16.83566293	17.13032703	17.0581829
Cdca8	19.3125656	19.56362892	19.471587	19.00156818	19.7837813	19.94396667	19.94746931	19.76808139	19.30550854	19.23555081	19.11861621	18.7896302	19.29310626	19.30891784	19.52199889	19.39198
Cdh2	17.1952808	16.63017833	16.60872162	16.45306903	17.02174859	17.25986374	17.43293839	16.75150878	16.34204516	16.24504034	15.9304688	15.79632751	16.80669818	17.23740206	16.81072648	16.98052785
Cdk1	21.63200201	21.42784723	21.3726534	21.64605198	21.04914484	20.68155809	21.12227457	20.82141923	22.18817618	21.86821618	22.22397991	22.41334493	21.82340383	21.64118583	21.60052606	21.70180357
Cdk11b	15.74785553	15.23081418	15.83809426	15.74576435	15.89059464	15.77090345	15.96917155	15.90920531	16.22170781	16.30482205	17.00200916	16.25068129	15.84085279	15.79739694	15.45669078	16.26906815
Cdk17	16.19386372	16.00933906	15.68334962	16.47690791	16.99782333	16.25996333	17.14110209	16.78867988	16.35526817	16.59965665	16.27945503	15.99498454	16.58838652	16.42041466	16.48783595	16.58069244
Cdk2	18.39609789	18.52247477	18.53463844	18.39775303	18.1795857	18.09338084	18.25805023	17.39855084	18.99401456	18.66375653	18.50110549	18.08117967	19.30325401	18.1341651	19.04194661	19.22687648
Cdk2ap1	15.82516652	15.96265582	16.66307615	16.02342351	17.67151643	17.3927484	16.1495787	17.00171574	17.33985307	16.63677667	17.64757693	17.44097103	16.7112384	15.58580741	16.28747918	16.57921353
Cdk4	19.32289079	19.65406015	19.34209164	19.49663156	18.31604093	18.75829429	18.80555763	18.73034486	19.47800526	19.16938559	19.80468476	19.57699769	18.84635421	18.37501434	19.00475433	19.35256173
Cdk5rap3	14.72389815	14.59589139	15.14225384	15.47022826	14.93518051	14.79774213	14.71810302	14.69675154	15.46991095	14.53908142	15.65473027	14.97715156	14.46707166	14.41712074	14.08238582	15.65610722
Cdk6	20.2089657	20.40643589	19.96283494	20.43683314	19.17514464	19.34261159	19.04836479	19.5388343	21.46765036	21.37498837	21.76371869	21.29505517	21.70150814	21.63977822	22.15359273	22.3881452
Cdk7	15.14123047	15.64365772	15.72824303	16.0542974	13.88010392	14.13131658	13.80081443	14.20130688	17.08969178	17.01118477	17.23075004	17.0899861	17.51317215	17.48742853	17.77959131	17.49156601
Cdk9	17.79659655	16.87692241	16.96618074	17.61344013	16.81270987	15.31082563	16.70046417	16.64193777	17.93533726	17.94451782	18.29899484	16.75894526	17.59917601	17.45121416	17.02421414	17.28670041
Cdkal1	14.11782621	14.61162043	14.28659128	13.4907081	15.42083621	15.34035776	15.14519854	15.1709606	14.23278026	13.61556016	14.28074639	15.08676577	15.16283885	14.69264514	15.01555929	14.73167031
Cdkn1a	17.4679198	18.08784147	17.80600638	18.10963594	17.85423404	18.03071144	18.3866806	18.1569193	16.92359366	18.00698344	17.91612163	16.37098845	17.81435063	18.47225087	17.82430556	17.98135774
Cdkn1b	16.42073089	15.84561702	16.02425007	16.55296609	16.47569484	17.39825736	17.60427184	15.49071863	13.86147677	16.19629205	15.31543685	14.44267308	14.40797198	13.38725888	15.34912816	14.04408165
Cdkn2aip	13.80581286	13.45175761	13.48518083	12.99765493	14.1996434	14.25416432	14.21799932	14.47736782	13.98011125	14.04225093	13.15110124	14.6944829	13.83855195	14.6100941	14.49019821	14.38712627
Cdkn2b	16.24342683	15.63754573	15.58121791	14.16434597	15.54986712	15.41090452	14.54302663	15.34251416	15.00697224	17.02984844	16.62417754	15.25854584	14.73974112	16.11666328	16.27510456	15.88094583
Cdkn2d	19.62788615	19.50965495	19.52500732	19.3681523	19.32657468	19.58134721	19.68410409	19.1730399	17.1701723	18.32500528	17.94928639	16.97188839	18.12003769	18.50493536	17.93502662	17.0566808
Cdv3	18.30623167	18.2783773	17.99475623	18.25441632	18.61901796	18.79700996	18.34221412	18.5220197	18.05611297	18.68645316	18.52597285	16.98487572	18.36653359	19.0086829	19.65686329	18.75901882
Cebpz	15.97231107	15.76226205	15.44518116	14.84045191	15.97030884	15.58508057	15.71880032	15.87271351	15.55592695	15.67789285	14.30037297	13.53140646	15.76494119	16.0992757	15.77260441	14.76737124
Cecr5	14.59162048	15.16484524	14.52006531	13.7303189	14.11435992	14.35784869	14.56465626	14.95375189	14.90668656	15.55791732	14.67331927	14.12901299	15.57966893	15.79603275	15.6816519	15.32522613
Celf1	15.99185562	16.86744145	16.5490412	17.33091362	17.26335093	16.62149283	16.45309406	17.64906285	16.55447062	16.11129302	15.75244125	14.12788609	14.83291077	15.9390847	15.41755058	13.92783531
Cenpf	13.84817633	14.33157626	14.44811356	13.27809181	14.72936135	15.26103915	15.01068263	14.91473853	13.26252696	14.25386438	12.68361671	13.30728099	13.2035663	13.06838682	13.53088909	13.54820184
Cenph	16.16128016	16.21721357	16.32679177	16.25338443	16.81671159	16.86700173	16.71402036	17.16176759	16.40766684	16.6075343	16.01943407	17.50729987	14.91170486	15.64020692	16.73729483	16.53697625
Cenpt	11.9646908	12.54142052	12.8488103	11.9695104	12.99400024	12.77574249	12.68804356	13.41711172	12.52767474	13.57943984	12.16797266	12.54155727	11.28552314	12.39736674	13.03398008	13.30749673
Cep170	12.91669673	12.77810366	13.36328906	12.7650257	13.43551967	13.10014746	12.72439906	14.20960847	13.9754899	13.009083	14.25369435	13.7211715	12.31761198	12.84581514	13.84968424	13.89792009
Cep250	12.73973146	12.92598917	13.34241772	13.90618133	13.63446349	13.3519858	14.01889969	14.52150902	14.23355458	14.41125813	14.79124408	13.56094716	13.00298289	12.81904112	13.28888991	13.99622945
Cep55	16.93936381	17.05728144	15.86940802	16.46972032	16.82609423	17.34889247	17.41668863	17.12198815	15.94737654	15.26240242	16.00830004	16.25420659	16.59373061	16.1457932	15.87986904	16.57440783
Cep85	14.48009661	15.08028074	14.65673015	14.3128883	15.6358503	15.18547748	15.11356327	15.53223349	14.91306467	15.53773182	14.94568741	12.07122156	15.16705133	15.76465667	15.71145837	14.08241378
Cetn2	18.44048172	19.22934832	18.98775364	18.24950334	18.5737315	19.18624766	19.40692415	19.15958377	17.84870486	19.05201164	17.86286777	17.39555286	18.15105972	19.25821953	19.04758738	18.32547098
Cfap36	15.4371618	15.35776676	15.0714426	15.18607669	15.60520698	15.2331831	15.22515242	15.30657421	16.81515577	15.78978214	15.59052276	14.56562038	15.91464012	15.82461152	15.87238493	15.51328651
Cfdp1	16.84254157	16.11187516	16.69235554	16.69203281	17.19878767	17.51801704	17.20628465	17.1022958	19.04022497	19.68064195	18.79295525	18.7035431	19.36136349	19.43948323	19.97080746	19.81927452
Cfl1	25.34141448	25.47795487	25.43118325	25.07986493	25.20087562	25.27465613	25.07873831	24.93530306	24.7648431	24.93873968	24.33326629	23.85285792	24.20114435	24.57347608	24.49645987	24.73032917
Cggbp1	16.29649669	16.11420643	15.8142649	16.53823547	16.25517315	16.6202089	17.00711731	16.75321621	15.99953991	16.24987648	15.94664475	15.75975794	16.07482007	15.91643095	16.00159291	15.69706777
Chaf1a	14.20606825	14.75153267	15.2965213	14.68926305	14.45251293	13.16724202	14.81326782	15.21949443	12.51572797	14.43412911	14.32684199	14.53258853	13.73158936	13.83345836	13.83884926	14.44778019
Chaf1b	16.56862678	15.85411938	16.02580559	15.9272527	14.84919655	15.5897496	14.84427612	15.46214046	17.47804366	13.90597282	16.40864579	16.5175886	15.96942422	14.59224256	14.44021299	14.75956646
Champ1	14.71343365	15.16691754	14.80633928	14.63967981	15.36212412	15.71817737	15.35259057	15.44415643	15.20130119	15.15559083	15.21731949	14.89004115	14.97874038	14.47040635	15.59982139	15.5377039
Chchd3	15.81203266	15.98411859	16.0133622	16.00139994	16.88343479	16.87423887	17.0199778	16.72662549	17.08540895	17.12481141	16.80232188	16.53272378	17.99169656	17.88856617	18.26056704	17.95412747
Chd1l	12.56680431	11.91896488	13.66003436	11.87266538	13.37803063	13.05610482	12.75732494	13.97615983	14.78308108	13.66695744	14.49488072	14.54948977	14.01427095	13.91246648	14.77426565	14.15422652
Chd7	14.48207468	14.5196457	14.86837734	14.13240645	14.20491844	13.81479624	13.33543263	14.15125604	13.88876869	13.4432227	14.37927631	13.64455816	12.67575021	13.70457402	14.13280105	13.64949463
Chd8	12.97452959	12.60147974	12.72737872	12.78667198	13.38798144	13.35501072	13.4819992	13.77609719	13.08477618	12.63703382	12.63522045	13.72176917	12.87048786	12.32803839	13.29866184	14.08379663
Chek1	16.76087466	15.20565088	14.12199724	16.90150483	15.86113747	15.65978617	16.06411823	16.52183425	16.36329455	15.2120928	15.3039324	13.98071603	15.61672647	14.73375984	15.15901892	15.86065123
Cherp	14.69250581	15.5502832	15.89509766	16.20215859	16.6692978	16.76006292	16.46450604	16.98507257	16.55382493	15.85401622	16.40431584	16.35299541	15.92323116	13.52983927	14.2687003	15.70130385
Chmp1a	17.26504164	17.24574264	16.89483948	17.5510003	17.76882158	18.05011424	18.31467294	17.5608369	16.72488207	17.21400676	16.24322337	14.33132162	15.96011193	17.88821055	16.80769846	17.08263895
Chmp1b1	15.99702309	16.84337158	16.44729436	18.42280377	16.61170615	17.28645661	18.31505789	17.10711063	15.00900878	16.84897089	15.22138516	15.6240758	15.67624021	15.14524918	14.92258993	16.50927124
Chmp2a	20.45672746	20.43146273	20.23988582	20.21722757	19.74160496	19.78257741	20.4077054	19.62108128	19.49705742	20.1557754	19.17620523	19.14441522	19.2467441	19.92380788	18.56756069	19.21643987
Chmp3	18.66404587	18.53526885	18.23891376	18.33019278	18.88410119	19.02462422	19.2514259	18.8207914	16.45118666	18.66638149	17.49745248	16.1349043	17.63843377	17.9038924	17.64711878	17.71478261
Chmp4b	19.9945947	19.74917436	19.81105138	20.03502923	20.08955203	20.39801481	20.4160036	19.96289802	19.61568191	20.49751358	19.39983056	19.23581009	20.36543482	21.10191318	20.76678337	20.6135173
Chmp5	18.7553784	17.95530833	17.87407177	18.7363889	18.51221998	19.59590813	19.43330658	18.68581975	18.21541527	17.46046596	16.03649494	16.4756828	15.67350607	18.6048404	17.15156759	16.95621955
Chordc1	17.2671333	17.05247437	17.36178984	17.54233923	17.39134031	17.80737917	17.52151774	17.65915212	17.48740651	16.85873876	16.66853511	16.78475282	17.59858543	17.1160097	16.76435675	16.78989137
Chp1	17.34274366	17.50085234	17.88666155	16.71537256	17.23086407	17.37447482	17.46620897	17.08037357	17.13968765	18.19337394	17.44539318	16.63779501	17.62457689	17.80676151	18.14844603	17.69829396
Chrac1	16.44009006	16.95981129	17.72414662	16.08497247	17.29103715	17.55294077	17.69619474	17.32132938	18.00836808	17.83485279	18.43677605	16.62220111	17.83906135	17.93658923	17.86803225	17.88368434
Chsy1	12.24275376	12.55247117	12.90584832	12.07365212	12.90412843	12.72827159	12.28048569	13.40587368	12.50796181	13.44760742	12.40165254	12.50326225	12.50037917	12.42555757	13.33164817	14.34041302
Chtf8	18.21944027	18.20172748	18.3845535	18.7028093	19.08055543	19.21004888	19.32309475	19.56492827	19.15417459	19.59769	19.36594208	19.40973847	18.85651678	19.06708286	19.01300397	18.82075012
Chtop	20.00818175	20.01263114	19.82911807	20.59506373	20.71907246	20.93121591	21.19035881	20.71689067	19.70008141	20.08790111	19.13964762	18.95081959	19.96316092	20.37909076	19.6252144	19.51628843
Chuk	14.57006409	13.90067081	13.17606804	12.94521334	13.19372095	13.16214519	12.38250972	14.14069181	13.96759948	13.09765632	13.85428741	13.66902074	13.88988679	13.00069514	14.42797371	13.8440518
Ciapin1	15.47927831	16.4274465	17.058635	16.04211931	17.00532321	17.12537725	16.45261206	17.09002583	15.99069289	16.41620509	16.77241225	17.50089751	16.26371189	16.11131054	16.82707529	16.78315967
Cib1	13.97687897	14.26250368	14.35000361	13.9432266	14.53077647	15.12466522	14.69331074	14.84407514	15.66461206	15.45709732	16.09491686	15.85154991	15.99445802	15.02402843	15.51685027	15.62099427
Cirbp	18.16999374	18.68839605	18.09042956	17.198047	18.47199065	18.33437504	18.33392241	17.68442884	17.98910534	18.24151532	18.185606	16.55408459	16.57355732	17.69585893	17.81258457	17.92272635
Cirh1a	16.5760227	15.84209606	16.81740517	16.69687764	15.96786381	15.38941738	15.75597192	16.13452749	14.74557373	13.4453324	14.30708372	15.26508378	14.99117702	14.39508632	13.65975775	13.53463882
Cish	17.91679036	17.86282031	17.35309158	17.50699826	17.86651132	17.80473625	17.78378466	17.28198676	16.35956037	16.77698793	15.74494101	16.8740392	16.4960459	17.29626799	17.33597349	17.26799953
Cit	14.98457535	14.88525009	14.29330194	15.2192724	15.08222924	15.23500465	15.29769018	15.31529216	13.86072517	13.84687201	12.1116979	13.20081874	13.37021071	13.81667351	13.22363928	13.09607374
Ckap2	14.05164154	14.31419436	13.97146249	14.26552804	14.76396455	15.10768911	14.69394235	14.39950758	14.45896795	13.15799198	13.91995241	14.0419977	14.17396572	14.03028925	14.13152981	14.25452027
Ckap2l	15.77952418	15.30364058	15.30676805	15.43612871	15.89675738	16.13079107	15.55605359	15.80414417	14.95224261	14.74753128	14.72670909	14.15959242	14.48046845	13.03519495	14.65637322	13.54908118
Ckap5	17.2304582	17.1397662	17.27328885	17.77578539	16.98507821	16.79619393	17.03936677	17.08254825	17.19994357	16.19461247	17.01964094	17.55995376	16.44421138	16.22215741	16.39007759	16.27553936
Cks2	20.66156186	20.91414065	20.93548871	20.37009801	21.81883743	22.18184982	21.83766715	21.09694487	16.95894426	18.05812876	17.39194852	15.96431985	17.06166912	18.07592244	17.4528331	17.07492163
Clasp1	13.36096552	13.24770287	13.34795074	13.23884692	13.78983601	13.29947184	13.53787861	14.15394709	15.50958298	13.59105739	14.87975705	14.82856477	14.40422432	14.31169929	14.46069923	14.58426955
Clasp2	12.77583056	12.50827337	13.36052427	14.45367352	14.14891131	14.06497056	13.11329306	13.74305465	14.92237918	14.6239261	13.93415434	14.19625781	14.60009988	14.68436709	15.06823459	14.62045091
Clic1	21.20221507	21.26064935	21.1902743	21.31994362	19.83728917	19.93094282	20.08699529	19.82235988	21.47538539	21.60653462	21.20530272	21.2113408	21.19380405	21.4136377	21.55742207	21.59784172
Clic4	19.23702678	19.21127231	19.31868221	19.99185324	19.19487176	18.82831054	19.20313812	19.23128991	18.57942195	18.50219954	18.83315468	18.83890427	17.55163714	17.32150922	16.46134122	17.74487515
Clint1	18.89829438	18.91205123	18.65982604	18.81472489	19.93685852	20.20447329	20.3480328	19.97655616	18.70241508	19.44620085	18.60735546	17.67667859	18.96967883	19.640702	19.05308852	18.70134147
Clk3	17.83982248	17.65893514	14.21998576	12.71147766	13.32907427	13.4363502	12.99160957	14.25431674	17.8054193	18.16600317	15.54010411	16.20725539	17.96985124	18.57995485	18.26687086	14.14375424
Clns1a	19.28210158	19.39444941	19.19957022	19.28211355	19.98930994	20.3714707	20.37740985	20.02124231	17.58701844	18.05481636	17.69658982	17.44008397	17.66575453	17.86297674	18.04323298	18.09370241
Clp1	14.90331571	13.11741747	15.1559156	16.83733264	15.13414932	14.40924015	15.59117322	15.54449639	15.69087944	15.98674137	15.86778385	16.57012647	15.72804898	15.3100657	15.1937571	15.156781
Clpx	15.61033636	15.5410412	15.33462185	15.44613832	15.03867107	14.6637256	15.20420916	15.51209337	16.49584097	15.57586131	16.07117806	15.72372982	15.30914352	13.93344595	15.42460091	15.65108216
Clspn	14.51516253	13.45634692	14.30375469	13.14828134	15.41486488	15.72253737	15.69612336	15.19501959	15.0538678	14.96075832	15.32411173	15.14027762	14.37096881	14.99534583	15.22032078	15.6050512
Clta	19.4462969	19.61357118	19.63582477	19.52611222	19.36740252	19.80272067	19.59988494	19.44613482	19.06569978	19.17851386	18.75673381	18.57309616	18.35210043	18.84150432	19.00985526	19.35371989
Cltc	20.44613978	20.57492608	20.80019003	20.70079829	19.79824523	19.60309929	19.65756905	19.4259378	19.08401751	18.62812255	19.05980367	19.96426415	19.21469159	18.94719304	18.83627116	18.7270998
Cluh	14.29453594	14.83268192	14.68159311	14.9756951	14.55367686	14.10207791	14.76133148	14.70510312	14.99925259	14.83638079	15.09119546	15.37391094	16.14603455	15.17890065	16.06012028	15.44475507
Cmas	13.84593905	14.77629146	15.10960468	14.25401888	14.24902052	14.37211396	14.10737513	14.22398288	15.78768293	14.58894122	15.93514883	16.07157705	14.52052692	15.12422408	14.69251363	14.17865961
Cmip	16.57978476	16.28018107	16.82444483	16.48880823	16.30400913	16.72389424	16.85446823	15.99533818	15.45103206	14.79224215	14.8496048	15.81567086	16.1167356	16.25610361	16.4625701	15.85676006
Cmpk1	19.16124175	19.08327389	19.20826363	19.13274239	19.25368219	19.15255926	19.21069778	18.62423126	19.243294	19.47759186	19.30184198	18.99741975	18.70514353	19.30927206	18.83262022	19.35679652
Cmss1	15.13182231	14.46836708	13.32625709	12.51436226	15.78861318	15.29238647	15.46453757	14.7051878	14.37367219	13.73530222	16.49558439	15.95452968	14.28513562	15.05359028	15.53578989	15.06066733
Cmtr1	15.78730001	15.84370254	15.66182848	15.42896396	15.99933047	16.26837594	16.23697377	15.88265674	14.70231837	14.9510508	14.64491903	14.82287843	15.91251285	15.34993406	15.09047857	15.08630212
Cndp2	21.39942529	21.41535667	21.51164425	21.36032359	21.28345145	21.35452477	21.30094704	21.13826731	20.60218398	20.97273034	20.61797758	20.52701926	20.67049099	21.11400217	20.82926136	21.0448175
Cnn2	21.0008589	21.09089614	21.37374446	21.27352599	20.74479468	20.66534281	20.55249526	20.83860996	18.29418885	20.26258579	20.45987253	20.3543715	20.2047961	19.63562646	19.5748027	19.93031892
Cnot1	16.58743532	16.47439549	16.55113698	16.77691321	15.66070053	15.78174431	15.95657191	15.96099848	15.15722745	15.24070165	14.65374619	15.99717418	14.7460692	14.77486419	14.54486015	14.26986246
Cnot11	15.59364118	16.41828715	15.48721978	16.25238751	15.99151612	14.94098843	14.46185283	16.38042505	15.47070478	15.71452984	15.60966166	15.55235099	12.94781371	15.78944631	16.27227728	16.18321229
Cnot2	17.55450598	17.56550366	17.61338619	17.47436544	17.8444671	17.99263644	18.05240067	18.29009573	16.31673787	16.85131167	16.62271811	16.41082855	16.74001418	16.76278824	16.87636916	16.71915218
Cnot3	15.31847351	14.7539035	15.47537305	15.04487671	15.10701474	16.08696837	15.66290459	15.35247879	14.91209765	14.86345484	15.2798163	13.75131435	15.63835624	15.80042386	16.22301132	15.6157869
Cnot8	17.55729132	17.62663954	17.067293	17.23702177	16.92818125	17.07940066	16.89142041	16.12041454	17.52102812	17.40225061	17.24367538	16.68988637	17.75866112	17.93784974	17.96485117	17.84778103
Cnp	16.23002319	16.03889907	15.65246777	16.45063725	13.8444486	15.0688465	15.15168844	14.97101645	16.83983776	16.17519364	15.81215819	16.4760854	15.38195169	16.11702752	15.73190757	15.89775048
Cnpy2	17.81609735	17.67747981	17.50983622	17.23429775	18.40336915	19.34045663	18.61455586	18.22371421	17.36060298	17.89405185	17.13310556	18.64037733	16.61254968	17.2414726	17.12573984	17.36412314
Cntrl	12.92192269	13.08042397	13.2197709	11.61470529	13.54359552	13.47277966	12.99333813	14.21845599	13.04617389	12.48869944	13.24988047	13.75758075	12.09848106	12.36299614	13.09997682	13.21824007
Coa3	16.20942838	15.93765865	15.34325362	14.8544482	15.3037876	16.04264986	16.09481287	15.80467119	16.64758741	16.68292351	16.61462614	16.30072374	16.57694318	16.52935848	17.26433649	17.17631938
Coa7	15.50202546	14.59337612	14.26315117	14.89013863	16.07554251	16.16240261	15.4488445	15.41004941	14.20212073	14.75727804	14.45512334	15.44569365	15.95985443	15.89676666	16.17909352	15.33676497
Cobll1	14.19343717	14.07317931	13.95695941	13.15836465	13.98744392	13.73649892	14.13624323	14.63707385	15.00587735	15.36153554	14.78583208	15.40087868	13.49452958	15.205481	14.1533061	15.04940438
Cog2	13.40042934	13.22015016	14.26696808	13.92867223	13.89619525	13.80653832	12.72841227	14.53624502	13.29954197	13.98913308	14.95859255	13.80511577	13.74780469	14.83593004	14.81220756	14.83922588
Cog5	16.04509902	16.04201923	15.92706373	16.40588052	15.71257379	15.51675552	16.00755184	15.42222391	15.39020656	15.12095506	16.12064058	16.38043928	15.84977414	15.07407905	14.71378702	15.72619247
Cog7	13.32144073	12.87585332	14.01334907	12.83499302	13.0246712	12.82210027	12.30671044	13.44933961	14.04873868	13.17513755	14.88059282	14.65407302	14.14429568	13.90916129	13.40634782	13.65702166
Colgalt1	17.05412625	17.14518003	17.08894117	16.65448945	17.06365934	17.23187745	17.12655486	16.78220522	17.20118112	17.28510822	16.91298142	16.42457716	17.12560512	17.38036197	16.56827902	17.09659403
Commd2	14.8938774	15.52413197	15.76865658	15.49326445	15.61310291	15.36656309	15.59408043	15.48607688	15.24876772	15.52991987	15.49719546	16.02517608	15.49099089	15.08222694	15.27019009	15.65905165
Commd3	17.91427845	17.40975788	17.80017501	17.31075138	17.73110751	18.01271071	17.46728692	17.714363	18.60155348	18.23122015	19.22311797	18.22488945	18.44346664	18.31401587	18.80954365	18.27011533
Commd6	17.17039083	17.65909067	16.70360544	16.70717376	17.09577671	17.17086698	17.00223836	18.1679189	16.60446398	17.15025386	17.05331615	15.70544132	16.94032185	16.10402003	17.347532	16.21858852
Commd9	16.2236251	15.71803942	16.82051782	16.28004413	16.11801757	16.14063711	15.60755184	16.56088554	17.3857104	16.01411762	17.24654588	16.94939013	17.06331367	16.35754816	16.39516073	16.97905592
Comt	16.65897624	16.39569119	16.83625256	16.52813863	17.12633506	15.51478695	15.79794976	16.89619318	18.33260288	17.34181354	18.05963274	17.71292965	16.66220654	13.81290133	16.63242786	17.09146838
Copa	18.6586274	18.71863168	18.67302913	18.66427525	17.84820805	17.63726163	17.55905307	17.74337945	18.31106128	17.7531625	18.2117055	18.76685865	18.25941971	18.02981091	17.81868767	17.52996215
Copb1	18.4272093	18.44692991	18.63708153	18.64922408	18.24043391	18.21400054	18.22269558	17.98587889	17.09129456	16.23651352	16.43837866	17.13221011	17.26268709	17.22245294	16.6496692	16.51220203
Copb2	17.15529011	17.66431702	17.36116129	17.31705857	15.59177734	15.92456405	15.92696896	15.78832335	17.9634202	17.36026788	17.66213864	18.03697557	18.06868179	17.72906788	17.5646784	17.55844437
Cope	19.43930365	19.45047124	19.27513652	19.19917831	18.88765636	18.9219959	19.01226174	18.87281198	18.4156545	19.03921823	18.76332811	18.14991115	18.88299727	19.1600079	18.60832688	19.09165208
Copg1	18.8856067	18.9329972	18.83800824	18.84258259	17.91323181	18.14624665	17.85228293	17.43730144	18.14410922	17.59463618	17.36371791	18.60114319	17.33161812	16.77748144	17.40778319	17.13023942
Copg2	16.6939652	16.10590876	16.12064342	16.39941043	15.68608302	16.00726675	15.9347386	15.50606252	13.52580891	13.04291335	13.89102003	16.0878426	15.13234926	15.05359028	14.89351734	15.00741193
Cops2	18.02092032	18.12385907	18.22253527	18.27493389	18.24165815	18.19150704	18.2563586	18.14489898	17.64346096	15.80747274	17.76799064	17.58888794	17.45863168	16.29821953	17.00143655	17.21319269
Cops3	18.73267682	18.51742242	18.80020347	18.76074622	18.39960931	18.24764953	18.15621545	17.97389154	18.35542172	17.92461838	18.15789912	18.7435547	18.20070278	17.98982074	17.90265847	17.92131213
Cops4	19.38982467	19.21243853	19.25627898	19.1547848	19.19468385	18.98107544	18.94540012	19.14079271	18.9063659	18.56014826	18.59766235	18.27676661	18.65040615	18.46249047	18.87272575	18.66613663
Cops5	18.02851055	18.49442174	18.24716989	18.31205516	18.73151143	18.42793902	18.3512511	18.34997307	17.22603593	16.96377231	17.42162642	17.27835528	16.25609252	17.08987838	16.97276451	17.22393955
Cops6	17.93115722	17.94152194	18.31036696	18.44533465	16.67273621	16.49994598	16.8456134	17.57654477	17.92493828	18.26619063	17.54860891	17.96966617	18.44950529	18.35482374	17.00005383	18.49468632
Cops7b	17.85293361	17.62079561	17.55813174	18.38636965	18.41141832	18.50548265	18.45824941	18.3149331	14.89372267	17.64818564	18.12646892	17.2051303	15.19975497	15.08752328	15.02275459	14.69173094
Cops8	19.06903814	18.90813067	19.03395635	19.19191694	19.0773345	19.44837669	19.07444447	19.14053181	19.13800302	19.09638572	18.68903209	19.61747812	18.9081428	19.45753232	19.27507994	19.2570169
Copz1	18.95994579	20.23584663	20.13569068	19.1547848	18.06448781	18.58415796	19.28933883	17.75187614	20.62955908	21.09543438	20.44582386	20.3487215	19.94192379	21.34759596	20.51943841	20.21624371
Coq6	15.82556265	15.64757173	23.41451752	16.08542039	23.89250978	15.05204776	15.43338865	15.23631276	24.72296057	25.28001954	25.27382718	25.21876367	16.32520339	25.29849554	25.19339872	15.99316174
Coro1a	22.86073423	22.90712511	22.58281918	23.16330212	22.02764588	22.156044	22.44314117	22.08370448	23.16360572	23.15430954	22.92524261	23.12547106	23.36829724	23.57270212	23.38374644	23.54125006
Coro1b	18.86171148	19.17235752	18.88773618	18.680339	17.65755285	17.06411205	17.76004206	17.75562887	18.32099976	18.49243855	18.212344	18.42540391	18.08226357	18.10457255	18.10627936	18.0864123
Coro1c	19.83823791	20.15314515	19.91855759	20.19275176	19.62003795	19.54389251	19.61831944	19.65563491	19.2876195	19.06609855	19.26431058	19.3622869	19.05816283	18.88290577	18.63644949	18.65830534
Coro7	17.92420747	17.92687074	17.7344244	17.46914022	17.05239048	16.79836951	16.73807955	16.62994378	14.7927454	16.07293724	16.52170069	17.19482078	15.03918219	14.60649376	15.84336096	14.90609884
Cotl1	19.84427809	20.10638587	19.81047594	19.79931644	19.61940172	19.42654615	19.29451033	19.00417363	20.4068565	19.85646947	20.67270591	20.75388741	20.17956752	19.86309779	20.09680441	20.54007272
Cox4i1	20.32219337	20.53211999	20.07670924	20.437546	19.79046629	19.91027613	20.04493793	19.91930632	20.96190244	21.15481594	21.02306829	20.50883624	21.47676103	21.22388472	21.23474478	21.6731193
Cox5a	19.219801	18.13992121	19.84965246	19.06848986	19.82078015	19.70007066	19.33318132	20.09688182	20.33698869	19.70754386	20.85067466	19.9274227	20.05780249	19.76585949	20.10836277	20.57084058
Cox5b	18.03360576	17.91610926	17.68971593	18.49215727	18.80881857	19.4713029	19.42135809	17.86048068	16.72660194	17.40474632	16.96112525	16.87015408	18.09412744	17.59599258	17.28077447	17.59342219
Cox6c	19.63043902	19.6649434	19.38886512	20.3927255	20.29011829	20.46021615	20.82745747	19.88155568	20.12655144	20.29910414	20.37544891	20.37904193	20.64554956	20.63824878	20.75610216	20.85254765
Cox7a2	20.56245512	20.29600776	20.08472684	20.5810368	21.02431855	21.18312326	21.36638036	20.67278106	18.92558517	19.25969823	19.07739915	19.01588174	19.63646943	20.21847679	19.61947861	19.96862025
Cpne1	17.82490798	17.77432132	17.8163154	17.92320012	17.09372606	16.84775676	17.28882313	17.17415868	18.73368177	18.65762813	18.82541259	19.12971285	18.45199216	17.33755644	17.66765379	17.69643489
Cpne3	16.9673368	16.92047658	17.16235788	16.87428641	16.56182148	16.68588175	16.82076778	16.4000882	16.5729438	16.09498209	17.44158621	17.67224061	16.41957279	16.48843438	16.05655649	16.40111284
Cpox	17.5957317	17.93241456	18.11710669	17.84126577	18.07848027	17.89769032	17.90483222	18.26563695	16.59369856	16.99612407	17.5425285	16.73023949	17.61783139	17.23609855	17.85684231	17.31802653
Cpsf1	15.49302612	15.2068713	14.93006283	15.36918778	14.17203118	15.10729919	14.80544701	14.28149135	15.3464343	15.28820775	15.22052216	16.1709615	14.74717803	15.51085327	15.33092104	13.94306995
Cpsf2	15.77500531	16.15986723	15.07248739	15.93062202	15.28113089	15.58969377	15.69341487	15.56057723	16.09046537	14.5107527	16.02462008	16.629603	15.31179779	14.72061088	15.06157506	15.50670061
Cpsf3	18.09154673	18.43377871	18.56756787	18.39619679	18.05428033	18.07041022	18.04360046	18.22058267	18.08950978	17.65029048	18.06600533	18.2519431	18.01737562	17.98495101	17.95925351	17.668398
Cpsf3l	16.01218338	16.35620371	16.09465246	16.03181432	15.40040833	14.46514618	14.35422451	14.66378306	14.75796061	14.38344883	14.94893985	16.01761808	14.55658693	13.62348981	14.66600653	14.47675981
Cpsf6	18.93635871	18.32721735	18.24601279	18.00022552	18.84918841	18.44400867	18.40841023	19.28208443	20.25196735	19.97948942	20.25989827	19.7459373	19.83027641	19.48968893	19.60199912	19.64893091
Cpsf7	17.04502663	13.42215246	16.90634562	16.31426782	14.47030151	13.40468757	13.95314934	15.1323928	18.01612362	15.50412356	18.56328927	18.25862798	17.01533937	16.32579232	16.34414618	16.63237189
Cradd	17.1458043	16.76730843	16.38545998	16.9048713	15.65125003	14.85942789	16.02323837	16.02130402	17.05588886	17.39735517	18.47276748	18.03915694	17.2226673	16.3819	17.04643282	16.77887128
Creb1	18.93000212	18.08073779	18.15320925	18.8067676	19.24278466	19.34389476	19.54553242	19.6858086	19.48653968	19.98343292	19.00892946	18.35414896	19.09781915	19.36966077	18.38754887	19.58943951
Crebbp	14.11743802	13.87704653	13.72032814	13.93882115	14.75876013	14.40099193	14.71592795	15.58139475	12.97237398	13.98768624	13.26410033	13.25576344	12.65546861	13.01903597	13.62927298	13.68206695
Creg1	17.06193653	16.87504904	17.19672505	17.16870359	17.48400299	17.10149574	17.25524926	17.67883397	16.69626263	17.24425121	17.84766001	16.82567052	17.5824283	17.14215339	17.32607109	17.08421961
Crip1	15.65637148	15.7033541	16.20046667	17.30749144	15.52434138	15.75473685	16.10188988	15.56402105	15.90273956	16.47987319	16.2053657	16.83430084	15.72549793	16.10544845	15.46459115	16.04223788
Crkl	17.83900519	17.99474446	18.29175288	17.72652468	18.34711537	18.34590693	18.16758145	18.013012	17.38636335	16.79031101	17.2944902	16.89297774	16.83895885	16.59701258	15.61303442	17.537751
Crlf2	16.78924578	16.81032955	16.95697534	16.92934245	16.58963236	16.83203219	17.09820618	16.72961204	16.64334475	16.80339705	15.70066805	16.41133386	16.27445976	15.11038753	16.67855134	16.47951909
Crmp1	14.51804113	14.72713301	15.1498435	14.90145189	13.40606238	13.15086837	13.7776631	13.51717681	13.80416454	14.58358774	14.42185575	13.55266448	14.12496317	13.95588139	13.82548033	13.8580421
Crnkl1	14.9864897	15.34959244	14.92724594	15.27964516	14.56158357	14.01012841	13.81569017	14.18173518	18.15159685	17.63770738	17.74928153	17.7058412	18.07760924	17.84586492	17.80552461	17.91202646
Crot	17.32972368	17.03939083	16.74611179	16.58317353	16.23341106	15.94733415	15.66577825	16.25915633	16.87944032	17.23489062	15.87238051	15.93398597	16.37973287	16.65593727	16.76650146	16.18155932
Cs	21.28688073	21.24182189	21.03317569	21.15036114	20.4441397	19.6666363	20.42890562	20.30507419	21.08107819	20.96190276	20.96486482	20.71919081	21.43469668	21.46789164	21.12764773	21.29883993
Csde1	18.47527522	18.24353766	18.36822384	18.64305669	18.32693093	18.64677323	18.45960418	18.10419029	18.04246108	17.78032489	17.53611636	17.94867131	18.0014692	17.8242167	17.52360424	17.72866141
Cse1l	16.97729478	22.38001321	22.13749884	21.73717157	22.59425902	22.85240829	23.00921599	22.70512511	23.43239563	23.9756301	23.97414383	23.92526974	23.73747744	23.99202761	14.89722731	23.85937334
Csk	17.93449717	17.94785883	17.91018479	18.07926142	16.91820051	17.21034407	16.99050395	17.24552547	18.91290152	18.67499217	19.23670797	19.22704639	18.67279783	18.16756522	18.63067945	18.65731458
Csnk1a1	19.46802732	19.52944151	19.59377177	19.54057863	18.30939783	18.47679094	18.73225238	18.6156595	19.52084219	19.40289278	19.76893392	19.56105144	19.99687522	19.77380606	19.64790621	19.36143179
Csnk1d	17.57168901	17.55060278	17.53875142	17.8892584	17.32189832	17.13008728	17.61986636	17.33799106	16.73117827	17.69973003	16.74912159	16.28279363	17.01744412	17.10896678	17.08525879	16.86402543
Csnk1g3	13.52442442	13.50948146	14.22688392	14.17835478	13.81807513	14.42390651	13.83318803	14.65278987	13.82691875	14.29653387	14.41459437	14.65782561	14.729161	14.61109813	15.02819146	14.84475693
Csnk2a1	20.90859918	20.7259659	21.23225488	21.22724684	21.15785626	20.71880604	20.71292069	21.34453905	20.89668958	20.94037474	21.18185968	20.34404216	21.38684402	21.18725596	21.53737626	21.29770497
Csnk2a2	17.79888472	17.64915512	17.80466632	17.65069131	17.78457101	17.61473697	17.09929923	18.1562742	17.80585322	17.05108871	17.82404227	15.96449202	18.17153543	18.15135701	18.21950103	17.28496032
Csnk2b	18.83981796	19.03856452	19.55554733	20.12444662	20.05703112	19.53435225	19.81172226	19.83789104	18.70866485	19.24239176	19.12137245	18.87423237	19.62076242	19.60251817	19.19067917	19.20190447
Csrp1	16.6860609	16.92935854	16.7611507	17.07668766	17.80678245	17.92538234	17.70340099	17.28335815	16.49045229	17.22730913	16.38344448	15.9248721	16.92019511	18.1919734	16.8050181	17.02980961
Cstb	19.90910264	20.13667203	20.49501935	20.43908019	20.59252829	20.79538455	20.7634723	20.59069595	17.00992654	17.97045961	16.63131891	16.3399602	17.58850845	18.60844294	17.05083893	16.70275484
Cstf1	18.67197959	18.42243186	18.63219234	18.88032372	18.98599547	18.79046716	18.82847884	18.89387718	17.75012433	16.65041065	17.49451573	17.85398829	18.08234806	16.78806726	17.20776468	17.54580399
Cstf2	19.079179	18.76298598	18.77616843	18.84561005	19.34331599	19.39781888	19.58435565	19.24166588	17.91406135	18.69081659	18.05849688	17.96307521	17.04076119	17.55647845	17.67643855	17.48416177
Cstf2t	16.61817182	16.3973081	16.69185573	16.15982665	17.18130593	17.59477867	17.56013604	17.13409524	16.21675613	16.08622076	16.34028286	16.19013081	16.18214831	16.33601514	16.04587508	15.77155546
Cstf3	15.8715591	16.0577241	16.26348516	16.4140167	15.31898939	14.88681221	14.84934061	15.78238231	16.9062965	16.16447637	15.81188859	16.86041069	16.57264345	16.13835637	15.6532878	14.72293004
Ctbp1	16.92150083	16.54925118	16.0683541	17.37843026	17.1746	16.89629931	17.21502014	17.51338591	17.39777834	17.36317201	17.42702743	18.46437731	17.50689124	15.67640995	16.1912043	17.16749876
Ctcf	18.51531906	17.23200775	16.5016905	16.65222362	18.11356586	17.71603037	17.53134329	17.92422354	15.386614	16.8017513	12.27253492	13.88245201	14.31707743	17.0541639	14.20914681	14.36877426
Ctdp1	13.65087266	14.09810707	13.43404411	14.09432384	14.5802843	14.30210765	14.29675646	14.78875592	12.68997646	13.42152569	13.78177858	14.00347594	13.46889454	13.15862039	13.2372458	14.30397811
Ctla4	18.11025521	18.59767186	18.21350988	17.76987577	16.84049158	16.60849158	17.59055764	16.04925899	19.78191196	19.54443649	21.00862121	20.19353308	19.11456333	18.45434609	19.6728268	18.74835773
Ctnna1	16.8578569	16.82869764	17.06551925	17.18509652	16.27521659	16.15753345	16.65049792	16.26682657	16.41374329	17.08882584	16.30900796	16.3922624	14.61166614	15.24044886	14.73982813	15.1832967
Ctnnbl1	17.48444576	17.9388769	17.65930901	17.65299733	17.88369542	17.75052277	17.86519193	17.79789946	17.10608059	17.4609874	16.99919993	17.13052318	17.18988891	17.10246169	16.96448103	16.34078552
Ctps1	16.7412726	16.0704405	16.75733399	16.82101838	17.68898915	17.49331116	17.37831811	17.55485803	16.09640139	15.77573337	16.27620969	16.84599821	16.9207433	15.66643512	16.05357993	16.27644302
Ctsa	18.73840332	18.37018932	18.57907329	18.60259645	18.20069943	18.33595679	18.2732303	17.31537807	17.34232298	18.52012513	17.45621518	16.75403999	17.13856632	15.97475853	15.43706108	14.83297173
Ctsb	18.18378387	17.94271489	18.33940991	17.70526167	18.38740391	18.369389	18.30725328	17.83261741	15.79414895	15.84298452	16.11908878	14.59714313	15.18654858	14.95453348	15.54353787	14.81536523
Ctsc	17.21693296	17.27702095	16.76571747	17.31677247	17.22210721	17.06551777	17.67482413	16.85645917	16.29362648	17.38784331	17.0304709	15.61064413	16.25044921	16.29407357	16.4099361	16.20453033
Ctsd	18.75683305	18.93700051	19.33370601	19.18749035	19.67041665	19.78562679	19.52510271	19.58931657	19.31205277	19.59707338	18.97019325	18.82079155	19.02016665	19.07866106	18.31894555	18.72632392
Ctsw	18.65773779	18.75846867	18.79033865	18.6237781	18.02221646	17.85105964	17.73340823	17.93446344	18.65705026	19.1918633	17.54931662	18.32371462	18.23226481	18.40531867	17.71065452	18.60721851
Ctsz	17.67180108	17.70138795	17.46561006	18.18904801	17.72482739	17.9586179	18.07298104	17.76821432	13.97228994	15.07667501	14.18738256	14.6608745	14.30498409	15.74274186	13.67660413	13.46278303
Ctu2	15.05067573	14.74513927	14.49401828	14.58893198	15.6315556	15.30573668	14.8484426	15.19606445	15.78173937	15.1180485	15.87212193	15.70372343	15.25865925	15.51202315	15.33009267	15.64421187
Cuedc2	16.25258853	16.34167808	15.86091407	17.16123369	16.31863178	16.43122987	16.96085279	16.13766828	15.98102297	17.18475716	16.48845371	16.17081229	16.85623643	16.89456617	17.28839078	17.30208631
Cul1	14.73147155	15.21665399	14.87828682	14.82669363	13.7796672	13.51763802	13.44005943	13.86633108	15.23194566	13.9674528	15.45521725	15.45007219	13.17942934	12.2273563	13.67347643	13.92483673
Cul2	15.24862331	15.49805449	16.04526594	15.65199098	14.90769632	14.35239683	13.62245692	14.02577968	15.36014923	15.28255495	15.13985358	16.0942034	15.28374018	14.68414861	14.99303611	14.92959526
Cul3	17.02418202	16.76316644	16.93948159	17.41764428	16.42475077	15.71487951	15.46530851	15.54331267	17.31438497	16.40621072	16.54289226	17.09387374	17.25871526	16.88561535	16.50814226	16.23372694
Cul4b	16.15624979	15.8802552	15.98779046	15.57312573	14.89395738	14.55823902	14.25470807	14.9926171	16.54475467	15.86562601	16.12656019	16.24629793	15.83544932	15.50986737	15.69490381	15.82403662
Cul5	15.95394825	15.92002909	15.95375809	15.0342667	15.02775704	14.75357508	14.65587212	14.99007076	16.07211261	15.29097895	15.9527407	15.61890774	16.23930813	15.52030825	16.45242419	16.05383639
Cuta	18.37062601	18.75694361	18.50958744	18.70273632	18.48157262	18.42614241	17.8315646	18.35071759	18.60433128	18.38701411	18.27938512	17.80701274	18.14872178	18.61748163	18.48676285	18.3600695
Cwc15	17.37386351	17.30074051	17.24215268	18.18670155	18.16511538	17.96643234	18.16164806	18.01127219	17.38774082	18.31915002	18.2047275	17.84597377	18.0613284	18.46543348	18.48467068	18.70429104
Cwc22	14.11614331	14.47341502	14.12514008	14.20304301	14.0326745	14.2604415	13.54377685	14.40010056	15.8510749	15.63280455	16.9278615	17.6422043	14.85444185	14.32839025	15.7234157	15.50519103
Cwc25	15.20154259	14.92349071	15.17185978	15.77396529	15.70606847	16.55865171	16.79278673	16.28818299	15.86309222	16.83720968	15.36479202	15.33395659	16.0377277	15.73305835	16.28742584	16.29098936
Cwc27	13.97833651	15.34702039	15.67522069	13.82283664	16.63717326	15.80147437	16.33026708	16.7576461	15.02344584	16.93910192	15.07370521	14.64388913	15.91767364	16.31253126	17.17218221	17.19867301
Cyb5a	19.74236625	20.12330038	19.89887915	19.96662098	19.41377075	19.39120759	19.79088552	19.04004645	19.06175384	19.943952	18.97385045	18.71091651	19.94828842	20.40585731	20.04924854	20.31400963
Cyb5b	18.05800081	17.66473018	17.70871489	18.12117755	17.90452613	17.61870939	18.26187134	18.38091678	17.49858916	18.59477331	17.16577824	19.00566975	18.45048746	18.76925352	19.38070344	18.23501829
Cyb5r3	15.73569638	16.09867965	15.81676098	16.47904018	14.84143075	14.22362183	15.55946565	15.26468753	17.75440197	17.92786606	17.84839957	17.68113789	18.25380443	18.73703294	18.42178904	18.27404489
Cyc1	19.08622165	19.23393222	19.24271041	19.08594291	19.36794805	19.08054312	19.43696624	19.43904494	19.88664248	19.50674948	20.08698454	19.96533993	19.83477179	19.69978239	19.96866755	19.21302443
Cycs	19.00423043	19.6709972	19.08260053	19.67917543	19.92938333	20.17442693	20.22699425	18.50085359	20.00710378	20.11182364	19.85837636	20.27905056	20.39970514	20.75601329	19.82279537	20.06075022
Cyfip2	17.69803542	17.84834385	17.93734219	18.0719059	16.55225299	16.61136798	16.78601443	17.02055294	16.73174929	16.95742982	16.84976121	18.04242282	17.02730781	16.93233303	16.6142339	16.02599085
Cyp51a1	19.66479069	19.67625752	19.81633469	19.52466789	17.38883375	17.4129248	17.64335537	16.88040565	19.76847819	19.64891026	19.77741578	19.93893208	19.46125474	19.30967045	18.70359805	18.33572562
Cyth1	17.30668757	16.90202134	17.01822067	16.86126709	16.59936995	16.39035748	16.64669674	16.62428242	17.73727164	17.82759256	17.6780348	17.41424505	17.59349646	17.96990635	17.75134744	17.94789011
Cyth4	17.18970121	17.00741612	17.25587865	17.63990633	16.31058244	16.45819018	15.97305802	16.79982543	16.98120689	16.42452751	17.13337529	16.89896553	16.30060669	16.14349069	16.22376413	16.83677903
Cytip	17.99526852	18.66909142	17.89801618	18.1840376	17.98993575	17.96653983	17.51460728	17.45796942	18.54119993	17.58385595	19.13136634	19.00831652	17.88889141	14.97101513	18.27274314	18.26529279
D10Wsu102e	18.34405127	18.82573372	18.78676232	18.34605059	18.15222372	18.57892951	18.09655984	17.98314603	17.61111547	16.0680714	17.32598358	18.37216376	17.70359416	17.96102911	17.10299173	16.54442125
Dad1	14.07519753	16.09763959	16.09900186	16.34311696	15.84776291	15.73783297	15.81004155	14.18314103	18.84854467	18.93365918	18.70300164	19.27948186	19.31131393	19.50186551	19.56320075	19.41542136
Dak	16.21094533	16.52874364	16.41313485	16.42653338	15.96272054	16.02616042	15.62810445	15.88767739	15.76378267	16.33724397	15.72001404	14.5626513	13.7834949	15.49375136	15.77107927	15.51015412
Dap	17.41428068	18.28876774	18.31964942	18.21407273	18.14446136	18.08305707	18.42304765	17.8289304	16.21375078	17.47458255	16.80731753	15.86845507	16.71270182	17.61763862	17.72352559	16.60495883
Dap3	15.02985586	14.97796883	15.12860921	13.78621877	13.90002256	12.7893014	13.25882934	13.71077924	13.80832845	14.62750548	15.51808646	15.72289325	15.73020736	16.27905834	15.79495252	15.78964973
Dars	20.07696745	19.85671401	20.00589429	19.9482689	19.03765471	19.36728722	19.3658763	18.82631716	19.66430579	19.65537191	19.57355869	19.58046549	20.25585981	20.55373613	19.89027176	19.50838252
Dazap1	19.35228514	20.10572036	19.88079358	19.66865812	19.94926547	19.7036379	19.50516698	19.67522038	20.16278497	20.6412109	20.4175862	19.63227421	20.19808681	20.22149107	20.11713063	20.32997482
Dazap2	22.13547115	22.38644645	22.60802198	22.1706686	22.93329604	23.0733821	22.80004966	22.66589294	19.98104363	20.9326882	20.80155687	20.61718254	20.20901957	20.6767979	20.44844259	17.76024967
Dbi	22.01038336	21.87318819	22.15514682	21.85473528	20.9650571	21.35688437	21.51786431	21.1503039	19.93987564	21.29294407	20.53197564	19.39948103	20.27784589	20.6085871	20.43398301	20.49007325
Dbnl	18.74590465	18.3905023	18.23809239	18.17617385	18.73447588	18.70733039	18.44966552	18.53148288	18.1786958	18.55052785	18.57976193	18.44948822	18.60190281	18.52085114	18.8299675	18.76589667
Dbt	14.36759042	13.50478146	14.31007355	14.02447125	15.30578836	14.61452767	14.94839098	14.4544444	15.12938034	14.55065097	15.61934858	15.57207002	15.7904846	14.62539279	15.45962891	15.01569674
Dcaf13	18.84393005	18.7805339	18.78071148	19.03152876	18.96329101	19.26481076	19.29946882	18.99256926	17.40395381	17.84998138	17.46556475	17.19604325	18.19937908	18.2213496	17.95699158	17.933289
Dcaf4	15.60428492	16.27247574	15.7458973	15.98552897	15.68094066	15.66363663	16.25179527	15.98281837	15.63612609	15.15073781	15.28764138	17.38727149	16.13698508	16.05602856	15.0908454	14.79301193
Dcaf7	19.8363554	20.27882032	20.06305351	19.66753672	20.73449025	20.79106659	20.79899567	20.73021594	18.8905483	19.25987804	19.04263731	18.69958366	19.4228717	19.20890551	19.37107708	19.50037385
Dck	19.08952398	19.37679524	18.97089916	19.29826421	17.95933155	18.47701732	18.55868813	18.34893461	19.64604941	19.04458581	19.15450827	18.84756493	19.24926726	19.04948644	19.24627981	19.25902427
Dcp1a	16.77735001	16.62848488	16.89830964	17.60096287	16.72392097	16.84413419	16.37449036	17.27306458	17.63004617	17.48241148	16.81629992	17.4488276	17.64931019	17.12822758	17.53847222	17.90148572
Dcps	15.89841892	15.85687009	15.20737548	15.14569198	14.72883291	15.43248105	15.35671816	15.13369374	16.90102603	16.69832556	16.51237725	16.08826401	16.97490004	16.8884629	16.55748161	17.11640157
Dctn1	15.06291294	15.5050624	15.43864206	15.27258198	15.16125862	15.65709805	14.87616324	15.62434565	15.53866974	15.53393027	15.40632227	15.94699799	16.08267965	14.95552952	16.14219797	15.48296299
Dctn2	18.91687902	18.71337412	18.91634265	18.64619112	19.4372816	19.40243479	19.34114132	19.306245	19.45155766	19.96840093	19.43146132	18.94523265	19.96494911	20.04979573	19.99567057	20.10593143
Dctn4	17.98055116	17.96124876	17.71944613	18.16567467	17.88873074	17.83348653	17.91649244	17.81091023	17.04820719	17.49244437	17.19359435	17.32420184	17.73112096	17.99224946	17.79533846	17.53828927
Dcun1d1	17.50898785	17.5284697	17.50170346	17.31767824	17.18247799	15.9774943	16.61966584	16.08201833	17.32214097	16.75917159	17.0511335	16.42436856	16.45477011	16.55425795	16.43716645	16.9386189
Dcun1d5	16.49267058	15.22404584	15.50649301	16.05989234	15.22629541	15.49399786	15.82378931	14.97532976	16.77372251	16.43533058	16.92181545	17.21979681	16.99471387	17.81526612	17.041444	16.86292085
Dda1	13.51003775	14.86906321	15.83453036	15.58725313	16.37929606	16.69641922	16.86852387	16.23364913	15.9989518	15.72946138	15.71461605	16.14288819	14.41907126	16.5034646	16.1240923	15.94189232
Ddb1	19.29967315	19.44531017	19.3117213	19.20305334	18.62270516	18.58566333	18.25555662	18.26621105	18.72962806	18.16753747	18.88861504	18.86926005	19.04052964	19.2093326	18.83822973	18.44092308
Ddb2	16.26188757	16.53451972	16.97039064	16.76389016	15.99613453	15.97275023	16.72062185	16.48778054	14.40854652	14.29130466	14.03645087	13.73625443	13.68527763	14.43294094	14.19700651	13.97200891
Ddi2	17.56474543	17.46275155	17.4943847	17.62311346	17.79077774	18.05269855	18.11667131	18.27868896	17.14929417	17.66085964	17.02393904	16.80508436	17.53370726	17.75218022	17.76271142	17.72190794
Ddost	18.08783629	18.41000965	17.7061433	18.06346152	16.36709878	15.73296308	16.37803192	16.19507514	20.54679818	20.56806803	21.02361407	20.65887302	20.58394439	20.51773207	20.399834	20.79828664
Ddrgk1	14.83189615	13.30000215	14.80486087	13.57726666	14.67322234	14.2633634	13.91492245	14.93121904	17.75788226	16.91601182	17.28177081	17.97892844	16.66096253	16.83934671	16.89731728	17.65824624
Ddt	20.28660883	20.54487127	20.34455196	20.43139287	21.89167456	21.92642215	21.87535118	21.52784488	17.92897741	18.34163719	18.9455209	18.37771928	17.31231287	17.82186013	18.26883094	17.84037965
Ddx1	18.25244539	17.96196334	18.35912377	17.99433423	18.80024352	18.39736716	18.26643451	18.69293642	18.34955545	17.28945984	18.26283759	18.51785547	18.25237842	17.84146322	17.56291667	17.55723084
Ddx10	15.63063882	15.83935362	15.46502036	15.87716876	15.54043386	15.51399288	15.85690314	15.46417681	16.85658459	16.60998139	16.75261993	17.17139492	16.90309723	16.88647021	16.54611242	16.44218864
Ddx17	19.06022876	19.13075729	18.89726257	19.26627397	19.45469163	19.68855024	19.76022563	19.81934759	18.56837142	18.87429597	18.3764683	18.19377391	18.75994123	19.08983785	18.59943837	18.47674625
Ddx18	17.38142745	17.56007267	17.47033901	17.22721144	17.48383522	16.78867503	16.51273683	17.89371073	18.31780863	17.55298124	18.17352507	18.5237094	17.62120808	17.60712753	17.32263077	17.31003341
Ddx19a	18.21886237	18.70857329	18.32488093	18.14594812	18.82334429	18.98869012	18.87696983	18.69492778	18.37240278	18.23476169	18.31471891	17.22754087	18.73140247	18.86464495	18.86640117	18.29412573
Ddx20	18.32281218	18.08162766	17.80374142	18.06743484	17.38344784	17.48897747	17.10237522	17.48818057	17.73920402	17.03324665	17.55878674	17.96077563	17.0888197	16.61291099	16.52870835	16.91631175
Ddx21	19.22769046	19.16386985	19.32478789	19.15198103	19.39036275	19.39064693	19.61109232	19.16215653	19.71306578	20.12356367	19.86124941	20.56822177	19.97981045	20.60500295	19.76207133	19.97104295
Ddx23	15.849004	15.47715355	15.64589753	16.30429734	16.23521944	16.26696269	16.11780505	16.08614272	16.31933882	16.75363198	16.51846189	15.89838194	16.51517317	17.20981583	17.00315902	16.7780902
Ddx24	16.40535467	16.59830686	16.74080608	16.71240316	16.37471908	16.31734114	16.74380979	15.99983265	15.27323076	13.63568321	15.0026659	16.3972878	14.31443287	14.63152454	14.53132004	14.21589696
Ddx27	17.41296324	17.37899194	17.18937868	16.84217791	18.18006901	18.26933448	18.12420853	17.92328351	17.9220391	18.17651866	17.94368344	18.08316313	18.4561709	18.65315032	18.5453718	18.1378027
Ddx39a	21.39698404	21.22790966	21.14082323	21.50360137	21.05879741	21.01545149	21.20023331	21.21182171	21.71774551	21.58839302	21.79793936	22.13295819	21.74251546	21.6381049	21.02860849	21.43297294
Ddx39b	19.92243523	19.86437823	19.54742029	19.44258912	20.05138175	20.14302833	20.1846713	20.15280027	19.20488213	19.09033175	18.79730262	18.99980171	19.28170983	19.63703812	19.1276448	19.34000279
Ddx3x	20.68330804	20.66583485	20.61448495	20.56069405	20.80540163	20.771205	20.60966255	20.4091342	20.05363436	19.91866406	20.4622902	20.98889537	20.27649884	19.95405241	19.55169907	19.38594752
Ddx3y	17.47547037	17.50795032	17.42841044	17.01982368	17.5331477	17.62573701	17.46219807	17.09730354	16.78521103	13.89597464	16.75195256	16.35330225	17.23916035	16.76990907	16.49105883	16.30791808
Ddx41	16.81407847	16.71739955	16.47090851	15.76406661	16.94874857	16.78038319	17.12577487	16.88539676	17.02202206	16.83146231	16.68233492	16.13638236	16.97764608	17.34674784	17.04387741	16.99090186
Ddx42	17.25414532	17.47823036	16.99976319	17.09537734	17.83191209	17.88375624	17.95920611	17.61062464	17.68910137	18.27766159	17.73477768	17.82553516	17.601418	18.23334531	18.13376072	17.53836615
Ddx46	17.49282536	16.8242662	17.23839268	17.44486614	17.78801746	18.19797616	18.21542783	17.83477995	18.37850528	18.02232754	18.13780637	18.09054403	18.09093968	18.05843416	18.30590455	17.86339168
Ddx47	17.95886699	17.91054585	17.81379098	18.13709044	17.92567805	17.92471861	17.97130535	17.75770574	18.15968251	18.26708543	18.50382025	18.72512789	18.2406922	17.89329929	17.89620171	17.58048868
Ddx49	15.90880007	15.81163858	15.99180792	15.99450022	15.58409744	15.16047486	15.37274991	15.57996388	15.62483303	15.84404033	15.9247454	16.14865785	16.58528977	16.09771813	15.87391328	16.01977089
Ddx5	23.61649752	23.68946982	23.51612231	23.58102399	24.01572147	24.1863339	24.25695245	23.85582737	22.65709858	22.89261139	22.43073355	22.55507529	22.57074009	22.93217523	22.31851155	22.30659521
Ddx50	14.3001338	14.57893717	14.45910486	13.22801487	14.7555395	14.71555388	14.30917688	15.01056799	15.01847481	14.81343527	14.92943853	14.82932126	13.8024592	13.22212034	14.21026145	14.43085113
Ddx52	16.43430088	16.50909125	16.18455303	16.14840376	16.5391802	16.58359065	16.48942947	16.22106991	16.52959727	16.02411717	16.13768182	15.76332495	16.06944281	16.26500559	16.00360746	16.01261672
Ddx54	17.29381382	16.99012913	16.51712081	16.64851509	16.43832034	16.77621933	16.55901728	16.61747433	16.10851725	16.26486188	15.93922757	17.06145618	15.35831155	16.06612436	15.50717189	15.41906545
Ddx56	15.95949371	15.58993709	15.33797343	15.63180144	15.6412158	15.5288312	15.23038642	15.07601118	15.77977481	15.84151151	16.25417881	16.24421943	15.5447771	15.9990267	15.51471019	15.63968988
Ddx6	20.8591911	20.66118353	20.76201051	20.61114454	20.57228867	20.45083432	20.3541852	19.80550819	19.79248753	19.65418678	19.92999655	19.68254841	20.08607473	20.29618978	19.70148375	19.44924052
Decr1	17.05862654	16.92953046	16.89752958	17.11936122	15.88323566	15.68066729	15.62774639	15.93232306	16.69380301	17.11477257	16.60930313	14.81041674	17.17254965	16.88430834	16.76149857	16.46446637
Def6	17.79861571	17.72431188	17.70990023	17.69164589	17.77806383	17.61350192	18.09705736	17.81369474	18.46803423	18.68212123	18.28419113	18.1158255	18.69749718	18.59157786	18.89565235	18.58744076
Degs1	18.45218016	18.72205994	18.80769647	18.62076836	17.90969756	17.17849669	17.37962734	17.35036224	20.2757542	20.4508927	20.1623082	17.24474953	20.53353076	20.17484885	20.48846506	20.25359879
Dek	18.23979459	18.31733109	18.14392084	18.27220682	18.44461068	18.73036533	18.67705189	18.77548729	19.13448775	19.20471677	19.4428777	19.44615507	18.99440298	18.66205272	18.66398301	18.71827064
Dennd4a	14.39022618	14.29718685	14.54931912	13.95900508	14.93062507	14.58009729	14.66470584	15.10674429	14.18820833	13.09855741	13.35832987	15.08644939	13.39636823	13.00157215	13.97604677	13.77270809
Depdc1b	15.2993969	15.80857586	15.64368701	16.07756165	15.35585534	14.49722631	14.61848989	15.31835872	14.74656861	13.78209815	14.59016217	14.44954489	13.88436188	14.82536896	13.97052902	14.04670422
Depdc5	13.11137595	13.22602998	13.03825716	12.53065043	13.62626649	13.55573511	13.11865029	13.80402581	13.26567226	13.65982373	13.2622269	14.15222815	13.19771332	13.6448883	13.82161041	13.72420078
Derl1	14.59221038	14.32312089	15.09567645	14.65945936	14.24307835	13.78836234	14.28478731	14.58596205	18.36925008	18.20904157	18.65091644	19.39400528	18.30559983	17.98605921	17.28505524	17.55548458
Dgcr14	15.04868639	15.25839585	14.72237636	14.63193266	16.17107915	16.13983665	15.75957158	16.08321344	17.05378961	17.70651832	16.96373653	16.5640417	17.16757298	17.32171991	17.35518655	17.21357789
Dgcr8	15.1132526	14.71190087	14.51573407	15.13484877	15.85641085	15.18603148	15.64717304	15.5960065	13.98510106	13.40354815	14.24882284	14.96377844	13.8667019	13.5888955	13.90888415	13.89244518
Dgka	16.67019472	16.81945006	17.16430481	16.13332002	16.17560107	16.28452092	16.34463427	15.84030845	15.45083785	14.98178305	14.94636305	12.42534993	14.99505953	14.75835518	14.85530765	14.61888136
Dgkz	14.91500261	14.19156361	14.6228567	14.24285893	15.05022847	14.58637809	14.9336704	15.04710559	11.87258159	12.30160068	11.61626417	11.73049015	15.97500472	12.28185967	12.91777434	13.05062245
Dhfr	20.23460964	20.12470883	19.92282337	19.99520927	20.75606834	20.5300645	20.71470484	20.71715314	19.40003876	19.34959701	19.43688034	19.03759236	19.55926549	19.65345276	19.67586088	19.77435301
Dhps	14.4518755	13.97478267	14.33528067	14.03081089	15.44886158	15.5160213	15.95176076	15.22706336	14.50110994	13.02164763	14.97234858	15.13946453	14.75117979	14.96626109	14.67214807	14.75821167
Dhrs1	14.96409191	13.97498259	15.0554306	15.55606576	14.3820059	13.13309677	12.90140893	13.58999334	14.87796112	13.41011296	15.13786531	15.39390689	13.43159879	13.58898887	13.25306519	13.64030537
Dhrs7b	15.36312644	15.54063607	15.68507842	15.99223277	15.82325505	15.53947773	15.00199538	15.92700794	16.51971177	16.15821338	16.66752971	16.75944148	17.2764587	16.58216871	17.16248624	16.71538992
Dhx15	20.20713001	20.07477033	20.1084221	20.29946209	19.55232016	19.67772516	19.89307251	19.71378666	19.06456699	19.2823274	19.01538314	19.74860579	19.3190423	19.517815	18.52702156	18.26310807
Dhx30	13.71208501	13.59390881	13.90249813	13.81221376	14.03969151	13.61995861	13.50148066	14.56219066	13.25079494	13.2420045	14.07313301	14.05972684	13.84664417	12.08714448	13.38749996	13.40014602
Dhx35	13.37019112	15.14594096	14.22408437	13.38070566	13.80014925	13.63312828	13.56018555	14.25319742	12.9884731	13.97799561	12.58763458	12.98524145	13.92930305	14.90599018	13.8373343	14.48220521
Dhx36	15.59520636	15.74714465	15.55474479	15.31171681	15.90138735	15.46038028	15.83697846	14.97853295	15.27918069	14.71747065	14.38861663	14.64043057	14.8480162	15.03289213	14.07094047	14.71239315
Dhx37	12.86061908	13.64178749	13.6882127	13.2873881	13.78432469	13.24755226	13.19823867	13.77031326	14.08014487	14.02986523	13.09840192	14.45622089	13.57867528	14.65560849	14.5048622	14.55051553
Dhx38	14.8341028	15.01961965	15.46223298	14.90434891	15.23737744	15.2101631	15.04685563	15.35767786	16.02736101	14.57011648	16.4724662	15.86292409	15.01502523	14.9448999	14.13451011	14.32331036
Dhx40	14.51152336	14.76539135	14.62976212	13.65023112	13.76575102	13.8893252	13.70108359	14.14023256	12.84504063	13.54472368	13.30400296	13.13062366	13.63630697	13.83550591	13.81174902	14.36003202
Dhx57	12.57064088	12.32171862	12.1927689	11.17723659	12.79344154	12.58473121	12.10130083	13.38712048	12.89227523	13.23832985	13.25193562	14.07092183	13.03953411	13.80660575	13.7708676	13.89286854
Dhx8	15.74959615	16.03924963	16.02523437	16.01427804	15.36300006	14.78979401	15.53026156	15.70614053	14.53463988	15.54290326	14.12386061	15.48345596	13.28320247	14.21377592	13.56318393	13.60746495
Diablo	12.23525161	12.42088851	14.138524	12.61301298	14.10612902	13.98784839	12.80009536	13.60000489	13.17573618	13.54265994	13.64788435	13.41326842	13.56089603	15.4399658	15.9242507	16.13895847
Diap1	16.09743167	16.08281392	16.88516586	16.38992256	16.83900583	16.74271968	16.78515021	17.05728403	16.85993164	15.97352854	16.99426317	17.82544038	16.16833334	15.61211556	15.47287073	16.31287012
Diaph3	15.29461668	15.59718473	15.28368263	14.61361319	14.54083209	15.18081543	15.33680385	15.31484826	14.76181259	16.0505503	15.06716896	16.28053662	14.80803226	15.47909141	15.47521425	15.1919629
Dido1	12.76882766	12.91425018	13.68411737	13.03189077	13.71409925	13.21948253	13.7486729	14.10997749	13.17024648	14.94760195	12.86290475	14.72180059	12.39922536	14.1253742	12.94975222	13.2718829
Dimt1	16.54155446	15.84193166	15.74943696	15.88220457	15.61834974	15.60827604	15.61787861	14.44680038	16.84501949	15.18057682	15.89692707	15.87689492	17.64164798	17.43671318	17.40385199	16.62810157
Dip2b	14.77830735	14.41582037	14.0590853	15.01814527	14.40897516	14.22153366	14.103894	14.45806703	12.08949631	14.01042397	11.69786958	14.38648742	11.96073967	13.37134305	13.5788376	13.71821925
Dis3	16.38865156	16.45386376	16.35925968	15.90686985	16.53075969	16.80403479	16.56383395	16.60489616	16.40866708	16.82518979	16.29332981	16.53311078	16.95630463	17.2178001	16.69890755	15.73644179
Dkc1	17.92937685	17.79178001	18.00862927	18.32650293	18.19418579	18.0092713	17.65231999	18.14632905	17.8336224	18.06617101	18.38073484	18.81682373	18.5849484	18.55702078	18.097331	17.57074948
Dlat	16.64766984	16.48449431	17.09885312	16.87791087	16.7609443	16.7202015	16.73104487	16.82478737	17.28192379	16.85483954	17.52073369	17.40283438	17.79241474	17.41904846	16.95547845	17.61333763
Dld	17.85286883	17.75315612	18.12874924	18.04230483	17.50504203	17.50660433	17.26617371	17.7166051	18.65232273	18.17632815	18.78271715	17.80303888	19.13588548	19.10379026	19.1584129	18.80127688
Dlgap5	17.8141358	17.97722088	17.83734793	18.11150641	17.70716327	18.09849063	17.98168835	17.64704385	17.87525548	17.81067222	17.9233931	18.10245805	17.79282783	17.57952386	17.53746335	17.42076896
Dlst	17.57593336	17.04812636	17.3341916	17.30513778	17.65412772	17.77907804	17.99749718	17.74787385	18.59199327	18.67413791	18.60239527	18.01622483	18.60107749	18.82314253	18.78183839	18.82097134
Dnaaf5	13.22744108	14.94752747	15.19712787	11.93932064	13.42861913	13.65256388	13.99876328	13.87732904	13.77901389	13.62782815	13.80089117	14.13208187	12.38215263	13.64805818	14.442131	13.16383358
Dnaja1	20.06387596	19.91908336	20.18704502	20.31159718	20.42533493	20.38972202	20.35522539	20.37638301	19.71227033	19.52623935	19.47380146	19.14650338	19.60364694	19.32735392	19.83107579	20.06622594
Dnaja2	19.6240958	19.64545106	19.34140664	18.79243583	20.06751778	19.96765448	19.91270594	19.82796066	19.58271616	19.84245007	19.28111523	18.57694875	20.20326253	20.11893998	20.04663115	19.92718107
Dnaja3	15.4699328	15.59521368	14.64335051	15.34772854	16.44028141	16.38917113	15.84519937	16.44091848	16.94738782	15.84026147	13.39736007	17.59379352	16.48652678	15.50949748	16.2086046	16.67333024
Dnajb1	19.10388345	19.48768256	19.08111272	19.16395902	19.17150348	19.28376305	19.10928923	19.16882433	18.96144762	18.60159971	18.26345386	18.11982458	18.56833537	18.38319719	18.41142461	18.48283099
Dnajb11	17.05068532	16.6856881	16.78702717	16.34900475	17.973142	17.88989022	18.41528877	17.67235127	18.38090995	18.43769863	17.90991587	17.34850433	18.2937549	18.41077581	18.82818102	18.55418
Dnajb6	16.5114224	15.72012801	16.28087083	14.89149682	15.7458246	16.68182844	16.77486344	14.49823949	14.86081481	16.74962547	15.84243508	17.00909597	16.43852014	16.20938486	16.60154686	17.00443334
Dnajc1	12.73298997	13.26175419	13.26478632	12.08181051	13.22699991	13.33789584	13.44987314	14.14023256	14.3417693	15.15559083	13.81950802	14.33299397	14.98980846	15.83552246	15.37621576	15.19551627
Dnajc10	13.44366747	13.63699469	13.32212907	14.0233496	13.42503528	13.29069318	13.35583811	13.9549506	13.89277747	14.0886638	14.0788583	13.63789505	12.03245749	12.83597561	13.43701228	13.70803056
Dnajc11	14.68876557	14.46380799	14.12063123	14.30425575	14.8455104	14.31769619	15.11116144	14.69734766	14.95994433	14.39702815	15.24114302	15.22108731	15.26997889	14.98385321	15.95493478	15.0647296
Dnajc15	16.61870526	15.92028865	15.52423252	15.40375601	16.09080997	16.10467704	16.66989017	16.23501835	17.45885776	17.06501309	17.91345407	18.08962348	14.66571235	17.00166748	16.62973754	16.90490824
Dnajc17	15.28002612	15.86921962	16.38335661	12.85572688	16.60019565	16.73655584	16.91090641	15.96111668	15.49070673	15.02992472	14.9415653	15.98517469	15.05930615	14.65735323	14.47116307	14.75079945
Dnajc19	15.43132613	15.26366946	14.86575637	15.413225	15.03287276	15.10366784	15.38015995	15.26767232	16.79015381	16.56989555	17.58505595	17.93919749	17.16711102	17.08678248	17.28985598	17.49180423
Dnajc2	16.68198308	16.71998613	16.82398875	16.66344236	16.9827056	17.20142072	16.92060781	17.42552819	16.86514593	16.52812664	16.99823763	17.45910792	17.04673123	17.14153687	16.91784498	16.8734414
Dnajc24	14.83431278	15.43838901	15.24520255	14.77106164	16.79911029	16.67763239	16.70830059	16.08863335	15.65274485	15.97723685	15.83850307	15.2480231	16.71982295	16.33813436	17.1806651	16.87161193
Dnajc3	16.1442319	16.03701735	14.9894464	16.30746852	16.43079745	16.38901074	16.28182964	17.37008052	18.80319107	17.868259	17.94928639	18.09814895	17.60718395	17.68988633	17.60150806	18.34876013
Dnajc7	19.33835699	19.38532817	19.34277631	19.66088387	19.06802009	19.32102078	19.34177119	19.25353686	18.49868695	18.62561304	18.69452648	18.67761034	18.34282071	17.32436851	18.26558522	18.32720741
Dnajc8	19.07502014	18.88251722	18.73093104	18.4138926	19.17247535	19.14545557	19.49689625	19.40653938	18.93325141	18.63187865	18.97336084	18.17963028	18.55986556	18.83758051	18.52640019	18.91441778
Dnajc9	19.80279788	19.37573886	19.24957008	19.57965402	20.25483092	20.58518208	20.70739206	20.31285213	19.33124547	19.92400688	18.83070335	18.9215579	19.3701099	20.1180557	19.54371022	19.4316335
Dnm1l	17.1229955	17.19193685	17.09258094	16.79160513	17.0803253	16.96332971	17.11648013	17.07454014	17.29419215	17.00434678	17.45103075	17.72429413	17.05888968	16.21661637	16.65683057	16.65642896
Dnm2	17.68190006	17.60661908	17.88233114	17.88611237	17.48741	17.36976843	17.57578403	17.60738104	18.51937262	18.02324584	18.50486303	18.70929074	18.54816835	18.32929068	18.0349166	17.96526433
Dnmt1	18.21440734	17.99215415	17.92425298	18.50259204	17.43746288	17.35268073	17.47794599	17.50051303	18.14299345	17.90712184	17.7241615	18.92782586	18.0831082	18.06117086	17.05776702	17.0000858
Dnmt3a	12.71792169	12.57518936	14.68617747	13.75011705	15.33955645	15.27290913	15.13554425	16.08516696	14.03821465	13.07816728	13.69394939	15.06015993	14.53689514	15.34102287	14.82556723	14.00458744
Dnpep	16.94228915	17.84196443	17.74934483	17.55565494	17.15056367	17.73337965	17.53325628	16.97117246	16.41385716	15.78302511	16.50766163	16.51762772	15.85266967	15.82975636	15.64814577	15.68406203
Dnttip2	15.40666819	15.4754589	15.52703726	14.87233889	15.97383325	15.84851932	15.51297613	15.98781614	16.56181123	16.17722603	16.50188636	13.06811917	14.04436456	18.53810516	17.90361579	18.01262847
Dock10	16.13605753	16.31915245	16.18868256	16.1764253	15.67785424	15.38752395	15.49481672	15.68224877	14.85834862	14.92037781	15.24823396	16.38142825	16.20368252	15.80394726	16.17353384	15.8965035
Dock11	14.57305552	14.76608465	14.73038089	14.37429645	14.36752986	14.01620595	14.53863807	14.69430771	13.02425009	12.55687937	12.5519518	12.56469786	11.94036087	13.314594	12.85266621	13.45868125
Dock2	18.13275796	18.18151442	18.16535749	18.05508178	17.26706027	17.4737062	17.65028746	17.6618089	16.1267629	15.47112251	15.79073717	17.41718326	15.62189705	15.86213034	15.22121462	14.75921469
Dock7	11.87876996	12.21973127	12.38906442	12.11435919	12.96347183	12.71821531	12.64681719	13.48042133	13.65434951	12.24589486	14.72613693	14.71252549	14.64151335	12.86244005	14.37125243	15.17172626
Dock8	15.57316927	16.00026653	15.97419148	16.05258032	15.09341491	15.29183753	14.9614336	15.28322304	13.82186458	12.3078104	14.36840924	15.73245089	13.86776887	14.10611171	12.87780296	13.64206931
Dock9	13.03696386	13.04287648	13.39459604	13.2984806	13.27641579	13.39209598	12.86182306	13.82349363	13.00776309	13.2663422	12.97805913	13.9666657	13.32291866	13.27196481	13.68907875	13.86643106
Dpcd	15.86193578	16.5992798	16.24313363	15.7276574	16.06538333	16.16148267	15.7573071	15.92031208	15.89429705	16.13023943	16.22971382	16.2020079	15.83227788	15.80976715	15.81854789	15.9323993
Dph2	14.94455404	14.06205626	13.99777568	15.06286623	15.4083031	13.54387769	14.08033509	14.27701664	13.37346457	14.01771257	15.72560661	15.14919157	14.66742541	14.19215123	14.90248888	15.05989635
Dpp3	17.28865114	17.27796645	16.96013336	16.86857238	16.28680265	16.23099501	16.38464901	16.10915193	17.68863086	17.25138274	17.92604237	17.29952844	17.12946975	17.01365734	17.58141714	18.03905809
Dpp4	15.12698799	13.92163454	15.46745198	14.25453677	13.3501373	13.06552907	13.63553565	13.80875194	16.84839345	16.61499436	16.55589009	16.5638902	16.22597111	15.58006505	15.81018111	15.98038403
Dpp9	14.7939653	15.2181185	14.79540023	14.17940418	14.11678545	13.43933979	13.0639983	14.44402911	14.83939868	13.92135678	15.25717267	16.81297808	15.0382766	14.0078556	13.55523091	13.7043296
Dpy30	17.66137203	17.0614451	18.3772047	18.06425706	18.42409356	17.02913428	17.05009539	18.23490247	18.96139893	17.08233337	19.21845343	20.01920216	17.34491915	15.96575392	16.11248665	17.25561447
Dpysl2	21.14659337	21.50839131	21.28494466	21.40221883	20.79777376	20.82421615	20.78493743	20.63614429	20.68213399	21.11602535	20.40073863	20.38038678	20.77284619	20.9450721	20.4400542	20.30669391
Drap1	16.46623882	16.28730894	16.80062814	16.33936617	16.60709243	16.30341771	16.44578461	17.0037827	18.07832849	17.75690443	18.79457639	18.55843782	16.77326004	17.0645455	17.07950956	17.85026039
Drg1	16.26938096	16.13428929	16.24670437	16.42219591	16.10827023	16.1852862	16.11721654	16.17819334	17.57478547	16.58795947	17.65998714	17.07876369	17.08866831	17.06124749	17.14086093	16.97030666
Drg2	18.61819412	18.16266054	18.11300577	18.13040452	17.9371195	17.60489591	18.06242188	18.09584428	18.26328052	17.66774252	18.51571522	18.32829303	18.97778572	20.04022493	18.90672004	18.45063676
Dsn1	15.68600831	14.80925385	14.7138546	14.46387266	14.93183908	15.29560728	15.53029103	15.70007711	13.61031332	14.75299212	14.86163724	15.88801129	14.81056399	13.94931459	14.51601362	14.02834165
Dstn	18.28117857	18.75051094	18.16571748	18.06927587	18.96088227	19.12883902	19.06425231	18.68791023	16.09217404	16.69503134	15.5767441	15.35661064	15.08462948	15.98237517	15.42620067	15.57832085
Dtl	16.15330729	16.77009517	16.12143051	16.33098552	16.98681565	17.30689119	17.29039013	16.51532901	13.93868875	14.14353886	14.11678447	14.98611168	13.70133252	14.69329665	13.63369396	13.90009468
Dtx3l	17.00495682	17.12940118	17.12374677	17.10197816	16.91770379	16.91891652	16.85329072	17.23295193	16.44841013	16.42268699	15.31904587	16.03083241	16.1854871	14.76818017	15.35529917	15.35817643
Dut	19.17672059	18.8233995	18.67505358	19.08734125	19.52825426	19.77286807	19.71152512	19.44992997	17.29620103	18.30190606	17.18711275	17.42157939	17.83294834	18.25630696	18.12251698	17.9656074
Dync1h1	15.95527628	15.87612229	16.0541132	16.09612894	15.55917541	15.55637327	15.62986592	15.85674173	15.38777387	13.66011441	15.01372613	16.348121	14.52361636	13.48044231	14.00874324	14.32009433
Dync1li1	16.06458336	15.82347333	15.90560202	15.99438097	16.00537398	15.65325679	15.78145349	16.39143082	17.02005992	16.78307278	16.97068194	16.56210886	16.14774722	16.68273138	16.74911825	16.34465937
Dync1li2	14.94382441	14.85251132	15.12556276	14.87376579	13.98611791	15.10577748	13.59043086	15.33729648	14.43751017	13.51501288	14.19277628	12.26923215	13.70131492	13.67655622	13.56554371	15.23126165
Dynlrb1	20.38546925	19.86494017	20.20388165	19.66613374	20.96660872	21.21813501	20.97475618	20.90412749	19.68781805	20.36504265	19.65908472	18.8645012	19.84259891	20.81140615	20.62544439	20.36507373
Dynlt1	19.3945048	19.37050869	19.41393198	19.38598877	19.11051112	19.05099303	18.5462814	18.63812196	20.08335675	19.01761687	20.10065419	20.07461915	18.48508802	18.38387	19.24243267	19.74339221
E2f3	17.66458617	17.60758644	17.25106904	18.02632597	17.37912459	17.55243958	17.48160861	17.24494308	17.65440491	17.17283831	17.67507337	17.43470869	18.72275669	17.7545059	15.37239866	15.50861676
Ebna1bp2	19.10115931	18.91311665	19.04350782	19.15345035	19.50570932	19.70207328	19.80814116	19.58864732	19.92159802	20.09834588	19.99704353	19.99640423	20.0267059	20.05640496	20.27003465	20.08779202
Ebp	17.53392767	17.139023	17.13047547	17.26086312	16.41375551	16.83853838	16.44351724	16.43071204	16.57396319	20.44655484	20.83945551	21.35196121	20.90780524	20.46057855	20.19565179	20.19079193
Ecd	15.16792648	15.67869145	15.61151207	15.61297292	16.47659443	16.12696841	15.83671633	16.08103977	16.66191983	15.62329481	16.97538398	16.91929997	15.00799747	15.41845529	15.32126171	15.62438784
Ech1	18.69867932	19.06263146	18.87054778	18.6305655	18.89092867	18.78239937	18.54668211	18.89652167	18.34493478	18.49814048	18.05301802	18.13609316	18.43898699	18.42195615	18.71702709	18.52347816
Echs1	17.87357729	18.17706839	18.0420727	17.77168599	17.84603426	17.68357305	17.47465699	17.46494629	17.8000931	17.85037946	17.11218314	17.42945882	18.294849	17.85571991	18.10779054	16.89641602
Eci1	18.87279047	18.99874767	18.81294609	18.22866894	18.38357219	18.36331952	18.27239359	18.25694979	18.7769005	19.17838703	19.02878462	18.56507617	19.56598771	19.56181046	19.78874263	19.3631689
Eci2	14.90509104	14.28412357	15.08348339	14.75445485	14.98091209	15.27676327	15.77410507	15.52020244	13.35009131	13.87795638	13.07268572	13.71059001	13.84218071	14.16489914	13.59294272	13.9562592
Ecm29	16.46657752	16.4025196	16.42425043	15.91697145	16.14701185	15.96631444	15.82681599	15.97218428	15.69786328	15.15068609	15.58220813	16.74661731	15.97077573	15.2261131	14.83632704	14.79342427
Ecsit	12.57508307	13.71279118	14.45274672	13.52723698	14.203126	13.98708564	13.03078501	14.78526206	15.32161428	14.21926839	16.35495281	16.2438412	15.05221529	14.15500072	15.03789479	15.12108928
Ect2	15.99267896	15.89205417	15.59182265	15.18837204	15.66552101	15.5738919	15.65697811	15.66550357	14.8476409	14.26145164	14.50241841	15.52677304	13.46113237	13.8269618	13.14148167	13.61049855
Edc3	14.77642348	14.85711007	14.33517825	14.77734074	14.53462574	15.1234317	14.43936627	15.39399385	12.52888782	14.17174284	13.47606863	13.62168374	12.22587537	13.72942063	13.90051053	13.91397478
Edc4	15.10694402	15.02016867	15.84240619	15.76742025	15.69457445	15.6166565	15.47032497	15.95792193	15.92671769	14.13090613	15.39929614	16.25044597	16.08267965	14.78661443	15.31572786	16.04277993
Eed	15.69987425	16.30504231	16.30617088	17.4302619	16.32251459	16.22760857	17.87311465	16.71272292	15.59406106	15.74159851	16.21122946	15.66540271	15.93308363	15.99643341	15.45716508	15.5505981
Eef1a1	24.83592853	24.85095791	24.93148469	25.82899484	24.68768891	24.66520051	24.72960041	24.51351046	24.03169016	24.24906593	23.76593098	24.18900962	24.88253278	24.75741651	24.07366418	24.43030957
Eef1b	20.17653118	19.98373976	20.35421799	20.47600694	20.60768422	20.73624827	20.72825697	20.4637542	19.92409842	19.91244378	19.72045093	19.41861501	20.40871143	20.29475947	20.69281838	20.63281715
Eef1g	20.50420687	20.36572151	20.45220471	20.91131696	20.42926075	20.46307599	20.32485751	20.14573287	21.10198822	20.71978415	21.07559706	21.3052869	21.95518846	21.55616014	21.63486548	21.57624084
Eef2	23.26269981	23.13643607	23.2216548	23.4337304	22.98730559	22.95268779	23.0257896	22.45350679	22.11499479	21.9424435	21.84835985	22.24365144	22.96934302	22.46690803	22.01550223	22.2022857
Eefsec	14.68559764	15.64040542	16.05931503	14.81296517	15.00791992	14.12074341	14.071937	15.369517	14.69895825	15.14382597	15.43706434	15.34739803	14.87440781	14.613739	14.1090818	14.94563714
Efhd2	17.10325504	16.7825217	16.49895029	17.58196292	17.6797911	17.70853061	17.04081566	17.02689068	19.34054103	19.89595546	19.16918451	18.97009805	19.34737048	20.02714898	20.23853107	20.05632779
Eftud1	15.14106073	15.26511429	14.49992342	14.32708632	14.74149974	14.68478541	14.79434762	14.88424671	15.36171429	14.7128545	15.21165932	15.01110798	15.93607866	14.82655723	15.98224719	15.37655968
Eftud2	19.26735408	19.0996198	19.2623342	18.96416862	19.08774874	19.01369061	19.01463372	19.05271932	19.19425257	18.8617928	19.25281153	19.10024263	19.06916038	18.85400143	19.09372989	19.1312595
Ehd1	19.4783512	19.56141177	19.76356184	19.81062032	19.56651653	19.45091437	19.27843553	19.37539248	19.5901195	19.34751166	19.46964162	19.26417766	18.90633047	18.92823468	18.77965949	18.82040242
Ehd4	18.16897951	18.33985261	18.2893761	17.9432316	17.9220091	18.4310972	18.37905043	18.32780068	18.82698166	18.72551732	18.67130811	18.39815158	18.59942545	18.74012337	18.75725432	18.55364763
Eif1ad	17.52452403	16.3767762	16.26832066	17.53169607	17.88178672	18.24131099	18.36453603	17.43053076	16.40852423	16.02609187	16.88682219	17.60505885	15.50730982	17.63470766	16.59451467	15.81698116
Eif2a	18.26152578	18.26181386	18.14282414	18.36307586	17.47935425	18.04915027	18.1645466	17.34298855	17.13304587	17.27695778	16.94049482	16.54098287	17.36575462	17.53155689	16.71741741	16.98482181
Eif2ak2	15.26448807	15.1912403	15.82066164	15.31596002	15.44249901	14.55315183	15.51649148	15.78096352	15.36374927	15.00879624	15.22887659	16.30681724	13.69448635	14.7207174	14.99277878	15.35740971
Eif2b1	16.83173642	16.98352028	16.45096165	17.20300907	14.42997973	14.39799824	14.45832554	15.2496896	17.85207023	17.12336273	17.9514297	17.70381443	17.5948	17.0279536	17.37226221	17.67638445
Eif2b2	18.13449089	18.13746744	18.07191867	17.25211211	17.12697978	17.63658626	17.44322735	17.0443446	17.72263827	17.22325751	16.69262171	16.8827806	17.78433574	17.61786265	18.01298629	18.11602408
Eif2b3	15.93644945	16.99136493	16.34674112	15.79397234	17.09284631	17.06461425	16.90318908	16.63928104	15.58965779	15.34856353	14.99330458	14.72044194	16.0387033	16.30253153	15.55771643	15.87072432
Eif2b4	17.07726506	17.29387919	17.34903973	17.6834587	17.09826287	17.05048623	17.12284615	17.13718466	17.6858046	16.66014359	17.27579649	17.94217294	16.96303763	16.37710971	17.07611693	16.39718438
Eif2d	14.88023886	14.1209342	14.29330194	14.9618078	16.05825013	16.18639415	15.06255082	15.73965468	14.58450411	13.95009677	14.42370951	14.73518267	14.74008388	14.83877912	14.93169705	15.79640272
Eif2s1	20.62333997	20.62494994	20.57125255	20.67233615	20.30562541	20.31845082	20.55367378	20.2534087	20.68626426	20.7469777	20.86830399	20.76418519	21.07846268	20.88687176	20.70110135	20.97183779
Eif2s2	20.4566209	20.14261663	20.05189878	19.83204856	20.74298503	20.8258464	20.99043991	20.55085471	20.31753044	20.86849682	20.37159548	19.91760036	20.69030456	20.90079165	21.09401884	20.82192703
Eif2s3x	19.41768036	19.33363282	19.32293308	19.48373436	18.92116575	19.08433709	19.14338446	18.92312809	20.14231438	19.06979548	19.7430966	19.54180532	20.33411386	19.90412732	18.75190029	19.45893917
Eif3a	19.29967315	19.30501262	19.50523067	19.7214853	18.90122484	18.96036404	18.99426633	18.71060234	19.8644223	19.43403509	20.01861411	20.72752086	19.96607132	19.67092366	19.48642709	19.25743728
Eif3b	19.79674952	19.5519507	19.57654708	19.65438891	19.18033041	18.88624888	18.9583273	19.03934691	20.34064317	19.71057289	20.5628444	20.40033091	20.10185103	19.6791351	19.63659183	19.86466472
Eif3c	19.37208123	19.33877162	19.21161481	19.38041001	19.18239951	19.27198241	19.26184684	18.91164558	19.28217221	19.01179196	18.93557899	19.51399074	19.58695135	19.62107672	19.16219955	18.91897183
Eif3d	20.41066067	20.52857758	20.23894526	20.1945046	20.44385224	20.47568677	20.51193518	20.21922598	19.60963658	19.70009798	19.53737694	19.81773901	20.16178722	20.0678595	20.15816566	19.69596997
Eif3e	19.85854311	19.8351956	19.61224668	20.12954577	19.17867299	19.03337342	19.27999194	18.66961897	19.4552274	19.16315034	19.25999373	19.17957115	19.62873854	19.07335288	19.51691778	19.31318233
Eif3f	20.54261328	20.04700965	20.348442	20.58539778	19.78434903	19.68802884	19.69110723	19.75245895	20.78619902	20.23071045	20.57456243	21.22007996	19.7551856	19.03681541	19.35878654	19.64901991
Eif3g	18.67190616	18.49384055	18.83891143	18.63861885	18.84115629	18.94740635	18.5021481	18.66136801	19.63050163	19.61821918	19.99368617	19.80108518	19.66585812	19.90233813	20.20646523	20.62025172
Eif3h	20.3131585	20.5357949	20.7465114	20.91273739	20.06012887	19.82618952	19.81654871	20.23849237	18.85332798	18.14908203	18.78284611	18.26388372	18.70733642	18.72267786	18.56931675	18.66940472
Eif3i	20.18909244	20.30812491	19.80747994	20.17201123	20.46773034	20.36424782	20.48186835	20.2870949	19.75351293	19.43634389	19.76515298	19.57083824	19.94960893	19.79792295	19.5956586	19.73253059
Eif3j1	18.91073145	18.88989134	18.81943561	18.71184902	19.10148202	18.93726839	18.90534066	18.82230496	18.5737958	18.90554764	18.78808086	18.61446206	17.92899989	18.82636348	18.10105358	18.44314208
Eif3k	19.85401952	19.90417945	20.12832155	20.07413224	19.82354481	20.12387993	20.25356851	19.46667753	19.36249839	19.81470998	18.76572254	18.80036023	19.61031246	19.9608886	20.35777777	19.95535174
Eif3l	18.93473776	18.70508769	18.80937935	19.35752905	17.58693507	16.91346266	17.20203575	17.1803653	19.71319591	19.3681751	19.39820402	20.00431116	19.51472793	18.75443683	18.9381915	18.96811138
Eif3m	20.20173602	20.05066964	20.1838495	19.80374656	19.60160133	19.54181998	19.37976406	19.17635259	19.07976263	19.02101568	19.35004427	19.50750647	18.14022497	18.1968633	18.22654298	18.04491426
Eif4a1	24.88807306	24.91415511	24.86677673	24.80110791	24.17416839	24.10207942	24.12481358	23.95332631	24.38347394	24.30332231	24.26854677	24.21598122	24.34848173	24.21151916	24.03682991	23.96010418
Eif4a2	17.55303156	17.44632407	17.12485806	17.15687164	15.98468713	16.41187809	16.44622203	15.70239807	14.18820833	15.89892023	15.09823212	14.23336772	16.15322703	16.1903192	16.04312914	15.57391726
Eif4a3	20.89120054	20.93001705	20.65331807	21.12780891	20.9573746	21.11947384	21.26271013	20.77018575	20.76981966	20.91861552	20.91494266	20.77402121	21.35808447	21.30560407	20.80559524	20.95933127
Eif4b	15.81056593	13.92977047	15.38970347	15.05431142	14.52509196	13.98079877	13.27153684	15.02459317	17.88237047	17.07117401	17.91117489	18.09317095	16.90747181	17.44071186	16.56830098	17.2061447
Eif4e	17.67590775	17.94739196	18.07399146	17.98229861	17.86479448	17.79810768	17.7741727	17.67858241	18.52204901	18.01275662	19.05197745	17.96192588	18.27428779	18.29518393	18.39357044	18.7916343
Eif4g3	13.23453844	13.06207351	13.6063906	12.85162494	13.51944243	13.71782149	13.37501408	14.12436129	13.00782344	13.03909652	12.53829508	13.97605536	13.50455114	13.222662	14.11108442	13.74797769
Eif4h	20.81569471	20.47973691	20.62943932	20.6057879	20.54521044	20.3634317	20.32803979	20.56224629	21.67740996	21.3347272	21.65507733	21.38663785	21.43063769	21.26361037	21.28344788	21.26596436
Eif5	17.97553249	17.39115247	17.63080508	17.76369697	17.77710576	18.08508814	18.19004829	18.35303893	19.51733581	19.1707888	19.92587601	19.72838623	18.6288188	18.41711649	18.69904365	18.92504122
Eif5a	23.32750209	24.42401855	23.64233747	23.38666129	24.08146845	23.9165881	23.72510946	23.95100348	22.02668996	22.17332149	22.2528958	22.35270164	19.1117516	18.95292866	17.85657269	19.34423058
Eif5b	15.39596757	15.18157189	15.38099877	14.70677844	15.11671283	15.40945033	15.40974574	15.61888701	16.73903847	16.52366084	17.07503317	16.57832478	16.52661839	16.2373888	16.63372918	16.2807139
Eif6	20.74267533	20.86048455	20.47830653	20.04477884	20.53350597	20.7126511	20.66280347	20.10124557	19.59926972	19.71794323	19.48644707	19.03493049	19.93723694	20.55756158	20.329432	20.46552055
Elavl1	20.54160897	20.67950785	20.64804573	20.90819498	21.13141438	21.24817825	21.09014692	21.27004827	20.70288653	21.09920773	20.68655798	20.72248194	21.13147956	21.50875441	21.14706935	21.40857718
Elf1	17.84168416	18.08189839	17.89445845	17.3959152	17.83366848	17.92748214	17.94064311	18.06595857	18.66714587	19.22778896	18.91791622	18.69708189	17.55894147	17.94516187	18.5165356	18.42637421
Elf2	16.5413937	16.7541673	16.43157361	16.62459827	17.15668057	17.09246189	16.78552065	16.08234437	13.88560564	15.09243041	12.82140086	15.2315215	14.65193409	15.75402714	14.21597875	14.80584222
Elf4	16.99946668	17.73354782	17.83608192	17.01465893	17.33720864	17.15057391	16.57687622	17.97862838	18.31396232	18.73270394	18.01128629	16.64515332	18.03004576	17.51037791	17.10205186	17.57727452
Elmo1	19.3054831	19.49829773	19.39151462	19.37056625	19.02391262	19.00662531	19.25488562	18.97306763	18.64767044	18.60197801	18.74552884	18.98636939	18.72908401	18.50385257	18.76971805	18.73359407
Elovl1	15.53440554	16.0287117	15.17111408	13.86571063	14.86848152	14.97613583	14.725793	15.05470219	15.59807518	16.10899696	15.76154394	19.10278679	17.57223742	14.73344313	15.61358766	15.79545097
Elp2	15.44919132	16.02951394	15.1632897	14.46624785	14.26144451	15.52208947	14.26544185	13.73966871	14.51773394	14.42149638	14.83276175	15.88370854	15.48942865	15.35089786	15.38411915	15.16863037
Elp3	16.50063062	16.67854544	16.99458492	16.64228757	16.77910566	15.98405044	16.5628258	16.93714722	15.89133558	15.63665005	16.23633374	17.26149845	16.68730853	16.10834176	16.63433746	16.01341338
Emb	16.81008047	17.27390992	16.92934064	17.01530554	16.94493478	16.8199468	17.18753254	16.55901254	18.27115829	18.87769785	18.64681274	18.22967255	18.68825665	18.53470112	18.27825615	18.67644281
Emc1	14.90236464	15.60055742	16.07462491	15.64404634	14.73542452	14.98588327	14.49363956	14.86729324	17.25651413	15.92355507	17.2709011	17.19640978	17.61957894	17.06425172	17.20405352	16.93488598
Emc10	16.9594169	16.99580505	17.07528632	16.95720385	16.8102143	16.63579806	16.19239288	16.43011443	16.72854866	17.06130388	16.01680482	15.39646146	17.03802826	17.27283107	17.5069789	17.10668734
Emc2	18.52405067	18.39965304	17.78783317	18.56981912	18.57622532	18.96967138	19.05219275	18.76871669	18.05465317	18.53530754	18.20799664	17.94617429	18.55195595	18.24246259	18.93950748	18.36436908
Emc3	15.85393174	16.89561143	16.38941096	16.77802204	15.83224399	16.35070017	16.39853568	15.34042572	18.94090182	18.66207948	19.06270988	18.69578617	18.96689011	18.82741493	19.7181514	19.25633937
Emc4	15.51096902	15.63529184	13.65511991	14.82812177	15.03961491	15.19203798	15.62810445	15.62107295	16.94285757	17.45136251	17.09345048	18.29965466	16.57655937	17.63031991	17.22563585	16.69717393
Emc7	19.54792089	19.57960214	19.54063573	19.723645	19.69767627	19.12804639	19.90675878	19.61639845	19.61739789	20.21654429	19.66767692	19.37685945	20.30177131	20.46573169	20.27723774	20.45007512
Emc8	16.94624111	16.21134288	16.70489407	17.13312925	17.2251882	16.6956413	17.35471299	16.92532191	16.07499567	15.44576131	15.39790476	15.54069685	16.55954547	15.37112613	16.88362098	15.855872
Emd	18.3796014	18.50510299	18.42493276	18.47525179	18.38396181	18.78035242	18.92998437	17.94564701	18.27111901	18.92899295	18.77707449	18.06374058	18.30849176	17.9426525	18.74346729	18.71844029
Emg1	18.10161292	18.23319816	18.23761304	17.87627702	18.04111457	17.92339022	17.8627949	17.69885351	17.77847895	17.19908106	18.17450838	18.5503357	17.92344572	17.446987	17.94114278	17.7061855
Eml4	16.31683296	13.88897776	16.13233125	13.2692873	12.9137916	16.91134233	17.00859894	16.58463224	14.00655151	14.58473659	15.38192022	12.78803584	16.14013775	16.27156442	14.19527139	14.80839465
Endog	15.45684881	14.80322432	15.33454501	15.08393304	14.23537292	13.88914375	13.38437037	14.76203135	16.26512999	15.70976386	17.11887324	17.18273614	15.55849518	15.40154461	16.22298343	16.64054539
Eno1	25.83495414	25.8422962	25.7920528	25.79128341	25.60036408	25.35787226	25.23559176	25.18812645	25.7934929	25.76903988	25.65008302	25.26463719	25.82444138	26.14805788	26.17306006	25.88405494
Eno3	16.37572561	16.63830037	16.0839346	16.59816105	16.96990548	16.80679907	16.99957982	15.75947184	15.29941376	15.96787477	15.34940981	14.70114746	16.13538988	15.66449831	17.05454223	16.29069731
Eny2	18.65922017	18.30588744	18.31527528	18.08641182	19.13354389	19.02372055	18.88038428	18.49055218	17.59827208	17.00350227	16.87233487	17.81810707	17.58624629	18.56660864	18.57167311	18.64358649
Ep300	16.29420871	16.25048661	16.43037563	16.661491	16.09336335	15.94445562	15.62012345	16.31903698	16.9429562	16.09487458	16.30477509	16.90492857	15.65730915	15.35220485	15.99993367	15.01450347
Ep400	13.00627082	12.83875186	13.36319866	12.22996301	13.67775549	13.3914001	13.41318056	14.0656373	13.01530238	13.75330154	12.32682996	12.58078005	13.28004721	13.99538878	13.6547711	13.65569177
Epn1	15.44570809	14.77995746	14.64330915	14.66590289	16.12345549	15.51039943	14.88425672	15.59201254	16.91366308	16.59618592	16.5777588	17.88195186	14.49749761	16.83816892	17.06299587	16.40452461
Eprs	18.35671477	18.35426848	18.50984267	18.54130859	18.49503674	18.32681702	18.4233254	18.27370122	17.71075423	17.00112355	17.74769675	18.47176463	17.98430078	17.69314718	17.38091234	17.23896545
Eps15l1	15.16404741	15.387007	15.50168738	15.58159653	15.71493903	15.89769069	16.02342684	15.27746336	15.13346564	14.79614873	12.60485473	14.06131612	15.90584485	15.23285073	15.52836121	15.05319717
Epsti1	17.29829228	16.27518405	17.18242174	16.84614817	16.14361752	17.60164673	16.43102208	15.92011753	17.40981754	18.35409879	16.5974056	14.99838372	15.63273686	16.87990333	17.08074127	17.20207403
Erap1	17.28697407	17.3011392	17.4333225	17.61932924	16.93645974	16.66841078	16.75065617	16.7403265	19.01010882	18.53763298	18.74988935	18.7392845	18.37531776	18.00334732	17.64514278	18.44515268
Erbb2ip	14.10330607	14.0080506	14.23373095	14.32466011	14.43540323	12.81449579	13.01452779	14.35881722	14.88356305	14.11657405	15.40917663	16.00862949	14.14888531	13.55526818	14.17372004	14.77255688
Ercc3	14.73327426	14.486001	13.9947315	13.51784269	13.35018966	13.33452833	13.07423874	13.67369735	13.69352135	13.73381165	13.52132496	13.38363508	13.70075151	13.51463431	13.956655	13.821923
Ergic1	15.58652225	14.66236285	14.0575963	15.34802722	15.51972284	15.72926816	16.1114955	16.10198749	17.40230482	16.66954062	17.50341245	17.81967824	17.52714295	17.3658255	17.46455752	16.98775244
Erh	22.05230883	22.00616178	21.90750855	22.50513034	22.52418646	22.66883376	22.68783549	22.29667796	22.61392208	22.50131667	22.46817122	22.3574896	22.76362191	22.57884003	22.83947402	22.76872357
Eri1	15.77386996	16.35069348	16.47323717	16.3312688	17.24564962	16.83627357	17.23151857	16.81925574	14.06027805	14.85700326	15.33113656	14.52209929	14.84411514	15.40645326	14.22491912	14.75673227
Ermp1	13.57160048	13.50975746	13.84201304	12.31068623	13.4645568	12.89769713	13.0075499	13.8165493	15.27106391	15.14082631	15.13263977	16.54547844	15.66427941	15.7511098	14.23949554	15.37676607
Ero1l	17.82909565	17.97372382	18.04328788	18.18844872	16.62271926	15.55865677	16.3592746	16.62398384	18.04494452	18.88190974	18.36485652	17.62239083	17.7696156	18.38622236	18.02471326	17.88634443
Erp29	19.43649684	19.36271523	19.49810136	19.55964427	19.0095723	19.30816396	19.18389992	19.06569412	18.43513918	19.28217988	18.79457639	18.76265697	18.8761424	19.52003545	18.72241323	18.51033032
Erp44	18.5620086	18.17652525	18.06888087	17.89992933	18.53234079	18.99973534	18.68190206	18.62339131	18.57548277	18.99802453	18.47999714	18.26842326	18.85137008	18.8254351	18.97827352	18.87557322
Esd	19.06036902	18.92605612	19.19589132	19.1476981	19.02652565	18.58237049	18.99375879	18.95743721	19.12145203	18.8389863	18.53309471	18.76628267	18.85908326	18.92748498	17.84084741	18.7009981
Esf1	14.59149626	14.4508344	15.09854528	15.12119552	15.54704361	15.67686208	16.23556456	15.67970841	16.20635782	16.2601477	16.37395637	16.47918165	15.6992515	16.62063801	16.6182686	15.96337527
Esyt1	19.13218062	19.06697511	19.22961575	19.36826734	18.38710492	17.95937425	18.09262344	18.3722099	20.9612939	20.16106409	20.93142062	21.45013262	20.17577162	19.21222398	19.42550324	19.76835143
Esyt2	14.87728673	14.94521656	14.68384689	15.03963925	13.9949978	14.20223782	14.30821467	14.36661937	14.9134674	14.95751002	14.63436138	14.63654596	14.29671631	15.15245326	14.99591162	13.81747987
Etf1	19.44059727	19.34101916	19.35468201	19.44858597	19.32027758	19.21421928	19.33691409	19.28633595	20.11017525	19.8796081	20.4578547	20.1345998	19.93072942	19.83980954	19.90090132	19.80258443
Etfa	18.31786974	17.87603833	18.50036905	17.5492966	16.85768445	16.95533593	16.89382765	17.46227651	18.7290848	18.80825164	19.14048656	19.00782932	18.88711397	18.62674829	19.12477418	18.72223523
Etfb	18.14973064	18.0368465	17.57096317	18.00872243	17.8697249	17.88569012	18.05736885	17.55148644	18.53999412	18.86990469	18.79645122	18.50242433	19.040834	19.05694106	18.96470266	18.80386936
Etnk1	16.07661491	16.12456066	16.55608854	16.61958141	15.23740398	15.14733511	15.61815594	15.60934096	17.63609827	18.19957394	18.05792862	17.8427461	18.46066259	18.08660387	17.53476956	18.17556187
Ets1	17.99541523	18.35925467	18.09474631	18.50433083	18.34714611	18.44080129	18.49529498	18.09001915	17.57866308	17.5922581	17.67831212	17.42111947	18.36563139	18.24746188	18.10393389	18.23169414
Etv3	16.60276988	16.88439162	16.81557105	16.95616334	16.90906679	17.16544589	17.26838404	16.8089824	16.49274494	17.22865714	14.96854396	15.15564003	15.86843321	16.18314759	16.12978592	16.04550872
Eurl	17.63652713	17.3835171	17.57074571	17.46036046	17.32577236	17.82870487	17.29099906	17.47789121	17.35971662	16.66641507	17.52557126	17.74568982	16.09914022	15.82857072	15.99438906	17.17602293
Evl	18.89037963	19.08503068	19.14480175	19.24186979	18.39863073	18.04299616	18.36688962	18.83094896	19.61835547	19.57105536	19.27538264	19.11453589	18.86533226	18.19676758	18.4223964	18.52731792
Ewsr1	19.47172291	18.78386588	19.41059454	20.05617785	19.56334443	19.68879459	19.83564996	19.35439791	18.6250114	19.29030094	18.37196053	18.18813309	18.33752142	18.79040438	18.29520053	18.34098001
Exoc3	14.86240904	14.85747156	14.25937811	15.17826606	15.07330704	15.21997078	15.46212958	14.78507513	13.72733026	14.88413213	13.85237488	14.24437569	13.29580158	14.92395801	13.1670113	13.83215379
Exoc4	15.47623714	15.77576992	15.57819216	15.20221255	15.96328222	16.11493507	16.21288294	15.93656109	13.99205793	13.67492895	12.95965603	12.47214836	14.87347073	14.09594797	14.7537946	14.51682707
Exoc8	13.42000854	15.09678671	14.76318069	14.89111255	13.89107632	13.55666077	13.56689022	14.00157387	15.08233677	14.14986573	14.41929188	14.55356988	13.73767861	14.22620973	14.69709869	14.6634371
Exosc1	15.31130688	15.9738523	16.16421636	16.14260441	15.58365914	15.2198265	15.84145112	15.8525681	15.97322079	15.19914889	15.71699366	15.0940234	14.69650553	15.34864799	14.66863012	15.19227564
Exosc10	17.15276665	17.15418268	16.93306727	16.95193238	16.60698973	16.4043752	16.78354387	16.27483666	16.64054991	16.22504091	16.46727575	16.36895209	16.16115196	15.77828225	16.38567428	16.07618557
Exosc2	16.95989813	17.70329968	16.8383316	17.14488813	17.50128973	17.82206696	17.00245083	16.86336878	17.25722824	16.23424581	18.15783283	17.48698186	17.09370631	17.71963832	16.23102112	16.48322991
Exosc3	17.47479707	17.90347376	17.76999649	17.60029698	17.85993335	17.72996443	17.723969	17.4984785	14.78237569	15.26508027	14.5972193	15.12526332	16.29390998	15.72898664	15.98234605	16.5456762
Exosc4	16.05290181	15.51056617	17.34338615	15.50127624	16.40810842	15.60247746	16.64846282	16.78294092	16.90872254	16.81618614	16.65509056	15.40578968	16.31096882	16.9624181	18.00514205	17.97102854
Exosc5	15.12912907	15.22992101	15.34118976	14.54963985	15.27605025	15.61490201	15.82491905	15.14285102	14.83225122	16.11529131	13.91524157	16.23163746	14.45688966	16.89836176	15.7595121	17.12123427
Exosc7	16.06704238	15.22255927	14.87607103	14.15366393	16.0471356	16.21722059	16.00611152	15.50213622	14.84358908	15.13147531	14.55225264	14.79629969	15.9919777	15.89506861	16.02686237	13.85460497
Exosc9	16.54588826	16.60241039	16.3439444	16.45367633	16.36272618	16.81171361	17.08291627	16.17992091	17.08039619	17.10265977	17.31044211	17.09673025	17.32991125	17.35528083	17.41549157	17.45871552
Ext2	14.27691578	14.7502874	14.31361254	14.47632463	13.95334107	14.65787985	13.55961964	13.84666906	15.37613303	15.27332164	15.423232	15.22348715	16.15473837	16.2639461	16.19669642	15.91277315
Extl2	15.75261288	16.73727616	15.7720085	16.88055872	16.62627036	17.07800842	16.58264305	16.13232486	15.80141323	17.04442377	16.72562765	17.03677866	17.19136235	17.31289717	16.50605797	16.97599404
Ezh2	14.76040719	15.49673236	14.67063636	14.08207641	15.76273865	15.43073684	15.37727915	16.04201359	14.72433771	14.61721226	14.56782362	14.86947098	15.34834132	15.76560348	15.44152627	15.1618199
Ezr	21.871794	21.79065239	21.76120444	21.55902816	21.03050547	21.13174755	21.23144173	21.11245926	21.35897628	21.67032241	21.03908269	20.90476123	21.17431808	21.04110052	20.98661717	20.83466036
Faah	17.01546978	16.60521136	17.16271862	16.40058079	16.30565527	15.90181108	14.99765338	15.93331144	15.88150906	14.36448804	15.0285938	14.29900925	15.31709172	14.2543263	14.5640986	14.45528508
Fabp5	19.91058149	19.45108514	19.14972359	19.59615213	19.86191898	20.07436797	20.17067713	19.48240964	18.54442135	19.04851169	18.96042049	18.1889929	18.27058511	18.95411835	18.90637275	18.90702387
Faf1	16.78075882	16.81135615	16.20147829	15.84657912	16.76794239	16.86711689	16.4144153	16.76734425	16.63360014	16.02222456	17.25375925	16.32658292	17.38725122	16.95808746	17.39768797	17.33228576
Faf2	15.53440554	15.24491963	15.2675927	15.22255442	15.36705653	15.24917674	14.00327183	15.37062085	15.51078121	15.75039595	15.54983679	14.87766114	15.82877719	14.63243073	15.49502808	15.74310104
Faim	15.96621606	16.0376874	15.94899744	15.99008137	16.5345442	16.1151872	16.90432658	16.48556363	16.20428559	16.17692135	15.39592759	15.4730861	15.69054329	14.1352855	16.19944884	15.8118004
Fam107b	20.42156556	19.9923035	19.80146922	20.08481259	20.06284565	20.66881519	20.68423567	20.21588657	19.92833918	20.1113919	19.10492738	19.05305652	18.86660825	19.20562696	19.4483466	19.47549552
Fam111a	15.02971834	14.7753735	13.45105245	14.26343149	15.93826091	15.41465967	15.9414918	15.53476114	14.1783892	13.7223882	13.93228287	13.51970618	13.81042945	14.89753427	13.93393539	14.38076046
FAM120A	14.52280436	14.26075564	14.36838617	14.62499638	14.95325974	15.4254915	15.65754487	15.9431582	14.46442033	15.15960544	15.22371775	16.25720805	15.36182389	15.90831681	14.74799166	14.85021731
Fam134b	14.76035194	14.66265246	13.95649343	14.98475153	14.99243653	14.79037707	15.17298712	14.99933172	15.26999499	15.50051638	15.02545812	15.49359274	15.03583564	15.31600032	15.43997542	15.50971504
Fam134c	13.98393116	14.09860052	14.20912926	13.96047092	14.28171046	14.37686663	14.27426741	14.45964071	17.27723745	17.89064965	17.40764454	16.85624123	17.69654682	17.48741288	17.37891113	17.70556946
Fam136a	15.2916186	14.6794333	14.45670619	15.86025465	15.72436143	16.27970156	16.61647668	15.47539185	14.47362596	15.15579698	12.52048775	14.26945406	15.07576247	15.32625751	15.24837855	15.53203204
Fam162a	19.83471643	20.03746994	19.73315803	20.19936246	18.54209553	18.11176975	18.4264563	17.95235144	20.73378685	20.91262378	20.87042938	20.46151163	21.51262658	21.67507828	21.73653668	21.21348799
Fam175b	15.49525218	15.86948848	15.55661271	16.71124271	15.44277523	15.68783054	15.5041801	15.59350776	16.59118342	16.8018007	16.28466158	16.21494628	15.07535504	15.41595761	15.78436993	16.25813074
Fam177a1	17.46241127	18.2181821	17.61744488	18.55582622	17.75558759	17.8975212	18.20789299	17.89572183	17.41508881	17.36049148	16.71153331	17.81392484	16.87650908	18.02324038	17.65085538	17.25439818
Fam192a	16.13924786	14.60466048	13.85020663	15.73285608	15.41999469	15.12420278	14.66384639	15.95424514	16.05226212	16.39385447	16.7127071	16.18909979	16.0780775	15.75667889	16.8867228	16.99146353
Fam207a	17.85888044	18.20815473	17.81402066	18.3720531	18.19991662	18.44435603	18.43675212	17.97684658	17.31575671	18.32259716	17.05657684	16.54063648	18.19875575	18.47177628	18.28535164	17.53721253
Fam21	12.68138725	12.85322291	12.72239123	12.08446598	13.40538543	13.20112408	13.2473004	13.80650659	14.3978789	14.59252458	14.68845103	13.60867038	12.65539592	14.16094792	14.29773875	14.35940554
Fam32a	17.85335457	17.43698185	17.24801238	17.59334565	18.31698296	18.72449798	18.75364717	18.560208	15.94093797	17.13660986	16.61992958	16.13240343	16.76923518	17.37334921	16.79362703	16.98482181
Fam46a	17.42682374	17.71616295	17.5806069	16.66381732	14.77083804	15.47123913	15.52142235	15.71775779	15.09829529	14.91904249	16.33625807	16.62070889	14.11727843	15.18413244	15.02991419	14.91862747
Fam49b	19.12079378	19.213392	19.31043578	19.28540691	18.04415183	17.93585093	18.17993922	18.23644141	19.5542673	19.66642413	19.62539395	19.4750939	19.77272545	19.96091678	20.21777565	19.65895375
Fam50a	17.85361356	17.82925857	17.89693244	17.96952491	17.9379362	18.49754501	18.47698667	18.10726425	17.62292237	18.73326524	17.21197258	16.85512734	18.20676069	18.69366763	18.52651319	18.21572689
Fam64a	17.07593376	17.45447159	16.16461987	17.63015344	17.28591436	17.90101232	17.77665934	16.2138464	16.68203265	17.6767492	16.98708741	15.81560723	17.20325138	17.66837123	16.84937856	17.48806767
Fam76b	14.26005504	12.75942385	13.94123285	14.54528323	14.58158097	14.48323011	14.54856637	14.71284518	14.97213581	15.68836933	13.00929295	14.60140089	15.87667961	16.26770561	15.70679913	15.68805924
Fam96a	15.70717325	15.50379286	15.8151892	15.12955934	14.43877682	14.91859875	14.33262029	14.94567481	17.42012835	16.02213976	18.22556106	18.00063845	16.62485245	16.31129392	16.76889136	16.0734718
Fam98b	17.1897525	16.45970883	17.33008625	16.80465354	17.9191582	17.90696151	17.77267865	17.88650969	17.24767766	17.14753536	16.90211558	17.01197711	17.7252896	17.67002707	17.40409801	17.62547473
Fanci	13.43150487	14.28267074	14.27040004	13.74796835	13.6815991	12.79512338	13.99935956	13.55899153	13.7312922	13.04184298	12.99599313	13.83457654	13.49670176	12.12033857	12.89541216	12.98906638
Far1	17.28534306	17.61797143	17.33841304	17.62423138	15.48926957	15.36519395	15.81353318	15.54462259	17.22895111	17.137393	16.83992802	17.68619254	17.87588776	17.29560668	17.07293294	16.72249873
Farsa	19.17049699	19.33000682	19.06373718	18.95661379	18.6141977	18.38060512	17.70927036	18.42024499	18.53532431	19.44295787	19.48197943	19.28230464	19.28534741	18.79477469	18.57194685	19.02844222
Farsb	18.2625014	17.98617458	18.07157291	18.4190549	18.4337663	18.29836202	18.44767735	18.3343856	18.35275144	18.30597522	18.57644273	18.7530544	18.65137458	18.23493102	18.35292237	18.3580238
Fasn	18.73422487	18.71052556	18.82976305	19.11406718	17.90728097	17.78835063	17.92447554	17.83061336	17.96264205	17.37981341	17.67182733	19.44173025	18.00610816	17.61200268	17.02185952	16.69557542
Fau	21.64374965	21.75486889	21.95287741	22.28826625	21.98138067	22.05727612	22.18294902	22.03316088	21.79583201	22.53801387	22.26590963	22.32370517	22.43578497	22.73101833	22.13712965	21.96288582
Fbl	19.50115832	19.08928827	19.52668991	19.63892859	19.57717116	19.57086845	19.46933833	19.53516701	19.38976376	19.13486771	19.79480699	19.87438674	19.69214336	19.11639503	19.22892104	18.76832405
Fbll1	17.43398584	16.92108194	16.68081575	16.93606352	17.30148235	17.72787337	17.68842417	17.45784378	16.98408555	17.53882464	17.41320913	17.24489129	17.84475018	18.10824138	17.93621791	17.84653975
Fbxo21	15.14650364	14.97657175	15.60015692	15.71564186	14.42598019	14.13336067	13.42064075	14.29182857	15.04679959	15.31251213	14.98693027	16.07551454	14.63480067	14.97551551	14.44815614	14.67450422
Fbxo28	16.43083354	16.2988005	16.09197287	16.05131982	15.8094694	15.86655661	17.12186859	15.8089855	16.45035426	16.76049387	16.44736692	15.58422158	17.34238162	17.09239149	16.73434334	16.33334327
Fbxo38	14.71057687	13.90151243	13.81384564	14.80496415	13.79467726	14.69005475	14.54705234	14.8381667	13.59431965	15.04129489	12.49465166	14.22192949	13.0430388	12.70461449	13.35066328	13.34340758
Fbxo5	16.43931376	16.23028009	16.18367168	16.69834256	15.94088696	16.01121123	16.32884449	16.4703644	15.60227801	14.86301301	14.50425498	14.97635494	15.17245844	13.34221861	14.20071976	14.97773984
Fbxw11	15.62565817	15.35723006	14.30678702	15.87548625	14.34898253	14.10949524	13.5370223	13.92157865	14.21407057	14.05718225	13.66677648	13.47151253	13.80011047	14.29354363	14.39854414	13.88399039
Fcho1	14.73945395	15.1009144	14.22292243	14.74963032	14.83985858	14.43873523	14.18767556	14.9898854	15.25599468	13.6664656	14.62003492	14.97282173	14.78628982	13.63897103	13.93038707	14.13108633
Fdps	22.01067371	21.77775894	22.14397659	21.9240674	19.46563531	19.2408148	19.16520854	19.30181852	21.25853512	20.94662494	21.31511817	20.81382335	20.19738491	20.06366656	19.98563697	20.2380628
Fem1c	15.30609298	15.66119811	15.89849788	15.23909501	14.9324293	14.52738497	14.66432989	15.5069048	13.72230962	13.23751199	13.59046273	13.7671665	13.08541567	12.73159041	13.5637067	13.65807489
Fen1	19.39483851	19.43893844	19.12747883	19.39775841	20.08660895	19.76803504	20.27472292	20.14923848	19.07709133	19.73877779	18.95512776	19.07879877	19.28762082	19.40993672	19.27592034	19.50323216
Fermt3	18.94609189	19.12209579	18.92510861	18.91024505	17.11431934	17.02087692	16.83896618	17.04272597	20.48877871	19.98005344	20.69160393	20.88505713	19.80733145	19.76805158	19.57338148	19.79357878
Fgfr1op2	17.60622175	17.27316498	17.17306944	16.80233941	17.5852158	18.45147774	18.01929001	17.63464786	14.84396942	16.69064509	15.26743334	16.83004463	14.47481575	15.49555787	16.65004263	16.67639348
Fh	18.82301993	18.9891504	19.14476523	19.09625872	19.44482829	19.13848369	18.80634887	19.29679318	19.75870541	19.48658302	19.34615139	18.9667357	19.49147152	18.89032345	18.91511649	19.44934274
Fhl3	13.38438598	13.81004873	13.51964749	14.41160456	14.09228606	14.14092413	14.91924827	14.28478164	13.36249797	13.80953217	13.96647584	13.43480248	12.96333988	13.49827354	13.72386718	14.02494821
Fhod1	13.30031497	13.25883445	14.05349363	13.25215392	13.49294099	13.74699981	13.19884696	13.91991102	14.64725524	14.16868156	14.08355624	14.26963986	14.86367311	15.17564054	15.09206747	14.49683759
Fignl1	14.62188882	14.69820243	14.83349258	15.22483316	14.81414777	13.9448499	13.95420419	15.61549676	14.74117905	13.86323659	14.83389076	15.11143932	14.37935483	13.57720077	14.84635558	14.75995331
Fip1l1	15.09005097	14.98870108	15.24173737	13.42448647	14.7068069	14.95540162	14.93927482	15.25592719	16.18598384	15.92403927	17.03935023	17.18697237	16.04911496	15.04723359	16.48607075	17.00910071
Fis1	19.62124649	19.58752292	19.22758264	18.76323297	19.27190132	19.33247182	18.88246371	19.41777915	18.59532302	18.24460777	18.67140099	18.29102357	19.16186268	19.44787258	18.98889144	19.49529378
Fkbp15	15.46268423	14.54266676	14.80991814	13.66457129	15.29695403	15.86535804	15.71916234	15.43924339	14.48764978	15.55826826	12.71443465	14.10443239	14.4456899	15.07074012	14.87539095	14.40619169
Fkbp1a	20.98904547	20.28739771	20.66399642	21.17664472	21.13457927	21.58937474	21.45637614	21.03842389	19.54126369	20.42707158	19.57668618	19.24540678	19.74214336	20.18238565	20.04840283	20.00050016
Fkbp2	18.35165812	18.34511436	18.20988386	17.90148821	14.54310967	17.9567253	17.71828861	17.91820892	16.84934096	17.58777668	17.02194456	16.90175534	17.24527054	17.49765954	16.71464313	17.31802653
Fkbp3	18.53210287	18.57276395	18.13100015	18.26035437	18.51870341	19.16291516	19.08097313	19.01260936	15.86386343	18.49981623	17.63477327	17.78458106	17.58493499	17.45694841	18.39839436	17.74047126
Fkbp4	18.35266629	18.44395424	18.3618284	18.94479806	18.56783422	18.46100801	18.42102243	18.6998942	18.68119755	18.58648142	19.19283274	18.40599063	18.47076646	18.57333405	18.66777869	18.86806875
Fkbp5	19.07834818	19.29158232	19.08027276	19.60720945	18.48716308	18.63772289	18.86226514	18.72887047	18.62014669	18.56989833	18.69881585	18.75902213	18.0953001	17.82669315	17.99079938	18.27911437
Fkbp8	18.64007338	18.87572993	18.5176196	17.79607528	18.44905748	18.07590082	17.97569479	18.47924852	19.21757585	19.07170868	19.1108295	18.08289882	19.37914752	19.7354085	19.55375176	19.85131302
Fli1	19.31621132	19.56763884	19.51712916	19.81695585	19.70369133	19.5056244	19.66915877	20.06431078	19.65393416	19.69083628	19.63294907	19.58093348	19.13901618	19.42464258	19.09985574	18.57961749
Flii	17.74423424	17.58718897	17.35220621	17.95418668	16.55225299	16.51754286	16.5849859	16.65053851	17.15611701	16.73884658	16.59031009	17.49868001	16.70031429	16.83671991	16.63747965	16.41595086
Flna	18.38357511	18.31900539	18.30390548	18.76993633	16.63213586	17.06260441	16.88866434	17.32229588	17.97171058	17.85578249	17.68191248	18.59864948	17.37929625	17.32526198	16.9872867	17.19350758
Fmnl1	18.45320595	18.30303717	18.31939058	18.39088395	16.87527187	16.79243938	17.14601492	17.46993886	18.5737321	18.08902056	18.25894904	18.6172024	18.27849729	17.92911817	18.1368726	18.10204855
Fmr1	15.53463169	15.25043534	15.42436749	15.13631942	15.22452936	14.45916934	14.59883909	15.26192685	15.94918468	15.74163285	15.82500673	15.64033225	15.32431072	15.30871996	15.52849662	15.29135967
Fnbp1	18.70019225	18.59634594	19.05725191	18.92289435	18.51993116	18.47286136	18.51270278	18.69895544	18.96470602	18.38745307	18.8935998	18.51570306	18.57873343	17.90728923	18.52673915	18.41138334
Fnbp4	14.71648415	14.75568876	14.85007309	14.69910136	14.66661555	14.68473314	14.68178817	14.9013236	15.40620602	13.6881351	15.02702681	14.08099346	13.77160658	14.43331799	14.05969513	13.55676473
Fnta	15.28416327	14.83800379	15.6652544	14.6891157	13.74814997	14.07058187	13.42854335	13.95504556	13.93083263	15.0797747	15.6716553	15.98190876	13.33701373	15.46478983	14.13841908	15.18038322
Foxk1	12.99012474	13.11248293	12.50122843	14.81553235	12.98274797	12.84186636	12.38519762	13.95038533	12.25188501	13.52744558	14.9381109	15.17282877	12.10232562	13.09574886	13.03115405	13.23612616
Foxm1	13.37424043	12.48577771	12.71241152	13.4573198	13.38708226	13.09253996	12.68736708	14.22941018	14.5281853	13.63606745	14.5321814	15.08739832	13.85412135	13.16927483	13.94807804	13.91905702
Foxn2	17.11318607	17.6376782	17.15192964	17.60850112	16.19896835	16.52278619	16.71285225	16.51557046	17.18750939	16.93598449	16.1972349	15.78525872	17.13881006	16.714717	16.76948344	16.21651445
Foxo1	18.48004312	18.57907931	18.36396337	18.52835346	18.69748159	18.63485127	19.00228316	19.25739204	16.62354313	16.51819939	15.69325899	16.46716167	16.50282867	16.17687218	15.71141862	16.08031005
Foxo3	14.18683326	15.50732171	13.64292554	14.50610597	17.06493094	17.17142662	17.659344	17.74104094	14.15330628	14.70695796	14.41242066	14.35545296	14.37262781	15.37809902	14.99159621	14.94864837
Foxp4	13.10616822	14.41415038	14.44142127	13.49309582	13.56908947	14.68473314	13.52105852	15.5508246	14.5943337	14.81558975	14.13597251	14.31904005	14.59252704	15.08520852	14.92684251	14.76737124
Frg1	17.64635207	17.68707033	17.52865491	17.69839664	17.12353793	17.59457003	17.69672005	17.29094814	18.13317186	18.263742	17.73451101	17.7405549	17.75590945	18.30897668	18.23133413	17.90774799
Frmd8	16.39791547	15.78790136	15.92541496	16.24909278	16.15968392	16.23797571	16.74660298	16.62815838	17.38520235	16.95933549	17.64417372	17.60686762	17.37984628	16.36213061	17.26880134	16.84027547
Fth1	19.0948742	19.04667115	18.99015413	19.30573175	18.98392096	18.64968818	19.46141942	18.65015841	18.51546477	19.46405119	18.27266643	17.77322487	17.97986318	18.36064579	18.27294521	18.58543311
Ftl1	18.22680695	17.97505704	18.1757967	18.6958959	18.62645896	19.09122992	19.10580777	18.61094018	19.13619254	20.12557139	19.02177166	18.28850436	18.31181033	19.19358944	19.12013932	19.24281584
Fto	16.41038094	16.32504565	16.74485947	15.86821597	17.11706226	16.9400903	16.63714976	16.92380659	16.23827929	16.68288775	16.64508036	15.92499007	16.94097427	16.86533084	16.17762646	16.39604788
Ftsj3	15.50263664	14.83124716	14.94497167	13.5947401	15.64109545	15.51210891	15.89960061	15.88962861	16.50615786	17.62659479	16.25410439	15.78233171	17.06862849	17.7305233	17.75838825	17.69333111
Fubp1	19.29753299	19.36503704	19.27146162	19.75688921	20.26153377	20.08505094	20.34845075	20.39886321	19.88715518	20.32120001	19.83615743	19.86015245	20.62932015	20.29261135	20.52085703	19.94015731
Fubp3	15.49196172	14.57340257	14.26868508	14.32606326	16.70043382	16.90608389	17.22160567	16.94828027	12.96828608	14.34717152	13.98097683	14.90183643	16.38143676	16.63579952	16.13373737	15.28894911
Fuca1	14.89802682	14.51580343	13.58217143	13.54108408	13.70855066	14.54055699	14.822395	14.61356514	14.17905929	14.95553779	15.67414179	14.58261988	13.72441795	14.47186265	14.35238614	15.85147295
Fus	21.52600462	21.49890073	21.42098976	21.44112819	22.18170376	22.09574442	21.9318725	21.9227171	22.69521931	23.07486182	22.56689555	22.3822012	22.69486929	23.00152577	23.00290172	22.90485096
Fxr1	15.85315479	14.87225075	16.62032503	16.79933912	14.0416988	15.66684192	15.92295615	16.65777621	17.48612103	17.37904107	17.19798526	17.48917751	16.99223399	16.68720813	17.10083822	17.03548551
Fxr2	14.37680992	14.01357549	14.00145896	13.06941737	14.22999489	13.99579093	13.25998145	14.48235061	13.91168864	14.56562383	13.77278922	15.0390068	14.47554671	14.49847388	14.9120417	14.28789933
Fyb	15.69749555	15.70602618	15.40581143	16.59839645	16.54380135	16.61015756	17.06033668	16.2908187	16.68037711	17.36885165	15.89122828	15.61467215	16.38877891	16.44231612	16.32345846	16.33373313
Fyn	13.3546114	14.46057551	14.63001261	13.87889682	14.53671905	13.73992387	14.4513695	15.01831348	16.17378127	15.61499702	16.69857649	17.07446288	13.98165317	14.12601778	14.1814526	13.96004749
Fyttd1	16.59860386	16.39631329	16.28578099	16.11555721	17.03730332	17.2220066	17.38452639	16.95873624	16.86493772	17.25775911	17.21490679	17.14457166	17.3719885	17.58896382	17.57443892	17.07417944
Fzr1	14.70113794	15.08670848	15.09706628	13.8867305	14.53138266	13.8810463	14.48113077	13.8147138	15.04793723	14.69643896	14.98961449	15.12187117	15.05683175	15.27857439	15.03208063	14.37643212
G3bp1	20.7067039	20.79281522	20.79356658	20.9253024	21.36924454	21.23401639	21.22229241	21.36682012	21.07304547	21.21417138	21.01695965	20.88016007	21.3222265	21.70844457	21.31191599	21.38814074
G3bp2	18.85913398	18.83445931	18.94103198	19.27538149	19.30255197	18.92401761	18.98453857	19.03878702	19.49940667	18.92880448	18.52386543	17.62431727	19.67971687	19.15696065	18.58935938	18.89710601
G6pdx	18.28696744	18.30409839	17.66227156	18.4356181	18.01310008	17.96551835	17.31000706	18.10742445	17.41949051	16.67735191	17.58031517	17.80629249	17.3117653	16.77543184	16.73614232	16.71544432
Gaa	14.83968315	14.18103117	14.61566513	14.16602689	14.99488739	13.9659933	14.04024981	14.66128269	15.47929936	15.72856082	16.33773357	15.95908749	16.18413361	16.77486769	16.47929184	16.50358077
Gabarapl2	17.77679441	17.70686483	17.62269893	17.57276767	17.75730055	17.77491041	17.83461084	17.77502089	17.74198437	17.90121657	18.02501648	17.41203745	17.5281357	18.22323051	17.81175032	17.88489408
Gabpa	16.74483744	16.90245933	16.28458816	16.51015136	16.85440066	16.64375177	16.25522291	17.04138503	16.89155173	17.26661509	17.23326889	17.24067983	17.05095087	16.75055463	16.64234698	16.49840531
Gabpb2	16.96745646	15.62829715	16.74235157	17.24721629	16.44993246	15.97135825	16.82124964	16.67106016	18.36026751	18.34768408	19.10516805	19.00441432	17.58696104	17.03914427	17.01130473	17.04903883
Gadd45gip1	15.90917389	15.5890449	16.785154	15.7594426	16.76490792	16.93284681	15.70612429	16.35896598	16.91416626	16.43522443	15.94704377	17.7000568	18.26434313	15.88350663	16.99002619	17.33485522
Gak	15.30232196	14.52106111	15.06116959	14.5541128	15.10768266	14.7553182	14.54524508	14.78023315	15.904179	14.98671651	14.85844274	16.39477729	15.51754325	15.17765957	15.1545222	15.14781958
Gale	17.65544222	17.81746207	17.90579522	17.83385385	14.84905762	15.47078451	14.66899542	15.46416013	15.33162372	15.78832024	16.45987436	15.53096431	16.20222162	15.85331546	16.55169718	13.26547697
Galk1	20.48479621	20.39768554	20.31613238	20.42460504	19.0020555	18.93147065	18.90517021	18.97359501	20.17511829	20.3689378	20.4189698	20.57269927	20.02925	20.52590835	20.10037654	19.9100524
Galk2	15.69877909	16.24510924	15.27756666	15.53745999	14.79519955	14.9147118	15.80853561	15.60083932	15.59539197	16.39897949	15.78480823	15.7706952	14.83202673	14.64774959	15.21942639	15.00309565
Galnt6	16.1793696	16.50805552	16.47672313	16.38174014	15.89643811	15.85464202	15.74740241	15.77770575	16.32868474	15.03054314	15.12245772	15.17392112	15.59111451	17.15373862	16.37572369	16.22016129
Ganab	19.3613067	19.18068721	19.45297751	19.3231654	18.36893026	18.37531161	18.56402423	18.51642044	20.11357493	19.83619309	20.2312183	20.32173162	20.36713487	20.2176043	19.75793873	19.9425411
Gapdh	26.07685648	26.20488365	26.17746802	26.37216762	25.92665649	25.56588999	25.47692537	25.7683626	24.91357156	25.12737382	24.9677347	24.70709615	25.47849157	25.48703435	25.22469358	25.19948605
Gapvd1	15.84145011	16.21023946	16.13957735	15.8325059	16.11248673	15.77633406	15.43461737	15.7009833	15.966444	15.86452283	15.69007199	16.47027711	16.26069883	15.80891571	16.07487535	15.85804186
Gar1	15.24218867	15.39075807	14.04806766	14.63663688	15.81959055	16.08376116	16.19224387	16.05225796	15.84865517	14.85135027	16.16073008	14.89895669	15.2482746	15.35817441	15.86106755	16.15855678
Gars	20.3734406	19.94365703	20.24005676	20.46668889	20.21966654	20.04017729	20.01602736	20.21644367	20.42444763	20.16986229	20.46590914	20.76202008	19.43674937	19.65209198	19.35162952	19.24286302
Gart	18.10971319	18.02659636	18.12623588	18.07122764	18.49800255	18.17075803	18.18153517	18.41809397	18.00987544	17.27683932	18.17398403	18.93648237	18.22516593	17.97672374	17.89191034	17.36360258
Gatad2a	17.89134615	18.04158654	17.96685132	18.39045355	18.36595969	18.54175389	18.61472959	18.68017643	19.29745023	19.50871793	19.41715954	19.39788829	19.32047558	19.47338416	19.16336267	18.99126732
Gatad2b	18.86519987	18.71457184	18.94927331	19.39764569	19.60597572	19.79246441	19.85397187	19.34219758	18.61219864	18.95835555	18.33115555	18.10532366	18.83321067	18.87407365	18.70983074	18.68254267
Gba	15.20518021	15.07531676	15.74016543	14.47427385	13.57701305	14.25430521	14.46487819	14.38248659	15.94967563	14.36466641	15.56243197	13.58542409	14.97459517	13.9649926	14.7699961	14.45098549
Gba2	14.08166827	14.29441277	14.66441349	14.19023122	14.47591474	14.21126499	14.1870775	14.8202427	16.1880825	15.87301131	16.54951698	16.84203673	15.30966322	14.6022216	14.89078126	15.34663265
Gbe1	17.5523935	17.7326121	17.85138021	17.62807964	14.24147211	14.3806145	13.95525828	14.17910905	14.52085616	14.85820721	14.16169497	14.4307924	14.23907333	14.30006933	14.6618153	13.81732781
Gbf1	12.54017382	13.40879705	13.63154489	11.76621364	13.91847874	12.89858073	13.55566364	14.37849187	13.63738368	12.78334516	14.35283413	13.92041217	14.33363898	13.53757558	14.42332067	13.70760401
Gbp2	17.26065392	16.91649215	17.07666529	16.98038892	18.56812438	18.32882522	18.80043456	18.99744698	19.22453036	19.36998094	18.05984561	18.59309244	18.24688638	18.57672181	16.60141814	18.21947161
Gbp4	15.97588437	16.07033135	16.01188931	15.21861918	15.90143759	15.53426582	16.3431419	16.53459854	15.50718355	16.65066666	16.04861613	16.86981708	15.70167336	15.79066453	15.91302334	16.00313371
Gbp5	15.75372345	16.18596416	16.12010855	15.79766734	17.35174544	17.53826283	17.51408579	17.65535865	15.96894544	15.83209357	16.23776448	17.02642544	16.27519907	15.79951645	15.31734844	15.67186335
Gbp6	15.85185895	15.47680066	15.9267919	16.06626009	17.53422822	17.49375873	17.94485033	18.94006236	19.17487775	19.22456809	17.05069086	19.47564767	19.03316211	17.77364519	15.78727751	16.72252579
Gbp7	17.06836647	16.71570582	17.00403742	17.07567353	16.97524604	16.77388723	16.88935385	16.86235659	17.15083212	16.70659872	16.57666825	16.81163887	17.48737241	16.2669399	15.19381402	15.96883901
Gcat	18.54991284	18.80005876	18.59359482	18.30975686	16.65068704	16.38880221	15.66311964	16.28978382	16.47961416	14.70209628	16.52209215	16.90878093	17.2356246	17.71523449	15.81337065	14.67863957
Gcc2	13.19412319	13.29563376	12.55821687	11.98036	13.51107242	13.73455113	12.42093888	13.49851551	12.78582709	13.02148927	12.48321817	13.42479324	13.51834551	13.1611658	13.81401704	12.99730657
Gclc	13.62294567	14.64617636	14.73458012	14.64032014	14.70627013	14.60759674	13.96444882	15.36079908	13.96907254	14.69416981	13.74420905	15.11868421	13.68719875	13.56018157	14.42030759	14.83317228
Gclm	17.74876683	18.18979156	18.05833364	19.70891303	18.4729489	17.96050802	17.5301648	18.23983107	18.39370368	18.6440074	18.71386427	18.71510085	18.40277537	17.37987302	18.29440447	18.41774947
Gcn1l1	15.88175372	15.8213254	15.73419713	15.57907005	15.51173629	15.16737425	15.09339816	15.37926211	15.28973605	14.34065786	15.48244894	16.58221955	15.96657093	15.65025226	15.32141802	15.10382132
Gdi2	22.02802451	22.11416972	22.35919933	22.20261686	21.47617492	21.25842109	21.15208724	21.52414951	21.77357816	21.37768355	21.675017	21.51964224	21.66945956	21.47017041	21.25176067	21.15458636
Get4	16.50986217	16.54038534	15.99938941	15.72420993	15.91066951	16.04026197	15.99310489	15.30856357	16.47443739	16.4779165	16.23502726	17.54723759	15.26224348	17.37246809	17.19963852	16.17970732
Gfm1	16.33271229	16.58734303	16.17180636	16.31522289	16.09070715	15.94805288	15.52790186	16.05867917	16.49153164	16.49274165	16.26100863	16.91024153	16.98866843	16.65097105	16.45342298	16.57740392
Gfpt1	15.43619371	15.5981368	15.01153249	15.16641734	15.26268322	15.65253541	15.66274328	15.29429866	14.20843628	14.75156065	13.11070662	15.75803734	16.88319735	15.97627616	15.61524612	15.97225759
Gga1	16.40314463	16.59992807	15.89927742	16.09379323	15.94266214	15.99837832	15.23064037	15.92444002	16.37743487	16.39361413	14.77667463	15.41320907	16.52629548	16.08117829	16.58378225	13.99731264
Ggh	15.44589705	15.75446114	16.29199423	15.76420651	16.25057872	16.09052359	15.95074816	16.16244865	15.5620534	15.69558341	14.88847666	14.46985291	15.50816538	15.77915196	15.89044354	15.99352067
Ggnbp2	17.58442379	17.72599554	17.73476412	17.17939065	17.79213333	17.93530185	17.61556686	17.52510599	17.27088665	16.85256807	17.19035719	16.81364722	17.0766575	16.62713096	17.10558078	16.62772587
Ghitm	14.9432161	18.41591204	15.57385861	18.59366995	16.31285086	16.06699585	16.48350526	16.27711711	15.07302957	15.85086836	15.80404817	16.88168702	16.4691601	15.4879428	15.30754489	15.86173298
Gigyf2	14.85241329	15.15252528	15.33474992	15.1066618	15.60302543	15.49766211	15.83707377	16.01049407	16.18685032	14.92128754	15.83432804	15.25620366	15.91372882	15.15292699	16.10339504	15.96204621
Gimap1	14.34996443	14.85128977	13.95848943	14.96341702	14.09181646	14.29122962	13.51165513	14.42142473	15.94004218	15.68598038	15.75286264	15.98568374	16.25761961	15.61159867	16.36555241	16.23365098
Gimap3	15.4715199	16.01932447	15.34526369	15.37999972	15.9820605	16.0390972	15.94461335	14.99356504	16.07600337	16.68299503	16.06985398	14.46005216	16.53516163	15.53994012	15.81155422	16.75829252
Gimap4	20.46406107	20.3408105	20.22829996	19.95111344	19.80217509	19.72768302	19.77558263	19.41011534	20.76494609	20.56600932	20.53848254	20.21838083	20.75321321	20.83744258	20.26895445	20.46632891
Gimap7	16.08931694	16.45804122	16.66531829	15.66688252	15.95012973	15.59331805	16.32276576	15.32123462	18.06936583	18.08706263	17.5277275	17.02141393	17.90722619	17.95425022	17.81665617	18.16220387
Gimap9	14.61187997	15.58481579	13.0504106	13.49239794	13.84556321	15.36130764	14.2376261	13.85960054	15.11055809	16.87437201	13.93993931	15.11764555	16.32168652	17.09158859	16.21394682	16.83126745
Gins3	16.89160714	17.07953084	17.26053745	17.28050766	17.98096908	18.10875363	18.02238406	18.18727185	17.53914897	17.96083211	17.8439565	17.21389498	17.71943458	17.31173086	17.63857134	18.25508461
Gins4	17.2918083	17.26759966	17.02918286	17.37247807	18.03429544	18.14025568	18.17674202	17.99889049	16.71139624	17.23817983	17.15173302	16.63365068	17.13975214	17.40804393	17.67582739	17.99049006
Gipc1	12.58898787	12.51092295	12.61860411	13.06206256	13.20718116	13.96073643	13.20444309	13.58071208	12.45507596	14.51349008	12.85930871	12.87628378	12.73321763	12.96861885	13.45002716	13.82713809
Glb1	16.095243	15.24051954	16.065193	16.33277874	15.07660371	14.2432746	14.55773298	15.07478823	15.04161378	16.01411762	16.00340912	14.24229441	15.00114981	15.88574095	15.17565703	14.90089414
Gle1	14.09206682	13.86810467	14.05815486	13.94904687	14.23691341	13.81001202	13.33282605	14.44385996	13.28705194	13.32504539	13.43854388	12.68392234	12.78858277	13.14439684	13.63103964	13.31796725
Glg1	16.21175371	15.85475324	16.13853604	15.50454558	15.91326316	15.85406113	16.2258797	16.05702125	15.59416154	15.44246981	15.90269839	16.01079854	16.22655222	15.90292886	16.16632919	16.07436282
Glipr2	18.36768221	18.28292602	18.02657805	18.80449087	18.32396623	18.54294376	18.62373519	18.20654312	17.15543618	18.05391794	17.03805422	16.95901351	16.5149228	17.36691487	17.44961892	17.01020976
Glmn	14.16416785	14.42881936	14.25959398	13.81486331	13.92350152	13.77096906	13.70213046	14.14785399	14.92737296	13.6982193	14.72377435	13.30731719	15.60275274	14.64101131	15.25728441	14.93053283
Glo1	17.96807627	17.74042393	16.04141051	18.32083152	17.79411921	17.33755075	17.68273439	17.73216836	17.40896092	16.71805665	17.63971852	17.67702884	16.63010964	17.32606737	16.0033152	16.98685134
Glod4	19.47298779	19.54901631	19.6328334	19.16673964	19.76100243	19.84428997	19.82265318	19.56638578	18.24427654	18.50856948	17.79210907	17.64727185	18.65052011	19.19138123	18.57074199	18.05263188
Glrx	20.82087809	20.54585288	20.63750779	20.8307905	19.53555675	19.48188841	19.57708076	20.19386419	21.37148885	20.68215094	21.38898827	21.31079893	20.01712538	19.25256691	19.87719496	20.46895294
Glrx3	21.03390956	20.73828607	20.65889091	20.54546271	20.88981293	20.98001757	20.62535444	20.51723589	20.97570782	20.93841014	20.77608641	20.49544421	21.09289694	20.84682141	21.1002953	20.88623643
Gls	18.32437805	17.85795073	18.53374623	18.51829065	17.42877396	17.36039116	17.40813378	18.04570377	16.95884671	16.24842734	16.90654119	16.78949014	17.58027623	16.26734104	16.61157332	16.5446662
Gls	18.56473996	18.4381355	19.20338003	19.25487033	17.38835581	15.92155097	17.58003035	17.37705163	18.9348145	16.75805179	18.79397934	17.00060443	18.02213997	17.07289329	16.96538154	17.3327291
Gltp	16.47586061	16.83440152	17.05405311	16.95964914	16.49613383	16.75919449	16.79646735	16.9411075	15.95338182	16.14441108	16.21745119	15.92499007	16.78647125	17.1851506	16.19681003	16.92186203
Gltscr2	17.37264417	17.28450049	16.62964543	16.57673648	16.83524091	17.22757847	17.06888354	16.27854057	15.82835978	16.87217816	15.34657419	15.65299315	15.90923986	16.88483129	16.54119956	16.07179434
Glud1	19.62200686	19.77619285	19.83036749	19.88374377	17.80611167	18.06163188	18.05193884	17.9139715	18.34048647	18.96112282	17.51990865	17.79681579	18.78195651	18.92661946	18.8796863	18.08204159
Glul	17.79669758	18.21920212	18.03967857	18.29562354	17.90038398	18.15815445	17.92777952	17.86954518	15.42341626	15.48094602	15.35024549	15.70248527	15.72112037	15.14032023	15.30253885	14.7711968
Glyr1	17.5548644	17.9083668	17.69271667	17.52167732	17.64149884	17.48673078	17.76624907	17.89448456	17.30005643	17.36194406	17.56789578	16.6930415	16.3463516	16.74823127	16.62961131	16.63657216
Rpl15	19.83610967	19.7911713	19.77634792	20.53924313	19.04745043	18.70874475	19.47828378	18.84502803	20.84273309	20.90190997	21.20634475	21.44692712	21.41403484	21.56795715	21.04062509	20.74582169
Sap18	19.30524642	19.31611803	19.31772687	18.88431923	19.38609012	19.34907786	19.27729456	19.28232095	20.44513843	19.53532947	20.1509293	20.15397832	20.02900894	19.82613674	20.00763975	19.84761061
Atp5h	21.53451046	21.46753472	21.53784928	21.44620502	22.45696009	22.4928112	22.29291867	22.36875483	21.6250821	21.78450386	21.43491524	21.17230897	21.58879374	21.60097297	21.51896597	21.84387151
Rps18	19.19535961	19.54495423	19.51303243	19.8331325	20.41635269	20.40655735	20.37053307	19.72852986	21.54530843	21.38319641	22.16133494	21.95782975	22.34759269	21.75192835	22.02323044	22.46135797
Rpl29	18.99157709	19.71467376	18.11799989	20.81158714	19.95037891	19.75438775	20.1502073	18.42597256	18.81396293	19.51226947	19.38594612	20.72608297	20.41960243	20.07469924	19.317328	19.35435321
Nme2	22.48971529	21.63176198	22.15492018	22.07149468	22.68797398	22.58749689	22.08374099	22.21053088	21.35133271	21.31741039	23.00704996	20.69773211	21.3519653	21.32313985	21.49887872	21.0110068
Synj2bp	15.51926987	15.98722173	15.73910147	15.72065329	16.0582952	16.5953304	16.269912	16.34770876	16.37433704	15.81392057	16.49373674	15.27372433	16.13561787	15.57400497	17.1765667	16.00869338
Rps7	22.02773763	21.80111386	22.08899823	21.87764582	22.33581619	21.93183422	21.62066432	21.82673736	21.7704552	21.00348157	21.83857083	21.75825995	21.92288189	21.92932752	21.3181304	21.73965683
Adrm1	18.90003514	19.11466783	19.11104865	19.18696868	19.39959668	19.34314983	19.29676433	19.22145566	19.22526047	19.478854	19.05536216	19.24705902	19.27022266	19.29364841	19.56930135	19.12138855
Gmds	16.08579368	16.30861585	16.06682839	16.60419088	16.36321268	15.63254133	15.55527172	15.48374217	15.7525718	16.24685579	15.46639438	13.85130821	15.63670034	14.87397378	15.73941417	16.33110841
Gmeb1	14.45822502	15.17694502	13.96915441	14.83909791	15.16692644	14.38962118	15.01986374	15.16510326	15.54018312	16.34792895	16.01747719	15.26527014	13.66895206	15.25927094	16.0356222	14.44022948
Gmeb2	16.96266211	16.75727012	16.86420297	17.12965882	16.69879651	16.81362694	16.82329574	16.6906526	17.3912872	17.44642054	17.23841883	16.63300093	17.06731443	17.38379674	16.46745163	16.82913233
Gmfb	19.74489907	19.36363804	19.16009546	18.72787873	19.7074081	19.55145448	19.62916149	19.49205355	17.34411662	19.91659361	18.30977504	18.21828669	18.94229099	20.36780573	19.67738825	19.74440891
Gmfg	21.12254841	21.23009231	20.78878346	21.41689138	20.41136279	20.8142465	21.15883464	20.53719386	19.94222124	20.75305818	19.92437649	19.62034934	19.59253804	19.979008	19.81504544	20.23877262
Gmppb	16.33762738	16.61229718	16.47567823	17.0480763	16.37845403	16.47091553	16.40932846	15.99545359	16.90061981	16.5046266	16.76044724	17.09185242	16.4585243	15.52195957	15.97689869	16.35438606
Gmpr2	15.80615679	15.29765912	14.40987069	15.14061466	15.64927669	15.28730079	15.42545558	15.81041637	15.48491948	15.1452456	15.03709547	16.35489387	15.77956298	14.73639638	15.21651576	14.68975725
Gmps	18.94730583	19.0746132	18.6984066	18.81154724	19.42575602	19.35420133	19.26548088	19.11725275	18.83871818	18.37206498	18.56513999	18.55558344	18.9870211	19.01645927	18.46588019	18.593484
Gna13	18.57869183	18.59556064	18.55065969	18.73597885	17.32102209	17.28920946	17.13791426	17.55325163	19.68075277	19.28656975	19.54413857	19.31524788	19.24421651	19.15730501	18.83549611	19.06971859
Gnai2	20.97784007	20.97110176	20.88210437	21.11370846	19.97853457	20.16883239	20.22733515	20.11173157	21.29255651	21.16044528	21.13657675	20.80779865	21.37292449	21.32500219	21.27144645	21.2292299
Gnai3	18.03429138	18.2210293	17.99333723	18.3492946	17.51738861	17.51919001	17.52787874	17.80407361	18.7726059	18.49727646	18.47495083	18.38416903	19.11629725	18.68666386	18.67125784	18.73748334
Gnaq	14.58642513	14.79260217	15.10065551	14.52811949	13.6571212	14.61704973	14.18025695	14.14726127	14.02895201	15.71557905	13.38240472	15.66837223	15.96062677	15.72208614	16.09647003	16.13980996
Gnas	18.06897229	17.9209597	17.60645479	17.95792189	17.19776517	16.64791332	17.25622962	16.8078656	18.52880051	18.83649682	18.60759817	18.27039758	19.05295582	18.88058363	18.96119586	18.50274624
Gnb1	19.3331426	19.44266247	19.34749644	19.2751361	18.96605611	19.00845361	18.97923172	19.12992527	18.99063092	18.68310487	18.56763719	17.91328366	19.10984644	19.25344153	19.40139924	19.06655022
Gnb2	21.1513744	21.15942637	21.12058608	21.32661939	20.51166085	20.39192475	20.63540774	20.58389984	20.1669078	20.09623276	20.11755684	19.88719593	20.44840241	20.49595872	20.646132	20.22427046
Gnb2l1	21.83437236	21.75589936	21.73117609	22.19862744	21.90405662	22.12306346	21.69948474	21.6618891	21.18037219	21.05300341	20.77370913	20.66513211	21.66213002	21.66222344	21.38142451	21.42337856
Gne	13.66185834	13.89582195	14.29971913	14.32371126	14.78081416	14.91292802	14.84971855	15.74163768	13.08816215	13.21807202	13.30375373	11.66521412	13.15076238	13.47439029	13.78419044	13.57047519
Gng2	17.41980082	17.23068286	15.66816412	17.98970552	16.12214824	15.96299955	16.78082136	17.54574448	16.76649545	17.99536731	16.53311246	16.9967374	18.11500836	18.65851225	18.36617853	18.13998285
Gnl2	17.71484791	17.86246016	17.81659053	17.9546771	18.02951429	18.21585549	18.19656284	18.00744293	18.30420544	18.28951186	18.3160265	17.89751497	18.48611013	18.24524211	18.33387264	18.45947373
Gnl3	16.08502182	15.74749575	15.32193839	15.39900711	15.85400711	16.02388967	15.95178277	16.12231835	15.94213588	16.44815891	15.70303239	15.0443921	15.62384866	16.50754514	16.26960648	16.11869955
Gnl3l	18.1965249	18.38006709	18.4431629	17.87238893	18.91161437	18.82736388	18.82268483	18.67364568	16.86212394	16.91491607	17.06658331	16.62481788	17.42784467	17.52981013	17.72923123	17.86455723
Golga2	15.56450932	15.04313631	15.73250679	14.70418507	14.92394622	14.98918838	14.51845527	14.82822203	14.2818924	14.68119568	14.8230959	15.24292209	14.661466	14.71345601	15.49058668	15.16106119
Golga3	12.68359162	12.72547938	12.79692479	13.06733278	13.60235694	14.39646714	14.003017	15.45213404	13.69792314	13.42282819	13.55317424	13.35810592	14.12203359	13.3753994	15.01871165	14.10236985
Golga5	12.18426979	12.97929896	12.76364421	11.76175906	13.57956924	12.47331415	12.97587207	13.58503195	14.41544411	15.53555508	14.24353506	14.94458934	15.20770792	14.75980728	15.83768944	15.67485976
Golga7	14.74792195	14.79089989	15.11607666	14.6944402	16.57416639	16.10223318	16.16222411	16.26673094	16.45617098	16.33817526	16.7317687	17.64476119	17.31523452	16.43726893	17.99079938	17.90864038
Golgb1	13.0561391	12.77959986	12.56441605	12.60653635	13.42637677	13.6481745	13.30010974	13.90153727	12.91217668	12.90265294	12.48727579	12.14234694	13.08784157	13.32295391	13.42081513	13.5029324
Golph3	16.88800826	15.95279345	16.47009259	16.07169589	16.30969932	16.23240816	15.79302065	16.5191875	16.6809686	16.62593593	16.99439682	16.56850386	16.52475445	16.53042231	16.48939032	16.78484555
Gorasp2	16.82389308	17.32014764	17.54822564	17.35270629	17.24234763	16.55287888	16.33572426	17.34203582	18.08861845	17.07553916	18.2897679	18.29376678	17.27108739	17.14586683	16.8466841	17.40171055
Gosr1	17.0287192	16.90394752	16.80164769	16.87855713	16.54605283	16.56970403	16.77598243	16.5227955	16.42604576	16.70473303	15.86294481	15.37070996	16.56356968	16.18148456	16.54967492	16.41891026
Got1	18.34950194	18.29481947	18.41145653	18.35385652	17.82640954	17.92100715	17.9838421	17.84762361	18.65515509	18.37610713	18.77703134	18.83851292	18.06731655	18.15904177	18.12117081	18.47373443
Got2	20.66045202	20.5357949	20.68543277	20.99192222	20.30910152	20.38389863	20.10862193	20.50856834	20.8898625	20.48025505	21.07419273	21.27027139	20.85265445	20.46585085	20.25260248	20.52074739
Gpaa1	14.35418067	13.14703033	13.73600533	13.14243845	13.76891224	14.93410128	14.59921376	14.63660031	16.36047636	15.21644764	16.2765028	16.88053178	16.75325602	16.68720813	16.23733082	16.21307029
Gpank1	15.52401278	15.67169899	15.40498224	15.76252692	15.36986751	15.69347849	15.56827646	15.84055261	15.3849015	15.00061328	16.09975615	15.80481414	14.84682312	15.16753606	16.0015604	16.11109053
Gpatch11	15.60285282	15.56748711	15.19611319	15.28117097	15.93638223	16.44019017	16.16824036	17.02863997	15.10038388	13.75795323	13.41973638	15.43823326	15.90297768	16.70624225	16.36132691	16.21489922
Gpd1l	16.25081983	15.72346348	15.57550689	16.57681612	15.39408983	15.73526129	15.04734999	15.15288219	15.01926085	14.78032484	15.36028213	15.8742704	14.26371946	14.21132174	14.29654129	14.64653296
Gpd2	18.61260033	18.45731156	18.70166245	18.5587123	18.33662498	18.38274126	18.29299349	18.38585607	17.15364746	17.38410892	17.37231381	17.41195329	17.45902215	17.445312	17.47618742	17.14707489
Gphn	14.88883175	14.4505469	15.24116358	14.79072423	15.82895455	15.85935021	15.77256113	16.00431316	14.87841502	13.24313029	14.325615	12.40722427	14.79225215	14.30684476	13.50357859	13.71471854
Gpi	22.58138308	22.58373389	22.93428444	22.92446692	21.64428565	21.30166567	21.20502995	21.6390071	22.72860877	22.59373137	22.70555	22.47362224	22.86015653	22.83853588	22.59996724	22.64488366
Gpkow	14.36257636	14.863531	15.18072127	15.3984124	16.48779218	16.66774983	16.5057541	15.69902863	15.36109438	15.28137449	15.46343657	15.68942009	15.49958682	15.85282956	15.07782738	14.99703705
Gpn1	14.30427061	14.51543696	14.83149731	14.51766926	14.83147977	14.41706397	14.21836521	14.83620902	15.29879731	14.49381075	14.95804444	16.06713003	14.72093593	14.73744966	15.08250773	14.8312659
Gps1	17.05705303	17.34356132	17.23077434	17.89741249	17.19994562	16.77621933	17.21079693	17.2265255	16.06264823	16.71317976	16.58558658	16.57944935	16.78298225	16.62528288	17.09789089	16.85947893
Gps2	15.68440762	15.64533346	16.01930253	15.96071903	16.78891634	16.90832387	16.63892755	16.14330453	15.01389981	13.92762409	14.80526162	14.48682964	15.48993826	14.22817424	15.34339252	15.88557034
Gpsm2	15.62774941	15.56139808	15.33833116	14.5821874	14.94525609	14.96317959	14.72677066	14.83244074	14.15248765	13.79132303	14.20031436	14.06942849	14.22982818	15.30510147	13.50616618	13.72993145
Gpsm3	17.18131695	17.8246902	17.62620847	17.03062146	17.3547454	17.356295	16.79413738	16.8002219	17.03891642	17.30685231	17.17012304	16.90268408	17.35851731	17.11912439	17.1938019	17.11691646
Gpx1	17.57996961	17.51930349	17.54739705	17.14101506	17.72530053	17.61761464	18.0574711	17.73022778	14.92976385	16.76288107	15.7661782	14.4546365	16.28221839	15.35344196	16.03743123	16.56911956
Gpx4	18.88433969	18.7602338	19.21798151	19.05640293	19.37242571	19.75002319	19.80168492	19.48168889	17.90831417	17.5146158	17.03890395	15.77841977	17.66879599	17.59465641	17.63564107	17.23962755
Grap	17.50032974	17.58478946	17.6562379	17.01900325	17.99076245	18.28273469	18.13510195	17.70687581	17.47463626	17.64800246	17.37105628	17.36557563	15.7501697	18.12040384	18.20608937	17.75450341
Grap2	22.021808	21.97305307	21.96701763	22.03874805	22.00651247	21.89901781	21.85597096	22.06500908	21.96288442	22.05599592	21.70940308	21.63714416	21.88977493	22.04550346	21.9521394	22.05902646
Grb2	20.34850402	20.37435157	20.32768008	20.76677808	20.63293184	20.65945375	20.72665028	20.76206791	19.47468307	19.56875902	19.42312896	19.54828117	19.36129386	19.51101758	19.11729122	19.64586583
Grcc10	21.02581637	20.94731346	21.34343552	20.85418406	21.28998296	21.50512035	21.31132847	20.8891804	17.90780894	19.25747871	18.20087194	17.43758489	19.22658945	20.48672989	20.07589821	19.65905982
Grhpr	19.08663485	18.90823972	18.83246378	19.21883306	18.35682788	18.21666911	18.14499979	17.91823936	18.80487439	18.341354	18.54206217	18.48892251	18.43489045	17.9147575	18.37662123	18.49876141
Gripap1	12.78088349	12.67551818	12.19319614	12.02525949	13.06466888	13.66932352	13.46562084	14.48304221	12.11605326	12.3384643	11.95639699	11.22259772	11.76094331	12.5295688	14.3591017	13.13570286
Grpel1	17.74618849	17.18935469	17.30435587	17.35901833	17.38787772	17.3513642	17.34469256	17.20067979	17.17135145	17.11874362	17.56069338	16.81670219	17.48596805	17.65366152	18.08272813	18.01737975
Grsf1	16.27161171	16.77699077	16.35168565	16.13440268	16.82344495	16.85995958	15.92282145	16.30271342	16.4740279	15.87570459	16.76492835	17.03653301	15.85247153	15.90034488	16.14817326	15.2352509
Grwd1	17.47673197	17.83450125	17.90588142	17.47697096	17.85241589	17.6639544	16.98137063	17.70264051	15.94822193	17.2019538	17.42372309	17.22044574	16.47071001	16.71340614	17.03519949	17.31838473
Gse1	13.31521065	14.74814458	14.986515	14.85223896	14.74680398	14.70131133	13.96784759	15.33913482	13.45221227	13.84611851	13.06007369	12.70138243	13.07349665	13.33497227	13.51541412	13.33790589
Gsk3a	14.28719158	14.55167501	13.11643763	14.34948664	14.16613252	14.49835682	14.58727017	14.30297536	16.11301268	14.48514153	16.11764437	15.66059338	16.18778197	15.85122493	15.03443453	16.38738448
Gsk3b	14.78138722	14.76977664	14.10683956	15.67855247	14.57512792	13.639431	13.13907873	14.86966264	15.27078104	13.53804919	15.40770556	13.65895638	14.36331274	13.67677586	13.79903865	13.87094109
Gsn	17.34417286	17.99531946	17.67502255	17.65318618	15.12229938	15.33563844	15.44494131	15.34630195	16.31908046	17.47932618	14.47849763	16.10434355	15.35378307	16.46687783	15.47038245	16.13703062
Gspt1	18.14044693	17.97355708	18.24393448	18.55976035	18.29429819	17.80953796	18.45584641	18.36300294	18.03438341	17.50655609	17.99401199	18.49360288	17.28610043	17.63428362	17.04687404	17.1870492
Gsr	17.55554116	17.61946414	17.54474237	17.42593564	18.04593325	18.25804981	18.136119	17.73617986	16.81407769	16.60907833	16.30057782	16.43140264	16.81629997	16.90826332	16.65219837	16.5431039
Gss	14.57434464	14.95274735	14.87452148	13.56870625	15.84892707	16.23406997	15.97924605	15.55280237	14.16539511	14.92243905	14.76745868	14.44071075	13.40179464	15.38396261	14.95545917	14.41772516
Gsto1	17.19031654	17.47728983	17.40469447	17.58576715	18.53477217	18.72637178	18.83308541	18.68067896	16.81870773	17.08274	17.41620511	16.9763064	16.41286989	16.86893973	16.75402909	16.99269845
Gstp1	21.91698951	21.97534484	22.14967489	22.03816971	21.95077965	21.75655341	21.79679189	21.86458826	21.13754384	21.23703316	21.11403169	21.23353678	20.80019931	21.04110052	20.42487352	20.6325471
Gstt2	18.18710173	18.04765807	18.40972512	17.82533141	17.48103624	17.41103039	17.27903447	17.25119151	17.41003162	17.50786886	17.63895881	16.89198239	17.67497179	17.62463851	18.11974848	17.24047837
Gtf2b	19.46230693	19.41273594	19.56540346	19.30452992	19.7476729	19.82541927	19.74869859	19.69897983	18.92867648	19.15292392	19.02391914	18.56800627	18.92444634	19.24360614	19.20924066	19.06777579
Gtf2e1	16.06424771	16.66549564	16.78646548	16.41731174	16.58265141	16.96386824	16.88659384	16.74410936	16.99611358	17.49060682	17.17235618	17.27662296	17.30788314	17.15864168	17.59236142	17.29546045
Gtf2e2	16.87690263	16.94755442	16.83552872	11.63394011	16.87655037	17.13803058	16.8948581	16.80793132	16.582599	17.19193689	17.16379899	15.52521762	16.96705142	16.82487694	17.67654039	17.61268062
Gtf2f1	17.53170389	17.68742619	17.55840594	17.5430324	18.05965577	17.9640117	17.91987097	17.80509459	18.79891964	18.94604158	18.80862086	18.68703122	18.81349712	18.82704392	19.18950219	19.41903752
Gtf2f2	16.1651458	16.29573613	15.737475	15.29227239	16.39876584	16.68300638	16.49830055	16.17013798	16.06101328	14.64471963	16.37981133	15.55973926	16.5585984	15.54752653	16.79758388	16.56310164
Gtf2i	16.0643596	15.72732536	15.93436701	15.72778652	15.99296292	15.25570082	16.02936128	16.57724848	16.28776701	14.76446065	16.21719673	16.99769111	14.6105418	15.55405734	14.55464442	15.40789959
Gtf3c1	13.88912911	13.8866419	14.00416695	13.56742421	14.14908059	13.69187394	13.65877835	14.04522186	12.32721044	13.11840954	14.17401917	14.25396741	12.94427784	13.25479537	13.82564197	13.64043143
Gtf3c3	14.61582467	14.78521106	13.85913767	13.41218406	14.38056481	13.85475969	13.8451788	14.44912818	14.01303017	13.70595469	13.56836829	13.15351782	14.55743971	14.92349534	14.12701799	14.73843188
Gtf3c5	14.12462413	14.85823038	14.59831741	15.5425092	14.26982382	14.81842381	15.3486517	14.71410812	14.82474276	14.50323849	15.31947266	14.56466669	14.43238894	15.75818458	14.66107441	15.12346906
Gtpbp1	18.68337101	18.55317617	18.64065989	18.53550137	18.68566585	18.6640427	18.5515909	18.58607493	17.07833233	16.85178891	16.90306507	17.29602109	17.47288028	17.87475162	17.64389338	17.29818709
Gtpbp4	17.98292078	17.00733468	17.71541897	17.96207437	17.21086626	17.64789084	17.39119496	17.03825132	17.88858024	17.91467899	17.55526789	17.63855827	18.50059708	18.76570879	18.3735466	17.92784129
Gtse1	16.35227296	16.03081263	15.99688286	16.49269701	18.20945152	18.26606314	18.28126441	18.00282862	13.61814203	13.22852399	12.94288764	13.8509109	14.19437131	15.37037946	15.58036006	13.98770565
Gusb	14.58474119	14.72835889	15.0863664	13.92652385	13.41634129	13.94729199	13.32496433	14.68360284	14.63870673	14.81572022	15.09125101	13.70351066	14.58080569	13.40661638	13.71377252	14.94637895
Gvin1	16.17388358	16.29693601	16.04079834	15.74505576	15.53524074	14.91435522	15.66899424	15.5762339	15.36875078	15.1975978	14.35301944	16.52196259	15.07962733	15.02661571	13.85247046	13.57837697
Gyk	14.12912408	14.92838526	14.81282634	15.21157836	14.95922543	14.5653538	14.6805671	14.64336314	16.66179998	16.6946412	16.62548209	17.05241349	16.67487936	16.34488811	15.79727705	16.81168219
Gzma	15.43517305	15.70281105	14.9136615	15.95815327	15.59985012	14.78930795	15.13945236	15.39735207	17.31689883	17.34294559	16.71113582	17.36811573	17.32453568	16.86465618	15.63286073	16.99919238
Gzmb	24.88329941	24.89712042	24.78258358	24.82997817	24.95850136	24.78098136	24.68820272	24.7745196	24.88393592	24.57071527	25.07666709	25.11160425	24.8445117	24.85456589	25.03853533	24.8927601
Gzmc	16.19907062	16.64155742	16.47090851	15.07340422	17.47845638	17.12864706	17.04298628	16.79306876	18.14496692	18.73645617	19.0145414	18.38406177	18.62377751	19.46617509	19.03354328	17.90017017
H2afv	20.07869942	19.29243479	18.62550796	19.02347233	19.42202496	19.51199048	19.25408281	18.83860892	19.88099074	19.1373492	21.63836658	22.57229997	20.0503717	19.79640766	19.31654406	18.94840139
H2afy	21.55341737	21.41481949	21.4527551	21.52607466	19.98733883	20.14635333	20.29351111	20.11226385	22.38542091	22.56642935	22.60759897	22.24557137	22.51130632	22.63894916	22.49424063	22.44153226
H2-D1	22.41490662	22.57357652	22.64630176	22.57719199	22.65238814	22.94985324	22.94805074	22.93038614	22.77777123	23.53187354	22.91184169	22.82732774	22.61305843	22.60400634	22.35519683	22.59856006
H2-M3	15.19233655	16.04343381	15.79309569	15.6646211	14.96996578	15.69480269	15.78109026	15.64662288	16.34032383	16.47682371	15.99122786	17.42494071	16.25273321	15.85966566	14.83953212	15.21943187
H2-Q4	17.49303318	17.65991987	17.51543986	17.44804801	17.93760957	18.0730583	18.14056623	18.04199287	18.16730103	18.68792396	16.80084528	17.87273153	17.72128039	17.2903053	16.21481657	17.30714861
H2-Q7	13.41755811	13.58100827	15.84393662	14.65067837	15.3704726	13.78661975	14.36992158	14.5402295	14.8048223	14.4843292	12.99078636	14.69590308	12.86455794	13.30135021	13.32926651	14.06303305
H2-T23	16.98316572	17.86142424	17.36699626	17.11322407	17.49929926	17.72285515	17.97249887	17.78132699	18.90385988	19.18386215	18.40863759	18.29604881	18.6311885	18.51939757	18.45719281	18.74789241
H3f3a	15.46302376	15.78105783	15.83599678	17.82908081	16.05743867	16.63593324	16.96565556	15.90889897	16.03916421	15.6615079	16.15189045	16.76821298	16.41652013	15.92088827	16.1698058	16.40669921
Hadh	18.54505001	18.53707525	18.85455956	18.39203862	18.26084493	17.64184583	17.55572691	18.18714554	17.95248772	18.13758127	18.81607532	18.21696251	18.28122321	17.87499093	17.59160558	18.19641764
Hadha	19.30358854	19.23112784	19.46219503	19.32269056	18.23263399	17.57981988	17.35712419	18.24551947	18.89162184	18.50826679	18.57227053	18.63281402	19.45689523	19.26005302	18.59427293	18.50679866
Hadhb	19.44747702	19.67022579	19.66400135	19.50586339	18.81349875	18.53452148	18.49913975	18.91823559	18.94772563	19.50765833	18.91101039	18.66671735	19.60673394	19.75266911	19.32563116	19.25053227
Hars	18.0105633	17.83903871	18.09848462	17.90618646	17.65019617	17.6760994	18.03178272	17.91238307	18.23238163	18.13921124	18.20344346	18.15733576	18.08108026	18.4031632	17.88540519	18.3998361
Hars2	13.10242441	12.92042229	13.21399007	14.10708595	13.42568134	13.20112408	13.1146932	13.84082779	14.14626451	14.05147646	13.94917424	14.3837263	13.91167073	14.90251985	13.6809476	14.13361254
Hat1	18.12368619	18.61024795	18.44607031	18.37028509	17.72022985	17.49874719	17.8930197	17.33306753	18.45048415	18.91528359	18.93731799	18.6376807	18.80333339	18.70730524	18.26660029	17.91143298
Haus1	16.5234369	16.77287653	16.10924947	16.17589962	16.71489599	16.96913519	16.56958135	16.52047138	16.30418456	15.72897653	16.34114719	16.00968662	15.47230341	15.19302003	15.2100016	15.84802839
Haus4	16.62819782	16.42987921	16.43384703	16.07677341	16.18228858	16.0199176	15.8920059	16.06066617	17.48618871	16.81185938	17.16656918	16.78241086	16.62953159	15.82168464	16.75209769	17.07830965
Haus5	15.02091274	15.53454543	15.00340257	14.11289773	15.09097912	15.38691367	13.30902874	14.96157133	13.68420532	14.06218387	14.50149925	15.87555274	14.2772451	14.48912438	14.86898895	14.60403176
Hax1	16.38677373	16.37967335	16.21805456	16.13440268	16.44821378	16.27457088	16.82521884	15.97230156	18.45502141	18.07757302	18.56938267	18.99137717	18.10439769	17.47745545	18.13864781	18.10267257
Hccs	13.93106368	12.72805943	14.84014766	14.78287475	13.92508404	13.09908105	14.14681584	14.15836609	13.18286309	13.3861347	14.81430726	12.04297758	12.43192798	13.95918973	14.20845958	14.06741263
Hcfc1	17.21027419	17.02947966	17.10524829	17.48340055	17.07840071	17.17012045	17.40949635	17.34769758	17.91310507	18.11177952	17.88273815	18.30412099	17.81272205	17.91824498	17.57301734	17.56547793
Hcls1	19.69446287	19.6690679	19.26098704	19.6522174	19.55311993	19.71627	19.87680897	19.60197386	20.42797549	21.00999943	20.31152599	20.32117151	20.05969177	20.38775382	20.29735953	20.60271317
Hdac1	19.73227831	19.67651363	19.98697187	20.26465863	19.9140045	19.74175677	19.81743961	19.96658229	19.71312362	19.47408298	19.53877762	19.07574713	19.77870749	19.5215266	19.70138366	19.39289439
Hdac2	16.7064223	16.25543261	16.85128052	16.91151763	17.23910433	17.24398879	17.06410761	17.23143376	15.73143929	15.51517253	15.63076796	15.25901382	15.61779938	15.99065871	15.53704672	15.41129537
Hdac3	13.24349967	13.99062295	14.92931672	12.9433366	13.93119994	13.49594927	13.94211515	13.85203813	14.12729353	13.95381236	15.09263884	15.4211398	14.78885995	13.78552393	13.83596364	14.48086179
Hdac7	15.51931884	16.38469806	15.53880245	15.55751937	16.38217933	16.04586829	15.69159759	16.23872828	16.68474835	16.59154526	17.27689567	16.65656497	16.872997	16.35850689	17.41853907	17.04839118
Hdgf	17.77067009	17.79220551	17.65869531	17.28753223	18.71916483	18.81955987	18.42062499	18.84803517	18.88059281	18.58652921	19.13271613	18.62011971	19.15950215	19.23915127	19.81511482	19.47752169
Hdhd2	15.51465872	15.6798161	16.49997848	15.66040329	15.77271581	15.47629083	14.94060601	16.16645222	17.09768797	16.44132569	17.26930651	16.93197504	17.16505427	16.63616664	16.43543439	17.50169504
Hdlbp	17.91430949	17.62648047	17.77245683	17.45512751	17.73477791	17.7206263	17.6577261	17.6398258	18.00161272	17.74119135	18.0603422	18.1399095	18.43422862	18.44921232	17.88487646	17.70755355
Heatr1	13.94707493	14.37206316	14.2300453	14.21115205	13.68636591	14.2793739	13.65725698	14.47356141	14.28942124	12.58231728	15.07701835	15.83996021	14.4317525	14.80933086	14.48481176	14.52616079
Heatr3	15.78290066	15.66844756	15.64023014	15.78006577	15.92688615	15.83431177	15.72928781	16.0999493	15.9935527	16.62831489	16.59820704	16.90654243	16.9344181	16.32530204	16.28234936	16.40806297
Hectd1	16.11568662	16.18641024	16.38830084	16.21316528	15.46660593	15.57716189	15.60855715	15.40211362	14.51571944	14.55080774	13.34508779	15.60100458	14.29087909	14.93354817	14.13488962	14.41807281
Hells	17.54463454	17.66849481	17.55048802	17.97539734	17.59420625	17.72596977	17.83901945	17.95784074	18.14496692	17.57732969	17.64038293	18.17467807	18.05798133	18.10966562	17.81841082	17.50303497
Herpud1	15.75198781	16.38958035	16.2330141	15.03099168	15.14054892	15.79560541	15.73962315	14.69765981	18.17689377	18.38300244	18.04522648	18.06226659	17.70940429	18.23511746	17.46148759	17.55942962
Hexa	13.77764602	14.84391432	14.16532831	15.16576092	14.64573218	14.51185424	13.65306223	15.05947952	14.94386885	13.40691223	15.47203596	15.11392502	15.20019104	14.52977996	14.62174041	13.69318045
Hexb	15.25491173	15.54643208	15.92407075	16.04407934	13.79128286	13.64515845	13.28295843	14.259516	15.47032161	15.57404992	15.49446819	15.25282422	15.72748727	15.21352707	14.51482945	14.76248284
Hgh1	17.08495141	16.27748213	16.42977627	15.11322229	16.61701925	15.4818063	15.85680913	14.10950835	14.55021092	15.54120781	16.07435653	16.4165451	16.77915126	13.67734676	16.07737648	17.16531004
Hgs	15.44814552	15.98315819	15.62128841	16.2725896	16.19182391	16.41921651	16.39229025	16.36183376	15.9615644	16.31816852	15.88563498	15.78992962	15.63817235	15.57253023	15.58227457	15.55495175
Higd1a	19.78669699	19.37438179	19.57152952	19.62407176	17.18185761	16.78197209	17.10336607	17.25755736	21.54331746	20.72673916	22.13543601	22.20470629	21.59960678	21.56619836	21.60668495	20.94047492
Hint1	20.71340853	20.49026481	20.22398518	20.88418019	21.16375911	21.39027134	21.37363627	21.22048785	20.07122536	20.32621724	20.0244431	19.8942926	20.54827042	20.51201176	20.35842855	20.39456932
Hip1r	15.97861792	16.22334097	15.91852757	15.63081979	14.87760259	14.89302372	14.78266743	14.98617312	15.95996669	16.08486812	15.86638902	15.8962175	15.98920475	15.21420817	15.91039332	15.30884301
Hist1h1a	17.77327354	17.5533945	18.15124728	18.2237182	17.91907548	17.98028608	18.3698571	17.88220921	20.90164606	21.79073969	21.13590381	20.89289948	21.36139547	21.90169975	21.35748751	20.76047786
Hist1h1b	17.91737894	17.63414868	17.06289319	17.53231224	18.23419735	18.46359974	19.02426596	17.58197355	20.33323087	21.36631589	20.38779594	20.15752809	20.57989591	21.20865648	20.47141271	20.60216164
Hist1h1c	19.61381183	19.60915054	19.45743927	20.07137909	20.16900265	20.71497228	20.92784433	19.74724221	21.86536176	23.08529962	22.02333583	22.23081103	22.35027019	23.1585928	22.3360242	22.38191992
Hist1h1e	17.92133786	17.42166288	17.04468886	16.93301803	18.39316224	18.97801295	18.82751978	17.64148621	19.81986832	21.29001232	19.95415119	19.47660368	20.35424795	21.45304131	20.8437304	20.60289697
Hist1h2af	25.98090343	25.90622404	26.0184996	26.22430279	26.40895539	26.37556658	26.13944087	26.06591864	27.75715287	27.42564126	27.87309906	27.81095807	27.73941757	27.38742986	27.29761077	27.5241088
Hist1h4a	26.83900849	26.80911794	26.64305115	26.89291745	27.1051079	27.32962642	27.43839155	26.84448426	27.96104995	28.04920506	28.35150852	28.12526043	28.29310055	28.17909732	28.14063073	28.09086745
Hist2h2aa1	22.35499619	20.04849455	21.62571271	21.63834543	22.01100655	21.81151764	21.4695962	21.44313978	23.88571573	23.3449136	24.42193338	23.49422828	23.57864728	22.86862764	22.63569537	23.13655237
Hjurp	17.61461271	18.0621185	17.7322872	17.62946251	17.92732399	18.78691071	18.66465328	18.14414438	16.70710512	17.05095017	15.89377801	16.12271643	16.49335434	17.06720781	16.78696405	16.50922418
Hk1	19.38479335	19.26215813	19.19566218	19.05468835	18.65921653	18.49352245	18.66813966	18.39163382	19.16746808	18.71554411	18.39790045	18.86303969	19.64453108	19.48047875	19.4062278	19.10393721
Hk2	19.29312378	19.39982636	19.16813119	18.86364264	19.12489136	19.39086721	19.3660208	18.58703262	17.60950075	18.06157111	17.39498893	17.54047155	18.32100464	18.93065412	18.78599757	18.49115582
Hmbs	16.33354811	16.03278248	16.71398084	16.33174083	16.40018887	15.4823176	15.20054689	16.2977614	18.03452227	16.77499307	18.07459904	18.45644199	16.99248577	15.50331872	16.11351001	16.53409542
Hmg20a	16.256805	16.8450131	17.00982371	16.68310814	17.02167155	16.70996534	17.01987285	17.11206913	16.92668923	18.30910645	17.98080675	16.45168745	17.70007479	17.49311445	18.07957412	17.37415071
Hmgb1	22.7858438	22.70694844	22.68200428	23.07125485	22.65658043	22.88394405	22.82879046	22.42285859	23.12731169	23.26607773	22.88731184	22.67357156	22.81132729	23.11496813	22.7203389	22.72822717
Hmgb2	23.67520021	23.67279764	23.43817816	24.40418358	23.42702019	23.60647128	23.65915178	23.19161601	23.90031361	24.19709734	23.72008656	23.70982931	23.68911328	23.89097033	23.15700306	23.41334669
Hmgb3	18.92443437	18.98228847	18.85429158	18.89791425	19.19069776	19.57843137	19.63698331	19.09021846	17.73636139	19.03691172	18.27901945	18.54334089	17.69952412	18.61110304	18.92075875	17.88071618
Hmgcl	17.35042621	17.4063648	17.35296513	17.06214003	16.57836276	16.27415408	16.14267451	16.56920653	17.72327011	17.56951704	17.69522014	17.17824004	17.67631573	16.98292398	17.43163081	17.36455681
Hmgcs1	20.80957514	20.35127583	20.70438873	20.34032333	19.38571604	19.22430071	19.55832499	19.1449608	17.87069999	17.72434998	17.3048251	17.20602859	16.81499902	17.88915866	17.17947274	16.8327727
Hmha1	18.5224226	18.38928405	18.37371879	18.31642616	17.83599242	17.75836679	17.80854088	17.97110652	18.8343913	18.29864245	18.50892269	18.61920868	18.1804819	17.89424406	17.89024289	17.97994327
Hmmr	17.79349502	17.45267829	17.5868033	17.56912914	18.54713563	18.7046586	18.65136829	18.26009953	17.46395318	16.83302618	16.83956438	16.60776018	17.20362425	16.3281014	17.81054445	16.4417777
Hmox1	16.80994701	17.20257522	17.20375377	17.96585006	17.37978592	16.73276901	16.63358758	17.6380526	17.1189716	17.62035282	16.33759311	18.27531386	14.99050491	14.75669384	14.67972744	15.25623043
Hmox2	18.0286826	18.02225014	18.54330868	17.86418965	18.40372391	18.41799053	17.78161981	18.47836103	18.43773137	18.81512024	18.76607049	17.99179653	18.97027245	18.50431672	18.94416741	18.77104181
Hn1	20.37338416	20.57815102	21.0181031	20.2643496	20.74502802	21.02328784	20.90742478	20.7960092	19.80203488	20.92647159	19.60109935	19.58317768	19.34912705	20.38722962	19.28038304	19.67300983
Hn1l	14.98031211	14.96852891	15.08161244	15.45380839	15.43147632	16.50389145	16.71376086	15.95032081	14.53097008	15.7164528	15.00855956	14.80080648	15.95760864	15.32905502	15.55355288	16.20404578
Hnrnpa0	20.67077747	20.70370942	20.77102958	20.93783643	20.36307758	20.65145266	20.63172107	20.90182023	20.68788364	20.33591538	21.02779155	20.85961338	20.86006514	20.92667738	20.82639594	20.77408919
Hnrnpa1	22.26002273	22.44081147	22.49750194	22.71823892	22.65251253	22.43278304	22.49717255	22.2665388	21.1396969	21.43354803	21.02397781	20.9855059	21.11495235	21.47205016	20.87324024	20.93880137
Hnrnpa2b1	23.41585972	23.40241307	23.53392232	23.83602969	23.67394602	23.57277721	23.5887075	23.80147646	23.77994947	23.71498333	23.79885159	23.65671115	23.77476313	23.95395166	23.5594948	23.70184113
Hnrnpa3	23.42589574	23.55794289	23.43351435	23.88489369	23.60435474	23.6114206	23.54310907	23.49977293	23.22129077	23.1143869	23.14996253	22.85085097	22.91205885	23.1007467	22.65649571	22.47836266
Hnrnpab	22.56936064	22.71485644	22.73979899	22.77661211	23.11714039	23.045812	22.900889	23.10467799	23.64483694	23.50914232	23.84615854	23.72909008	23.27158107	23.28646175	23.20089623	23.56302299
Hnrnpc	21.4837527	21.63374179	21.69403505	21.83992075	21.77840079	21.79152045	21.91405369	21.851995	22.4706102	22.56866891	22.67663393	22.63392312	22.37548314	22.44672444	22.19323521	22.51591196
Hnrnpd	21.73553646	21.75711074	21.66971616	21.61509684	21.93917625	21.86092703	21.80811718	21.45944304	22.18301808	22.025342	22.42864018	22.53027072	22.00484047	22.34171913	22.05079271	22.10672556
Hnrnpdl	17.52598723	17.70781739	17.23852958	16.84257543	18.21720926	17.92637736	17.885897	17.70338258	17.13019	17.07322182	16.83277052	16.35154798	16.55251258	16.92007009	16.61591285	17.13288931
Hnrnpf	23.70578241	23.87330306	23.92548204	24.0126496	24.13619973	23.93378464	23.97613218	23.9909418	23.24760732	23.34003196	23.4250621	23.1568467	23.42048106	23.15061534	22.98343167	23.06552877
Hnrnph1	21.0842303	20.96896007	20.78439474	20.81993859	21.76036324	22.00675484	22.07893222	21.81108501	20.88229591	21.11013653	20.52325386	20.40789442	20.87306505	21.34143951	21.28887025	21.12622386
Hnrnph3	17.33983479	18.21754863	18.29392816	18.09241317	19.42779237	19.68830586	19.81014524	19.44950878	17.15381791	17.99291744	17.89065818	17.01133838	17.22530175	18.28098719	18.03935797	17.64366972
Hnrnpk	23.18748416	22.95158488	23.38312819	23.32346741	23.300071	23.13424512	23.08555017	23.23365494	23.71094577	23.85930466	23.86112252	23.73448992	23.45590187	23.47445814	23.14963998	23.44931087
Hnrnpl	21.46448698	20.99917016	21.09406837	21.0272127	20.78931363	20.69718836	20.684815	21.02290204	20.12089539	19.88258885	20.14921303	20.32215156	19.48474369	19.10898782	18.62989084	18.83852869
Hnrnpll	15.25151546	15.17772685	15.41678981	14.80740985	16.8999587	16.79861104	16.48886847	16.84619231	13.24039278	13.67919944	14.47611762	13.54740226	13.80490241	13.52127869	15.09530097	14.20082187
Hnrnpm	21.6091029	21.70511659	21.7148484	21.9086864	22.68797398	22.73972923	22.82026584	22.58551353	21.59373922	21.8479758	21.50427476	21.50824638	21.67332076	21.62891113	21.53464018	21.20285672
Hnrnpr	17.61235693	17.34633271	17.26618882	16.65690242	17.75730055	18.00383492	18.06272755	17.7653067	18.22550549	18.41640177	17.93488987	17.6367408	18.28988244	18.71741615	18.82831852	18.64583603
Hnrnpu	21.70905568	21.74348487	21.68605788	22.15841383	21.77008394	21.82354746	21.95901603	21.90508537	22.26858728	22.53810654	21.94669995	22.28502355	22.51377513	22.73361865	22.24556812	22.32993322
Hnrnpul1	16.25582552	15.65020301	16.05145069	16.23956572	15.86340901	16.06243702	16.11183034	16.59090941	17.50735324	17.33568508	17.05779948	17.67953063	17.09779096	17.7325056	17.21046795	17.15140403
Hnrnpul2	17.0443461	17.52687975	16.67303718	17.64777517	17.15063413	16.85741133	17.41373614	17.64406526	18.04811159	18.02324584	17.95502027	18.30014739	18.02266837	17.89448015	16.20519212	16.78523431
Hook1	14.5414122	14.12628403	14.53948546	13.12555068	14.36680223	14.90357171	15.01864576	15.01956253	13.5077854	13.89783686	13.20017264	14.37361438	14.08131589	14.90422792	14.87169548	14.52684289
Hook3	15.69011829	15.62679235	15.74987881	15.76909415	16.29307172	15.76898187	16.6193888	16.41276159	15.73563597	15.13294204	15.97386087	14.53713345	16.83611582	16.30057313	16.59561369	16.82711991
Hp1bp3	18.42027569	18.52617429	18.65298634	19.18944493	18.46863176	18.31930337	18.29750271	18.35955475	19.051041	19.29680009	18.95096371	19.44682276	18.75592137	18.8846895	18.55863764	18.6609205
Hprt1	21.5510987	21.48064714	21.61665648	21.67386919	22.15020385	21.9312836	21.73252165	21.62226423	19.98260379	19.80229462	20.25634236	19.95501525	20.1063033	20.65508524	19.84280692	19.85796581
Hps1	15.65259579	17.17311066	16.44561534	15.05620926	16.26562008	16.06743691	18.14345923	18.04645595	16.55007417	15.73443892	16.80455936	17.58059361	16.92221669	16.92159998	17.1286011	16.61721
Hscb	15.53341974	15.44405631	14.34995293	15.64788767	15.56722104	15.60535205	16.30860767	16.18953705	15.89427665	15.83856096	15.95163982	16.78994359	16.28336536	15.77438768	15.2364916	15.80721364
Hsd17b10	17.34652104	17.12542936	18.00328138	17.65416782	17.50393942	16.10733126	16.22216263	17.4735477	18.60117853	18.06074569	19.01530997	18.09369576	18.51067718	18.34656417	18.44469082	18.2526501
Hsd17b12	19.13896983	19.00420621	18.91574352	19.16462156	17.34787916	16.91913869	16.63578073	17.33639731	20.70775628	20.50461252	20.55330017	20.29989525	20.87233232	20.64948323	20.51161092	20.39031635
Hsd17b4	16.35912998	16.43424777	16.01928659	16.49320347	16.83865602	16.85601948	17.0250064	16.77341472	15.33071938	14.27783402	14.92233803	15.74493337	15.99021371	16.36458683	15.15738537	14.2176647
H2-Ke6	16.13552513	16.08384928	16.02938644	16.48660558	15.28254615	15.63365189	15.66990414	14.90457228	15.8373657	16.20943529	15.50909299	15.54875745	16.09133646	16.59448622	15.53780927	15.7340004
Hsp90aa1	22.11785727	21.92090724	21.96148184	22.32255601	21.62219409	21.73392031	21.72939621	21.79925395	23.0669331	22.77552612	23.26563823	23.23567876	22.62194921	22.39311589	22.61482325	22.53869234
Hsp90ab1	24.22178228	24.01117395	24.02463277	24.41494341	23.79615117	23.8435741	23.87595982	23.70910506	24.91058008	24.91853442	24.9158202	24.89206371	24.99752494	24.96941812	25.14264251	24.96764013
Hsp90b1	21.0471684	21.12531016	21.07440658	21.17230274	21.0763355	21.0911621	20.98675309	21.21835709	22.46534087	22.49808106	22.70523817	22.57676485	22.34213455	22.3759397	22.34702259	22.25033193
Hspa13	14.01297551	14.32912826	14.63745161	14.37000104	14.27495225	14.43699857	13.75726007	14.37260337	15.03796151	15.40046217	15.39466798	14.85480866	14.71170279	14.62026301	14.9346292	15.32058463
Hspa14	15.86899915	15.59004586	16.19239046	15.9462423	16.13650602	16.69057457	16.96718036	16.88209208	17.69192119	17.19231378	17.82904666	18.09159537	17.48992229	17.26353876	16.83485228	17.23375265
Hspa2	17.26245938	16.71839494	16.15765804	17.32062995	15.89452096	16.01784448	16.25723641	15.66477804	17.50374701	17.6985808	17.04073135	17.28877446	17.46149268	17.72946496	16.74010388	17.4607451
Hspa4	20.16327206	20.00561525	20.10457805	20.08956517	20.5395046	20.56606746	20.59159312	20.46224138	20.36716352	20.43452483	20.29403369	20.32103145	20.34295602	20.59221503	20.37513674	20.48300088
Hspa4l	15.64296328	15.95316556	15.82841325	15.70844818	15.60555655	15.12720604	15.96119218	15.88371714	14.13463556	14.4816921	12.93456601	14.0545819	13.22813714	13.94158489	13.77907032	13.51911581
Hspa5	21.83766967	21.74324038	21.72767541	21.64792482	22.18066908	22.35565289	22.33925866	22.14340124	22.69340663	23.39159508	22.53391308	22.07159302	22.46661516	22.84029869	22.44229556	22.58131394
Hspa8	24.02383768	23.96670867	23.96480049	24.42282249	24.32470083	24.55687453	24.35211459	24.27060768	23.56927659	23.74339236	23.06566384	23.17575251	23.83928503	23.79420897	23.54482208	23.67663251
Hspa9	21.60924671	21.50410483	21.46362926	21.7407082	22.52386353	22.55118047	22.53880787	22.4073546	21.5246974	21.58743814	21.53872959	21.55615837	21.87491489	21.86150616	21.62895753	21.58245225
Hspbp1	17.40003261	17.82159025	17.32738575	17.84384931	17.1410203	16.89505744	16.87978627	16.19024308	16.27284076	15.66961536	16.92966417	17.40708438	16.19917071	16.67535819	16.85278914	16.95805982
Hspd1	21.51107463	21.37852207	21.25797533	21.49121565	22.39930955	22.4712642	22.26227739	22.32019426	22.25449973	22.34547343	22.29683009	21.95629752	22.45666947	22.48612793	22.36510313	22.36660355
Hspe1	19.7050869	20.05776527	19.81105138	20.20478391	20.91880164	20.98692265	20.860579	20.66472966	20.28307744	20.79801763	20.95774278	20.57920219	20.96035065	21.10828843	21.03209467	21.12571228
Hsph1	17.62329695	17.44788525	17.14347395	17.95645346	17.91493347	17.88631523	17.8290511	17.95443093	18.31970896	18.21375219	18.38005304	18.29433762	18.46098753	17.8512266	18.0860286	18.05666313
Htatip2	15.3246335	13.97551556	14.52676211	16.20050549	16.24213946	16.14674034	16.34823308	16.11011161	17.84965217	16.8924379	17.94222156	17.5276141	16.34401392	14.49866025	15.3453411	16.5051235
Huwe1	14.79972964	14.44901259	14.94248633	15.00969793	14.38099729	14.21807073	14.46407616	14.80008591	15.33418295	14.01668008	15.90674355	16.39328594	14.99362278	14.19480693	14.62590047	14.49106599
Hyou1	18.08835907	17.76923918	18.01543619	18.10215739	18.46464175	18.37231278	18.3620544	18.64302964	19.50793246	19.27009046	19.49594428	19.19040698	18.83451538	18.69691995	18.94919172	18.97755449
Hypk	19.49068475	19.8731197	19.07862962	19.28309014	20.66324982	20.80157379	20.74953662	20.63030287	17.53162626	18.63913127	18.42272025	16.71210221	17.19125268	17.59049473	18.91692786	18.57374082
Iah1	16.22642776	16.0256591	16.2004245	16.06023418	16.83909327	16.5199472	16.38385004	16.69072388	15.77862575	14.5453106	16.22637979	16.31874802	14.02193093	16.06756984	15.60316815	16.06363408
Iap	17.23578331	17.47458241	17.3235191	17.27884407	16.55342588	17.10394085	17.02437879	16.80615587	15.95165737	14.02508866	15.31942524	16.66658248	16.53350646	14.59119424	16.6420967	15.97389564
Iars	17.79048826	17.5424761	17.81544383	18.04455258	17.20870227	17.15076312	17.30407237	17.53653334	16.72120615	16.33747117	17.15930263	18.56640018	16.74063527	16.65289819	15.94492564	15.16189974
Iars2	12.47070244	15.15543876	14.78373983	14.68808382	13.51309057	13.95415997	14.21183834	14.39184667	13.6799508	13.75133844	13.69356409	13.63169259	13.79742857	15.26234763	15.11935388	15.23152794
Icos	15.16832215	14.77273112	14.86873116	15.52268513	13.97196129	14.27368617	14.63760306	14.27446972	14.46414545	15.20847026	14.75769365	15.82976854	14.91466864	14.73913329	14.97969484	15.24142197
Id2	16.47695376	16.44859487	16.60203375	15.30542463	17.14611795	16.64213761	16.14379219	16.63965033	14.93322361	16.00679365	14.69752746	15.24188078	15.67650886	14.77752915	16.04899342	15.65335554
Ide	16.87134957	16.50390515	16.73373368	16.68790924	16.22524518	15.88186572	16.15662185	16.0720933	17.79316141	17.02347986	17.75551569	17.9358647	17.05236618	17.36270602	17.4289736	17.52321906
Idh2	15.08963325	15.55003721	16.17815809	16.08474845	14.66799447	15.60904742	13.67977253	15.06078169	14.40854652	15.46714107	15.79803768	15.92846572	14.14888531	14.6430361	15.19745222	14.44022948
Idh3a	19.33418699	19.17184894	19.30289493	19.31411664	18.83566703	18.75428402	18.62862999	18.94886534	18.71906935	19.0999055	19.26999524	19.00970761	19.68770769	19.36502554	19.54197858	19.45216105
Idh3b	17.99805349	18.22999107	18.49381788	18.15298998	17.69513708	17.41914304	17.24980061	17.96613877	17.64297533	17.61801679	18.15205372	17.2290226	18.05497093	17.68906997	17.55706554	17.56419479
Idh3g	18.38074749	18.48725672	18.39131104	18.48538489	17.73895456	18.03384374	17.7172534	17.87802107	17.49549903	17.66095042	17.49125735	17.49455272	18.39054549	18.43256285	18.0735547	17.99962078
Idi1	19.09870318	18.95250177	19.42571792	19.39685645	17.87830214	17.69165856	17.58482243	17.92349583	18.79466286	18.45899894	19.45358352	19.03922799	17.95765235	17.98295409	18.51209155	17.96159981
Iffo2	15.29224929	15.6403634	15.48045221	14.086066	14.87555793	15.79855495	14.44594291	15.54159061	14.7685957	15.2685477	15.60650454	15.50405366	14.90659898	14.90186237	14.4602261	15.10178349
Ifi35	18.64127402	18.77559319	18.6678793	17.789252	19.08905444	18.92934908	18.5037625	18.63577292	19.72583402	19.52885304	19.04055349	19.47685516	19.05781914	18.09371541	18.2851513	18.69027844
Ifi47	19.16463789	19.14751943	18.93920119	19.21038736	18.94461877	18.79007243	19.31458515	19.27378155	20.0406734	20.20203492	19.18035564	19.85350532	19.72887421	19.51815978	17.50376846	19.43949682
Ifngr1	15.23723461	16.08704338	15.63289575	15.28351522	15.72867213	16.06972025	16.40366066	15.35683361	15.84255629	17.40853587	17.49409571	17.36744315	16.24987765	16.82636264	16.27451264	16.41496304
Ifrd1	16.68314935	16.8611461	16.21890129	16.37332765	15.62026406	15.70617693	16.17831862	16.56749958	16.39848953	16.14749833	16.99826725	17.23925747	12.96093042	15.18248858	15.05250113	15.16189974
Ift27	16.40482457	15.79874629	16.11662704	15.85317007	16.10127355	15.69324468	16.21962443	16.04569657	16.62465038	15.79240319	15.55435634	15.7557179	15.82518722	15.74058974	15.69663211	15.98217114
Igbp1	17.68873883	17.37375777	17.20136784	17.51865394	17.60745941	17.5237993	17.79793059	17.77165531	17.92083774	17.91734126	17.38777159	15.2796406	17.7872411	17.59671825	17.80664164	17.98277082
Igf2r	14.54057597	14.49383509	14.21848741	14.43428768	14.46321782	14.47194668	14.19676553	14.41815659	13.15970653	13.90641394	14.02265486	14.79681547	14.31305117	13.91764245	14.15603146	14.1487582
Igsf1	13.71429245	14.00204678	14.00158802	13.69147813	13.95327644	13.8874189	13.62300977	14.3240951	14.35196723	14.88612153	14.73718238	14.36685666	14.24113325	14.35204586	14.48453261	14.11312098
Igtp	19.9364865	19.85297988	19.62303562	20.09839959	19.04447698	19.09899729	19.34292523	19.43468911	21.51091604	21.91197025	20.57481071	21.11296941	21.4163825	21.55261149	19.96906253	20.86907017
Iigp1	13.66611133	14.57661171	14.00584078	14.23254247	14.96696013	15.24329749	15.89946371	17.09434298	19.76875644	20.04404448	18.06402576	18.9552303	19.10839517	19.07345715	16.65588053	18.66814053
Ik	18.85622878	18.99456314	18.80247398	18.65005703	19.41667388	19.53023118	19.44722662	19.21118127	19.3092244	19.34203032	19.44434598	19.43656798	19.25886757	19.40157237	19.63993803	19.59023697
Ikbkb	16.10245306	16.28610103	16.07117011	16.59092338	15.14454492	15.35613144	15.59540508	15.17667211	15.01194539	14.90322856	15.58351169	16.46290247	15.4621584	14.7462669	14.67320994	16.5396363
Ikbkg	16.12847887	15.84089003	15.62088939	16.20174549	15.88863591	15.88004084	15.85148779	16.69463888	15.58746372	15.48249872	15.53067399	14.62452394	13.87756998	15.86389812	15.17732761	15.97487303
Ikzf1	17.81765803	17.71441788	17.95377818	18.68335657	17.84751279	18.07799173	18.46176916	18.22092822	17.59174434	17.38674596	18.03948103	18.46893561	17.48584031	16.8585458	16.82953185	17.21444421
Ikzf3	16.86487598	17.11511162	16.6919557	17.08718146	18.03490628	18.38423066	18.39265045	18.52737781	16.59746307	16.6622492	16.37096277	16.37085855	16.78237913	16.46871828	17.21138197	16.54619623
Il12rb1	15.33567046	16.04112845	14.70591602	15.79848717	15.17176691	14.76469481	15.84609939	16.00511589	17.04958192	16.3784355	16.50464136	16.29731043	16.21771857	15.26556381	16.07654325	16.51465805
Il16	15.70598322	15.85612864	15.60657773	16.38000679	15.71771896	15.68142713	15.71473431	16.428833	16.99573327	17.03240487	17.07531399	17.30143795	15.9227028	16.09023476	16.09920756	16.435005
Il21r	13.95549711	14.30436399	14.72308098	15.38608465	15.66378433	15.60114879	15.57517801	14.87910149	14.22857873	16.61886887	16.45463832	16.31973532	14.4599102	15.43003261	15.11761476	14.63380994
Il2ra	15.04395068	14.47232975	15.22293	16.18177639	14.28853961	14.26581127	14.70500314	14.50807786	16.20112218	16.1580333	16.21531231	16.76893606	16.61971576	16.61113079	16.35365401	17.01397418
Il2rb	18.46482327	18.75846867	19.03446893	18.65485604	18.38480064	18.11710547	17.53531358	17.52218488	19.49025661	19.24687395	20.2556611	19.54832903	19.1405587	18.78124088	19.52466004	19.48146557
Il2rg	17.92238763	18.19684355	18.00613873	17.12340184	18.01666078	17.98930749	17.89788196	17.65627145	19.97707562	19.79509574	19.95319655	19.92863661	18.79660341	18.35267736	19.07368764	19.54929902
Il4r	15.39719402	15.27743181	15.63039396	15.2839641	14.90285237	14.09344151	13.78073847	14.76723216	15.75349437	15.14342753	15.51378322	15.83695415	15.7872541	14.52380973	14.74946395	14.95206891
Ilf2	18.02931324	18.07426	18.31728579	18.08164883	18.53307064	18.32468024	18.2005501	17.95434187	18.78770496	18.64092723	18.63909262	18.36026858	18.75422543	18.70131247	18.69824139	18.66821079
Ilf3	17.26727911	16.60467313	16.67435339	17.0542103	17.65536965	17.50038144	17.82094221	17.16387441	16.68981186	17.34656219	16.43597522	17.08421416	17.33955689	17.74237645	17.26907149	16.96916649
Ilk	19.04854003	19.14003585	18.86707653	18.98051584	18.17730508	18.10431529	18.27424251	18.19806838	17.71970521	17.77722962	17.71346662	17.32209831	17.70029501	17.44439314	17.15010159	17.05678814
Ilkap	13.39132434	12.10789308	13.69732513	16.20442851	15.61902208	13.58294695	14.17023011	15.84527349	16.1067398	14.59229612	14.34633333	16.47047918	14.65420931	14.23427565	14.42710241	14.38130916
Immt	17.64519306	17.02594636	17.17614597	17.22660242	17.40221121	17.54777736	17.73142278	17.56570328	18.22688334	17.6945956	17.73237581	17.92744002	18.30313713	18.04754132	18.22361881	18.1165906
Imp3	17.52704307	17.88400011	17.38899337	17.17176513	18.45839408	18.31382189	18.36077056	18.29870308	18.03081486	18.53758355	18.16899318	17.16955409	19.12944009	19.09297864	19.62183384	19.12556509
Imp4	17.7552619	17.94543794	17.76506318	17.63046042	17.90498564	18.11376083	18.13906924	18.02434062	18.30489633	18.46025137	18.6574488	18.20304548	18.53619049	18.6277427	19.15928762	18.92944466
Impa1	19.27365834	19.1353854	19.00722842	18.92381824	19.33007851	19.78355392	19.91961345	19.51387204	17.04765694	18.82730486	16.17437385	14.866403	17.65670498	19.32888332	17.8172105	17.99020906
Impa2	18.49854473	18.31565485	18.42889722	18.19110454	16.06847441	15.58149166	13.88324377	15.18373933	16.65169694	17.81394158	16.76135504	16.78822621	16.92529086	17.73065554	17.12997011	17.75377524
Impdh1	18.06961344	18.46385511	19.13920329	17.96603251	18.32399747	17.87713871	17.90795462	18.43576598	16.66251893	17.74307912	17.80367984	17.48107697	16.16495456	16.91642426	16.45677101	16.80594599
Impdh2	21.23062911	21.34524005	21.17153055	21.56646732	21.35402745	21.30219811	21.25470551	21.42686415	20.0676112	20.22456633	19.69833319	19.91273835	20.27481788	20.30414229	19.84817364	20.06862337
Incenp	17.94081879	17.36208615	17.4231805	17.35702559	17.99798579	18.24019999	17.94612115	17.90346157	18.30432061	18.34463554	18.16391899	18.00984365	16.80058998	17.9991819	17.45924004	17.44672347
Ing3	17.09226783	16.86375751	16.64222116	16.48999288	17.23844153	17.30059505	16.84738872	16.77442398	17.11975712	15.21827473	14.97361456	16.22690872	16.91985475	17.24392054	17.00709997	17.50924542
Ing5	14.59348251	14.39540275	13.86241042	15.46305894	14.47915013	14.72818713	15.15902632	14.59357596	13.92979783	14.22291314	14.08679116	14.68382394	14.75245461	14.53620985	14.2923902	14.56296374
Ino80c	16.85255388	16.61475833	15.31304775	16.04626681	17.04110893	16.92191293	16.74469912	16.40261439	17.04297124	17.97367891	17.8992489	17.22205479	17.35292534	17.28011364	18.1994428	17.75245035
Inpp4b	15.98666957	16.06130605	15.85890296	16.00056896	16.36321268	15.90282249	16.2468358	16.38677462	16.52393787	15.86889906	16.67923452	16.7082005	15.82647902	15.34896961	14.84679002	15.09113171
Inpp5b	13.40825062	13.69663854	13.25647836	13.61442739	13.49027693	13.1921654	13.13801155	13.94197795	13.68042414	13.26096706	13.0927982	13.3604804	13.22921193	13.63573591	13.33891376	13.82487078
Inpp5d	16.9960687	16.68018117	17.05000273	17.14590847	17.144633	16.10776017	17.01387809	16.81507671	16.94728948	17.29613812	18.0544431	18.4878249	15.65039623	15.64661259	15.03201696	17.59549265
Ints1	14.75323445	14.64034817	14.14397162	15.14063621	14.2732448	13.98911875	14.22857281	14.49660953	14.04418524	12.4208126	13.04165943	15.49764346	12.34747882	13.68701773	13.38492964	13.80356636
Ints12	16.55348109	16.31455215	16.36014074	16.56425767	16.11098122	16.35894536	16.13637621	15.9733567	16.4247609	16.892175	16.62415834	16.66060866	16.71995328	16.67472602	16.13314386	16.16408781
Ints3	13.9757214	14.22169678	14.61587592	14.7317152	14.32235886	14.439293	14.55222839	14.98308	13.5077854	13.64608074	13.92591076	14.96985171	13.2396736	13.74995495	13.69706796	13.25954993
Ints6	13.76910407	12.76214476	14.41059988	13.95484375	14.00899342	14.36921146	14.66835279	14.42834933	14.0195547	13.53404232	13.24820767	13.69260436	14.63203295	13.60910714	14.77662372	14.8884029
Ints7	15.38044953	15.73022981	15.42501722	16.177266	15.08187459	15.35291153	14.91229943	15.27734945	13.6301491	14.16857941	14.54634967	15.08031906	14.28454826	14.65334088	14.55047199	14.01106365
Ints9	16.61847667	16.63345374	16.71457147	16.54370579	15.53420419	14.91609272	15.39968223	14.99108983	16.10045722	14.45421475	15.72259792	15.49867417	15.43112897	14.92025245	15.08215928	14.60561754
Ipo4	15.19730409	15.53076535	14.71841627	15.08894542	15.17548358	15.2512606	14.73548879	15.12928257	15.64454431	16.46106187	16.41302944	16.70717197	16.52800856	16.39260364	16.55529025	16.3048483
Ipo5	19.9863511	19.69230435	20.09940527	19.84648962	19.38036352	18.68136987	18.47354221	18.78708491	19.04691706	18.51611626	19.1124723	20.22543222	19.47199949	18.58866264	18.50654581	18.25802862
Ipo7	17.67407586	17.60177255	17.7962278	18.15197465	17.34461854	17.17422158	17.14755275	17.06489336	17.16417745	17.18967346	17.19617886	17.85141483	17.75654492	17.52595981	17.43669013	17.12461779
Ipo9	15.34875655	14.98105756	14.69717665	14.58212392	13.45080726	13.36223167	13.52296741	13.41248594	16.50775906	14.42243911	16.84007676	15.77181061	15.61667981	15.52147049	13.75718949	15.16974248
Iqgap1	20.09433132	19.98663442	20.05607978	20.27806876	19.56334443	19.50776802	19.78871591	19.87905563	20.56565752	20.03743425	20.09590443	20.39525758	20.45368592	20.21854751	20.20591855	20.04121642
Iqgap2	16.47947328	16.13610799	16.27220418	16.53766274	14.7322643	13.97345781	14.6817351	15.17907235	17.19349117	16.71526188	17.11669213	17.29040069	16.9238206	16.29131492	16.71828822	16.70988507
Irf2	15.12334085	15.74614939	16.62473093	15.95288528	16.38001742	18.03655973	17.28218807	16.91632792	16.20069327	16.80848696	15.97623871	12.31841259	16.23521053	16.54128909	15.79708973	16.24192638
Irf2bp1	12.66502372	12.84893899	12.97787447	12.69137371	13.8591708	13.87958574	13.88195096	14.02921118	14.03466483	13.71073326	13.87896095	14.80579899	14.13336415	14.26761314	14.56497901	14.54305603
Irf2bp2	15.07602423	14.50204311	14.8898729	15.67103669	16.483771	16.63593324	16.71415009	16.98832382	16.7564286	17.12796711	15.98932173	15.96781666	16.37967787	15.81646104	16.18096114	16.16418745
Irf2bpl	15.61697291	16.2117105	16.01936627	16.63939251	15.89185964	15.6999322	15.90912878	16.87558534	16.63762777	16.55561183	15.8565872	16.86386067	15.43038577	15.73316396	15.86857479	15.68461786
Irf4	18.15002062	18.51065832	18.77298212	18.84346005	18.83202518	18.73844532	18.89393321	19.20308365	16.16979185	16.94040384	16.39768417	16.52356047	15.73063865	15.9161054	15.37109048	15.22707057
Irf8	19.36028177	19.38517148	19.27657054	19.22418197	19.86406899	19.90467725	19.96692547	19.94828973	18.37068064	18.83565264	17.75700439	18.11349835	19.19790699	19.23831445	18.72704206	18.43931834
Irf9	14.29537509	14.88907412	14.41845177	14.80493695	14.71124673	14.75457141	14.72037816	15.34543291	14.98923895	15.5603721	13.88923227	14.79513853	14.53373518	14.72433443	14.73422956	14.57500569
Irgm1	16.07317167	16.65949639	16.44599082	17.37160608	16.9861841	17.37471783	18.00292324	17.86916731	18.34694883	17.86290258	17.26979734	18.21503425	16.27146909	17.65394045	15.45165363	15.91755702
Irgm2	15.30809765	14.93761206	15.75152974	15.53819641	14.75115976	14.90042441	14.37537873	16.33818434	16.80531543	17.21053788	15.47395419	13.54264364	16.69409146	16.42911089	16.24342058	16.67534516
Isg20	16.03119866	17.2334707	17.12633844	17.1396678	16.31461272	16.05489443	15.85488065	16.63432351	17.55865514	17.5655463	17.37299928	18.67018157	16.08142904	16.27341735	15.3926243	16.60945911
Isoc1	17.74234729	17.38376808	17.62762035	17.74194917	18.18396405	18.35040339	18.32999143	17.83377977	18.18492268	15.87829916	18.09031507	17.80869193	16.10656973	16.73692671	16.71019316	17.81223363
Ist1	17.82942487	17.66307683	17.92289065	17.91427721	17.99681053	17.93563132	18.1571223	16.84356605	17.52893473	17.75792328	16.56479739	16.76149074	16.73475633	16.83644959	17.08786452	16.80837072
Isy1	15.82212586	16.65003322	16.00403522	16.8518199	16.09092747	15.94822707	16.55074535	16.44405095	18.13830638	18.28404099	18.00503533	17.27754712	17.58087435	17.79162996	18.37987695	18.41394154
Isyna1	17.48340011	17.38131914	17.45486871	17.63287558	17.47300107	17.47536904	17.11697082	17.33971942	17.06887264	16.13998923	17.37892637	17.66008489	15.9148299	15.69420351	15.976237	16.19543257
Itch	14.98216106	15.34320532	15.33861216	14.79429056	14.83467576	14.61852802	14.34453592	14.45037487	12.96676565	14.26403564	13.68051551	14.10238932	14.17409257	14.46287778	14.3294927	14.05270174
Itgal	17.1616841	17.10829315	17.6466241	17.66877551	17.73402577	17.34161753	17.6540792	17.49378816	18.87098292	19.025394	19.1672758	19.21822912	18.54712807	18.18610284	18.38431044	18.64000858
Itgav	13.66191749	12.47859537	13.33648485	13.52287822	14.93141265	15.02042206	14.57223368	14.61674987	16.442841	16.48570691	16.70479722	16.46233362	16.00019314	15.94210286	16.64042708	16.49710854
Itgb1	16.83456012	17.21546421	17.30996878	16.98075013	17.16786276	16.95229966	16.94358416	17.04674132	18.79949171	18.77638714	18.87379876	18.48642674	18.20544254	18.38395408	18.58127781	18.51806967
Itgb2	18.32299924	18.50016298	18.5456341	18.40400611	18.11912138	18.21978373	18.0516822	18.19849456	19.55528383	19.15298846	19.54806405	19.26061825	18.8619897	18.29625648	18.65388106	19.06348172
Itgb7	16.74832385	16.46458147	16.73470456	16.66299228	15.32734119	15.07532023	15.06767715	15.5065971	18.19506204	17.34022718	18.20709996	18.24144296	17.29362174	16.63797264	16.64511798	17.41692719
Itk	19.09350424	19.06139641	18.94166276	18.61761685	18.84453566	18.95785209	18.89230028	18.64385824	18.10285806	17.7941306	18.22340884	18.33052114	17.80772305	17.97337495	18.42458078	18.31195359
Itm2b	16.85843775	16.77937739	16.97762601	16.68340405	17.24637504	17.66719867	17.53494642	16.67898658	18.54666234	18.70356386	18.11429029	18.17839382	18.30494835	18.17894896	18.62176936	18.61907989
Itm2c	15.79568129	15.92039245	16.09850415	15.3188962	14.80328925	15.40384115	15.19702383	14.81068934	17.30926756	15.672752	17.50934789	17.18601292	16.54151758	16.84656414	15.13704519	16.18315329
Itsn2	13.83789788	14.04495532	14.36121212	14.45162502	14.82626671	14.7684975	14.97911745	15.11086263	14.64303589	13.30795101	14.47288132	13.18561736	13.68968528	13.76465995	14.14009786	14.14883876
Iws1	15.41409763	14.74794962	15.37789493	15.25194092	15.84007675	15.27436866	15.38424214	15.87531237	16.22344664	15.93019856	16.03802287	15.65775686	15.09451502	15.45278395	15.64644155	15.13932938
Jag1	13.74953076	13.13839338	13.23750182	15.19504949	13.88377067	13.89972005	14.47140121	13.91322604	12.77342085	13.555139	13.12813562	13.80027094	13.1961735	13.46254081	13.38684287	13.84895294
Jak1	18.32077635	17.89130047	18.08309179	17.86458115	17.56579753	17.4959945	17.41517324	17.33137689	17.29828423	16.34085221	17.12607472	17.98233338	17.14789656	16.70562347	16.85640744	16.82825224
Jak3	17.38801352	17.39880973	17.23242496	17.18634984	15.82479242	15.99019631	16.16659171	15.78238231	15.3702772	14.85383015	15.05696752	16.33929649	16.57711106	16.42806749	16.19260065	15.99098379
Jakmip1	13.42266431	14.55363949	13.69381487	13.56800127	14.55359161	14.37025183	14.69130883	14.03177945	14.98480011	14.45647582	13.80677931	14.1890264	13.57301049	13.90274093	13.35878873	14.03186692
Jmjd6	15.8702797	14.06943954	16.25064643	14.894465	15.20074577	14.30047128	15.76719428	15.05241853	14.05057069	16.37834717	15.32136638	14.2386924	15.73614779	15.88450537	14.56770487	14.94494134
Jun	17.24617767	17.33910303	17.38812976	16.73120237	17.40770453	17.91137944	17.98889079	17.63945657	15.81667292	17.86841624	15.01974996	17.79395522	16.94571868	17.539912	16.66146853	16.17601593
Junb	19.19752918	18.95765314	19.15364901	19.09584194	18.89389898	18.93218633	18.82136065	18.76905429	19.47113094	19.35894393	19.7438255	19.36717888	19.33444687	19.30905068	19.42310785	19.32746704
Jund	17.96909258	17.67763335	17.61264702	17.83038411	17.70620486	17.63462587	18.06394961	17.4477568	17.76927462	17.93614096	18.16325869	17.5656775	17.7620406	18.52352494	18.90888875	18.29907989
Kars	19.76715286	19.52944151	19.52976958	19.64311828	19.23301914	19.53371761	19.62044939	19.526507	19.91381912	19.99283915	19.81251752	19.42081257	20.36876365	20.23656186	20.19374975	20.09264281
Kat7	17.58754134	17.63103343	17.74708531	17.36276463	17.86049343	18.01380336	18.10286556	17.54570507	16.23885787	16.57762922	14.24912157	16.10418729	15.466981	15.72893369	16.4017791	16.21368661
Katna1	15.42591966	16.30026377	16.27567709	15.79095459	16.63878152	16.83662645	16.59674196	16.95920972	15.84648448	15.24695599	15.3702952	15.00932887	15.75763784	15.188945	15.14678077	16.30028574
Kcmf1	16.75277419	14.85461336	16.59178272	15.8476357	16.54487392	16.07152033	15.26306584	16.95814418	16.80629164	15.25914406	16.52996067	17.6233362	15.62551938	14.44539603	14.66033313	15.24187524
Kctd10	18.08967896	18.5506076	18.44429096	18.35190318	17.61048486	17.58501011	17.10316795	17.19496221	16.78256794	16.88819464	18.0082745	16.63779501	17.10642431	16.99945947	17.05642163	17.40828769
Kdm1a	15.74948481	16.52408331	16.60850978	16.61213984	16.35589791	16.38393317	15.97232062	16.36022133	16.56924248	16.67993436	16.93276695	17.18483118	16.19954464	16.28380045	16.14820263	16.39967478
Kdm2a	16.15939583	16.6513889	16.66857339	16.91019081	16.25136738	16.43225761	16.57206002	16.34960612	16.29201672	16.15434965	15.9529241	16.9000461	16.61011399	17.07974041	16.37895641	16.32131233
Kdm3a	15.47711151	15.44778217	15.87744792	15.20713975	15.06414979	15.03603479	14.67727036	15.25644738	14.26816509	14.08931152	13.30264125	14.97862984	14.25930216	13.82715969	13.63651093	13.83108644
Kdm4a	14.84735031	14.34504387	14.63239004	14.47820195	15.19288506	15.31481636	15.60975701	15.42146816	13.75071496	13.50024958	13.41185959	13.55055578	14.41403183	14.12976089	14.8015645	13.46971392
Kdm4b	12.20917651	13.06584491	12.78918484	11.65388052	13.2989681	13.16101846	12.80755287	13.53009694	12.70675977	12.64286963	12.70763966	14.31106468	13.10630583	13.23148056	13.70400642	13.21179145
Kdm5a	14.20829774	13.98481076	14.53231168	13.32010852	14.73722725	14.64359131	14.95455371	14.8302941	12.79875554	12.68261468	12.41928059	11.59189539	11.87206864	13.32823941	13.84220853	13.48534088
Keap1	16.81374572	17.05696671	16.97901958	17.56972953	16.26366703	16.38133928	16.37462168	16.31515833	14.54127421	14.61960564	13.47741216	15.45236562	13.76794694	13.01278585	14.50721238	14.9615026
Khdrbs1	19.8179747	19.66210095	19.97233245	20.27953752	19.89183672	20.14647193	20.37248653	19.86751503	19.98799136	20.39291045	19.83899234	19.79561187	20.086159	20.07454297	19.48156865	19.31435008
Khnyn	15.1428208	15.3947236	15.59862191	14.67977252	13.71699499	13.22823065	13.34373414	14.72739993	14.47847905	14.1251272	14.58882527	14.74095665	13.4620677	12.75349698	13.51811395	13.35539605
Khsrp	19.76895619	19.55069384	19.43219604	19.99989464	19.34932939	19.61893154	19.657451	19.57567908	19.61538798	20.03493226	19.49076934	19.99134349	19.50050935	19.89232476	19.04727239	19.15476807
Kiaa0020	17.401849	17.35089713	17.45863435	17.33171617	17.43873286	17.25573543	16.90398542	17.21952695	17.13079626	16.55750501	16.89382857	17.24977346	16.15293744	17.12712295	16.43473617	15.83921859
4933427D14Rik	12.8111124	12.34190705	12.83777776	13.89421513	13.30616162	13.05045303	12.83106923	13.5534519	12.35790722	12.41386554	12.3710534	12.22323586	12.50308796	12.54596523	13.20480584	13.48292708
Kiaa0907	13.59502516	14.21866098	13.62200595	15.17599662	14.71029102	14.7872647	14.73303254	15.24501792	14.54621703	13.44962665	14.91802332	12.34397707	15.05566181	12.46042147	15.02831914	14.81246915
Kif11	19.5064182	19.39031764	19.20700493	19.34589261	19.13941373	19.25992937	19.40232213	19.37517074	19.55129427	19.11512569	19.52182749	19.53959208	19.62404522	19.0388994	19.2619399	19.32097933
Kif15	17.21854259	17.19694451	17.09628709	16.79407356	16.76444759	16.87309254	16.84951622	17.04440039	16.17579704	15.37598544	15.39597256	15.82315894	15.4479079	15.13257485	15.56182389	15.67974706
Kif18b	16.37986734	16.4226909	16.26832066	16.63220597	17.04118494	16.95793336	17.12245521	16.84548817	15.53065894	16.3446323	15.19846838	12.97816444	15.46910198	15.87601786	15.52338743	14.89687032
Kif20a	16.80372756	16.71351097	16.48609336	16.5950187	16.75177716	16.95099645	17.04628761	16.63128138	16.68580963	16.77087731	16.20539136	17.42053391	16.96325786	16.50501162	16.10633115	16.0036461
Kif20b	12.46682056	13.12752398	12.61146737	12.88102568	13.52206774	13.62316959	13.8770462	13.77578543	13.58525521	12.14549861	12.75294581	13.29874865	13.47908829	12.17788109	13.5630253	13.08174651
Kif22	18.78946865	18.82543349	18.80658885	18.94172458	18.63401297	18.9856968	18.7500137	18.74526387	20.04688166	20.04178053	19.72163991	20.33377716	19.62578527	19.48236476	19.55834584	19.47050824
Kif23	17.77822764	17.75412714	17.68364538	17.05088856	17.65492268	17.92056335	17.67415743	17.52734284	15.61449159	14.55597165	15.29001453	16.19429648	14.5916726	15.3134599	14.55774373	14.71777984
Kif2a	15.77139097	15.72892649	15.99605717	15.4410197	15.81518795	15.95394172	16.03583203	16.14798464	14.5510912	16.10891711	15.44777527	16.13826597	16.4218447	16.55781001	15.71479421	15.87873731
Kif2c	18.19020691	17.89632286	17.95531991	16.86687981	17.86749758	17.91906452	18.33206393	17.11089769	15.64014668	15.60336737	16.41493895	17.05446383	16.909816	15.81381717	15.56019114	14.85308812
Kif4	16.83259068	16.87710069	16.90867029	16.88763881	16.95166296	17.28412979	17.21217542	16.99029422	16.88520079	16.72604422	16.4311124	16.95927272	16.61086387	16.91134658	16.73491065	16.4813597
Kif5b	16.95223953	16.57684416	16.81465312	16.7670348	16.85284257	16.7862412	16.87329499	17.0690121	17.15356223	16.36552612	16.79982606	17.03961418	17.20923672	16.85301695	17.12802036	16.77887128
Kifc1	17.57227925	17.48684285	17.35239597	18.06175532	17.37960559	17.52700977	17.80117073	17.56799452	16.97928459	17.11861143	16.48116045	17.77986018	17.07353286	16.67089959	16.72168728	16.10109055
Kin	13.71459665	14.17082855	13.45537469	12.89877019	14.50539258	14.84523437	13.77398391	14.67198055	14.8151187	15.2294828	14.77655674	11.24231723	14.57697325	15.20677443	15.20594348	15.29420333
Klf13	17.86810754	17.66354203	17.72653994	17.93446318	17.41088462	17.91283048	17.94424215	17.68621749	17.40036664	18.02048918	17.25747621	16.31321563	17.29505133	17.18256212	17.67256351	17.78922419
Klhdc2	14.5554909	14.85058781	15.19554918	13.81669893	14.23372437	14.56637544	14.74217113	15.26192685	14.22611678	14.6464078	14.52931457	15.43684133	14.51365998	14.52014226	14.70638494	14.53722057
Klhdc4	13.13849739	13.5285839	14.24549484	13.33080209	13.99581377	14.85506836	13.95736414	14.29242992	14.04219778	12.17741414	12.07980723	13.98798986	13.2396736	14.10315672	14.48462567	13.90652896
Klhl25	15.74920643	16.18571947	16.17259469	15.77438206	15.89185964	15.49566729	14.91370092	15.49661813	13.49298714	13.64160789	13.33658535	13.72103564	14.02922794	13.88831626	14.1517989	13.98389003
Klhl31	13.90015391	13.57741398	13.45240336	13.53420996	14.2506517	14.54971211	13.84669434	14.20280043	13.87278696	15.47958793	14.39798667	14.31611067	14.99663831	15.27973165	14.90725931	14.94998982
Klhl6	16.08557319	16.30132704	16.34521631	17.12552682	15.96967002	15.72665577	16.39848725	15.37483261	16.04476328	16.3175237	15.95023192	16.80834935	16.32265952	16.12558084	15.34723587	16.06922128
Klhl9	16.81161435	17.06207254	17.3009514	17.46428352	16.90806688	16.9630065	16.85411508	16.82042892	15.23417202	14.89089731	15.35437035	13.11561138	15.36076551	15.32688742	14.74946395	14.94192236
Kntc1	13.47100178	13.43645038	12.76961344	12.4443616	12.80558745	12.62801566	12.97819008	13.54760758	11.89996213	12.3692273	11.78397838	13.36002676	12.50881223	12.40735455	12.87182726	13.07916156
Kpna1	16.07005456	15.9008668	16.45497315	16.23533361	16.99059918	17.19684664	16.93080271	16.62099461	15.95346016	16.87606214	16.18630472	14.05201334	16.91301169	16.94271287	17.51793217	16.63241511
Kpna2	21.56789304	21.35755142	21.62355225	21.66939457	21.16436988	21.17366865	21.05453645	21.15705883	22.17293535	21.774575	21.85420153	22.03277951	21.92829722	21.80242009	21.64940065	21.89793646
Kpna3	16.29163038	16.34541987	17.86789032	16.02342351	15.80297519	15.73222991	16.75960873	17.61739006	18.20931889	16.04663691	16.41868401	15.58802599	16.27768038	17.42799756	15.23272905	17.17552871
Kpnb1	20.71269485	20.51811222	20.65261192	20.7531431	20.17637491	20.18324083	20.18139075	20.00076214	20.74394161	20.39304708	21.07489506	21.00744866	20.72562195	20.5988405	20.51161092	20.4736843
Kri1	14.01524621	14.17373436	13.77797682	14.38899461	14.1127985	14.38171117	14.63940762	14.40549597	14.63787834	15.12285438	14.73020864	14.88313601	14.29823012	13.25341177	13.79707669	13.85017233
Krr1	16.20466492	16.54992231	16.96369858	16.29783737	16.58400857	15.9211739	16.51072174	16.61326871	17.42663237	17.29777369	17.01281053	16.5209874	17.61316087	17.47295683	17.94545943	17.15260985
Lag3	18.31575642	18.24398703	18.63489905	19.03232758	17.32944931	17.53753947	17.65637647	17.21883511	18.03146434	18.09366841	18.3175703	17.90336425	17.94134926	17.72429439	18.24472026	18.20835311
Lamtor1	15.04628649	14.95720655	16.02046537	16.07913682	16.72845958	14.96041889	15.33717452	16.62084498	16.76325935	16.08264706	17.81675494	16.89544808	16.32105658	16.16149486	16.42860624	16.43141628
Lamtor2	18.88590745	19.07672989	19.06128202	19.06124986	19.52458911	19.51889674	19.45942804	18.95780746	18.25090466	18.99777299	17.68218905	17.59175155	18.16994619	16.27943202	19.08952952	18.86635495
Lamtor5	19.8845197	20.34870679	20.17153402	20.24900008	20.80702295	20.8170062	20.66406317	20.56647683	17.87463512	18.5714928	18.27761687	17.80295865	18.15218703	18.57480797	18.74049919	18.16464634
Lancl1	15.54148025	15.47762393	15.70609964	15.68225872	14.72296936	14.1535935	15.43851714	15.36101409	15.48144683	14.36046906	15.14697806	14.09217235	14.81398699	15.86820155	15.76235503	15.16902765
Lap3	17.87255529	17.88080289	17.62212192	18.15653803	18.09472056	17.76022815	17.75380823	17.94439206	18.37324478	18.1857598	18.63462168	18.4710579	18.76652858	18.53326144	18.45262132	18.64740505
Laptm5	16.19560144	16.59971201	16.42713612	15.73060991	16.2981692	16.62207979	16.5617016	13.69755405	17.88550436	18.17244902	16.99973263	16.8760236	17.30180081	17.62677165	17.61909944	17.82552501
Larp1	17.09331001	16.89164588	16.38372802	16.74487696	17.4254584	17.49062281	17.56150662	17.23774084	17.77116464	17.75290701	17.63515428	18.19438572	18.12447529	18.20030504	18.06999298	17.90846195
Larp4	18.65162543	18.22380079	18.4508341	18.57984798	18.64740645	18.75875988	18.76226761	18.68953407	18.24115157	18.46800261	18.0898287	18.51765993	18.62261609	18.25988484	18.16632301	18.32163454
Larp4b	17.00949667	16.89129286	16.37876807	16.23351605	16.75029012	17.13726686	16.80489733	16.80595847	14.71549636	15.30689206	14.3855401	17.55199384	15.62570489	15.18932993	18.91092438	15.56485821
Larp7	16.2611068	15.97907764	16.05625832	16.03413647	16.60893969	16.67434572	16.43447496	16.58639567	15.62989032	15.55978801	15.17936768	15.52879258	16.05986398	16.01461965	16.85062463	16.40863504
Lars	19.33731562	19.31378194	19.31966927	19.46653589	19.3404157	19.19264846	19.31697888	19.42175688	18.11743926	17.94347337	18.28242876	18.50024876	18.21032142	18.06348248	17.66313849	17.18164504
Las1l	15.65380092	14.93473716	14.26916762	14.96500011	15.36219713	14.04344628	14.65289744	14.95261097	15.12124459	14.3999028	15.76596946	15.37856993	15.45309194	15.6326409	16.06420466	15.32322854
Lasp1	20.5744859	20.50656238	20.30416452	20.56576907	20.78000676	20.96624187	21.17583134	20.84762868	19.95070755	20.87887547	19.70981885	19.3786909	19.73275476	20.12732633	20.00539168	20.04324947
Lats1	12.78244055	12.22890226	12.45103606	12.405658	14.52417861	12.80504408	12.71704346	13.54308557	12.35411456	12.63440294	12.30066817	12.14809855	12.36184948	12.65784993	12.95436109	13.29422797
Lbh	19.31209452	19.60485087	19.71384043	18.89769111	20.83162119	20.93121591	21.11074159	20.41135268	15.48470269	16.72720647	15.87651146	16.0307776	16.82894334	17.90822488	18.76694699	17.86872097
Lbr	17.3576116	17.29901161	17.47162074	17.68715238	16.06183612	16.03391588	16.76700615	16.38289765	19.84924101	19.65833049	19.18712746	20.83583188	20.01632965	20.3792173	19.23802334	19.14015182
Lchn	13.95143737	14.01739801	14.34309388	13.81351211	13.90444153	14.23318388	13.79238507	14.34783007	13.08186007	13.6997895	13.50898789	13.8754127	13.3442918	13.47044282	13.86992618	13.91422126
Lck	19.26504371	19.25023211	19.46854095	19.30212325	18.06814788	17.90224908	18.24018844	18.36590736	20.58577456	20.24523844	20.77533043	20.61927998	20.37987333	19.89975309	20.30730793	20.39276334
Lcp1	24.41862855	24.09959912	24.46950266	24.09893139	23.82644354	23.71971074	23.80996927	23.85150006	23.81867931	23.48351513	23.68457739	24.03718601	23.62618079	23.62301272	23.57439556	23.58830639
Lcp2	18.46660228	18.44470625	18.84907846	18.4234018	18.54413514	18.62817381	18.75840422	18.53989555	19.5995826	19.68426394	19.85964039	19.49851799	18.97232541	19.07210106	18.55038164	18.8118416
Ldb1	16.21679589	16.70740774	16.02429771	16.07958656	16.57637101	16.53809906	16.50003212	16.53173641	15.06377079	12.60045449	15.40498234	14.70513696	15.45084258	14.94608484	15.42629757	15.44183182
Ldha	24.89455277	24.83369407	24.86777965	25.08717834	23.66264244	23.54683958	23.56170199	23.26009002	24.8958076	24.50349239	24.76431868	24.97574176	25.14845547	25.04721472	25.07085437	25.01044189
Ldlr	17.81426887	17.58985646	17.91460388	16.82417526	16.59544139	16.24149785	15.77099058	15.30854499	17.07266396	17.5655463	17.54901336	17.30990928	17.11784468	17.0537623	17.42606922	16.76763521
Lef1	16.83259068	17.07580752	16.95264261	17.19374308	18.22582863	18.18676297	18.69533728	17.74045572	15.6913727	16.01417447	15.0906955	14.25208801	15.18749142	16.15157297	15.68982753	15.60487502
Leng8	15.50557328	15.90618806	15.91620163	15.60360643	16.30969932	16.52208428	16.0775116	16.31995894	14.9194548	15.9370515	14.93384317	15.61949098	15.49543062	15.06025585	15.34636561	15.25293611
Leo1	13.32570369	12.95970123	12.98657302	13.0728549	13.80259054	13.79719855	13.97790969	14.18346526	14.63015628	15.07460484	15.18062112	15.98207885	13.99058303	15.75940355	15.68865664	15.50390035
Letm1	12.58023797	13.27237712	13.24524015	13.62130129	14.01981118	13.23108244	13.24168119	14.69345424	17.33692862	17.27577273	17.58938802	18.09277722	17.50083572	16.82972457	17.77351062	17.48719175
Lfng	15.00176049	15.08448673	15.30955951	16.68591688	15.29415028	15.25150764	13.87100808	14.80196122	14.45681437	15.26053455	16.02923682	16.01872391	14.46375482	16.09357006	14.8588299	14.96379417
Lgals1	22.16840845	22.42689262	22.2657608	22.88289787	21.55311475	21.78798941	21.98981682	21.58154425	16.87303572	20.77408785	20.6810331	20.56299619	20.58521187	20.88836909	20.34154064	20.60262127
Lgals3	23.62428606	23.53843681	23.64266079	23.89949461	23.46991397	23.28429266	23.1320355	23.13315091	22.8403171	23.20250312	22.5741789	22.73441619	21.87381708	21.78063189	21.37241603	21.7397822
Lgals3bp	17.11080452	17.09723962	17.34688255	16.81825885	17.610075	16.9536017	17.15081523	17.61062464	19.18170633	19.36984211	18.82970501	18.8062159	17.86914585	18.30471946	16.56167796	17.70248529
Lgals8	15.79877813	15.28739312	14.89929	13.12223659	15.66824023	16.02646979	15.46135693	15.32079254	16.68863588	17.17982405	16.15736519	15.82682533	15.42405307	16.28156373	16.43225355	15.81652478
Lgals9	16.78680665	16.89217525	16.03079416	17.25674284	16.47816736	16.19432795	16.94678951	16.30606739	16.6919262	14.11381781	16.18242561	17.83672365	13.99249762	14.30620604	14.00737075	14.10630824
Lig1	18.83566133	18.41117975	18.71261856	18.27314099	17.89122074	17.51338921	17.42835943	17.68349787	18.87894405	17.88125202	18.65819883	19.93549621	18.16117393	17.13725373	16.48899609	17.10357323
Lig3	13.98407311	13.28988143	13.7113603	11.24372525	14.29441857	14.28985807	13.86830597	14.42297022	13.52991216	13.49702055	12.62657013	13.67719568	13.35200436	13.15462037	13.53273234	13.30453454
Limd2	17.85797707	18.24995382	17.55175561	18.54173707	19.74499215	19.99623407	20.1105944	18.68170141	16.17764235	16.57088144	15.66286262	17.31351074	16.80485614	16.69471096	16.89125778	17.03057498
Lime1	18.20806606	18.26396289	18.19549951	17.57818841	17.51809875	18.11686336	17.8870482	17.66866477	17.96832261	18.12644835	17.73717556	17.03609621	17.36589344	15.71156591	17.57411099	17.15702259
Lims1	16.61160205	16.48344076	16.77121643	16.817585	17.40646593	17.28084865	17.41700745	17.28505876	16.70501292	16.52912159	16.20212917	16.41838973	16.9802781	17.27606023	16.62334899	16.61694794
Lin7c	17.92670216	17.40519079	17.45380786	15.71844578	17.46775128	18.3102689	18.36598167	17.50465459	16.14155266	18.64859247	17.79245072	15.66723734	17.92909384	18.13945379	15.72939667	18.23155151
Llph	20.75901302	20.69911578	20.96241658	20.34909313	21.11105634	21.15569148	20.86598959	20.95408679	19.14410739	19.68142525	18.59144207	17.41783306	19.55975102	20.27632972	19.64189509	18.93517832
Lman1	15.08802718	14.14565314	15.57797579	14.35811304	15.40643967	15.39191676	15.49227724	15.48392316	17.97774079	17.98880094	18.02813862	17.82219805	18.39483775	18.11362578	18.89320077	18.80441287
Lman2	17.80629628	17.9409251	18.01211683	17.99924531	17.91194385	18.03117401	17.91609776	18.48431529	19.18272993	19.07205006	19.45824749	18.99903151	19.88137704	19.58258265	19.62858706	19.78330071
Lmna	17.04167757	16.96795297	17.50608834	17.91326835	15.735753	16.54295121	16.43554541	17.1291068	21.12003914	21.64341142	20.59294391	20.76199944	21.69489268	22.16798683	21.40351038	21.32274913
Lmnb1	20.47314963	20.43449453	20.40815657	20.58727685	20.21276585	20.44032724	20.59714327	20.26793353	21.29868759	21.13076601	20.89031631	20.85418386	21.04417414	21.29009747	21.05939208	21.00524748
Lnpep	16.96936975	17.05018342	16.9384707	17.35521585	16.70734777	16.64455817	16.99520918	16.73529025	18.8769837	19.09692262	19.03547505	18.62684347	19.6446169	19.60709921	19.6369582	19.18280157
Lonp1	18.7107922	18.16973691	18.69688801	18.36642008	18.44032305	18.19302369	18.06196324	18.69003335	18.27029384	17.32644331	18.41957191	19.0940265	17.99430309	17.56091778	17.74543755	17.55783773
Lonp2	15.93093725	15.77263002	16.04582929	15.46712077	15.28875688	15.40498377	15.35015508	15.5172955	15.26410171	15.05650107	14.78967053	15.05897792	15.48830688	14.27062846	14.84599344	15.19500918
Lpxn	18.88505252	18.13000621	18.65190747	18.28618065	19.12902745	19.03670472	19.0467947	19.48734224	15.75380927	17.92673398	17.05009094	14.94888858	17.2512197	17.21176868	17.11136286	17.98491607
Lrmp	13.91064709	14.55564584	13.89640283	15.62411452	14.42080155	14.09076158	14.89280944	14.36421403	13.83042057	14.00797101	13.58851243	14.14033539	14.39663446	14.26191494	13.98104227	14.49778674
Lrpap1	17.76145184	17.59772129	17.8039727	17.83884364	17.84189501	17.8862016	18.26258113	17.80483118	15.92721635	16.66503985	16.20487812	16.00031248	15.75369642	16.76291755	16.31293677	15.83068113
Lrpprc	16.57861017	16.31363033	16.68162151	16.59013448	16.08717757	15.68082453	15.87367884	15.59053105	15.88722028	14.00942047	15.45784736	16.37172429	16.57021168	15.25949093	16.03835075	16.04030656
Lrrc40	15.55229099	16.13924804	16.25633659	16.54639252	14.965487	15.20350229	14.94684617	15.71307719	16.75485631	15.81890846	16.85068016	17.57934502	15.38655696	13.86228791	14.84686242	15.15930265
Lrrc47	17.22030107	17.27180956	17.17493045	16.76073864	17.38308806	17.72272788	17.64117371	17.34891761	16.71185938	17.18564081	16.64712197	16.79724388	17.03515049	17.43492881	17.08758884	17.3732028
Lrrc59	18.00071616	17.72604503	18.32777916	18.25903967	18.01247993	17.62280731	16.61550466	18.30197306	19.5523129	19.49388872	19.70617423	19.97683643	19.26758731	19.37461968	19.07480843	19.30016097
Lrrc8c	16.12697977	15.65187117	15.26871922	15.71627828	15.25868806	14.46952161	14.9501985	14.88477019	16.69474051	15.97063119	16.07331657	16.40453944	16.24157956	16.04713642	15.52691606	15.77875795
Lrrfip1	17.34987553	17.54522748	17.66303674	18.12445049	17.17716161	17.14811186	17.02907928	17.74674299	16.97321254	18.04427664	17.84321465	17.09670406	17.46952511	17.10256388	16.9277009	17.54074736
LRWD1	16.04123859	16.12887929	16.19066506	16.36080123	14.74056388	15.0335333	15.43382985	14.85314744	16.28271002	15.33524631	16.31260925	16.96289667	16.11736241	15.78415542	14.73153973	15.60328843
Lsg1	14.34452012	14.11960871	14.27921059	14.59025818	14.84146567	14.81909066	14.09786128	14.97028848	14.67815761	14.65394371	14.31099985	13.51898738	14.37207502	14.3353775	14.27498759	14.90428649
Lsm12	16.01334298	16.58766989	15.6455672	16.38046314	16.48634138	17.00012936	16.47529276	17.0386434	16.81396984	17.18349387	16.45991738	16.96619632	17.34520082	17.35067653	17.73979577	17.88761229
Lsm14a	15.47243086	15.63527076	15.96880492	16.75004233	16.16373905	16.60542998	15.97123551	16.01323266	16.59118342	16.96539034	16.66323957	17.10404224	16.87131599	17.04479231	16.33330986	16.50290334
Lsm2	17.39162977	17.67578977	16.68975461	17.40460127	18.3617358	18.49419365	17.28943272	18.09301556	17.01865676	17.99644682	17.12213874	16.88305387	17.2368092	17.87678446	18.10105358	17.71668614
Lsm3	20.63835592	20.29150016	20.11029353	20.06543133	21.11728861	21.34484084	21.49534815	20.94444164	19.41027676	20.35315325	19.62020683	19.30910333	20.01732424	20.39884288	20.64013958	20.25137283
Lsm4	19.30050457	19.89760339	19.891498	19.71081947	20.29003834	20.46383766	20.69897726	20.41513246	18.51486772	16.62879764	17.26832435	16.79811358	17.3632535	17.50437309	17.98480834	16.99968383
Lsm5	21.79287655	21.69740729	21.49465843	21.11309077	22.03998874	22.45366245	22.3374702	22.0015278	19.71960077	20.34427745	19.44909404	19.14972461	20.32512794	20.57388719	20.58016665	20.43920525
Lsm6	18.66458107	17.99761715	18.29702063	19.69154873	19.15509135	19.08218096	19.22565379	18.30881598	17.26395517	17.83283972	16.97019881	16.98096625	16.2871234	17.37539742	16.83477928	15.84996232
Lsm8	17.006064	17.21037903	17.38874668	17.06708116	18.05514627	17.94776943	18.18724732	17.5308907	16.44966023	16.26538738	16.69000187	16.85716882	16.04741952	17.20784134	17.06187366	17.15541952
Lsp1	18.73696505	18.38483967	18.18970538	18.67528945	18.24568749	18.64784608	18.86241147	18.0334748	18.23532429	18.57486921	18.10977378	17.58704404	17.22335701	18.69129152	18.76943163	18.89185065
Lss	17.7776477	17.81089765	17.88526324	17.19566328	15.71927794	14.88649411	15.05150411	15.46582715	16.8997054	16.87642181	16.6053417	17.52452286	16.6803596	16.94804553	15.83250745	15.9971946
Lta4h	18.84794921	18.93252549	18.96772336	18.85947479	18.23973861	18.5966781	18.30247252	18.28221745	17.68763053	17.36918505	17.45675416	17.25165588	17.55991259	17.45310674	17.42449357	17.71342141
Ltb	13.64178357	12.01619566	14.17015921	11.40284677	15.06160408	14.19432915	14.43616106	13.48617574	16.18911406	14.00966001	13.91568073	12.51885252	17.4295724	16.80129827	18.32480499	17.64823627
Ltv1	15.88581148	16.0481127	16.13668622	15.9651069	16.45142032	16.53527558	16.7089517	16.1113902	15.96419094	16.37203961	15.68812703	13.24650467	15.50665522	16.64848151	16.34242707	16.59767298
Luc7l	15.40440713	16.1340506	15.97162426	16.1792607	16.80332913	16.81135457	16.5084944	16.76984298	16.20520695	15.8977806	16.11130463	16.07429188	16.22486941	16.03823186	16.43331461	15.91644535
Luc7l2	18.23532928	17.36329576	17.6942147	18.26572473	19.16379208	19.35146696	19.4286695	19.03934691	18.78049259	18.67696852	18.42586173	18.53997516	19.22643655	19.13144693	18.93585375	19.10795732
Luc7l3	17.95841552	17.34427078	17.63736119	17.87782933	18.44150414	18.41306932	18.21858626	18.46262621	18.58338204	18.30742571	18.41597329	18.37286297	18.62487998	18.2702017	18.62773309	18.36254658
Lxn	18.79507567	18.89810672	18.94323848	18.95407137	17.75127305	18.33998657	18.47824758	18.16450977	17.60763536	18.09836838	17.93303174	16.95909992	17.24226405	15.29218564	17.59505764	17.61392138
Ly6a	17.23618066	17.75033644	17.82618697	17.48497165	17.84859899	18.22648667	17.91643606	17.64380756	18.74569021	18.38432258	18.29019134	18.79585204	19.17594533	19.03413923	18.48484515	18.73761727
Ly9	15.45550144	15.14481597	15.63595455	15.17191105	14.43655945	13.94537356	13.77248967	14.8146805	16.37300526	16.35241024	16.36924607	15.97780171	15.5205892	15.20266186	15.79574028	15.88914357
Lyar	15.25500977	15.04084638	15.79430684	15.28571925	16.18744878	15.81943932	16.16275652	16.03473162	19.13081237	18.1333347	19.37674794	18.33485608	19.15561286	18.60310798	18.64402037	18.85012633
Lypla1	18.44785528	18.49008621	18.54206137	19.22240121	19.33272022	19.39646314	19.51902649	19.2516054	18.98129679	17.98525279	18.76088606	18.62847425	18.71998992	18.30418642	18.57844671	18.64861631
Lypla2	16.93190177	16.05488995	17.31094554	16.26291997	17.20856691	16.9325167	16.81980358	17.39190231	16.91164857	16.40250191	15.34908469	17.5787828	16.80292973	15.20920599	16.06591604	16.24968512
M6pr	17.32080625	17.35755706	16.83380813	17.04617922	17.47018098	17.37131187	17.39297886	17.60817376	18.9300455	18.62272636	19.07459264	17.73398841	18.90952436	18.73406779	19.0819379	19.11173379
Mad1l1	14.73751862	14.84746118	15.14663736	14.03925146	15.97014916	15.76037735	16.05343224	16.5744698	14.65363354	14.23017514	13.83965643	13.87892447	15.26694917	14.62766684	15.44282004	15.66387995
Maea	15.6684937	16.4568489	16.17081675	16.4331472	16.71565817	16.57002948	16.73922742	16.34978669	15.65698404	17.72660688	15.16566579	16.75834956	16.63144981	16.74123866	17.11363612	16.2995602
Mafg	14.11574027	15.1839086	13.69517212	13.72814048	14.057477	14.52940436	13.8987592	14.67809105	16.38962984	15.7233543	16.27388711	16.25744227	16.27149873	16.30274502	16.63072598	16.4486333
Magt1	14.48572197	14.90961329	14.03299282	15.21246034	13.57549675	13.17723338	13.89976332	13.76761262	17.87121839	17.78674517	17.48999406	18.39155077	18.70635003	18.54496445	18.46310828	17.49069222
Mak16	17.72369495	17.96276156	17.28506723	17.3971786	17.933889	17.55129336	17.3846079	17.70712249	17.29920913	18.5577126	18.46817702	16.87128705	18.17945548	17.72416157	18.18462575	18.10511404
Malt1	17.3473489	17.88931312	17.84010217	17.01994085	16.90831692	17.12845493	17.31360756	16.7097715	16.27395462	15.39278665	16.27689353	16.86296816	16.38918875	16.46060908	16.37737854	15.97380469
Man1a1	13.60527426	14.04603405	15.18211699	14.1439347	13.29866293	13.47405046	13.13272586	13.68940016	15.77093441	14.71802918	16.07948915	14.67065823	15.5260657	15.5591893	16.14817326	14.99576852
Man2a1	15.70224904	16.01145213	16.46354856	16.31760783	15.79726193	15.64051296	15.93230951	16.0152832	15.60607006	14.0182909	15.74328076	15.61269616	15.10772407	12.17340505	14.57165263	13.8988593
Man2b1	17.22971011	17.1867679	17.11266123	16.83826313	16.64109026	16.45015639	16.67483109	16.65551376	16.69438902	17.36584757	17.04323127	16.92231671	15.77350601	15.79583053	15.45593158	15.63885835
Man2b2	15.24850514	15.11745898	15.12689453	14.34129601	15.3577608	14.23444611	14.53945828	13.77911994	15.56973893	15.95303484	15.17994231	13.932174	16.23478493	15.06722589	14.77251361	15.65958893
Man2c1	13.87337777	14.99153641	14.43741957	14.38266687	14.28165899	13.53920212	12.73229137	13.769509	12.49038215	13.36866858	13.16813608	14.27490662	13.053309	13.03454382	13.58681795	13.71859925
Manf	18.6661486	18.57694068	18.32165384	17.76488591	18.48336393	18.6030878	18.31437346	18.17675021	18.72524754	19.23210286	18.58972309	17.56892726	18.01259548	19.04124695	18.96382676	18.8660487
Map1s	13.61263817	13.91817322	13.97403001	14.12728207	14.20149458	14.03748265	13.81103976	14.32912256	14.0109993	13.64442158	13.85213891	15.34299031	14.73441775	14.137649	12.99285633	14.17312486
Map2k1	16.36113521	15.21211018	16.39335114	16.43305921	16.94241377	17.05008053	17.30768769	16.63935491	16.07914794	16.26278188	16.2896316	15.55235099	16.08500896	16.07627487	16.3498022	16.45875851
Map2k2	17.28457488	17.42099047	17.02878713	18.09608539	17.27341552	17.41300368	17.21959661	16.95351773	17.0758158	16.90544583	17.03629555	17.33879699	17.04737189	16.97718401	16.59505351	17.45154859
Map2k3	16.70584862	16.98889227	16.22575399	16.49539608	14.92480337	14.41372511	14.28268946	15.27190929	16.62169582	17.75928062	17.08399214	17.11012468	17.12393161	16.49196482	15.64119153	14.98709781
Map2k4	15.20333206	15.24892062	15.01850116	15.95582793	14.74426635	14.94028805	14.96579865	15.5314218	15.68793988	15.92173789	15.239039	14.95502473	16.1623993	16.3626768	15.74108999	15.6705452
Map3k11	13.42712617	13.52622125	13.53524461	12.84115965	13.14578823	13.14417833	12.64283184	13.55931844	12.99171115	12.75619252	14.06444567	13.60658319	14.96223452	16.18716192	15.22879	15.05302498
Map4	16.94654466	16.46113667	16.61716971	16.85615754	16.56605386	16.70030254	16.45074474	16.75696547	15.2220306	16.35797555	15.11110809	15.0750133	14.92811885	12.57401764	14.78737624	14.06260548
Map4k1	15.31586303	15.72983499	15.54162341	15.28249985	15.19941137	15.16441606	14.62783024	14.79147048	15.27767987	14.55948192	14.85602587	15.62378514	15.17099734	15.56281839	15.19039486	15.20294608
Map7d1	15.27154161	15.53899188	14.96019295	15.17184778	14.76012765	15.05556872	14.12473398	14.94660634	16.01138387	16.76523056	15.9285428	15.26936407	15.56329734	15.95868116	16.11984473	15.98208071
Mapk1	19.99136176	20.05047204	19.73546371	20.07116709	19.80060443	19.88134939	20.2326654	19.73847677	19.89851583	20.00806602	19.97672478	19.92926156	20.33400743	20.04900059	19.56080292	19.9740301
Mapk14	19.1125663	19.00318558	19.18149069	19.18174159	18.66689698	18.80790911	18.91129365	19.36202701	18.45225226	18.30684569	17.09067505	18.09553109	18.08673449	18.44397957	18.16116509	18.22301534
Mapk3	17.00472363	17.08393984	17.1132586	17.5023095	16.98325956	17.4052529	17.60930277	17.10433069	17.04481058	17.10546407	16.59750336	16.70394451	17.36963664	17.35107225	17.29251617	17.60968381
Mapkap1	12.79696801	12.98138348	13.12587005	12.42322732	13.63241457	13.23539956	12.78193153	13.95812824	13.95011853	13.46529701	13.90723806	14.39593121	13.34559887	13.24386712	14.03526177	14.01470207
Mapkapk2	18.02632958	17.87969108	17.9202048	18.755408	18.03643226	18.03312545	18.3129608	18.02699662	18.57713599	18.5315393	18.22530803	18.28425758	19.16816515	19.50372379	18.71865988	18.97485871
Mapkapk3	14.452457	14.73108373	14.9033713	14.26892353	14.55039093	14.5463217	14.59004387	14.89549706	14.99985955	15.19001856	14.90082442	14.16205664	14.90659898	14.9853613	15.15569152	15.22160389
Mapre1	20.86019844	20.69412805	20.82199405	20.90427307	20.80506595	21.02386901	20.92574531	20.82349297	21.22713852	21.20649548	21.05171393	20.68507642	20.93648031	21.47056635	21.14762043	21.14294167
Marf1	13.24996783	13.11500069	12.95232796	12.50020126	13.49463831	13.39567257	13.63209033	13.67771918	12.2158977	12.91566385	12.39338785	12.15076405	12.98689805	13.14493673	13.78885542	13.67466606
Mark2	15.14226968	13.89321511	15.47746254	15.74221791	15.11878871	14.38814537	15.21935106	15.04206357	14.45421476	14.72811525	14.48789422	12.88368306	13.80483688	14.75918513	14.9388465	14.74920615
Mark4	14.07421997	14.17825578	14.42412822	13.79347452	14.80063364	14.71534921	14.59506822	14.89969652	14.66506304	14.697643	14.42626556	13.71362513	15.15585482	15.48556266	15.49848843	15.50238783
Mars	17.54803922	17.7214352	17.58809311	17.87721508	16.87663556	17.15576827	17.08632806	16.72140155	17.32698628	17.43574296	17.84856386	17.98869607	17.71856514	17.1215266	17.0714932	16.84376345
Mat2a	21.12576872	21.16240093	21.1568925	21.80045814	21.28782242	21.31655285	21.34674633	21.57385964	20.29674529	20.15735278	20.07267436	19.92285218	20.35725357	20.31547161	19.89119346	20.20660066
Mat2b	17.17976851	17.54382437	17.18049912	17.72055353	17.40138244	17.72863411	17.58055937	17.4639457	17.51520227	17.09515487	17.23339472	17.58170394	17.37599167	17.27926409	17.27284834	17.53974927
Matr3	19.90395375	20.02836848	20.26000306	20.05117051	20.03563557	19.96644569	19.93903013	19.91671854	20.30760626	20.06481072	20.04060414	19.89891681	19.99795049	19.77313214	19.53444133	19.57566499
Mau2	13.28280416	13.497749	13.81391913	13.30233906	13.59194236	13.26977187	12.73104052	13.96394367	14.25303357	13.40109819	14.42881708	14.887501	13.56103184	13.4459358	13.70464571	13.61847951
Maz	14.29617565	14.64034817	13.82570363	14.99584975	14.93075637	14.75516887	15.05875538	15.11173599	12.09194641	14.42885047	12.77083816	12.91770414	14.85166884	14.45514753	14.3438449	14.68114853
Mbd2	17.05147577	17.21961792	17.2078847	17.3564226	16.91372391	16.89109891	16.53627543	17.39444286	18.70025772	18.12552769	18.23778033	18.27190552	18.65745513	18.98908421	18.98634697	19.03624821
Mbd3	17.18734003	16.89569943	17.09220222	16.81745019	17.72402269	17.42509995	17.19061271	18.10110977	17.51347649	17.69760765	18.1891782	16.88799408	17.61899666	17.23518539	18.07363203	18.15595428
Mbnl1	19.36800772	18.88007303	18.66003048	19.71751742	19.63962311	19.83016752	20.15236315	19.71588957	18.86963449	19.09729162	18.70072826	18.8295613	19.07855083	18.71781645	18.50809161	19.12169644
Mcl1	18.92683637	18.76226223	18.69516832	18.66442516	17.9305692	17.8918725	17.49880485	17.29807738	18.6822319	19.11174252	18.34187404	18.02009526	18.49006399	18.50864165	18.31201376	18.4346173
Mcm10	14.2505278	14.27121226	14.35091566	15.29494731	15.06426947	14.96580597	15.21971661	15.41311132	13.19744878	13.64274579	13.01283929	14.90722049	13.06960167	12.18283206	12.96764734	13.80392453
Mcm2	20.33262432	20.30357217	20.14329658	20.2568506	20.58159498	20.55503003	20.7486661	20.6081137	20.38433464	20.19731711	20.3028738	20.5439442	20.46971201	20.48614255	20.13545298	20.23829945
Mcm3	20.54647338	20.51424866	20.41899337	20.31583836	20.7287205	20.7859745	20.89360167	20.61385753	20.43710778	20.37489923	20.10060246	20.37381203	20.57128321	20.24371435	20.29825324	20.31591687
Mcm4	20.16366378	20.18121229	20.11589331	19.98060974	20.64191891	20.52094448	20.50013402	20.51537575	20.25117098	20.11563722	19.94707185	20.23595995	20.48008962	19.93283019	19.91428419	19.98929561
Mcm5	21.30643586	21.35391306	21.4201602	21.44186626	21.39898309	21.43494614	21.55862162	21.46388129	21.12325249	20.87291197	20.88111	21.30486202	20.86055784	20.87951081	20.59344143	20.59691157
Mcm6	19.00624121	18.85073279	18.76390396	19.03519967	19.24957648	19.12722929	19.2069229	19.19920565	18.58467859	18.23579808	18.41818889	19.28701615	18.32000186	18.27619352	17.9900621	18.17748831
Mcm7	21.71681753	21.68851418	21.6340947	21.6418946	21.50518746	21.40813943	21.46829886	21.31221161	21.43747062	21.04806629	21.29529098	21.64768122	21.41428656	21.23674426	20.9404016	20.9312097
Mcmbp	17.36521559	17.39283681	17.26592021	17.79949193	16.72031775	16.32936054	16.89107619	17.02094987	18.45187108	17.69805007	18.44239291	18.7301154	18.1076389	17.77454336	17.66601349	17.1604232
Mcts1	18.898718	18.78564771	18.59589407	18.86235271	19.19398323	18.86050899	19.12401071	18.95123252	18.06148324	18.07662061	18.1235527	17.60348121	18.50810086	18.28513485	18.36358762	18.14534316
Mdh1	21.55496108	21.59209345	21.47038422	21.36649881	21.00140345	21.11335829	21.0324674	21.14247526	21.59193196	21.44472961	21.40324911	20.79504813	21.07124424	21.42338544	21.41431331	21.32325119
Mdh2	21.8708747	21.60149805	21.74250255	21.80652002	20.9946487	21.0789096	20.77525545	21.41007815	22.46720661	22.03369128	22.57237705	22.42172921	22.47733627	22.26704297	22.23337583	22.19367781
Mdn1	12.36772468	12.37718625	12.48091253	11.81428392	12.97084552	12.84218507	12.43117774	13.5809213	12.51288168	12.89970186	12.40508819	13.13483189	12.56228292	13.27547873	13.2611928	13.38150747
Mdp1	17.97326987	17.82223855	18.22267368	18.03687275	18.45682792	18.83438986	18.82253441	18.61114733	17.64606844	17.74256452	17.84428608	16.81364722	18.05117749	18.15303539	18.06182986	18.0707642
Me2	18.9644794	18.92913323	19.013822	18.76325047	17.2682946	17.03252672	16.61647668	17.39163924	18.59041996	18.36070867	18.27242152	18.60031243	19.12587871	18.73801996	18.86139314	18.11540581
Mecr	15.212953	14.71046083	14.4304377	14.57655866	14.62328346	14.45764066	13.61703887	14.88631461	17.16121305	15.23261334	17.38097239	17.04608226	17.09887713	15.34199265	16.66783428	16.32550607
Med10	17.0133849	16.57024335	16.96411257	17.13350832	17.57117682	16.91924977	17.26537716	17.45352342	15.59013651	16.91272206	17.39948149	15.7003504	15.52123751	16.11411104	16.65374409	17.13207447
Med11	15.90805212	16.57673439	16.8837661	17.15473902	17.02490373	16.62888732	16.02374089	16.72530388	17.35446119	17.25739894	17.31912327	16.90436029	17.294993	17.04666301	17.16999942	16.93161173
Med12	14.05686955	13.67522662	13.84474941	13.8924244	13.71181667	13.78134023	13.88342837	14.24952456	12.90739684	12.53308124	12.22294583	12.95219212	13.24342614	12.82974722	13.27849325	13.11333503
Med15	17.28956073	17.11231237	16.91433709	17.11053083	17.80476916	17.76301568	17.99183664	17.72866649	17.20874826	17.60108479	16.96977594	17.41432908	16.92922303	17.22493334	17.10158169	16.88364375
Med17	14.9684511	15.1843121	14.49850656	15.51407648	14.85515789	14.67408332	15.03647635	15.49199535	15.18291118	13.63772149	14.67743161	14.06998334	14.25403149	13.64567394	14.22088791	14.09296239
Med20	15.06595609	15.36779944	15.40046207	15.76350692	16.16341785	16.10190049	16.11314926	15.85632237	15.0101264	15.59339461	15.95387128	15.91984962	15.42346629	16.09459792	15.38416903	15.92984631
Med21	15.61712547	15.99584014	15.79871431	15.444824	16.41938058	16.83415444	16.90341665	16.06803824	15.03930298	14.80142894	16.49799537	15.71174563	15.38354327	15.59855781	16.53233655	16.87295377
Med27	14.95699808	14.66946236	15.44290179	14.95417619	14.50406967	14.43792918	14.13918355	14.29093862	16.72820531	15.80313619	15.93332201	17.21365358	16.44144761	16.16869655	15.7562011	16.02684592
Med30	15.75817103	15.92407281	15.65164556	16.04661189	15.55639135	16.06745695	16.12246541	15.80132135	15.79646527	16.05176932	16.09225526	15.66328292	15.98009222	16.52164512	16.59065068	16.72716009
Med4	18.12749311	17.9045674	18.33701453	17.6456886	18.41271143	18.04854111	18.10365803	18.62697169	17.49778368	17.71685956	17.64511986	16.63014576	17.10869904	16.98487659	16.44335595	17.65143849
Mef2a	15.26598716	13.23099344	14.60096059	15.76867586	15.64217827	15.82890628	16.25302802	15.08456461	15.04488926	15.86908767	14.95767892	16.39479149	14.26717224	15.21730687	14.85839907	14.66027556
Mef2d	13.92333641	14.07448594	14.03539019	14.57356044	14.54422565	15.17628697	15.00428881	15.12835661	14.96938814	15.66379274	15.11028615	15.95279509	16.44386949	16.74315387	16.55111968	16.53215107
Melk	15.43122201	15.35523486	15.16323201	15.2344173	15.5186314	15.5499028	15.75145336	15.36892913	12.23883223	12.34524094	12.15114902	12.14291502	12.33949316	12.33930997	12.97493131	13.07187177
Memo1	18.18406709	18.51321292	18.44420193	18.46947223	18.7972988	18.66959951	18.79951781	19.09695744	16.92688872	16.75008635	17.81398112	18.176661	17.84046068	16.65404208	16.87567745	17.33795022
Mesdc2	16.70412619	18.37246752	18.06849588	17.60924111	18.28617569	18.64388598	18.72328903	18.68429913	16.57510913	17.89150095	17.14946771	16.01024268	17.06521285	17.93521286	17.17218702	16.4205295
Metap1	15.8495235	16.08724374	15.17866797	15.76322699	16.8318177	16.63876898	16.74761735	17.05041226	14.58283399	14.5912295	13.64693246	13.02152781	14.69420764	15.57618482	15.57468867	15.49204142
Metap2	18.02068969	18.03895953	17.74992116	17.27634509	18.26012675	18.03768562	18.22132711	18.20269941	17.80758762	17.99125781	17.71211289	17.0966517	16.92621372	18.27447115	18.23175	18.11592106
Mettl1	16.00543923	14.42018271	16.30146079	16.09345925	17.1793734	13.95251116	16.90750679	16.47426206	17.01518977	15.39566976	17.92284706	18.14041758	17.17828408	17.28107105	17.60343757	17.46673599
Mettl16	14.15625296	13.22295841	13.88350424	13.28885648	14.07813119	13.98911875	12.53705094	15.03747477	13.1716478	13.44624284	13.38896225	11.74894566	13.28222994	14.03849952	13.0424757	13.83145123
Mettl21A	15.76283938	15.68780649	15.03754044	16.44279296	15.74364028	16.33303363	16.77970612	15.88204509	15.53097393	15.87858022	15.51754926	16.27689031	15.16749739	15.30900338	14.77540713	15.35814159
Mff	16.61359142	16.32857004	17.52613372	17.51993862	17.28931024	16.83380095	15.2193145	17.9056741	19.37106399	19.14447603	19.24368952	18.61409629	19.28813368	18.99305838	19.47558224	19.50279885
Mfge8	15.91960191	16.12015375	16.3838518	16.10907343	16.29867796	15.2432265	16.21304819	15.87169529	16.22732301	16.06230963	16.27862609	15.12731529	15.67780664	12.84276462	13.80256645	14.3258329
Mgat1	13.96687901	13.23855107	13.54705386	14.83446879	13.69895472	14.03169975	13.12042118	14.36354649	14.96438246	14.41143081	15.59185809	15.92316052	15.13697699	15.24968145	14.65917928	14.74276192
Mgea5	17.77265735	17.91037165	18.24028168	18.40629363	17.49874586	17.00170369	17.04174632	17.61171677	18.52501698	17.79661157	18.55727054	18.62729665	18.27576621	18.02345629	18.28548518	18.06650568
Mical1	17.0509112	17.27296175	17.13746661	17.2271607	16.11683521	16.0466616	15.7434926	15.99937232	17.57484912	17.65065622	17.66531326	17.74950823	17.30078459	16.94542724	17.41475921	17.19604388
Micall1	17.69366589	17.39632402	17.45710575	18.27232977	17.00929171	17.30918161	17.17787616	16.9829204	20.00415257	19.31289213	20.37388024	21.13927894	19.22979656	18.82902154	18.16458155	18.09092707
Midn	14.94070716	15.20178415	14.73454129	15.60006846	14.33332561	14.19931373	13.96871778	14.84186873	14.01190227	14.08336321	13.56645179	14.82875393	13.67609932	13.84255166	14.09263033	13.80639523
Mier1	14.28749834	13.62532472	14.61190791	14.87808976	14.06173947	14.33131621	14.28723095	14.71744257	14.53673273	14.74376492	14.55877437	14.39938246	14.829774	15.00097028	15.05682619	14.95962079
Mif	22.5707151	22.65317749	22.56408055	22.81847156	22.99713456	22.73858885	22.79127615	22.74106174	20.46793779	20.57350341	20.80399464	20.53186833	21.01570187	20.93118662	20.18318071	20.34576527
Mina	16.99788586	16.69966661	17.49787718	17.81317957	16.43068141	16.49109629	16.15738534	16.88153016	17.43878392	16.4940059	16.86939072	17.63594832	16.36533461	15.6914343	15.3644812	14.65495306
Minpp1	14.44426029	13.86709972	14.96536359	13.35307083	14.26992761	14.21539571	14.7153059	15.51668445	15.49399564	15.09382977	15.09263884	15.10416481	15.2069022	14.5654475	15.55226596	15.08251112
Mki67	19.29204923	18.98464835	18.78786187	19.19594114	18.67923316	18.98511331	19.04733542	18.77614245	18.90611296	19.24953246	18.26819033	18.36950798	18.48706771	19.26503748	18.78731844	18.42029643
Mkln1	16.13669616	16.14840585	15.98384344	15.86025465	16.55417177	16.56813232	16.41022556	16.66461494	13.8135165	13.77298863	13.94401685	14.97145171	15.36782523	13.95167627	15.0243558	14.5120122
Mkrn2	14.63363959	15.29306984	16.06921641	15.01725346	15.86223927	16.06143093	15.74471238	15.90269691	13.88696521	14.62109949	14.19587889	15.12649485	14.8124395	15.21602285	15.51316006	15.33411034
Mlf2	18.58539335	18.82059807	18.88705955	18.99891066	19.22873732	19.13111839	19.70396756	19.20670205	16.3865146	18.00433861	16.80394949	16.87364199	17.33062269	17.84366575	17.21948437	17.58956913
Mlkl	14.00296976	13.57266632	14.18000085	13.5629924	13.38443568	13.23032347	13.39207146	13.65129841	15.51612115	14.66824833	14.5032535	15.22597876	12.5181959	13.90301632	13.98183362	14.45594292
Mllt1	13.058954	14.04858595	13.99239544	14.03197324	13.98441125	13.39679615	13.78083756	13.92215838	13.9001929	14.16387245	14.28034372	15.02914525	14.82194257	15.08785366	14.79767474	14.53438648
Mms19	15.79581607	15.52205847	15.79982799	15.39610332	14.41297506	13.72065896	14.3384221	14.84921885	14.60609133	14.93936278	14.43521998	15.17818327	14.67102524	14.69622482	15.1961458	15.33205407
Mnat1	18.22277747	18.33752228	18.1018747	17.92348199	18.70800491	18.73696527	18.2660806	18.30411787	18.45861338	18.16715404	18.84238241	18.46183869	18.75480864	18.63595581	18.73101885	18.7392903
Mob1a	20.742282	20.5175405	20.51923816	20.91376239	20.51624782	20.41140208	20.77812809	20.43047351	20.28288263	20.92741523	20.32711481	20.75151971	20.65878254	20.90340416	20.650934	20.77979064
Mob2	15.34871981	15.45379533	15.06796475	14.39214811	14.6299295	12.86273352	14.44956291	14.18705532	16.33292117	15.85474656	16.64825495	15.43242238	15.87332421	16.15689675	16.69946892	16.17179977
Mob3a	17.05733414	17.3711652	17.08239687	18.00573793	15.13429185	15.4351245	15.76155635	15.37232836	18.94538897	18.75609248	19.29504647	19.74572861	18.97264449	18.55776631	17.92383166	18.6766873
Mob4	17.33854008	17.25379767	16.09630013	17.09721084	17.12561836	17.80015976	17.60748807	17.42736876	16.54709248	17.39244307	15.56066803	15.47864204	17.3429459	17.403655	17.84193743	17.6324058
Mogs	13.89346853	13.68959062	14.04205661	14.60910318	15.02502326	14.81212118	14.58210482	15.60716738	16.38048236	15.50517565	17.33668185	17.61694292	18.06961964	17.35723493	17.88461202	17.17602293
Morc3	14.68259768	14.99515489	14.9194454	14.46390711	14.78597606	14.66107138	14.54197459	15.24943799	17.14020391	17.27197401	16.80257632	16.61201607	17.63935285	16.93626003	17.6997734	17.74440871
Morf4l2	18.24723082	17.61289533	17.88565665	17.63322028	17.79763295	17.60923976	17.47404425	17.4876063	19.42070825	18.50781263	19.10482422	18.7793092	18.63988248	18.85557872	18.47193625	18.49852435
Mov10	14.53845103	13.88522438	14.55333074	14.63120679	13.30428807	13.35028644	14.06576886	14.20901139	14.69727525	12.92042792	14.22725122	14.20863724	14.32680897	15.21428383	13.15204313	13.65465193
Mphosph10	15.73945721	15.08365269	14.9821067	15.02154317	16.40763683	16.47044566	16.69941609	16.63987185	16.21209844	17.34723929	16.36385383	16.03504648	17.34139359	17.3768176	17.9419902	17.15712272
Mphosph6	16.33401224	16.81629233	16.64687027	17.03648254	17.36382959	17.46185981	18.03516169	16.80661638	16.47988611	17.0707641	16.8461783	16.74110051	17.26536861	17.27625955	17.19973772	17.20711221
Mpp1	17.76868008	17.70133761	17.97439215	17.47171236	18.00209165	17.86830621	17.73615773	17.92319251	17.88724816	17.83477232	16.48158426	16.73303822	17.46382929	17.71068312	17.66385778	17.35603316
Mpp2	15.54951197	15.92819127	16.14722482	14.73896491	14.64421172	13.88760056	16.31289712	16.30345942	15.17036238	14.87520834	16.90013548	15.4567784	16.65233812	16.3550113	16.18763603	14.33348285
Mpp6	14.17370003	13.83779404	14.29577752	14.64849748	15.14369563	14.31384861	14.74856934	15.63322962	15.41456654	14.47806954	12.78092819	14.60689667	15.36832422	15.24052315	15.96567521	16.05379337
Mre11a	15.33253361	16.25598112	15.74068745	15.02301701	16.22594081	16.46438422	16.12551196	15.75450209	16.05797462	16.00210048	16.29272618	16.54348214	16.85251609	16.14844844	16.88589513	16.62606294
Mrfap1	21.06915025	20.83024422	20.37794812	19.78895495	22.07138058	22.19277381	21.92757825	21.75985879	19.55890847	20.23871514	19.0340311	18.4277993	19.75912824	20.52163496	20.56484438	20.4608637
Mri1	16.98865917	15.60355594	15.89391612	16.05475494	16.02166012	16.83556754	16.65293625	15.69012838	15.48416055	16.2914917	16.67518291	14.62103315	15.36176821	15.30004882	13.14711309	16.17366194
Mrpl1	15.50567217	15.32028417	15.97905011	15.8055729	14.20356073	14.98732489	13.26746903	15.61611239	15.61622445	16.01880026	16.79918018	16.56282924	15.90553929	16.34820146	15.67261305	15.20805855
Mrpl12	18.23348953	18.04591462	18.12271722	18.28042153	18.80374238	18.56944197	18.62193856	18.76243988	18.8290111	18.82410621	18.90541445	18.33973119	18.90236404	19.23398313	19.74879062	19.83694617
Mrpl13	17.78516888	17.35985528	17.60496894	17.70322018	18.01936413	17.9561841	17.82274813	17.95549921	17.86685808	17.63419764	17.49965112	17.35607035	18.50356542	18.71648169	18.87076898	18.56588041
Mrpl14	15.3390225	16.22238703	16.18720807	16.22541016	16.15417027	16.15126777	15.76636876	15.93254008	15.83779012	16.12393108	14.9885414	15.1734247	16.42696341	16.55944877	16.65885249	16.83289806
Mrpl15	15.19223416	15.59688166	15.46836279	15.41766062	15.73826812	15.18883517	15.09112233	15.43262676	15.51805565	15.19373787	15.80550457	15.81713345	16.30255164	16.49308776	16.11828615	15.84800358
Mrpl16	16.83501927	17.1554327	17.1959498	16.92778217	17.00282758	16.50896315	15.4773433	15.96064383	16.27611714	17.34690078	17.03201969	16.09671895	17.59834913	17.60310284	17.55960762	17.48344321
Mrpl18	17.88172737	17.66054146	17.40145785	17.30993709	16.99782333	16.25703101	15.70021589	15.92485216	17.0470147	14.86723646	17.12458303	15.61057079	18.61241364	16.93692495	17.50606236	17.18331758
Mrpl19	15.02809003	14.08223913	15.37284002	14.16128988	15.15921499	14.95687401	14.875421	14.87273202	15.62025147	14.73047009	16.16450951	15.67406141	14.80827746	14.73365428	14.48443954	14.7445223
Mrpl24	15.69344996	16.0195183	15.99219768	16.34255496	15.2222517	16.21042899	16.08037269	15.04396198	15.56225888	15.75625391	16.19787983	16.9308496	15.6900555	15.73443062	17.04688979	16.67302216
Mrpl28	17.66314624	17.27729116	15.55318268	15.68614744	13.97845376	15.24191273	13.2152627	14.75326684	16.94167342	17.89706074	18.06466235	16.95384856	18.31648664	18.01815735	18.30879816	18.15550326
Mrpl39	16.68460586	16.85708454	16.70895068	16.42547234	16.77527231	16.45713485	15.89916705	16.82251221	17.03253468	17.12967357	16.16049188	16.65318655	17.03968257	17.50667609	17.396452	17.58391917
Mrpl4	15.15087275	15.34575841	14.99302115	15.41677103	14.18000602	14.2325166	14.02827927	14.49895609	16.81396984	16.65150752	16.89209212	16.66954254	17.27136903	17.28682015	17.51940906	16.92903388
Mrpl40	17.46944153	18.02281427	18.02986435	16.89398132	17.39181726	17.50312578	17.30708577	16.51661632	17.49300867	17.78374704	17.47506696	17.30579308	17.81861692	18.58552219	18.89258722	18.33607946
Mrpl41	14.45750954	15.84275348	15.04065273	14.55941051	14.46407986	14.72970787	14.56454114	14.41945327	15.2665628	15.53891776	15.80068946	15.50492199	16.53922971	16.24155218	15.21718797	15.06096705
Mrpl44	15.80320985	14.40290134	14.43421976	13.70419164	14.25851853	13.83056703	14.12105973	14.40180839	16.4171412	14.72158474	16.54094159	15.99997656	15.68066658	14.93005146	15.67779085	13.84670975
Mrpl45	15.39854368	17.40475802	17.05304158	14.85100136	17.41352936	17.09541393	17.05972425	17.64781508	15.74093279	16.31982531	16.46881561	17.27151402	15.78505489	16.11860482	16.49845117	15.73096302
Mrpl46	15.79514203	15.8224368	15.35822346	14.57872372	14.51768155	14.15661163	13.56369153	14.4116326	14.19266164	15.35472743	14.5972193	15.75270812	15.40461621	15.462817	14.97287815	15.47678253
Mrpl48	17.17589012	17.52261232	17.13981392	16.88930722	15.11812591	16.51755753	15.79486184	16.47542104	16.5360194	16.68786794	16.35601644	15.26079076	16.99937457	17.71054904	17.69616154	17.4066041
Mrpl49	16.00997756	16.58886775	15.57617868	14.98839657	17.04384277	16.9941312	16.56074967	16.43250338	16.30703813	16.41908476	16.6589179	16.30585126	16.860834	16.60491155	17.22109103	17.6167638
Mrps11	14.80900112	15.2935597	14.48656811	15.3550286	14.792529	15.42267364	14.67279177	14.71889723	14.94686225	15.06903335	14.78356535	15.99104607	14.95280162	15.01528363	15.55784911	15.41605616
Mrps16	15.87666542	16.53553663	16.6180118	16.13180294	17.11547489	15.79906205	17.06979627	15.94793722	16.417269	16.1373818	15.70074086	15.74513381	16.29816454	16.70632294	16.06270944	15.74762992
Mrps18b	13.55875944	13.65573856	13.24251242	14.70503061	13.96036792	13.88750973	14.12403113	13.79121714	13.1697476	13.40897189	12.98859343	13.18486884	13.14404333	13.14725279	13.46502758	13.71454437
Mrps22	15.82278742	15.82402831	15.30438974	16.25935153	15.75502952	16.42232329	16.18765441	16.00603274	16.31245359	15.93627166	16.48005797	15.75730877	16.45815974	15.87754739	16.76521885	16.91631175
Mrps26	15.08483173	16.2051216	15.69149302	15.78572719	16.03049304	16.20857612	15.87829405	16.24563451	16.85396428	16.01110134	16.28873584	15.97141924	17.38574589	17.12684164	17.78489097	17.61384842
Mrps27	15.03116165	14.78654047	14.65558232	14.23762932	14.50102238	14.69135607	14.15616608	14.72174634	14.84683988	14.93648592	15.19304419	14.31868094	15.16953476	15.43328628	15.36761303	16.31243862
Mrps28	14.60022774	13.96455017	14.51225064	13.94880072	16.0423741	14.58811171	13.81762342	14.87767456	14.32048662	14.52694028	15.04692253	14.92384354	15.63941319	14.96248259	15.10695445	15.85397068
Mrps31	14.86754778	15.24395221	15.10122775	13.83546039	14.66665497	14.39646714	14.62330579	14.41904029	15.89605065	16.40239332	15.00095223	13.15629392	16.11333288	15.40380201	16.9893377	16.68522497
Mrps33	16.92211836	16.43085115	16.656841	16.80533347	18.53442123	17.11997545	18.78198793	17.01036572	16.92219347	16.92719554	17.28723571	16.78683137	19.22126674	17.52377899	17.63028844	17.73357155
Mrps34	14.03722076	13.13933314	14.40231403	14.60941467	15.9710591	15.5960164	15.33238219	15.92371242	15.83430616	15.21481611	16.13056521	16.438072	15.69638404	15.4322459	14.74356577	14.58498428
Mrps35	15.91848823	15.40279547	16.25213888	16.18940141	15.3482082	14.80631949	14.64491669	15.74888546	16.33472653	15.83554002	14.79158593	15.16695568	16.39238151	17.13813132	16.78913196	14.03516568
Mrps36	19.7487335	19.85422566	19.92686422	19.91432001	19.32040286	19.31068524	19.38341916	19.01578498	18.88074729	18.21071685	17.85977381	17.58467518	18.29528641	17.99247005	18.16697552	18.12649431
Mrps5	14.89629306	14.81354528	15.11145963	14.8242536	13.66128123	13.2570747	13.33804798	13.82724382	15.85187358	15.31526783	16.37856032	16.0278148	15.35288688	15.16777048	15.58761305	15.09531826
Mrps6	12.00261023	12.61690065	12.67415399	14.14655562	16.10293488	15.92106297	16.02355247	15.72957369	12.62599274	14.67200062	12.94365073	14.4294792	16.08190237	15.4257265	16.11573484	15.58589826
Mrps7	14.70510465	15.00380238	14.21231116	14.52392865	14.75223737	14.98880741	13.51586447	14.79547974	13.70044577	15.90763779	13.75759735	15.76564098	15.93682645	14.46525323	15.91988724	15.61173018
Mrps9	16.94235003	16.75086323	16.49849308	16.82370552	16.58515593	16.53778079	16.2368293	16.48416605	16.24940825	16.64086936	16.46768226	16.48731279	16.61341524	16.75807332	16.72295001	16.86647705
Mrto4	18.8142809	18.61308728	18.44565533	18.5434701	18.98560055	19.03956862	19.25949313	18.74574423	18.07049486	18.43079427	18.2672074	18.26877187	18.1885886	18.32509307	18.19539748	18.34009826
Msh2	17.89553429	18.04682623	17.78530523	17.78883951	17.12955578	17.24425481	17.06746257	17.36195698	18.29472998	18.00448169	18.16859843	18.11349835	17.75971806	18.01131572	18.10332798	17.97313443
Msh6	17.11567168	17.33903832	17.23839268	17.34421585	16.79496923	16.80114466	17.00181332	16.9475646	16.28164969	15.76560446	16.06414937	17.0195094	16.55202461	16.4386619	15.55479435	15.87467549
Msi2	17.06244078	16.26377481	17.30147569	17.32925991	18.58475042	18.33487473	18.27687973	18.37460787	17.5900448	16.11008782	17.08259597	17.37331226	17.5730794	16.97108535	16.51150283	15.8252974
Msn	22.9664835	22.99510046	22.89017053	23.24990518	22.72385785	22.77206814	22.90144097	22.74396277	23.65597358	23.8476377	23.49470521	23.42622236	23.96167534	24.02340111	23.72482888	23.628244
Msto1	14.36896804	14.68697842	14.62491086	14.45655041	14.51418108	13.88623754	14.64339153	14.06827329	12.90556792	15.14695768	14.59008356	15.49994174	15.17023444	14.38216481	14.59614893	15.31024842
Mta2	19.13923542	19.09682858	18.94803906	19.15291622	19.14340224	19.33649054	19.31544051	19.25124296	18.19066599	18.04775216	17.78500163	18.56526539	18.1941503	18.33486857	17.90787254	17.33856842
Mta3	16.47871788	16.48074486	16.38335661	16.23735045	16.48890719	16.49312728	16.92521004	16.67905844	16.01014171	15.85829772	16.16545942	16.70191507	14.42633132	15.36029554	14.56621068	14.45222644
Mtap	19.72265114	19.62860676	19.55114513	19.24588245	20.72221663	20.6582065	20.36186487	20.33028646	19.04804085	19.48681349	19.15669934	18.88215261	19.52278146	19.40580201	19.46598148	19.43237833
Mtbp	15.80133139	15.76247439	15.90949358	15.38147777	15.92649118	15.81779585	16.05902008	15.66012593	14.12082103	13.00238118	14.58220118	13.88626178	14.04151678	13.85264407	12.93131557	13.861258
Mtch2	17.11172513	17.02602676	18.00646034	18.0954462	16.20340383	14.4953203	15.17641865	15.95436389	18.85814779	17.67594089	19.33575779	19.93929711	18.8720431	18.43969877	18.49925251	18.34089186
Mthfd1	18.30395909	18.05752422	17.89879598	18.3931019	19.15717941	19.26952322	19.20214413	19.15958377	18.07139744	17.80837926	18.25120248	19.10435019	18.83531769	18.7117333	18.4941194	18.58297551
Mthfd1l	18.83372622	18.69397298	18.78708993	18.78262897	18.2335323	17.81504025	17.79566428	17.68464359	18.57961228	18.0197815	18.0150239	19.09448544	18.54486135	18.06432215	18.30445557	18.04950663
Mthfd2	18.41600741	18.3627284	18.48565173	18.36872193	18.47542612	18.50681368	18.29129889	18.59613721	18.59299929	18.97768881	18.53890953	17.98488183	18.43707231	19.2024363	18.65408793	18.61817093
Mtmr3	14.94387307	15.22031249	14.7643982	14.73363107	13.73448158	14.15954825	13.68412358	13.72740195	13.94768252	12.52767531	13.24838699	11.1141578	12.14835007	12.4145896	12.88231657	13.16604842
Mtmr9	14.45283313	13.49040242	14.40534145	14.48279959	13.78221613	13.24602282	13.06898965	13.75452598	14.18153593	13.52970617	14.20545479	14.07051665	13.73363918	13.71166578	14.20001717	13.82673527
Mtpn	19.3426303	18.63749857	18.08568138	18.27432014	19.42177685	19.69102434	19.89907624	19.17571613	18.29793395	19.56943622	17.92409485	16.339385	17.52428496	19.98644726	18.99625328	18.77411357
Mtr	14.46955716	14.24459561	14.08495789	14.99239072	15.16276849	14.87036135	15.14546793	15.43530088	13.8142931	13.88758335	14.14659456	14.12698395	14.56560789	14.49577498	15.2364916	14.39733488
Mtx1	15.56463588	14.78509706	14.69098743	14.97545346	14.18375665	14.71304466	14.01570343	14.83767753	15.87115909	15.08671123	16.14708963	15.76582979	16.56369072	15.61177099	16.43836804	16.07166686
Mtx2	16.81859618	16.57167609	16.73198446	16.32132047	17.68631852	16.99043573	14.02878003	17.81228677	16.48314549	15.17545145	17.17458586	16.97057463	16.39534054	15.46268963	17.37941169	14.95340719
Mvb12a	17.51604074	17.4699208	17.69735552	16.9268452	17.72643543	18.01349126	17.43096649	17.59212161	16.5137478	16.3469588	16.83021039	17.70529185	16.74315972	17.27032258	16.97145363	16.36281523
Mvd	16.08931694	15.19462043	15.9490811	15.68005094	14.80590419	14.56057654	13.56757966	14.26661061	15.60097844	15.65594391	16.49795348	14.25515018	14.97757802	14.70076796	14.26060412	14.48380289
Mvp	16.64602602	16.73649026	16.50647338	15.09218078	15.5826777	15.55968317	15.4602436	15.82863056	16.25536172	15.01716	14.90455881	15.85043238	15.75869552	15.08867927	15.03710188	15.08903387
Mxi1	15.21899649	14.86913492	14.8400394	16.1421739	15.00408802	14.63771723	15.57537798	14.8013892	15.2280979	15.58874494	15.41690851	15.51741527	15.12324612	15.94068603	14.88853239	15.74246052
Mybbp1a	18.66799057	18.50363142	18.73566707	18.79697255	18.31666902	17.97013613	17.72917785	18.37516239	19.71703647	19.19500122	19.75528465	20.63817837	19.58873669	19.52209971	18.77548196	18.71955948
Mybpc3	15.48204508	15.49921326	14.3423807	15.08793986	14.90669546	14.93765862	15.16587185	15.05483511	18.50634956	18.23488366	18.36743864	18.31642626	18.02205189	17.93716232	17.90422467	18.18010217
Mycbp	16.4720702	16.72236963	16.52331445	16.48304034	16.30717311	16.26190906	15.43228506	16.08310484	16.70582692	16.94361622	17.51753405	16.75291075	17.65238647	15.59041987	18.01121092	17.62843895
Myd88	16.83259068	16.10470642	16.10061444	16.72071654	15.15137759	16.14577239	15.69004187	16.47169245	17.01086781	16.63614883	16.99604413	17.18497895	17.28799176	16.22035043	16.95841297	16.99863371
Mydgf	18.19077077	18.08379203	18.46400767	18.39479701	18.06893097	18.11138093	18.23273686	18.17050242	17.50908636	17.20332571	17.55012501	18.08843905	18.09939694	18.0555867	18.38143959	17.06246602
Myg1	18.70886096	18.78108183	18.88459042	18.80129057	18.63219755	18.77075115	18.40306878	18.49529384	18.29357017	18.74863736	18.54601862	18.59874192	18.7541724	18.68700463	18.72187058	18.81126907
Myh14	16.24184474	15.83471618	16.48020069	16.42015545	15.82735108	16.16131364	16.4781526	15.98095431	15.54718141	16.34119214	12.95841427	15.58660983	16.92912908	16.94865957	16.65782125	16.78186151
Myh9	21.81536385	21.57117117	21.56269864	21.72776518	20.87015838	20.8824868	21.18510363	20.92616711	21.41506979	21.22986077	21.01814693	21.93082394	21.86100866	21.98193424	21.57937333	21.57253865
Myl12a	22.6496236	22.631825	22.57499721	22.53361919	23.10514751	23.32625642	23.29644816	23.10200056	22.69695661	22.87474436	22.6302332	22.33429166	23.1808912	23.24305892	23.736644	23.46076445
Myl6	23.66641607	23.62913827	23.50922406	23.78669034	23.86150354	24.12873966	24.21602731	23.87109271	22.35428588	22.71435079	22.09190447	21.78734382	22.78288727	22.77600093	23.03147353	23.15082787
Myo1f	17.08533741	16.46422549	16.57789219	15.81045809	12.94284145	13.63481747	12.49724645	13.59091839	15.99610268	15.26908774	15.1917497	16.59372986	14.36941868	13.74728035	14.27508444	13.99589806
Myo1g	18.72328264	18.84518438	18.53625416	18.56006253	17.738439	17.40770918	17.7279577	17.41745336	18.2419134	17.51008776	18.60283362	19.24853263	18.61276464	18.52108052	17.96926383	17.65413707
Mzt2	16.66607174	17.348456	16.93391289	16.77184332	17.5887563	17.99121069	17.53641451	17.35491237	17.43906367	17.14429236	18.1775197	17.46623852	16.55317109	17.11244179	17.95682389	18.12265379
N4bp2l2	15.30505172	15.1206549	14.11097298	14.63989328	15.81317746	16.04621414	16.03941899	15.71362451	15.01697641	15.87053281	13.75986329	13.3636171	14.50739798	14.47121699	15.29002707	15.29172456
Naa10	17.76864575	17.43134734	17.7973434	17.50937867	18.00334064	18.26449026	18.02479177	17.51652595	16.79584445	16.2965021	16.26140358	16.45524491	17.0089533	16.59872335	16.27381278	16.8009561
Naa15	17.81878599	18.15415225	18.04778686	18.17169862	17.62475705	17.65731072	17.80738608	17.39093748	18.40931486	18.29513752	18.35840979	18.94879048	18.73054022	18.70057006	18.13886956	18.02420302
Naa25	14.72335972	14.61453191	15.41807164	15.08764924	14.63919888	14.78838398	12.91288425	14.52419951	14.80894103	14.30810479	15.10126887	15.41606547	15.70681185	14.95417111	14.96836009	15.24805571
Naa40	17.80224308	18.37830478	18.18193162	17.96173895	18.2540733	18.39860255	18.4994785	18.52226004	18.69774645	19.35704017	18.86294168	18.51932118	19.29900719	19.34913621	19.16249041	19.26489028
Naa50	19.15495088	18.84215103	18.89154994	19.15117895	19.42241892	18.75437741	19.17671602	19.16151377	19.07432503	18.43414435	18.90351794	18.16709308	18.3769029	17.84562073	18.27355124	18.46336597
Nab2	15.79810547	16.07392883	16.25822834	16.17390026	15.94463019	15.69267299	16.35363949	16.84170556	15.75272935	16.62868625	16.19806036	15.99706197	16.39464218	16.93981037	16.16899534	15.99006222
Naca	18.7017036	18.46951212	18.37645843	18.45639375	18.81558878	19.03462997	18.87540458	18.6969164	18.17223159	18.85478627	17.94560471	17.92078593	18.05273055	18.58215505	18.65258744	18.67242025
Nacc1	15.42084246	14.70267575	15.53958043	14.97745785	15.24214629	14.82332271	14.98174928	15.1470963	15.4113194	15.12299673	13.80911796	15.4674277	14.21634123	15.10177065	15.23200862	14.52516806
Nae1	14.69183966	14.44987584	13.64234622	13.66114983	13.65968203	13.44745851	13.81278542	14.68030404	15.54432376	15.32492504	16.20687873	15.40215037	16.05931469	13.89142348	15.83714292	15.29736851
Naglu	14.0581736	14.56466222	14.30234091	14.47012923	13.42009641	13.60989727	13.82773072	13.95812824	14.4040826	13.06503408	14.04885844	14.943266	13.64996097	13.27144134	13.32926651	13.50453249
Nampt	16.98411232	16.63808998	17.09045886	16.32160566	16.19415008	16.11423665	16.10711568	16.53753428	17.62704127	17.85538589	17.42757742	17.35374994	17.78858804	17.78272938	17.09412963	17.40786697
Nans	19.06443041	18.95434064	18.78266084	18.95190832	19.6126404	19.49351619	19.73303515	19.35361027	19.45843942	19.6137709	19.5857818	19.18795143	19.57361063	20.06662909	19.87377949	19.87757499
Nap1l1	21.27903808	20.98347157	21.31896417	21.3132667	21.05612	20.86623113	20.7384179	20.98946615	21.84089132	21.77216086	22.28511804	22.16756556	21.52891371	21.5539199	21.55319945	21.84286032
Nap1l4	18.46130115	18.4800266	18.43804587	18.38857185	18.47728125	18.37267784	18.33130295	18.3904494	19.30798046	19.98034446	19.80307495	19.47095908	19.03600023	19.86656184	19.54499364	19.54948974
Napa	19.88055362	19.97585343	19.96045076	19.64501867	19.77466715	19.88391266	19.81097945	19.70789976	19.45567683	18.75473214	19.40041903	18.87774092	19.25594924	18.77977186	19.3278697	19.02394692
Napg	16.66688254	16.91397455	16.17479973	16.03876959	17.00882539	17.60372152	17.18603675	17.02993645	15.68164086	16.12598432	15.20263886	15.03338249	16.71801877	16.54225375	17.36659275	16.68732042
Nars	20.17432977	20.13499568	20.27709732	19.92640259	19.86707362	20.50299287	20.41610329	19.97406915	18.25361102	18.17791496	18.44581771	19.38652904	17.65090612	18.26500684	17.77978092	18.08409695
Nasp	18.78655522	18.58383871	18.04183739	18.28737352	19.09936647	19.2312959	19.13376648	18.62523855	16.96585336	17.43818145	17.16274229	16.79201468	17.35614337	17.74656754	17.30363571	17.63290989
Nat10	16.28789798	16.42439984	16.13545168	15.44559762	15.84128205	15.76490854	15.54428094	15.81388918	16.90761111	17.24437238	16.9502193	17.91268893	17.83254658	17.97560834	17.91996593	16.9547226
Nbas	13.49935144	12.99905349	13.93604238	12.28169445	13.20693183	12.90259522	12.32718406	13.80935081	12.84795953	13.25237509	12.9377983	12.74527947	13.75450482	13.61798729	13.79739138	13.97203623
Nbr1	14.07497542	14.29704472	13.79349044	13.99864016	14.23281953	13.64048777	13.74573143	14.34507921	14.48005687	14.27764459	14.21078149	13.93845162	12.7162792	13.79969109	14.20204846	14.56417247
Ncapd2	18.17510603	18.07903389	18.31631331	18.19702345	17.40705587	17.52372625	17.55290088	17.35540706	17.09680169	16.48826711	17.03482355	18.07375057	17.21524357	16.86504174	16.29863746	16.06397591
Ncapg	16.77441198	17.01618494	16.92143207	16.46335858	15.57004752	15.81292594	15.90851668	16.06705015	16.8047728	15.75468958	16.21191925	16.51887875	16.93910945	16.56862115	14.48527691	16.2223067
Ncapg2	15.41611563	15.23388023	15.58563706	15.91986262	13.92119057	13.09003202	13.92706146	14.81909545	14.91857232	14.14945171	15.11712142	15.78740143	14.5304692	14.06088603	13.84363132	13.43889198
Ncaph	17.24937985	16.78290236	16.77820205	16.92528222	16.85327554	17.55186658	17.46982463	16.7999576	16.21286759	16.19001499	14.50392123	16.63043514	16.36561233	16.65057972	16.56147946	16.2990884
Ncaph2	17.07232199	17.41750116	17.38615387	16.92271526	17.05585563	17.32770999	17.18332168	16.97679535	17.10140441	17.6444259	16.86562901	16.31023827	17.19521126	17.24743682	17.18509552	17.36464352
Ncbp1	15.73131981	15.8285158	15.14108265	15.41949146	14.81787934	15.4084062	14.98105943	15.51592833	15.83445504	15.29585084	15.61034652	16.06912399	16.29054993	15.83429233	15.2891216	15.60293561
Ncdn	14.38933325	14.90405972	14.4445577	14.65696026	14.33630213	13.90107039	13.47233687	14.28994774	14.38062161	14.74712088	15.0285938	16.31398154	15.22617762	14.71474009	14.75433502	14.54903079
Ncf4	17.51071325	17.79442553	17.74708531	17.40163678	17.19134099	16.82765997	17.02667872	16.82615075	17.21349852	17.16223172	17.61250099	17.73159623	17.30911098	16.51582523	17.70916198	17.39764813
Nckap1l	16.35693928	16.40845264	16.21848492	15.39790761	15.177449	15.00233362	14.68956807	15.27265234	15.8409058	14.68176843	15.17533888	15.11578649	14.60302371	14.34298168	14.88162332	14.18173408
Ncl	21.40390864	21.1630865	21.13692697	21.05685064	21.72460326	21.80784781	21.6731586	21.60158594	23.2681727	23.74780621	23.43227387	23.16354077	23.19094116	23.6600228	23.63173451	23.59317156
Ncln	16.14719295	16.44475083	16.00994984	15.98648856	16.92117721	16.50323956	16.48947495	16.87602422	17.04839057	15.83833621	17.0579842	16.45475475	17.28805037	16.33907139	17.09886387	16.93535312
Ncoa2	14.64001991	14.65971222	14.98618892	15.63877637	15.57065849	15.80067875	15.92481823	15.82767149	13.95255044	13.79623746	13.37876895	13.60363835	13.74971246	13.27571076	13.77405886	13.56039135
Ncoa3	15.7841784	16.27558986	16.07973815	16.18804647	16.85854737	17.06481508	17.33519259	17.12979044	16.52103376	16.76147632	14.65675168	15.15885348	15.72835135	16.23846797	15.92661588	15.5686874
Ncstn	12.8462185	14.13936436	13.27949412	12.32689984	13.26774223	13.639431	13.37005622	14.08520402	17.03549783	15.74516503	17.52124909	17.22553093	15.85148043	15.02143649	15.74889779	16.02623208
Ndc1	14.45703235	13.45691956	14.65930945	14.74804684	13.57803607	13.50912676	13.33039079	13.94298369	15.35775407	14.62467843	15.71331752	17.04162837	16.18451146	15.04332091	15.43343395	14.56851552
Ndc80	17.09484448	16.97138053	16.93001892	17.20331863	17.48528854	17.92444196	17.81973701	17.76922723	15.85202065	15.28005122	15.96084903	15.54438729	15.3130079	13.52686955	15.68120536	15.85043302
Nde1	16.90510165	16.41374702	16.3553514	16.73841193	17.38996821	17.47166281	17.98023274	17.14532158	17.90421669	17.3706289	17.72845306	18.18431918	17.07587697	17.2254777	18.26565291	16.8882355
Ndrg1	20.44571035	20.90673695	21.04276171	20.7596917	19.03148888	18.93386401	19.07049785	18.57603844	17.60520675	19.02172276	18.45803706	17.73981745	17.81455407	18.47627858	17.86329831	16.96459678
Ndrg2	17.85030792	17.76823021	18.01459708	17.65118307	16.07258556	15.29194047	15.97097496	14.75509491	14.58004616	14.54970999	15.67510554	14.89967717	14.82072772	15.12277384	15.31588477	15.56428446
Ndrg3	16.70146675	17.55104981	17.27829143	17.14971491	17.1140303	17.40207732	17.49586497	17.34258031	15.52307851	16.48898315	15.14253608	14.85381759	16.67817	15.40081352	16.37690234	16.56877334
Ndufa10	16.60999325	16.59700858	16.79263214	16.14443265	16.00170717	15.49846521	15.12054912	16.55345732	17.54468413	14.41453539	18.02603373	18.05204131	17.11913001	16.68935967	16.74064945	17.09146838
Ndufa11	18.0662093	18.08957348	17.27215251	17.43641984	16.63777657	16.75745605	16.61925026	17.16848837	17.13977371	16.71373995	16.81955548	17.11028031	17.02396875	16.84035197	17.17786219	16.51176357
Ndufa12	17.40176045	17.27153833	17.98328321	17.30557037	18.08007186	17.72711223	17.45212178	17.48049105	17.20109865	15.98995349	16.93748587	16.56820177	17.43685924	17.06879866	18.1509402	17.077675
Ndufa13	20.77947656	20.91799078	20.70847147	20.46588278	20.79546625	21.14397712	21.15901335	20.66685996	20.3414852	20.92958325	20.43478655	20.08755436	19.88356038	20.2924098	20.08741398	20.19494328
Ndufa2	15.8468027	16.11205695	16.20798067	16.06818761	17.11908003	17.60088522	17.39411292	16.35824814	16.64795049	16.71744576	16.34072677	17.73002737	17.27758075	17.2340851	18.00148844	17.35096473
Ndufa4	21.37592403	21.42075577	21.42513046	21.43306692	20.57386578	21.35221271	21.35623311	21.2598151	21.85426047	21.97507272	22.84653284	22.05138839	22.32674987	22.10791734	22.82682702	22.6631323
Ndufa5	17.24212783	18.34488879	17.62159717	16.58364921	17.86908275	17.74175687	17.63529411	17.12004861	16.28700571	17.15283815	17.34322619	16.54536334	17.69820163	17.46937951	17.70137578	18.13648287
Ndufa6	19.12065928	19.0909609	19.12949182	19.23456827	19.09578485	19.03375819	19.0998625	18.55929088	18.35397593	17.90259919	17.33504112	17.36242141	17.47841216	17.42803018	17.66313849	17.49505589
Ndufa7	14.60774022	16.68904313	15.58169281	16.18114788	18.64448254	19.11467445	19.08109888	18.54558197	16.05423576	17.5330832	15.94141668	16.60948606	17.56051921	17.04952812	18.41374784	18.09975817
Ndufa8	18.27638097	18.42243186	18.28673064	17.79624631	18.75378328	18.64089192	18.69013649	18.71679329	18.70261899	18.66194342	19.10482422	18.74263475	18.34169183	18.56653456	18.62525559	18.78202424
Ndufa9	17.3112206	17.61412592	17.54518516	16.94077446	16.16178283	15.54022901	15.63195487	15.84107934	18.46875373	17.79197696	18.69804105	18.66751075	18.14807616	17.8014835	18.66823965	18.45524526
Ndufaf2	14.23160137	14.34808255	13.47163179	12.3833037	14.75765038	13.71479416	14.49490866	15.08458631	14.98923895	15.857284	15.48760629	15.73877274	15.70795126	13.83688243	16.49746002	15.97879866
Ndufaf3	16.74839349	16.69512326	16.9681634	15.52753902	15.41127018	15.405301	15.49462541	14.95161194	16.53523455	16.46254167	16.19733811	17.56202855	15.83099126	15.575596	17.38615236	17.5025622
Ndufb3	16.75575658	16.26063505	16.26979495	16.99756619	16.43843577	17.0359112	17.28061213	16.34209242	17.01875034	17.67207274	17.0831546	17.21295328	17.9686634	18.22210226	18.15722979	18.48944698
Ndufb6	14.25265041	16.66342975	17.32944373	16.41766751	17.20565366	17.33080288	17.30974953	17.35630607	13.60074241	15.61604622	15.41686419	16.01850281	15.54947839	16.96708752	16.62885369	16.67037275
Ndufb7	16.12118291	15.94692843	15.94000131	16.68081274	17.4575358	17.722346	17.82935056	17.46894173	16.77105827	17.29999041	17.5236176	15.8864977	17.0684579	17.62621734	17.78252745	18.18172728
Ndufb8	17.27121059	16.82500572	16.26469555	15.28834797	17.28000057	17.22999822	17.35944843	16.4649566	16.16835835	16.69299082	15.64492569	15.70069495	17.18530223	17.34567766	17.73099737	17.69270955
Ndufs1	17.90449939	18.09437372	17.84429118	17.70802765	17.25006247	17.5955434	17.40009247	16.80917939	18.14766534	18.08740039	18.46534072	18.31417626	19.07901664	18.80843332	18.98651127	18.85812488
Ndufs2	18.39998214	18.47791219	18.31977882	18.27134586	16.31448695	16.25567698	16.27797334	15.64668167	18.1487775	17.96958037	18.12755252	17.63387499	17.94813371	17.77531278	17.77816844	17.49323269
Ndufs4	16.41836922	16.71640348	15.68869014	15.36692353	17.43804028	17.79175187	17.8160549	16.91028022	15.01716379	15.84103085	14.27448577	16.23646164	16.2988918	15.80329356	16.50056947	16.6040042
Ndufs7	17.44610187	17.30498748	17.26195237	17.31166094	17.37930498	17.7288876	17.59985534	17.23647186	17.25389272	17.22522335	17.37881261	16.78218297	18.01675687	17.30489077	18.10325223	17.912679
Ndufs8	15.13866102	15.0874483	15.42022159	14.83324251	14.96580737	14.13756749	13.79582157	14.88892638	13.87824394	15.52102556	16.28575403	16.45279243	15.71341664	15.29247233	16.22234183	15.5757762
Ndufv1	18.03160418	17.99646876	17.7187103	17.67261872	17.15527668	17.339959	16.97055099	16.16696469	18.15142613	17.67495235	18.54986322	18.75363568	18.55810486	18.04179747	18.20665362	18.20685447
Ndufv2	18.19187222	18.01938575	18.26145486	17.70813672	18.40416723	18.42594699	18.91392215	18.12504432	17.93736849	18.35207617	18.09696882	17.20284566	18.57182978	19.13104624	19.19470218	18.83502802
Necap2	15.4860099	15.27180159	15.45645371	14.82805932	15.64582182	14.67970657	14.35681934	15.63743671	16.40996635	15.07558582	16.06106174	15.16075808	14.87666992	15.46942488	14.85401159	15.09531826
Nedd1	13.66380918	13.78419514	14.984688	15.22216748	14.68475082	14.5438457	14.16522839	15.12143522	13.48216811	13.76532165	13.06417678	14.32948693	13.4062939	14.78543351	14.64084157	14.72011326
Nedd4	16.80084281	17.07960831	16.71781563	16.6952645	17.95671472	17.80737917	18.02133597	17.96681586	17.59344188	18.0466409	17.31983447	17.32980372	17.76688477	18.05082841	17.6192054	17.77487492
Nedd8	20.3931732	19.75779315	19.75162099	19.38655682	20.35193725	20.72802913	20.66061739	20.03049464	19.63537738	19.98868626	19.42640715	19.16890237	19.39871788	20.30154083	20.30615657	20.25207614
Neil3	15.88340356	15.90030553	15.79776701	16.00294191	15.48505136	16.04960729	16.20173086	15.57421074	13.122679	14.66810381	13.92870668	15.05208154	14.11820171	14.09356445	13.44972212	13.80775316
Nek1	15.2807582	15.10764619	15.39238835	14.5911101	14.93105173	14.85288365	15.16594773	15.01319245	14.78008079	15.058046	15.11728507	15.07267257	14.8771375	14.87013741	15.06365298	15.02547081
Nek6	16.81254721	17.20804232	17.146833	17.31991638	16.44016612	16.21942325	16.10452494	16.29682515	15.4904908	15.4727782	16.24169796	15.36106419	15.95779285	14.68502235	14.79527583	15.77249696
Nek7	17.86145839	17.66173209	17.67946646	18.35434444	18.08280677	17.33863081	18.09511608	18.32451988	15.07821164	15.7201865	14.23642093	16.30367542	16.19195367	14.8009926	14.83172551	15.80866769
Nelfa	16.59814023	16.55550299	16.2580933	16.70163321	17.50012896	17.47257134	16.91880783	16.25723239	16.79179764	15.95978041	16.46772504	16.0135746	16.39363485	17.07099366	17.05331931	15.95409218
Nelfb	16.0129952	16.28475771	16.08382793	15.50107481	15.87426972	16.05388307	15.82017782	15.79438597	15.41111977	15.72613345	16.29525975	15.83714221	16.29204101	14.78895303	16.54363575	16.53703781
Nelfcd	16.0419206	16.35658736	15.65566995	15.66937945	15.47227712	15.32152159	15.45798337	15.43049413	15.20275177	15.99079151	16.38752086	16.18541155	16.34192652	15.52635389	15.68756566	15.9971946
Nemf	13.85972364	13.30709122	13.08849389	13.47493129	13.86499955	13.68595337	14.06251186	14.03622931	12.9589677	14.57305238	14.18571889	11.98432187	15.15713883	15.13936429	14.36266046	14.85001911
Nfatc1	13.82263266	14.48366119	14.30663033	14.48748431	14.62810893	14.71534921	14.59478642	14.87511759	13.74230634	13.55334052	13.92935304	13.71026151	13.39567218	13.7324596	13.61327498	13.86601946
Nfatc2	16.16941728	16.62126546	16.68463912	16.83719966	15.74571266	15.88302789	15.95092432	16.52183425	16.26878594	15.9257629	16.21806172	16.48751249	14.61278961	14.88399599	14.75047044	14.40942337
Nfil3	14.59905423	14.43595307	15.71413567	14.71470444	15.64295981	15.32306712	15.38032346	16.03529308	15.84492293	16.24593625	16.24868659	16.53488961	15.61789263	15.54397913	15.77054509	15.60119969
Nfkb1	18.82430889	19.0429414	19.06352469	19.0124735	18.54568974	18.55711051	18.5892107	18.80625881	18.91290152	18.32213802	19.0091132	18.81172894	17.61643182	17.53060023	17.99071748	17.67071441
Nfkb2	14.98175829	15.6413294	16.07201538	15.06645552	16.02008758	16.57004363	16.52365879	15.94865271	12.88649376	14.37320196	14.87872774	14.96400808	14.91261744	14.67999107	13.78308616	14.02707991
Nfrkb	13.12121916	14.05116285	13.50779255	14.27722061	13.46848713	13.35006234	13.7266186	14.07658894	15.34350823	12.41964563	14.46946682	15.2736317	13.62818174	14.04674829	15.12079156	14.21358794
Nfu1	16.98683034	17.19458592	16.70340709	17.17918083	17.08578898	17.31780164	17.56597003	17.46914952	15.82538808	16.0093627	16.23449931	16.61410274	16.42259231	16.36489356	16.02488006	16.17779371
Nfyc	18.35591512	18.34143638	18.35556228	18.1992756	18.27990873	18.28230297	18.32179925	18.37587186	18.12741156	18.73032679	17.89384589	17.13858216	18.42079436	18.84700419	17.65695839	17.98214924
Ngdn	17.29900564	17.31265338	17.5344091	17.20496851	18.01754958	18.21933275	18.12513573	17.60409228	17.58512374	18.3180567	17.86976454	17.43450154	18.09429502	18.25988484	18.50057608	18.37055705
Ngly1	14.14436212	14.92934843	14.9268722	14.89423493	12.74631437	12.96446203	12.4288525	13.6940481	14.73677093	13.68462462	14.67576586	15.19461789	14.40000061	13.39438148	13.9847052	13.88848454
Nhp2	17.28567901	17.80125307	17.92114329	17.89588112	18.10471958	17.93524692	18.30462798	18.34857323	16.62317385	17.5028132	18.4455462	18.54621958	18.92317334	18.49110751	17.91410466	18.768619
Nhp2l1	18.06125617	17.57267665	17.56513492	18.31054731	18.6832813	18.63782413	18.86659018	18.55075527	17.87711495	17.75605484	17.45750839	16.95078125	18.61731982	18.12262254	18.70579503	18.35156298
Nif3l1	16.26364276	15.95341922	16.38112617	15.90952837	16.72467839	16.55947859	16.53583512	16.65967102	15.76534527	15.32304465	16.06627005	15.32119567	14.77796772	14.81473	15.571757	15.63328335
Nifk	18.87320568	19.05250432	19.00465497	18.62816568	19.45939195	19.43550444	19.45755015	19.29936647	18.6375895	18.81503866	18.30744616	18.48981992	19.31408652	19.57729809	19.26698712	18.70521583
Nip7	17.50586043	17.99864172	18.33998421	17.87621231	17.30300459	16.59842736	16.23420824	17.31371285	16.40289906	16.46684738	17.05619278	16.94779449	16.86884957	15.54373831	16.60171847	16.29264927
Nipbl	13.21330223	15.68880218	12.60483897	12.00806819	13.53513173	13.76083025	13.86765298	13.56287223	12.3968401	12.74269664	12.18289379	12.88654495	12.42614537	13.27544973	12.98871549	13.36287504
Nisch	13.67791834	13.69015897	13.79050561	14.06223435	13.58319044	13.47912249	13.30854767	14.48872717	14.4767905	14.1576137	12.96308357	14.03979884	13.39286279	12.88842775	13.81194681	13.95851314
Nkiras2	15.31813573	16.55360798	16.11780336	16.08866365	14.9247045	15.70826108	15.6264787	15.43301882	15.8684613	15.9171849	15.97861264	15.32074744	15.48150658	14.97700262	15.64165063	15.77443033
Nln	15.4986842	15.11404419	15.64279771	15.61525466	15.3202678	15.4084062	15.44356488	15.65415804	15.12270824	13.79079217	14.89549094	15.27742484	14.8635158	14.7274124	15.4049692	15.68717193
Nmd3	18.39656455	18.40343332	18.09433034	18.02548005	18.17290644	18.11729912	18.41696344	17.37683014	16.12488608	16.57339144	16.47929422	15.32298722	16.79939813	15.92528563	16.48428011	15.61747626
Nme1	20.58276027	20.55584123	20.33682019	19.90958499	20.8268893	20.7251731	20.34562729	20.51164826	19.3851614	19.73854125	20.01863236	19.33102439	19.93223015	20.24926325	20.48713033	20.69085793
Nme7	15.6832278	15.65039077	15.12648033	16.3251184	15.38563784	15.8208669	15.65070187	15.30361298	13.73330104	13.72816206	13.12271164	13.83906567	14.03088185	14.22067673	14.36425618	14.29737913
Nmes1	20.38266779	20.80258659	20.57070896	17.95219265	20.13717665	19.59665491	19.91778407	20.08038221	22.7667386	22.25384286	21.49348031	21.75722511	21.599164	21.00766034	21.287204	21.76927297
Nmi	17.3582506	17.41498608	16.99320631	16.27641976	17.93307001	17.89892993	17.76512251	17.72181153	15.9388755	16.40668718	15.54217781	14.58282924	16.29262532	15.64268266	16.0271499	15.85426716
Nmral1	16.61221446	16.2986674	15.22257017	16.26776289	16.46008802	16.13387638	15.33197647	16.36344439	14.71141045	15.09248425	16.01153189	14.90650377	15.2140512	14.34018334	15.22573122	15.44482069
Nmt1	19.1168882	19.31981185	18.93829545	19.11035797	17.82640954	18.24415126	18.20378742	18.01884358	18.85686583	18.47947473	18.63195154	18.89636054	18.19657194	18.53174444	18.15430781	17.94632654
Nmt2	16.01241537	16.35364343	16.15288672	16.12430248	14.29038256	14.4736418	13.54298246	14.68130882	16.52261855	16.06134709	16.57664841	17.02675525	16.69207764	15.93693155	15.34400815	16.28643762
No66	15.43897522	15.21145989	15.60360475	16.05361081	14.06365647	13.65789876	13.82629115	15.58359213	14.39482471	14.41134447	14.1565021	13.93175139	14.95463653	14.40407318	14.13110185	15.5015048
Nob1	18.29847596	18.37306811	18.25480388	17.9704952	18.09281508	17.84499184	18.77146034	18.04288659	17.66676028	17.08274	17.78293992	16.884844	17.40883651	18.10712134	18.03777333	17.37147774
Noc2l	14.55991008	14.35976549	14.29351279	14.15019979	13.78214336	14.27148367	14.18700272	14.30250277	16.58954623	16.37558409	16.30357712	17.85264012	17.50424508	16.74039832	16.99359448	17.02575735
Noc3l	13.20447579	14.07452741	14.01354108	13.99468714	14.43956132	13.95892225	13.58301686	14.70442547	13.74963273	13.6274863	12.28011691	13.63027527	13.99974426	14.04383934	14.48964193	13.95162064
Noc4l	16.45450488	16.58122798	16.43862149	15.09304974	15.8427829	14.7439752	15.26781085	14.86033908	15.59724818	15.7019501	16.0769111	16.54094439	16.26403967	14.82606224	15.95197634	15.4219018
Nol10	13.9799033	14.711541	14.53699427	13.96271566	14.98335094	14.88540296	14.87658059	15.5807795	15.92960749	14.21135622	16.05121664	15.08454966	15.52342962	15.52513459	14.81472656	14.72363338
Nol11	15.04997525	15.43286916	15.45492279	14.98722253	15.03247518	14.96533272	14.7896278	14.930036	15.46139781	14.73778708	15.2513191	16.6980547	14.54211365	15.16558106	15.28661526	14.79311502
Nol6	14.86039996	14.12880179	14.02253673	14.08964276	15.55436901	14.89143938	14.9208229	15.35674377	13.84628538	14.5016985	15.09507818	15.67293801	15.08840339	15.76909268	15.38342059	15.46003001
Nol7	19.6069149	19.61984396	19.6900123	19.64159616	19.92393178	20.21129293	19.93930761	19.78019073	19.78439112	19.9513377	20.19046613	19.46919061	20.13904105	20.73902298	20.90302916	20.68322957
Nom1	13.01105269	12.18445977	13.40991574	13.26415279	13.34096869	12.69917391	12.44645102	13.46783198	14.0482253	13.70426435	13.78753488	14.20563001	13.14952429	13.75919424	13.74901602	13.78172441
Nomo1	13.83674547	13.95822735	13.8662429	14.35343441	14.15026502	13.63676409	13.6961531	14.11180994	14.25169641	13.0034354	14.43906558	15.00743616	14.65248047	15.18199867	14.89344725	15.56225943
Nono	22.42092693	21.53331597	22.41658994	22.29392456	22.54019124	22.36910689	22.40612957	22.7212439	22.8697832	22.70155548	22.2215637	22.75400222	22.5264832	22.94312979	22.46837321	21.79423488
Nop10	17.16058551	18.30777348	18.39763869	17.54095189	19.80654151	19.76517995	19.81035763	18.81575105	17.83495175	17.75673455	17.09511318	16.9034925	18.12914467	18.46352518	18.11524768	18.22521382
Nop14	16.99072119	16.91839912	16.78496655	16.95401875	17.08858664	17.3777925	17.35712419	17.17130077	17.02575211	17.39811778	17.29774286	17.08175606	17.45393777	17.20652984	17.59084934	17.31354146
Nop16	19.36210337	19.04226584	19.11729705	18.77259855	19.7453421	19.38152575	19.74042643	19.47942133	19.42221254	19.2637087	19.57385683	19.55620443	18.99767671	19.67057907	19.76552209	19.66820501
Nop2	16.68729654	16.4853132	16.60766212	16.32758171	17.18695065	16.89550916	17.10811272	17.03016181	17.64327887	18.07559948	17.35507049	17.97764952	18.24650945	18.24181326	18.24203919	17.60301003
Nop56	17.63358918	17.81811223	17.59200921	17.71437659	18.001623	18.11308126	18.04003424	17.88554476	19.79535838	19.75264418	19.93211055	20.38679788	20.42602456	20.37691685	20.03182167	20.14166657
Nop58	19.75003836	19.41479447	19.65120356	19.51669812	19.71755042	19.7685129	19.70210467	19.50882734	20.42682988	19.90761268	20.37459348	20.52721353	20.70779753	20.51078027	20.28927454	20.01617977
Nop9	15.44285347	14.92079507	15.29631088	15.08278939	14.68253045	14.49096276	14.56402301	14.86910845	15.48527171	15.37470193	16.07601331	16.69189813	15.86147908	15.71108346	14.90836969	14.11184862
Nosip	18.3955199	18.34314749	18.34406153	18.26345033	18.1445675	18.35439307	18.2607616	18.40564126	18.26801234	18.1610054	18.22023797	18.01926676	17.71638926	17.37136594	17.49386294	17.66938117
Notch1	14.703956	14.86396284	14.99940115	14.92439166	15.21639369	15.20240741	15.44519143	15.73739294	15.00035251	15.22590372	15.0350758	14.81156568	15.12488762	15.02359676	15.43595465	14.70993799
Notch2	12.83445717	12.70586007	13.17735973	12.50644977	14.53794773	14.63777123	14.42021815	14.14394418	12.84253885	13.00636485	12.48909801	11.61661106	12.60780731	12.96164128	13.37805301	13.45693836
Npc1	13.23262798	13.45012233	13.41478931	12.78821365	13.64549689	13.41024922	13.91807942	14.4369416	15.21054013	14.78759346	15.56439383	15.66667308	15.29766255	14.91085332	14.76938513	15.61800015
Npepps	17.0045487	16.96887336	17.24003461	17.28499952	16.25870745	15.98434774	15.9925488	16.36317607	18.00888641	17.49580715	18.13565371	18.11685858	17.87919831	17.82632195	17.57738698	17.59527096
Nploc4	16.46564592	16.03379039	16.00068141	15.52086485	16.72590837	15.96325813	16.36777693	16.53816825	15.45394198	16.30510088	16.0412464	15.64892803	16.61572862	15.51060685	16.92446309	16.93207993
Npm1	23.73956671	23.62532909	23.66948429	23.69048362	24.11011297	23.891155	23.63772558	23.90186895	23.1105326	22.97069183	22.94540152	23.11363315	23.26919408	23.24421723	23.19477678	22.84078062
Npm3	20.1529841	20.29500729	20.27568051	20.18571902	20.82666884	20.82532788	20.9076375	20.352252	20.59034711	21.20112135	20.95106368	20.58670159	21.23533184	21.13937533	21.30978385	21.13977826
Nptn	16.00368991	15.92251888	15.67408748	15.66958858	15.26260499	15.68858661	15.60413976	15.68775901	17.53816997	17.69432953	17.65998714	16.9305069	16.01528187	17.59874816	17.77683917	17.86314618
Nras	18.19059138	19.10486262	18.74383952	19.30849216	18.82274749	18.79486259	18.79440389	18.94043709	17.8772698	17.69805007	17.3524082	17.39043597	18.13428804	17.98117674	18.08134429	18.24268207
Nrbp1	16.91400767	17.29934425	17.75303897	17.56439735	16.56584253	16.69356479	17.03189224	16.79916441	17.7732186	17.27423071	17.98230494	17.62197249	16.73589537	16.43152084	16.53622502	16.85861716
Nrd1	14.43781433	14.84469246	14.60423652	14.79732869	13.90864706	13.31720771	13.69468119	14.28194563	15.77623629	15.49905473	16.09956289	16.06286583	15.20417179	15.44777331	15.58964775	15.92451497
Nrf1	15.86951151	16.12459069	15.51386387	16.37863689	15.82694553	15.42621074	15.49903927	16.40565736	16.48151672	16.62799916	16.64844369	16.63955724	16.66728453	16.81121127	16.29996009	16.81168219
Nrros	13.10286023	13.08139811	13.03814392	12.05856504	13.17835469	12.77139786	12.57666972	13.53769366	13.69286461	13.94878869	13.44516462	14.56582213	14.40670945	14.45539933	13.31520742	14.42047739
Nsa2	19.72839984	19.66507247	19.88484438	20.07603519	19.77375256	19.82145785	20.03718122	19.37993079	18.85127993	18.89141917	17.49483067	17.54335596	17.2072392	18.70036752	18.31724838	18.30997355
Nsdhl	16.49258743	17.16867502	16.40669222	16.81109991	13.31443686	14.45015739	14.95358702	14.48360185	16.9120517	16.70388739	17.50382977	16.28435765	16.60992646	15.64963696	16.43027404	16.02298312
Nsf	17.2008389	16.89155763	16.73945241	17.31777355	17.51301081	17.61205969	17.73922077	17.47383768	17.49354749	17.04010291	17.4193055	16.48627392	17.51755257	17.0625718	17.7324675	17.5190957
Nsfl1c	17.60283625	16.94313336	17.17170795	17.19504079	17.62799954	17.91478152	17.82178525	17.66282664	17.38969603	18.25143614	17.24978392	16.88923406	17.64382498	18.2984884	18.45618477	18.4027527
Nsl1	17.70321834	17.61353751	17.55417746	17.17513585	18.08873919	18.32648205	18.17669495	17.89405127	17.42380814	17.84543547	17.34112589	17.38767813	17.22686178	16.94922789	17.33274629	17.42485006
Nsmaf	13.63577253	14.70259527	14.492366	13.03671639	13.6793348	13.74840084	13.46178139	14.10604905	14.25481453	13.6304117	13.38213235	13.29020217	13.77810831	13.55158411	13.6529008	14.40092472
Nsmce1	17.63294806	17.67235238	17.79268936	17.52238049	17.6931068	17.29024043	17.43443524	17.4758245	16.74538643	15.71456483	15.77574793	14.87558744	16.75772774	16.58146502	16.37238314	16.74263013
Nsmce2	17.88897905	17.47734863	17.9948778	17.66705582	17.91464309	17.69243863	17.13268257	17.94304625	17.61971748	16.78223847	17.74813714	17.59414593	17.17888472	15.71979638	17.33855006	17.17057723
Nsrp1	14.64280994	14.7073759	14.18620313	15.2534963	14.58829662	14.28193299	15.22146998	14.97202561	14.42281817	15.12611957	15.10115855	15.26387183	15.37053985	15.42559581	15.37360515	15.2978772
Nsun2	19.229812	19.252261	19.08237174	19.03448943	19.63912102	19.35374939	19.33375135	19.5103426	19.01112053	18.79064531	18.99615733	19.25775268	19.14351735	19.18019238	18.78391948	18.99064938
Nsun5	13.93635532	14.02091786	13.4288322	13.62955612	14.68171156	13.65750465	14.00793566	14.86865486	13.71095583	13.90315132	13.34652172	14.46914119	14.62842697	14.09478136	13.83355454	14.02686074
Nt5c	20.17659588	20.27848291	20.1229553	19.70235744	20.2146205	20.17221502	19.96433733	20.09876321	19.78163624	20.08670211	20.21327654	19.57657537	19.69430082	19.89616161	20.36384558	20.1578947
Nt5c2	14.78806942	14.71429776	15.00925559	15.69336474	14.13393599	14.3464618	13.9598171	14.00666752	15.74609718	13.78196461	15.49139911	16.67189919	15.10519836	13.84718424	13.58815239	14.53370793
Nt5c3b	17.93663801	17.88935732	17.80466632	17.83222011	17.49108724	16.99739645	17.22506928	17.27534783	16.83570019	16.90176318	16.75182959	17.16394253	17.10856631	16.52911521	16.15122493	16.54807593
Nt5dc1	14.31600903	14.38816524	14.07824248	13.78755907	14.57877702	14.96335196	13.7831149	15.09625683	15.77805087	15.61270862	16.23049569	16.33486391	14.77085599	15.20403402	14.61361393	15.01812442
Ntpcr	15.72296615	16.05739374	15.82353003	15.13413453	16.77435811	15.61840886	15.8920059	15.73975114	15.81714652	15.02902473	16.43356776	15.56754334	16.11538208	15.62355456	15.94661555	17.07862687
Nub1	16.3988031	16.31836487	15.3044159	15.9389491	16.19710028	16.30939651	16.39245239	15.22554881	16.11264444	16.31644068	16.42588085	16.57035274	16.1510376	15.17385212	15.79772653	15.72576045
Nubp1	14.79042525	14.74533461	14.87314662	15.8802698	14.98179942	14.8911676	15.3320441	15.00337768	14.95478834	14.90831525	15.23185223	15.22204773	14.71841575	14.8998881	14.30477618	15.8164487
Nubp2	19.18369019	19.44317433	19.09867745	18.96122771	19.57205097	19.48186961	19.6482128	19.52680649	19.5882604	18.37815158	19.59611756	19.67081376	18.9908968	18.93851801	19.31363323	19.51925175
Nucb1	20.65623611	20.69381179	20.55244812	20.48643157	20.94147858	21.07424119	20.94935717	20.71057711	20.06364781	21.14884094	20.12948833	19.59198046	20.13360891	20.78864324	20.30637047	20.18073042
Nucks1	13.32383552	13.9703107	13.14829902	14.5731453	14.30822898	14.33238426	14.3876854	14.37011305	14.6574855	15.54337605	14.80810293	15.156645	15.15193153	15.79936516	15.33407486	15.54086921
Nudc	18.1260466	18.00510025	18.50031197	18.50968069	19.13272377	19.14350779	19.12212983	19.33286496	20.14102527	20.12708356	20.18694584	19.10115644	19.58456746	19.80845435	19.85034183	19.85163788
Nudcd1	15.11117447	14.43503301	12.80952673	14.75152256	13.87663231	15.09708471	15.27932499	14.91473853	13.68722315	12.61612091	13.98369208	13.29133731	15.25092288	15.65243166	15.88815897	15.43797987
Nudcd2	17.51378921	18.29208095	17.34389524	17.51408615	18.88484257	19.20745898	19.07325656	18.82495394	16.94433638	17.75094678	18.14169989	15.3814097	17.77223653	18.47477937	18.2758384	18.8909478
Nudcd3	17.27469627	17.41345034	17.23572055	17.02380199	17.40345346	17.49263954	17.33763661	17.42231227	18.00440373	18.0329581	17.96141528	17.37648591	16.89602023	17.6626994	17.38552955	17.9106611
Nudt21	18.52673297	18.40392836	18.47940976	19.12568242	18.09530635	18.28394282	18.45592399	18.48353378	20.06840257	19.53161094	20.53005625	20.48720412	19.73051933	19.47709346	19.24260463	19.69528059
Nudt5	19.73947866	19.56681011	19.40802552	19.56115466	20.78182746	21.05781329	21.06156353	20.53917455	19.7566026	19.65105975	20.02956045	19.87553165	20.31471996	20.56971682	20.64457116	20.45731035
Nuf2	17.23289924	17.26460451	16.91270802	17.03056331	16.70293435	17.13171779	17.18229049	16.68493873	16.96400769	17.17754153	16.99261382	16.59909965	17.16698355	16.35188551	17.25536512	17.26177373
Nufip2	16.94283699	16.9345074	16.75475198	17.74308519	17.09972332	16.88508381	17.20425412	16.85308745	16.36881167	17.79462713	16.48834827	14.77799981	16.7809431	18.05146375	17.30627064	17.45603209
Numa1	15.96393877	15.83979276	15.51592098	16.14486249	16.28705907	16.76068291	16.84549497	16.51049133	16.00705048	16.39719325	15.48380347	16.30313095	16.25699101	16.80534698	16.22849505	15.76042023
Nup107	17.32384717	17.25324833	17.38936332	17.21528892	16.69435681	16.66152208	16.50198706	16.48037755	16.17515902	16.29165586	16.18195629	16.71796911	16.35479759	15.64498577	16.18365773	16.02276333
Nup133	16.24085505	16.15777009	16.15079339	16.3294737	15.5628015	15.73702666	15.75152921	15.75365621	16.36503288	15.12259073	16.25910646	17.6257332	16.04100032	15.52385321	15.79858763	15.53125968
Nup153	14.66709107	14.2150547	14.26841693	15.2412071	15.11602021	14.63642064	15.06047069	16.21404478	14.84928371	14.3798354	14.87363473	16.34411254	15.72705504	16.09525537	15.76369771	15.44133856
Nup155	16.43334819	16.14980847	16.38644874	16.15929488	16.7059101	16.6947332	16.48403792	16.5611195	15.03222468	13.50617951	15.14403611	16.04104532	14.78695352	14.75388599	15.19153548	14.27097326
Nup160	16.20801112	15.73755382	15.39627134	14.70511805	14.76933382	14.28020437	14.81665499	14.54374638	13.9869391	13.86168302	13.61180582	16.49654975	14.11147464	14.37779877	14.48201776	13.76638922
Nup188	14.79366837	15.14792237	15.05415561	14.2846123	13.91257448	13.63179502	13.32007665	14.53973152	13.62435488	13.22856319	12.46011011	15.01676428	13.70068106	13.02887695	13.56846169	13.57309125
Nup205	15.01998999	15.61845579	15.22988759	15.15013073	14.02396266	14.34123197	14.30759577	14.2939322	12.68784984	11.94914391	12.59225722	14.50695409	13.73219255	13.42231579	13.29762406	13.39005278
Nup210	16.62380104	16.74481862	16.94846422	17.02741974	16.03399584	15.91561723	16.15694638	15.79239449	16.39902169	15.52418273	15.79579006	17.31556682	18.16077392	16.37531771	16.34872901	16.37602135
Nup214	15.47172239	14.58156525	14.91232346	15.14818108	15.76050595	15.70347076	15.71211253	15.79996072	15.70369623	15.50011052	16.20246343	16.57914955	15.46558255	14.46050267	15.65088494	15.26551129
Nup35	19.01727959	19.13994298	19.4042168	19.68685199	19.40648724	19.32952877	19.54296023	19.74724221	18.38105556	18.79862983	18.13356526	17.97252244	18.1921944	18.38798411	18.44055926	18.07585788
Nup37	18.44254926	18.47520593	18.64876904	17.78901139	18.33990371	18.70659051	18.5217733	18.5687462	17.47668166	16.69910374	17.17012304	15.76971029	17.54073382	17.19131331	17.48818853	17.06139643
Nup43	17.12739342	17.28980025	16.90116624	16.77926845	17.53163362	17.85547772	16.5581503	16.54520243	15.67410259	16.70256509	16.43091492	15.8924219	15.57362346	15.90649185	15.9220878	16.74782551
Nup50	16.04453196	16.40746549	16.42352811	16.98327606	16.21257161	16.49752293	16.37780264	16.30075333	17.17463115	16.68597785	16.65672405	17.09772476	15.899261	16.75747638	16.10690557	16.46842587
Nup54	15.97861792	15.72920305	16.30172287	16.23351605	16.87424825	16.70081952	16.69758011	16.73134557	17.54162614	17.53862704	17.85250136	16.81682934	17.4528926	16.6376624	17.65933056	17.75357658
Nup62	18.68517295	18.72545531	19.06506934	19.02898412	19.34257605	19.07487079	19.27305189	19.17355004	20.06069652	20.01610759	20.18098887	19.73079216	18.93533863	19.11396398	19.24655421	19.20604821
Nup85	15.99854631	15.77464111	15.21404634	16.02972119	15.21426495	14.80348208	14.21161782	14.83000937	16.51122225	14.78106003	16.69651519	16.34040251	14.71292566	14.31019935	15.09548378	14.74574796
Nup88	16.96254205	17.11291807	16.97096751	17.36677762	16.89744177	17.26904409	17.05583947	17.13304647	15.97092025	15.30135872	15.27967009	16.47165062	14.44873395	13.65571485	15.61826048	15.22374716
Nup93	17.70691417	17.54461028	17.20094639	17.3247617	17.36995496	17.13171779	16.91328138	16.86923808	16.93811513	16.01905524	17.37105628	17.91838826	16.77923465	16.7635898	16.82648802	16.50416342
Nup98	16.96392217	16.57947605	16.88787404	16.34872492	16.94509727	17.02614644	16.80976181	16.79592102	16.1262418	15.53725718	15.99131715	16.1827995	16.29166107	15.80701065	15.90914584	16.1265755
Nupl1	15.4932921	14.0608011	15.82854058	16.26163239	16.71270248	16.11685399	14.75064519	15.94590807	16.69860124	17.28428346	16.76600731	16.56074295	17.41273886	16.5717838	17.39434841	17.1791819
Nusap1	17.63637661	17.85695676	17.6913171	18.15994447	18.0489604	18.2156294	18.26391104	18.02116963	17.40931791	17.66647709	17.45200425	17.67933834	17.33076494	17.94709794	17.33442533	17.09115397
Nutf2	17.53121825	18.45707306	17.93831173	19.22722961	18.80492917	18.86587826	19.12449885	18.84134053	16.27719718	17.93140751	18.01377911	17.34762454	18.31828119	18.44236566	18.07131029	18.33368938
Nvl	16.16712684	15.88552883	16.06123574	15.61974551	16.60965743	16.59741429	16.62974153	16.26864227	14.90903117	14.84905736	15.58137798	16.53612577	14.98251161	15.35803746	15.43922338	14.59051145
Nxf1	17.8019747	17.80931027	17.7137951	17.23868392	17.42627345	17.4343781	17.2896939	17.23020826	17.72968767	17.43934623	17.69512878	17.84338597	17.46874973	17.48688062	17.48353975	17.46552363
Oas3	13.24721057	14.20418146	13.10997524	14.19654768	13.38669946	13.37619066	13.24474501	14.09299153	12.62948773	13.53248725	14.12472913	15.04688754	14.24626215	14.08351042	14.08121706	14.66276021
Oat	19.96545873	20.24200285	20.21052677	19.98976109	20.01159232	19.64223269	19.62271442	19.99138887	20.49568733	20.34865173	20.47591435	19.97768966	20.61773775	20.34075018	20.1974094	20.16687352
Ociad1	18.69051094	18.8475064	18.99206354	18.6708752	19.48364569	19.87821032	19.71110268	19.47942133	19.03104487	19.38412699	19.15974802	18.64495007	19.48250476	19.53658081	19.90560054	19.7068357
Odf2	16.72784311	16.89947834	16.48540135	16.41142883	16.47996289	16.76526257	16.5373023	16.5390395	16.30433812	16.17666741	15.90497519	15.66984414	14.46323588	16.18392045	16.54931907	16.13581171
Ogdh	17.61124686	17.8585829	17.81654468	17.72094998	17.5585938	17.43965323	17.38973377	17.46873391	16.07009104	16.23743909	16.01417076	17.54127977	16.35988058	16.80604995	15.56908267	15.19769861
Ogfr	15.1036596	14.71609281	15.11411822	14.11627716	15.37482182	15.17304896	14.66013414	15.60461225	16.04097155	15.7949864	16.27224683	16.04522972	15.37148046	15.15639628	14.38365102	15.43606654
Ogt	16.15267597	15.44299689	16.6316274	15.34438276	17.4336462	17.1895899	16.95482677	17.46515466	15.95048043	14.12502192	15.32963075	15.98890353	13.06821	12.86112636	14.13688044	14.3225963
Ola1	17.75068018	17.43425822	17.49964881	17.32604157	17.61350398	17.58731866	17.40821397	17.82308956	18.91965829	17.88692899	19.07459264	18.79730264	17.88482824	17.60701228	17.67694765	17.71212707
Opa1	13.07975521	12.9057324	13.33801891	12.71934909	14.23723193	14.03026068	14.34003705	14.29051224	14.15351087	14.13480519	13.79625596	14.04204121	15.81952193	13.15139971	15.01523723	14.91346785
Orc1	15.55340749	15.2108376	15.28017577	14.26837132	14.79638888	15.26935838	15.04590764	14.94739408	14.01490806	13.50554879	12.1467092	14.33152336	14.57889074	13.76519712	14.91853144	14.88598829
Orc3	13.15111091	14.19179297	14.04750519	13.55867598	13.86307454	13.63086933	12.81166496	13.78876851	13.10296956	13.20097933	12.71924404	13.08700889	13.90928002	13.78103609	13.97273335	13.81193463
Orc6	16.37030543	15.94311867	15.92760724	16.14346505	16.5897363	16.956527	16.55612532	16.42163589	16.63421111	16.52655323	16.72911198	16.80097664	17.05467601	16.65738486	13.10927704	17.28073878
Os9	15.32360554	14.10232656	15.08980022	15.08171219	15.43402572	15.63975822	15.50759718	15.79408079	16.21105043	16.41820428	17.18607299	16.02699071	15.83961379	15.8839823	16.95134323	16.62477466
Osbpl5	16.13307352	16.02912892	16.12329999	15.99354594	16.07417623	16.4652517	16.44651878	16.19738478	16.58677135	16.93177729	15.96078824	15.35696043	16.72740621	17.08973405	16.64245125	16.67237778
Osbpl8	15.7342765	15.7433942	16.01689422	15.98672836	15.19400674	14.15495244	14.84180843	15.53798183	16.36543034	15.52170553	17.01175456	16.80357742	16.32939526	15.30019139	15.75272794	15.65202036
Osbpl9	14.70496112	15.01288522	15.13008576	14.33731484	14.2458054	13.88687377	13.54183684	14.11932843	15.18897856	15.11189901	15.18583208	15.28929472	14.63027732	14.7582514	14.47781658	15.44235779
Osgep	16.12010685	16.58352416	16.68915373	15.72815946	16.37544273	16.48690581	16.62657458	15.84813952	15.31538007	15.42577051	15.51287127	15.84968689	15.87621188	15.57647915	15.31452431	14.60097275
Ostf1	20.63105635	20.76671067	20.88473083	20.8196021	20.38398013	20.18266262	20.0153695	20.35635814	20.48649666	20.12474889	20.92422857	20.78395322	19.74804028	19.58236284	19.61313482	19.8150923
Otub1	18.72127936	18.62117279	18.90180781	18.81865346	17.04293207	17.32996762	16.90398542	17.57962743	19.2861041	18.9300856	19.86971299	19.11304821	18.87736018	18.88795394	18.81167792	18.97823474
Otud4	13.63046201	12.78497639	13.07944907	12.73244973	13.5285885	14.34494115	14.1371724	14.18836042	12.24542457	12.31989269	11.73241037	12.52689586	11.44432112	12.46637979	12.93390504	13.04402148
Otud5	15.70280978	15.89313005	15.96367975	15.72731302	15.88186121	16.58246891	16.05088701	15.33498157	14.76748224	15.68640854	15.15995599	14.65380257	15.98946907	16.20558422	15.15989328	16.06429629
Otud6b	16.61679923	15.43529275	14.62641817	16.49531181	17.29983144	17.21406099	17.10850757	17.03454926	15.66413349	16.83330009	16.37657923	16.40859462	16.13212887	16.65459975	17.26961165	16.68148445
Otulin	14.49195785	13.38432086	13.5211788	13.68634937	13.17930539	12.97246093	12.52294894	13.68237808	13.22291343	14.44023499	14.93638059	15.67679603	14.09181508	12.84452532	13.40010568	14.25219731
Oxct1	17.1720532	17.66085215	18.0834348	16.67047534	16.93980681	16.63390429	16.08162012	16.49930272	15.29787215	15.33077978	15.38609146	14.38496174	17.02155631	15.56216464	16.35003207	15.80148523
Oxsr1	16.06167183	15.83230911	16.42015247	16.25487852	16.14346175	16.05244572	15.54629345	16.13347904	16.54254326	15.95220426	16.72105849	17.00878064	16.33561779	16.81665322	16.81609809	16.19930807
P4ha1	15.403576	15.63425851	14.9566024	15.47801048	15.6978375	15.41084133	15.3850246	15.0568274	14.86135765	15.11968746	12.81482347	14.12367808	15.3687122	16.24043817	15.62190327	15.6862008
P4ha1	19.65553664	19.70453741	19.4141138	18.63867608	19.7504649	19.73661337	19.76272073	18.771887	18.51986862	19.89242245	18.51969291	18.0243683	19.76319189	20.48251536	20.02071421	19.72058753
P4ha2	14.89443135	15.39833047	15.51644044	15.39961959	14.88331226	14.38583236	14.59117447	14.47738986	14.57771037	15.60465161	15.00036084	13.68010611	13.22830818	14.27637939	13.86155678	14.15631189
P4hb	20.21710321	20.08618949	19.97623716	19.97079399	19.88253402	19.71976557	19.5861465	19.53228611	20.12176699	20.78308203	20.32101493	19.97017105	20.47189025	20.90014513	20.5778514	20.46794426
Pa2g4	21.23028632	20.95746618	20.89312524	21.27072855	21.46965945	21.55784041	21.67786389	21.4006312	20.83571161	20.9548858	20.73335176	20.77471684	21.20723119	21.47905291	21.17057773	21.17765919
Pabpc1	22.36496639	22.43370786	22.42281544	22.81931331	23.3609982	23.28900111	23.2687007	22.95988954	21.3849379	21.69668526	20.57976753	21.11201449	22.14591716	22.11369592	21.35677276	21.45990856
Pabpc4	18.68704531	18.63718281	18.72861811	19.106915	19.96677805	19.94383019	19.64831464	19.77414877	18.350857	18.29355752	17.92619806	18.06052266	19.3055356	19.15484344	19.10129781	18.81327193
Pabpn1	18.93614473	18.88980298	18.87345983	18.38800459	18.24331088	19.29154941	19.30761648	19.05631978	18.79856539	20.08155706	19.70587954	19.51629251	19.73506734	20.13586393	20.03434685	20.01990114
Pacs1	14.95682933	15.37172726	15.35610522	15.57545538	14.22785943	14.89252597	14.66588674	15.44139702	15.95483033	15.84940337	16.04457748	16.58994049	15.69443975	15.9406403	14.99649909	15.57076358
Pacsin2	16.96158119	16.37412589	16.85449967	17.14338317	17.15780269	17.27130832	17.42922898	17.40334323	16.83005824	16.85859629	17.33128385	16.8170836	16.78640902	16.27446991	16.43504921	16.30829684
Padi2	15.51752198	16.29999783	16.28233235	15.76196663	16.99876295	17.13075889	17.29265058	17.16828362	15.41237409	16.51132826	14.81107355	15.21598641	16.0802112	15.95831984	15.3800228	15.40769761
Paf1	15.67994544	15.97336875	16.38644874	15.89311951	16.70014502	17.0366281	17.06227434	16.89532748	16.49960111	17.32804489	16.97984577	16.59558377	16.74819541	17.11987172	17.47407985	17.16660377
Pafah1b1	18.92195119	19.03291466	18.84384644	19.5269369	18.71094634	18.93562211	19.13231095	18.80683439	18.20055896	18.22822137	17.84040869	17.89649266	18.55073523	18.69129152	18.39102831	18.14791509
Pafah1b2	18.73878896	18.82388514	19.36556608	19.34250042	19.57178791	18.9647831	18.60153575	19.61714873	18.98204095	18.55975883	19.10860188	19.11207715	18.80574034	18.68331999	18.75257667	18.6828209
Pafah1b3	17.01622191	16.7846141	16.97524563	16.88352371	15.50249125	14.8708668	15.34667822	15.2319502	14.41987306	15.73025755	14.66811576	14.54484552	14.69004447	15.41641803	15.74719223	14.28958107
Paics	20.37168979	20.08454992	20.27041781	20.483089	19.29153956	19.32624468	19.63468918	19.22699567	19.96741067	18.7778528	19.98442695	20.20896541	19.71956154	19.82409319	19.00097775	19.57961134
Paip2	20.60878954	20.76261521	21.05942183	19.82803925	21.09104953	21.12152672	21.53857004	21.58749034	17.31362233	18.83910665	17.44994831	19.12595493	19.63937222	20.38733448	19.72968069	19.86076593
Pak1ip1	17.16152721	16.9862501	17.15389069	17.58825823	16.72855398	16.051919	16.50128058	16.2401901	17.22018784	16.88743449	16.67503469	14.54759096	17.17424701	17.09947463	16.50967492	16.72045379
Pak2	20.03383555	20.12330038	19.98748106	20.1608309	19.91918348	20.06071326	20.15916883	20.14612281	19.83973715	19.97465896	19.7900458	19.59555144	19.59087618	19.8484268	19.49048747	19.58574319
Pam16	16.80412963	15.86582774	16.88918263	16.60403458	16.84136484	17.01921976	16.04477245	16.71734868	17.5227449	17.31552821	17.33715029	16.41453008	16.55168293	16.38011394	17.86642624	17.94092793
Pank3	16.03531436	17.05853966	16.03639559	16.36910293	15.14635506	14.10027638	14.05679434	16.18983968	15.76018227	15.9900402	16.00541463	14.91674281	16.1763026	16.46617912	15.59370856	16.56204328
Paox	14.40199674	15.45298226	15.46080207	15.4327004	14.02949035	14.11617714	14.2690492	14.13121267	13.93892615	13.74064455	15.83535635	15.42909926	14.30953724	15.08313863	14.29572476	14.03909167
Papd4	15.25931692	15.24467093	15.31986967	15.23043333	15.05116477	14.99185237	14.84707089	15.01362559	15.16681961	15.47905257	14.54982968	14.8990768	14.96113229	14.71420519	14.27251046	14.34687001
Papd5	14.71271998	14.83165198	13.68588541	14.63577066	14.57521191	13.61789063	13.60266986	14.50532469	14.47247846	14.55724673	14.78294653	13.6587294	13.34402123	14.25182717	14.38813512	14.0330721
Papola	14.534321	12.49801565	14.33916703	14.49626946	13.06379517	13.58891378	13.86260566	14.36107631	15.79672726	16.30449668	16.24039634	15.83180426	16.35602808	16.38613726	16.05081721	16.9298546
Parg	12.7510757	12.73969918	12.93069263	12.68795632	13.66554764	12.84390867	12.93933396	13.9219576	13.32445666	13.21799963	14.95767892	14.52149091	14.80582359	14.9412478	15.21090185	14.76306191
Park7	21.33137752	21.25105139	21.0439861	21.36402036	20.91123206	21.13695032	21.21818194	20.582652	20.24758186	20.64740928	20.6392642	21.70590822	20.19160074	20.77234022	20.4277803	20.38540988
Parp1	18.04518888	17.97643062	17.84195044	17.88643371	17.79929673	17.93820964	17.96292298	18.06166575	18.38918629	18.11244349	18.48238135	18.70259727	18.16851437	18.07060416	17.7438834	17.73551753
Parp14	13.9557384	13.53284505	13.54634626	13.85681742	14.18870577	14.30476281	14.62579048	15.25423046	13.63874831	14.14020872	13.2830911	13.96742187	12.87873034	12.51921947	12.92191742	13.5175443
Parp9	17.38317771	17.14983595	17.38633923	16.97568497	17.34030072	16.78062775	17.22014481	16.91608406	16.18746654	15.56468705	14.89936602	15.87854043	15.16686012	14.80109335	13.64807315	14.6070843
Parvg	17.39652626	15.89635288	16.34585184	15.3816419	17.18509446	16.56317947	16.4088797	16.73452983	17.15739271	17.3396602	17.55153861	17.58118007	17.12812813	17.50551732	17.34740408	16.9191486
Patl1	14.95168497	15.37349762	15.33884204	16.10112135	15.80955864	14.9152465	15.57925757	16.42309535	15.07547898	15.33447249	15.6193871	15.03655228	15.55445678	15.52043063	15.11623397	14.7908452
Paxbp1	14.28392819	15.08766402	15.06209809	14.6652838	14.03316375	14.92062707	12.88385691	14.70057945	14.26608522	13.70295298	16.34450616	14.60398194	13.4989517	14.09573991	13.37347711	14.31651254
Pbdc1	17.99294849	18.08949654	17.92416787	17.89922888	18.09450082	18.14301652	17.68901832	18.46845855	18.49455437	18.4354716	18.70604236	18.7951262	18.24869429	18.01240386	18.06253137	18.93008937
Pbk	16.95544058	16.79955285	16.43169335	17.33327278	17.11735069	17.10550354	16.93715202	17.45474114	16.71023774	15.30610288	15.67525375	16.46192717	16.09093341	16.50501162	15.81559174	15.50902479
Pbrm1	15.60735989	15.54005068	15.67673699	14.69041186	15.80392521	16.05197979	15.82407784	16.20728427	14.04917857	13.92032575	14.1439196	14.5949947	13.97705111	14.68207134	13.82605332	14.38199475
Pcbp1	21.51943915	21.53913718	21.88500203	21.98482776	21.47142329	20.9234155	20.92553524	20.91694231	21.31125424	20.82388992	21.00981537	21.74787796	20.84396025	20.77996378	20.17743531	20.34565545
Pcbp2	21.59079502	21.44876487	21.92007254	22.18224772	21.96624886	21.73541925	21.61984227	21.93989232	21.02108641	20.95294087	20.82616837	21.268936	21.10386275	21.18641259	20.92000967	20.92769233
Pced1b	15.5618013	15.4093932	14.81921114	16.02225424	15.23796115	15.37063024	15.5582232	15.35483778	14.73558708	14.34644923	14.74334523	15.34281372	14.78479538	14.83661826	14.5771614	14.76042793
Pcf11	14.69989971	14.29580048	14.70734107	14.63632102	14.63545799	15.09755593	14.93851994	15.24249163	13.35010321	14.65882467	14.183324	13.65699755	12.58718839	14.15780431	14.5570359	13.97173567
Pcid2	16.14729859	15.78613655	15.75428986	15.7222671	15.50551341	15.27377808	14.93442782	15.1086022	15.14554975	14.50994659	13.19761593	15.4283505	15.75865323	14.19682996	14.64384465	14.70890011
Pck2	18.24291209	18.13396547	18.03156395	18.02358223	17.71642701	17.9393054	17.64315098	17.58837706	16.17755852	16.8850273	16.53260127	16.21542861	12.53701884	13.28086367	13.32584248	14.60038373
Pcm1	12.3556334	12.57115743	12.89997492	11.51671905	13.18385122	12.86123579	12.48593654	13.71722628	12.41520301	12.64154538	12.9577077	12.79460999	12.37019994	12.96353888	13.32024278	13.29562584
Pcmt1	18.88250056	19.05021341	19.44894567	19.2976603	19.43472348	19.54052088	19.23932999	19.69959982	17.33527632	17.18058409	16.33944139	15.73769863	17.14412961	18.06390237	16.57589861	17.43256422
Pcna	22.85397407	22.77969462	22.5325716	22.90626054	22.64538944	22.77066453	22.74252132	22.86842245	22.11190007	22.04976971	22.15752728	22.22431027	21.44852716	21.5072114	21.20124949	21.56750911
Pcnp	16.70699576	15.85178078	15.7014988	18.20799211	17.82980159	18.07390665	18.4998548	18.01855966	19.03757175	19.16254136	18.85715577	18.93399344	19.11195853	19.17534271	19.36638176	19.19850305
Pcx	17.22711374	17.1070016	17.01166723	17.07302214	16.31750255	16.06647442	15.78933121	16.17941301	16.78411033	16.48734596	17.55948948	18.05028496	17.51517628	17.46221406	17.57585911	17.35087719
Pcyt1a	16.1322198	16.1134348	16.04299468	15.5114955	16.8469412	16.69499271	15.96239408	16.4809547	14.9691557	16.98291015	15.93567477	15.71768207	15.90018148	15.80580615	15.79412678	15.95141566
Pcyt2	15.58201204	15.31823717	15.13568289	16.1659809	14.64108575	14.03510667	15.06259158	15.0004823	15.41735211	14.40927091	15.43141569	14.56387905	13.65988637	14.96823637	14.6342295	13.62391485
Pdap1	19.54782086	18.81376855	18.88045118	18.63006666	19.75961726	20.06310276	19.90789347	19.31123758	18.84859732	19.64590935	19.03662917	18.13571098	19.26714143	20.08719819	19.7850637	20.22927948
Pdcd1	14.70516206	14.16441508	14.13411572	13.93852367	13.80760375	14.50683706	14.25449401	14.16208625	14.75229836	15.85541307	16.92977288	17.0782511	14.13101367	14.95054244	17.48365616	15.95703982
Pdcd10	19.46813304	19.39564775	20.16920189	20.46534513	20.75514188	20.74755187	21.07797517	19.86901187	19.73126968	20.19999035	19.68817899	19.712585	19.72349427	19.73873255	20.31421322	19.28518969
Pdcd11	14.15474042	14.1660503	14.58214008	14.37440642	14.17984033	14.27201721	13.8962001	14.60408967	15.47078688	14.91752359	15.77730222	16.78257362	15.22035443	14.90261376	15.21185776	15.62519879
Pdcd2	17.74178771	17.8148585	17.7177286	17.1326959	17.9016823	17.85512941	17.67668928	17.52826054	17.27237885	17.07021737	16.53067759	16.324304	17.27099844	17.22986267	16.64761358	17.46317684
Pdcd4	18.58406724	18.83546889	18.67143287	18.39178965	18.84853706	18.85294085	18.78245198	18.65155065	18.76768606	19.42206048	18.63628801	18.44630696	19.04252851	19.26448958	18.77038613	18.89926267
Pdcd5	19.27390026	18.80163287	19.07945143	18.99375985	19.80855233	19.77947569	19.71844523	19.58769069	19.18431611	19.44332735	19.26264704	18.73458105	19.89235721	20.0893654	20.07771145	20.10476382
Pdcd6	16.1920215	16.45780284	16.62849673	16.28911402	14.7176527	14.55955078	15.3152773	15.056938	18.93786137	18.58815316	18.66147565	18.65084631	18.20590791	17.70531011	18.14211795	18.39139128
Pdcd6ip	19.25662217	19.08406567	19.40067328	19.59182359	19.51490646	19.46965432	19.59302326	19.34718055	20.03998194	19.83530851	19.85474119	19.9696708	20.41747768	20.29679276	20.17321946	20.05726701
Pdcl	18.1456648	17.96879693	15.89389873	17.14778613	19.21759855	19.335825	19.34191812	19.11963734	16.86410458	15.21862014	16.17479323	15.39075002	16.28148267	16.69904262	16.80291127	16.03318828
Pdcl3	17.72256101	17.86038757	17.39992862	17.26852626	17.03524411	17.08713294	17.75752659	17.51451389	18.71526307	18.53916474	18.89487313	18.71048885	18.36069405	18.71394224	18.88034956	18.86282914
Pde12	16.36504649	16.00753237	16.5522388	16.362373	15.73400484	15.84975526	15.33390261	15.67472954	16.36297022	13.70094836	15.32231467	16.86108901	15.84432434	14.54754381	14.30159985	15.33191215
Pdha1	18.50785131	18.60861146	18.22184301	18.19694573	18.6089511	18.50792193	18.71303684	18.15508646	17.68167301	17.77043023	17.90138861	17.53271278	19.08518494	18.95077338	18.90854198	18.4265819
Pdhb	19.05474826	18.98729346	18.85538551	18.82221868	18.7047696	18.41484289	18.50380002	18.27029492	17.59745772	18.04747443	17.45675416	16.91965521	18.69617284	18.65342935	18.62124041	18.4023726
Pdia3	21.71403432	21.70662216	21.69088074	21.7117614	22.00095448	22.04039749	22.01833304	22.0987905	23.21070506	23.0106199	23.07086616	22.93187011	22.78937091	22.8134717	22.5092555	22.91189628
Pdia4	17.62833872	17.77240563	17.32680641	17.39112226	18.14601718	18.04207843	18.20710968	17.94116001	18.55032486	19.17486312	18.62831986	18.31350058	18.09722456	18.55858594	18.19262307	18.47782897
Pdia6	20.141098	20.46342858	20.27125444	20.02229198	20.22394185	20.39661936	20.34865967	20.44099947	21.99674429	22.23220291	21.99286165	21.54588765	21.55052588	21.58185912	21.65257494	21.75255416
Pdk1	15.63056325	16.01634904	15.91114346	15.82044823	13.78497845	13.76883063	13.09555616	13.8548755	16.31465068	16.25604318	17.19126433	16.74243985	17.17385061	17.1195688	17.02574978	16.27734611
Pdk3	16.95042446	17.11117599	17.09220222	17.1048531	15.36088228	14.88758443	14.79130117	16.04747888	17.55659388	17.65421739	17.65642543	18.13749366	18.31036841	18.01000886	18.12632434	17.62170645
Pdlim1	19.92605711	20.07874826	19.96345626	19.96091099	20.29602269	20.40020493	19.96787782	20.14657759	20.35803847	20.80193332	19.83497629	18.77735045	19.84249915	19.91647363	19.42122513	19.67045159
Pdlim2	17.45905347	17.46186032	17.43899248	17.05986256	17.67651629	17.57545689	17.60811649	17.57747026	17.47661353	17.68319936	17.44343656	17.49945256	17.39257569	17.03925104	17.59699579	17.83619572
Pdlim5	13.95298529	15.27980723	15.36418323	15.78944334	15.23650144	15.40126694	15.02451617	15.22332328	16.37836876	16.34146403	16.31662921	16.81790966	15.37661535	15.5017079	15.53358779	16.01783129
Pdp2	15.55937402	15.61426937	15.02854315	15.26591882	13.87328895	13.36267607	14.4343353	13.97166128	13.16515524	13.4067217	12.43431586	13.72004795	12.79914874	13.80893892	14.32396959	14.66484627
Pdpk1	15.91960191	16.28650378	16.2873699	16.07497012	16.1699395	14.92956503	15.32346398	16.14069789	15.73650116	15.17199042	16.42942192	16.17934235	16.26132583	15.49106859	15.30938486	15.71448241
Pdrg1	16.94283699	16.45458076	17.08430234	16.80974517	17.95377014	17.57079787	17.39467962	17.77232906	15.93818295	16.69738765	16.70963518	16.4615206	16.01031717	17.12489104	15.95590839	16.87855159
Pds5a	16.41652969	16.42805507	16.63131464	17.12443748	16.49846087	16.22583153	16.35736545	16.69967713	16.69626263	15.81300588	16.24557085	16.92429486	16.50247513	16.35271055	15.82278676	15.98900507
Pds5b	14.40772274	14.1881763	14.51193354	14.76075039	13.90911358	14.13113759	14.5033409	15.29727905	15.18448048	14.88394549	13.21221471	15.08750372	15.19388648	14.95453348	14.91563538	14.46237518
Pdxk	16.67481903	17.96963318	16.87788981	15.70862265	17.78248099	18.48847842	18.5750662	17.61231897	16.06035878	16.62794343	15.35117345	14.19840651	17.6422212	17.04933729	16.68322146	17.64274037
Pebp1	19.30560143	18.44434534	19.31407782	19.72463378	18.46560489	18.36090909	18.49491749	18.31074196	18.27641243	17.80509725	18.56484003	16.30072374	17.57788127	17.65867411	19.05230392	19.04817556
Pelo	15.0030686	15.88206852	14.91506683	12.61921321	15.972941	15.60167486	15.66110229	16.29232266	15.96593931	15.81506311	15.32652005	15.16775343	15.02053825	13.61553751	15.6618722	15.54231126
Pepd	17.41423678	17.24104033	17.22366891	17.20810839	17.3576781	17.4270541	17.7684371	17.67188194	14.93631843	16.08218616	15.76119489	15.38647298	15.73855145	15.3566672	16.17834579	16.13186348
Pes1	16.87441597	16.65742189	16.57583495	17.06412988	16.11618594	16.11650529	16.49929458	16.23580018	16.34609343	17.26554091	17.17051738	17.99545215	17.23941798	17.37299344	16.55023077	16.64015859
Pex10	15.30573336	15.25746482	14.80582201	15.44613832	15.37626865	14.80121777	15.21594697	15.26683109	15.01959759	15.50489247	15.39790476	15.60033995	15.33348275	15.76358862	15.30517577	15.27170252
Pex5	15.0000535	15.3562328	15.09685487	14.39608933	15.64787976	15.59050305	15.09714345	15.38841455	14.89466127	14.32323473	14.55467154	14.79617072	14.64700733	14.59735674	14.4857419	13.63578259
Pfas	16.78089501	16.77105486	16.64697341	16.37580162	16.99703985	17.0869352	17.20702231	17.33493862	15.25500987	14.28293919	15.32245663	16.92296655	15.76106193	15.33428577	15.20164749	15.22699425
Pfdn1	19.41461171	19.64492764	20.06034551	19.79273138	20.3646729	20.51093754	20.81049336	19.97355659	19.96218888	20.32836214	19.91900827	19.37707504	20.420271	20.5764094	20.80081507	20.73613512
Pfdn2	18.90965759	18.8208298	18.91700569	18.90155939	19.50046685	19.58990254	19.7208199	19.41702536	19.04471279	19.0934628	19.05326101	19.02684659	19.28817031	19.28228106	19.42813661	19.48609636
Pfdn4	19.68403311	18.58711194	18.98944254	18.5258598	19.94338039	20.31042764	20.28731186	19.9079312	19.20765561	19.18319865	18.04479637	18.00873099	19.19977729	19.63858936	19.80955383	19.48731147
Pfdn5	20.73878094	21.03056495	20.90222743	20.81479847	21.46102082	21.20373065	21.07665143	20.70842244	19.98248383	20.35876047	19.8325073	19.09271442	19.91665464	20.12196771	19.99201332	19.52886007
Pfdn6	18.50492755	18.12734816	18.22367677	18.44977717	18.86342273	19.06484002	18.96602838	19.01380638	19.7969963	19.74092638	19.84935331	19.58816786	19.70284357	19.96595243	20.12750398	20.00523587
Pfkl	19.21464331	19.41045891	19.34730603	19.03938152	18.31626079	18.29541267	17.91598497	17.83729345	18.15487913	17.42413027	18.13518239	18.82285051	16.86376642	17.48280394	17.09887907	17.19662854
Pfkp	21.63666552	21.74470671	21.74298513	21.77636454	20.67327717	20.56535791	20.72946081	20.26715697	20.49240565	20.50903169	20.43615375	20.6102301	20.43316368	20.21649524	19.97789011	19.99322711
Pfn1	25.32408784	25.48564852	25.3268318	25.19975903	25.44375355	25.4684169	25.49246103	25.54982531	24.58094174	24.44522399	24.68279952	24.01317804	24.6727971	24.84896159	24.5681085	24.76451677
Pgam1	23.58662112	23.80781091	23.95266078	23.79318516	23.15889477	23.09408451	22.96693784	22.82970268	22.73203761	23.04804168	23.03197156	22.8925891	23.14655674	23.28907368	23.26098006	23.31972617
Pgam5	13.82854735	12.60225644	14.54966635	14.88659621	14.20138575	14.34769478	14.28932221	14.11419291	13.84129872	14.59989201	14.15363272	15.02460199	14.36075166	14.031492	14.5272602	14.47983739
Pgd	20.14414489	19.83840384	19.82524936	19.69943426	18.64730659	18.35048576	17.94512669	18.40242417	19.72124069	19.33738032	19.83698571	19.76360726	19.38295943	19.53589993	19.11954019	19.30201867
Pgk1	25.3950845	25.44901379	25.42755252	25.42737901	24.92854271	24.82786542	24.66322267	24.74958335	24.87220855	25.08877728	24.79767462	24.46262411	25.25717011	25.56563966	25.24361163	24.95054563
Pgls	18.28605621	17.4798748	18.28500849	17.8969979	17.96863312	17.49234094	17.73532704	18.04628883	18.73530577	18.50983003	19.36783466	19.53249647	19.48467977	19.19942967	19.19825303	19.25711033
Pgm1	19.20071382	19.01189889	19.11846911	19.04349366	17.15962429	17.06782418	17.05348306	16.75205538	18.38232901	17.92892187	18.02973338	18.27711321	17.22517933	17.68920606	17.579349	17.30516197
Pgp	16.64040798	16.89613934	16.77716578	17.15937346	15.38855627	15.99454614	15.57059975	14.48333852	14.61661661	15.00771166	15.67395637	14.82667182	14.66582962	13.55569818	15.04929599	14.85115838
Pgrmc1	16.31983539	15.08334367	15.70255115	15.87159601	15.41941002	16.50662913	16.26233777	16.93786808	17.94576027	18.11933079	18.36715196	18.30480108	18.26315112	18.16668582	17.76596925	18.09662905
Pgrmc2	15.72482198	16.33143542	16.53093546	16.85563246	15.85010765	16.26966584	15.51058796	16.29804216	18.54175362	18.27671409	18.96349582	18.54976206	18.66942741	18.70266133	18.99918753	17.48599647
Phax	16.71250366	16.57607562	16.82280227	16.83046837	17.03402245	16.52662602	17.1355914	17.05318708	17.62242977	17.50119163	17.31568084	17.40877244	17.0862775	17.3274495	17.2805065	17.74254143
Phb	13.03030734	13.19909479	14.47439055	12.25033552	16.27469949	16.57580469	16.33113012	15.91084619	18.19969241	18.90055882	18.77854112	18.88882056	18.7576153	19.48393456	18.74599267	18.58848067
Phb2	19.85401952	19.55348538	19.92431342	19.40797866	19.59255326	19.38731856	19.52558327	19.12439473	22.02846302	21.58576557	22.42351406	22.11820248	22.02046748	21.73793526	21.73525402	22.16468078
Phc2	14.40153626	14.14132513	14.12235338	13.84702399	14.19040654	13.42425436	13.17121658	14.44818402	14.8708865	14.46963664	14.03263829	15.00420169	13.3477147	13.33664132	14.01222041	13.64594849
Phc3	14.42702985	14.60844536	15.03110599	15.24908504	15.53707447	14.99632358	15.38287182	14.78167942	13.11500961	15.55209489	14.84861946	15.67961871	13.77209271	14.44513818	15.55293175	14.60638044
Phf10	15.24102104	15.81236595	15.15681408	15.04438531	16.89937181	16.61037772	16.09321774	16.94631131	15.83021666	14.74417627	16.41169573	15.97774485	14.80270934	14.58547333	15.57381417	14.68744813
Phf14	13.07211896	13.54895941	13.70709284	13.24759847	13.76979321	14.1572145	13.5619742	14.35162198	14.32703143	14.42825328	14.66259443	15.08211858	14.29648327	15.14921192	14.94582551	14.54152267
Phf6	16.51051932	16.09514344	16.3669194	16.36569579	15.86564264	16.2697878	16.13403148	16.14059353	15.25770855	15.68979368	15.16761614	15.25122562	16.13193297	16.19810579	15.97325565	15.8014596
[truncated: 1,247 more rows]
