# Supplementary material for: Translation factor eIF5a is essential for IFNγ production and cell cycle regulation in primary CD8+ T lymphocytes
Source: Nat Commun. 2022 Dec 17;13:7796. doi: 10.1038/s41467-022-35252-y (PMC9759561; doi:10.1038/s41467-022-35252-y)
Supplement: Supplementary file 8 — Source Data [file 41467_2022_35252_MOESM8_ESM.zip › FigS3/FigS3c/Heatmap source data.xlsx]

## Sheet: Trial 1102
Gene	Mock	GC7	FC	AbsFC
Cox7a2	15058000	10	-1505800	1505800
Mtatp8	9095800	10	-909580	909580
Tfdp1	9070400	10	-907040	907040
Atp5i;Atp5k	8275800	10	-827580	827580
Gm6793	7294900	10	-729490	729490
Clta	6388300	10	-638830	638830
S100a10	6202300	10	-620230	620230
Lsm3	5962100	10	-596210	596210
Psmb9	5939200	10	-593920	593920
Tbca	5374900	10	-537490	537490
Fxyd5	5331400	10	-533140	533140
Aldoc	5317400	10	-531740	531740
Swi5	5275200	10	-527520	527520
Ssr1	5204600	10	-520460	520460
Fau	4990200	10	-499020	499020
Idi1	4914500	10	-491450	491450
Cd3d	4554800	10	-455480	455480
Sf3b6	4346000	10	-434600	434600
Rab11b;Rab11a	4280200	10	-428020	428020
Prdx5	4140900	10	-414090	414090
Arf4	4069800	10	-406980	406980
Rbm38;Rbm24	4041400	10	-404140	404140
Arl6ip1	4030900	10	-403090	403090
Eif4ebp1	4028600	10	-402860	402860
Tomm20	4022600	10	-402260	402260
Sarnp	3910700	10	-391070	391070
Cox6b1	3907000	10	-390700	390700
Wbp2	3850300	10	-385030	385030
Cyb5a	3629600	10	-362960	362960
Cotl1	3525000	10	-352500	352500
Etfb	3288800	10	-328880	328880
Glul	3219700	10	-321970	321970
Znf593	3082200	10	-308220	308220
Aimp1	2938800	10	-293880	293880
Timm8a1	2931500	10	-293150	293150
Plbd1	2869600	10	-286960	286960
Fyn;Yes1	2715400	10	-271540	271540
Coro1b	2702100	10	-270210	270210
Atg7	2656700	10	-265670	265670
Cst3	2524800	10	-252480	252480
Gclm	2447900	10	-244790	244790
Mrto4	2400400	10	-240040	240040
Magoh;Magohb	2395400	10	-239540	239540
Icos	2369500	10	-236950	236950
Emd	2352200	10	-235220	235220
Chmp1a	2310300	10	-231030	231030
Plac8	2297000	10	-229700	229700
Rdh11	2246300	10	-224630	224630
Cox4i1	2245500	10	-224550	224550
Ccnb2	2216800	10	-221680	221680
Sucla2	2180800	10	-218080	218080
1810022K09Rik	2150800	10	-215080	215080
Scp2	2129700	10	-212970	212970
Ndufv1	2063400	10	-206340	206340
Mtco2	2048400	10	-204840	204840
Znf706	2037300	10	-203730	203730
Cdkn2d	1979200	10	-197920	197920
Ube2a	1936700	10	-193670	193670
Spag7	1908700	10	-190870	190870
Supt4h1b;Supt4h1a;Supt4a	1859400	10	-185940	185940
Acsl1	1805000	10	-180500	180500
Emc2	1774400	10	-177440	177440
Cd2bp2	1774000	10	-177400	177400
Ftl1	1763800	10	-176380	176380
Acad12	1726200	10	-172620	172620
Pitpnb	1725800	10	-172580	172580
Txndc12	1701100	10	-170110	170110
Cox5a	1687000	10	-168700	168700
Vat1	1677800	10	-167780	167780
Chchd1	1625300	10	-162530	162530
Crem	1604500	10	-160450	160450
Srp14	1562900	10	-156290	156290
Fam177a1	1537100	10	-153710	153710
Ccdc58	1518400	10	-151840	151840
Thoc7	1488600	10	-148860	148860
Def6	1466600	10	-146660	146660
Acads	1456000	10	-145600	145600
Taf10	1438600	10	-143860	143860
Snrnp40	1416800	10	-141680	141680
Eci1	1414500	10	-141450	141450
Selenbp1;Selenbp2	1396900	10	-139690	139690
Far1	1385300	10	-138530	138530
Csnk2a1	1379800	10	-137980	137980
Mrps7	1374000	10	-137400	137400
Fam207a	1355800	10	-135580	135580
Med18	1331500	10	-133150	133150
Txnrd1	1329900	10	-132990	132990
Cab39	1323500	10	-132350	132350
Ak2	1317900	10	-131790	131790
Dpm3	1309000	10	-130900	130900
Rab8a	1304500	10	-130450	130450
Acaa1a;Acaa1b	1284100	10	-128410	128410
Bnip3l	1283900	10	-128390	128390
Vdac2	1283600	10	-128360	128360
Trafd1	1281800	10	-128180	128180
Gnas	1279100	10	-127910	127910
Haus8	1274200	10	-127420	127420
Dld	1271200	10	-127120	127120
Ttc1	1267400	10	-126740	126740
Churc1;Fntb	1260400	10	-126040	126040
Cdca4	1257500	10	-125750	125750
Cmc1	1243400	10	-124340	124340
Cpne3	1240100	10	-124010	124010
Mrps18b	1240000	10	-124000	124000
Plin3	1234200	10	-123420	123420
Zpr1	1228700	10	-122870	122870
Rnf7;Gm7075	1199100	10	-119910	119910
Znf511	1178600	10	-117860	117860
Akr1a1	1153900	10	-115390	115390
Asna1	1143600	10	-114360	114360
Txndc17	1129200	10	-112920	112920
Sar1b	1125300	10	-112530	112530
Numbl	1116600	10	-111660	111660
S100a4	1111700	10	-111170	111170
Sec61a1	1110300	10	-111030	111030
Grpel1	1091700	10	-109170	109170
Prkcq	1090800	10	-109080	109080
Snrnp27	1090600	10	-109060	109060
Junb	1082700	10	-108270	108270
Nop16	1072300	10	-107230	107230
Pycr2	1069800	10	-106980	106980
Exosc9	1059100	10	-105910	105910
Nfyc	1049400	10	-104940	104940
Prps1l1	1049000	10	-104900	104900
Pld3	1043000	10	-104300	104300
Ndrg3	1015300	10	-101530	101530
Etnk1	1011600	10	-101160	101160
Mrps6	1005100	10	-100510	100510
Hsbp1	1000600	10	-100060	100060
Tufm	1000500	10	-100050	100050
Lamtor2	997270	10	-99727	99727
Mustn1	991240	10	-99124	99124
Wdr77	987520	10	-98752	98752
Znrd1	979620	10	-97962	97962
Csnk1d	976240	10	-97624	97624
Cdk2	975960	10	-97596	97596
Tom1	973160	10	-97316	97316
Zfand6	967430	10	-96743	96743
Nubp2	963730	10	-96373	96373
Pafah1b3	957260	10	-95726	95726
Nfya	956740	10	-95674	95674
Gm28048;Commd1	953720	10	-95372	95372
Idh3g	951320	10	-95132	95132
Wdr82	945200	10	-94520	94520
Syce2	943190	10	-94319	94319
Pfn2	940210	10	-94021	94021
Tsen15	932280	10	-93228	93228
Fbll1	931630	10	-93163	93163
Snx5	928840	10	-92884	92884
Prpf38a	927370	10	-92737	92737
Mesdc2	927090	10	-92709	92709
Foxn2	926460	10	-92646	92646
Tmx1	917400	10	-91740	91740
Pycrl	907800	10	-90780	90780
Capn1	907620	10	-90762	90762
Got1	903510	10	-90351	90351
Atad1	896700	10	-89670	89670
Vapa	890350	10	-89035	89035
Isy1	888460	10	-88846	88846
Rbm7	887050	10	-88705	88705
Tbl1xr1;Tbl1x	886960	10	-88696	88696
Snap23	880270	10	-88027	88027
Frg1	871120	10	-87112	87112
Txndc9	864920	10	-86492	86492
Bud31	860730	10	-86073	86073
Gsn	860310	10	-86031	86031
Ddx47	859130	10	-85913	85913
Plrg1	857200	10	-85720	85720
Nutf2	857180	10	-85718	85718
Mp68	856970	10	-85697	85697
Elf2	850320	10	-85032	85032
Csk	847620	10	-84762	84762
Timm10b	841970	10	-84197	84197
Mapk14	841140	10	-84114	84114
Fto	834760	10	-83476	83476
Cggbp1	832950	10	-83295	83295
Polr2g	832290	10	-83229	83229
Cops8	829390	10	-82939	82939
Mina	817780	10	-81778	81778
Cyb5b	814680	10	-81468	81468
Nsfl1c	814640	10	-81464	81464
Pcmt1	798400	10	-79840	79840
Olfr577	793940	10	-79394	79394
Pycard	792310	10	-79231	79231
Atg4b	787530	10	-78753	78753
Rwdd4a;Rwdd4	786350	10	-78635	78635
Rraga;Rragb	779090	10	-77909	77909
Smap;1110004F10Rik	776880	10	-77688	77688
Ca1	772630	10	-77263	77263
Acap1	771960	10	-77196	77196
Ndrg2	770800	10	-77080	77080
Kpna1	770420	10	-77042	77042
Neil3	767190	10	-76719	76719
Ppm1a	765670	10	-76567	76567
Ptp4a2	752720	10	-75272	75272
Ap1s1	752340	10	-75234	75234
Supt5h	751450	10	-75145	75145
Aldh2	749580	10	-74958	74958
Plscr1	749110	10	-74911	74911
Rcn3	748540	10	-74854	74854
Mef2a;Mef2c	746770	10	-74677	74677
Max	746740	10	-74674	74674
Arf6	742380	10	-74238	74238
Nop2	735850	10	-73585	73585
Gmnn	734190	10	-73419	73419
Ncor1	733760	10	-73376	73376
Hsd17b4	732150	10	-73215	73215
Lfng	730750	10	-73075	73075
Klrk1	730330	10	-73033	73033
Dck	730100	10	-73010	73010
Psmb5	729750	10	-72975	72975
Gstm1;Gstm7;Gstm2	728630	10	-72863	72863
Rpa3	720200	10	-72020	72020
Ivd	719740	10	-71974	71974
Cwc25	719400	10	-71940	71940
Acot9;Acot10	711420	10	-71142	71142
Med30	708990	10	-70899	70899
Parvg	704200	10	-70420	70420
Ndufb9	704070	10	-70407	70407
Rprd1b	699180	10	-69918	69918
Fbxo28	695580	10	-69558	69558
Prosc	693380	10	-69338	69338
Ldlr	692790	10	-69279	69279
Gyg1	692210	10	-69221	69221
Stag2	692080	10	-69208	69208
Acaa2	691070	10	-69107	69107
Wdr92	685550	10	-68555	68555
Ppp4c	684830	10	-68483	68483
Arrb2	681740	10	-68174	68174
Ppil3	681100	10	-68110	68110
Dcxr	680750	10	-68075	68075
Rad51	680620	10	-68062	68062
Memo1	672350	10	-67235	67235
Ppp6c	666520	10	-66652	66652
Cmtm6	662190	10	-66219	66219
Snrpa1	659330	10	-65933	65933
Tapbp	648100	10	-64810	64810
Ciapin1	641730	10	-64173	64173
Chchd7	641250	10	-64125	64125
Ctsb	639390	10	-63939	63939
Ifrd1	638200	10	-63820	63820
Itpa	637770	10	-63777	63777
Trmt5	637370	10	-63737	63737
Adat2	636670	10	-63667	63667
Nab2	635380	10	-63538	63538
Purb	633970	10	-63397	63397
Abcf1	632930	10	-63293	63293
Rnf138	632220	10	-63222	63222
Abi1	630710	10	-63071	63071
Polr1c	623030	10	-62303	62303
Nob1	620430	10	-62043	62043
Fdft1	619390	10	-61939	61939
Coro7	619280	10	-61928	61928
Tsnax	618870	10	-61887	61887
Pgrmc2	615930	10	-61593	61593
Manf	606710	10	-60671	60671
Mrpl1	606460	10	-60646	60646
Psmf1	606400	10	-60640	60640
Bola1	602500	10	-60250	60250
Myc	601440	10	-60144	60144
Pura	600890	10	-60089	60089
Sfxn3	599160	10	-59916	59916
Ctsc	598290	10	-59829	59829
Snx6	596350	10	-59635	59635
Decr1	595200	10	-59520	59520
Brox	593140	10	-59314	59314
Pold4	592600	10	-59260	59260
Nfyb	590830	10	-59083	59083
Gfpt1	590620	10	-59062	59062
Ctsl	589300	10	-58930	58930
Cd2	589170	10	-58917	58917
Hsd17b12	581210	10	-58121	58121
Mdp1	581160	10	-58116	58116
Hypk	580730	10	-58073	58073
Smim4	576680	10	-57668	57668
Dnajc2	574880	10	-57488	57488
Eif4e2	572510	10	-57251	57251
Acyp1	567620	10	-56762	56762
Ubl4a	561060	10	-56106	56106
Ctla2b	560270	10	-56027	56027
Atp6v1f	557350	10	-55735	55735
Smyd3	555560	10	-55556	55556
Ehd4	555090	10	-55509	55509
Sec62	554790	10	-55479	55479
Sirt2	554540	10	-55454	55454
2810428I15Rik	553430	10	-55343	55343
Wibg	552840	10	-55284	55284
Dohh	552650	10	-55265	55265
Pygl	548810	10	-54881	54881
Echs1	548630	10	-54863	54863
Tsta3	541700	10	-54170	54170
Rrad;Rem1	539330	10	-53933	53933
Atp6v1g1	538970	10	-53897	53897
Map2k1	538860	10	-53886	53886
Eif1ad	538170	10	-53817	53817
Mrpl18	538160	10	-53816	53816
Fosl2	537160	10	-53716	53716
Qki	536190	10	-53619	53619
Mnat1	535270	10	-53527	53527
Utp11l	532170	10	-53217	53217
l7Rn6;L7rn6	529250	10	-52925	52925
Nelfe	522680	10	-52268	52268
Atp1b3	522460	10	-52246	52246
0610011F06Rik	519350	10	-51935	51935
Gar1	518240	10	-51824	51824
Ppih	514870	10	-51487	51487
Sltm	512290	10	-51229	51229
Elf4	511950	10	-51195	51195
Zfp715	509300	10	-50930	50930
Shcbp1	508220	10	-50822	50822
Eif1;Eif1b	507640	10	-50764	50764
Acadvl	506790	10	-50679	50679
Txndc5	506500	10	-50650	50650
Nip7	506410	10	-50641	50641
E2f3	506170	10	-50617	50617
Ckb	505940	10	-50594	50594
Jak3	505530	10	-50553	50553
Ap3s1	505330	10	-50533	50533
Cdca8	504360	10	-50436	50436
Rad23a	504130	10	-50413	50413
Gosr1	503960	10	-50396	50396
Skap1	503910	10	-50391	50391
Ccdc9	503660	10	-50366	50366
Dimt1	503660	10	-50366	50366
Vimp	501750	10	-50175	50175
Naa30	497190	10	-49719	49719
Tex30	495530	10	-49553	49553
Tomm34	494860	10	-49486	49486
Prkaa1	490240	10	-49024	49024
Eif2b4	489910	10	-48991	48991
Sod1	489490	10	-48949	48949
1810009A15Rik;Ints5	487700	10	-48770	48770
Lamtor5	487130	10	-48713	48713
U2surp	485210	10	-48521	48521
Afg3l1	484930	10	-48493	48493
Ilf2	484820	10	-48482	48482
Tubb2b;Tubb2a	484000	10	-48400	48400
Osbpl1a	480990	10	-48099	48099
Stat5a;Stat5b	480430	10	-48043	48043
Emb	477860	10	-47786	47786
Ubac2	475890	10	-47589	47589
Rab18	474390	10	-47439	47439
Plekha2	472040	10	-47204	47204
Klf16	465550	10	-46555	46555
Map2k2	464960	10	-46496	46496
Jun	464170	10	-46417	46417
Pgls	462900	10	-46290	46290
Bhlhe40	461380	10	-46138	46138
D10Wsu102e	460150	10	-46015	46015
Peli1	459220	10	-45922	45922
Fam50a	458160	10	-45816	45816
Cdk5rap3	456810	10	-45681	45681
Rgcc	453480	10	-45348	45348
Pank2	452460	10	-45246	45246
Nup37	451200	10	-45120	45120
Snx2	446810	10	-44681	44681
Rasal3	443180	10	-44318	44318
Ppcs	442150	10	-44215	44215
Msi2	441470	10	-44147	44147
Mvd	440440	10	-44044	44044
Xpo7	440400	10	-44040	44040
Il16	437150	10	-43715	43715
Pold2	436680	10	-43668	43668
Mvb12a	436650	10	-43665	43665
Bre	434520	10	-43452	43452
Mical1	433280	10	-43328	43328
Itgb7	433120	10	-43312	43312
M6pr	433040	10	-43304	43304
Cdt1	428960	10	-42896	42896
Apex1	425520	10	-42552	42552
Vps26a	423580	10	-42358	42358
Eef1d	423270	10	-42327	42327
Znhit6	421430	10	-42143	42143
Ssbp1	419040	10	-41904	41904
Lrpap1	418050	10	-41805	41805
Yipf5	417850	10	-41785	41785
Ctsa	417510	10	-41751	41751
Dap3	416940	10	-41694	41694
Thoc6	415240	10	-41524	41524
Chordc1	414630	10	-41463	41463
Sh3gl1;Sh3gl2	10	414230	41423	41423
Snapc1	413040	10	-41304	41304
Mak16	412590	10	-41259	41259
Nvl	411210	10	-41121	41121
Siva1	408980	10	-40898	40898
Emc3	408700	10	-40870	40870
Mcts1;Mcts2	407750	10	-40775	40775
Commd3	404380	10	-40438	40438
Tnfaip8l2	404180	10	-40418	40418
Ccdc174	403590	10	-40359	40359
Paf	402130	10	-40213	40213
Mrpl46	400960	10	-40096	40096
Hars2	10	397830	39783	39783
Ndufa2	397430	10	-39743	39743
Arhgap9	397370	10	-39737	39737
Fam133b	10	396880	39688	39688
Imp4	396810	10	-39681	39681
Ola1	396010	10	-39601	39601
Cirh1a	395380	10	-39538	39538
Aar2	393320	10	-39332	39332
Kpna6	391540	10	-39154	39154
Ube2g1	390890	10	-39089	39089
Vdac3	387910	10	-38791	38791
Flot1	385170	10	-38517	38517
Ddost	384480	10	-38448	38448
Eef1e1	383800	10	-38380	38380
Asrgl1	382660	10	-38266	38266
Tpm1	382030	10	-38203	38203
Oxct1	379550	10	-37955	37955
Ndufs8	377500	10	-37750	37750
Dtd1	376800	10	-37680	37680
Tmed5	372720	10	-37272	37272
Apool	371800	10	-37180	37180
Tmem30a	370390	10	-37039	37039
Cnpy2	370280	10	-37028	37028
Cacul1	368040	10	-36804	36804
Unc119b	367270	10	-36727	36727
Vamp2;Vamp3	366000	10	-36600	36600
Ilf3	365250	10	-36525	36525
Idh2	365020	10	-36502	36502
Ldhb	364910	10	-36491	36491
Rpn2	363560	10	-36356	36356
Gsto1	363240	10	-36324	36324
Ubfd1	361340	10	-36134	36134
Exosc2	360380	10	-36038	36038
Fam104a	359110	10	-35911	35911
Tmx3	358710	10	-35871	35871
Glb1	358170	10	-35817	35817
Dcun1d5	358040	10	-35804	35804
Msh2	355930	10	-35593	35593
Gm21992;Rbm4;Rbm4b	355850	10	-35585	35585
Snx17	354020	10	-35402	35402
Adgre5;Cd97	352830	10	-35283	35283
Hsd17b8;H2-Ke6	348500	10	-34850	34850
Zcchc9	348450	10	-34845	34845
Wdr48	348430	10	-34843	34843
Prkd2	348050	10	-34805	34805
Map2k7	347720	10	-34772	34772
Atp5l	346100	10	-34610	34610
Eml2	345810	10	-34581	34581
Mzt1	345300	10	-34530	34530
Wasf2	344850	10	-34485	34485
Spin1	344090	10	-34409	34409
Uso1	343930	10	-34393	34393
Rps6ka3	343430	10	-34343	34343
Tgfb1	342050	10	-34205	34205
Map2k4	342020	10	-34202	34202
Gdi1	341670	10	-34167	34167
Ndufa8	340740	10	-34074	34074
Cyth4	340450	10	-34045	34045
Emc10	339820	10	-33982	33982
Trim12c;Trim5	339570	10	-33957	33957
Ccs	339170	10	-33917	33917
Gna13	338730	10	-33873	33873
Nek7	337840	10	-33784	33784
Klhl25	337230	10	-33723	33723
Pafah1b2	336210	10	-33621	33621
Mob2	335660	10	-33566	33566
Farsa	335120	10	-33512	33512
Psma2	334300	10	-33430	33430
Trappc4	332660	10	-33266	33266
Aim1	332470	10	-33247	33247
Cst7	332210	10	-33221	33221
Exosc1	331150	10	-33115	33115
R3hdm4	328580	10	-32858	32858
Gbe1	328400	10	-32840	32840
Traf1	327790	10	-32779	32779
Pef1	326810	10	-32681	32681
Rgs18	326230	10	-32623	32623
Tmem209	326150	10	-32615	32615
Bckdha	325760	10	-32576	32576
Gpkow	324890	10	-32489	32489
Hemgn	323280	10	-32328	32328
Hibch	321450	10	-32145	32145
Gimap7	320560	10	-32056	32056
Ugp2	320390	10	-32039	32039
Dync1li2	320310	10	-32031	32031
Agfg1	317250	10	-31725	31725
Dhcr7	316490	10	-31649	31649
Yme1l1	315800	10	-31580	31580
Cnn3	315580	10	-31558	31558
Hmgcl	315190	10	-31519	31519
Gimap9	315050	10	-31505	31505
Tm9sf3	313930	10	-31393	31393
Heatr3	310830	10	-31083	31083
Cog5	309850	10	-30985	30985
Dnajc15	308660	10	-30866	30866
Colgalt1	307970	10	-30797	30797
Med4	307020	10	-30702	30702
Uba3	305610	10	-30561	30561
Gabpa	304880	10	-30488	30488
Arhgap25	304000	10	-30400	30400
Arhgap15	303840	10	-30384	30384
Tax1bp3	303630	10	-30363	30363
Arl1	302980	10	-30298	30298
Eif2b2	302570	10	-30257	30257
Myd88	302380	10	-30238	30238
Csnk2a2	302250	10	-30225	30225
Idh3b	301770	10	-30177	30177
Gstt2	301640	10	-30164	30164
Gpx1	300700	10	-30070	30070
Ska2	300220	10	-30022	30022
Mrpl24	298940	10	-29894	29894
Hgh1	298930	10	-29893	29893
Stam2	298720	10	-29872	29872
Ier5	296320	10	-29632	29632
Hn1l	294320	10	-29432	29432
Cpox	294160	10	-29416	29416
Ccdc86	293420	10	-29342	29342
Rmi2	292220	10	-29222	29222
Commd10	290990	10	-29099	29099
Htra2	290320	10	-29032	29032
Nme7	290190	10	-29019	29019
Tbcd	289770	10	-28977	28977
Naa35	289710	10	-28971	28971
Bdh1	289130	10	-28913	28913
Dcp1a	288770	10	-28877	28877
Ctu2	288660	10	-28866	28866
Cdc16	288080	10	-28808	28808
Atl2	287330	10	-28733	28733
Clptm1	287110	10	-28711	28711
Ccdc115	286870	10	-28687	28687
Aen	285400	10	-28540	28540
Yrdc	284940	10	-28494	28494
Gm27029;Aarsd1	284930	10	-28493	28493
Cish	284920	10	-28492	28492
Tbl2	284590	10	-28459	28459
9030617O03Rik	284320	10	-28432	28432
Map4k1	283930	10	-28393	28393
Melk	283930	10	-28393	28393
Fnbp4	282360	10	-28236	28236
Ict1	282350	10	-28235	28235
Mrpl43	281290	10	-28129	28129
Usp4	278750	10	-27875	27875
Znf131	278510	10	-27851	27851
Timm23	278500	10	-27850	27850
Znf512	278360	10	-27836	27836
Pip5k1a	278030	10	-27803	27803
Nfs1	277410	10	-27741	27741
Sh2d2a	277390	10	-27739	27739
Xrcc5	276200	10	-27620	27620
Rest	275880	10	-27588	27588
Eya3	275300	10	-27530	27530
Prnp	274440	10	-27444	27444
Rab35	273740	10	-27374	27374
Wdr37	273720	10	-27372	27372
Sdcbp2	273490	10	-27349	27349
Lrrc8c	272570	10	-27257	27257
Alkbh4	272510	10	-27251	27251
Mmadhc	272500	10	-27250	27250
Eapp	271730	10	-27173	27173
Kif18a	270830	10	-27083	27083
Fkbp2	270790	10	-27079	27079
Rcor3	270180	10	-27018	27018
Cherp	269190	10	-26919	26919
Wdr76	268760	10	-26876	26876
Pxn	267890	10	-26789	26789
Stk38	267620	10	-26762	26762
Akr1b10	266170	10	-26617	26617
Stim1	264980	10	-26498	26498
Ccnt1	264910	10	-26491	26491
Acadsb	264310	10	-26431	26431
Hsd17b7	263620	10	-26362	26362
Ate1	263360	10	-26336	26336
Idh1	262840	10	-26284	26284
Cdc40	262160	10	-26216	26216
Papola;Papolb	261580	10	-26158	26158
Cox7c	10	260870	26087	26087
Mier1	260710	10	-26071	26071
Ythdf1	260390	10	-26039	26039
Slc25a1	260350	10	-26035	26035
Fbxw11;Btrc	259320	10	-25932	25932
Terf2	258640	10	-25864	25864
Fgfr1op2	257950	10	-25795	25795
Ccnh	257640	10	-25764	25764
Zyg11b	257100	10	-25710	25710
Wipf1	256860	10	-25686	25686
Nt5c2	256810	10	-25681	25681
Dennd2d	255430	10	-25543	25543
Fam49a	254630	10	-25463	25463
Tnfrsf1b	253820	10	-25382	25382
Trmt6	252910	10	-25291	25291
Taf9	252900	10	-25290	25290
Hsd17b10	252020	10	-25202	25202
Nisch	251310	10	-25131	25131
Suclg2	250730	10	-25073	25073
Ric8a	249930	10	-24993	24993
Fam136a	10	249840	24984	24984
Tnpo3	248640	10	-24864	24864
Ahcyl1	248280	10	-24828	24828
Lnpep	245790	10	-24579	24579
Daam2	245320	10	-24532	24532
Dctn4	244520	10	-24452	24452
Gga1	243710	10	-24371	24371
Rpe	10	243540	24354	24354
Pias4	243170	10	-24317	24317
Rassf2	243010	10	-24301	24301
Uxs1	242930	10	-24293	24293
Sf3b5	241430	10	-24143	24143
Twf1	241410	10	-24141	24141
Stat6	241350	10	-24135	24135
Pdk3	240800	10	-24080	24080
Qil1	240250	10	-24025	24025
Ndufs2	239840	10	-23984	23984
Brd2	239770	10	-23977	23977
Zbp1	239070	10	-23907	23907
Jmjd6	238890	10	-23889	23889
Dbr1	238550	10	-23855	23855
Psmd5	238430	10	-23843	23843
Sod2	237970	10	-23797	23797
Arfip1	236110	10	-23611	23611
Serpinb1a	235830	10	-23583	23583
Dync1li1	235760	10	-23576	23576
Mid1ip1	234130	10	-23413	23413
Gtf2e1	234050	10	-23405	23405
Rnaseh2b	233430	10	-23343	23343
Klc1;Klc2	232880	10	-23288	23288
Frmd8	231640	10	-23164	23164
Ctnnd2	230570	10	-23057	23057
Asah1	230350	10	-23035	23035
Tob2	230160	10	-23016	23016
Fyttd1	230030	10	-23003	23003
Myo1g	229890	10	-22989	22989
Trmt10c	229580	10	-22958	22958
H2-Ab1	228630	10	-22863	22863
Gng12	10	228430	22843	22843
Lrwd1;LRWD1	228420	10	-22842	22842
Polr2i	228400	10	-22840	22840
Srgap2	224960	10	-22496	22496
Rbm27	224070	10	-22407	22407
Ncaph2	223350	10	-22335	22335
Usp37	222730	10	-22273	22273
Eif2s3y	222570	10	-22257	22257
Klhl36	10	222090	22209	22209
Hspa4l	221890	10	-22189	22189
Dmap1	221850	10	-22185	22185
Rnf113a2;Rnf113a1	221690	10	-22169	22169
Acbd3	221510	10	-22151	22151
Gpank1	220710	10	-22071	22071
Ctps2	220460	10	-22046	22046
Pprc1	220260	10	-22026	22026
Nck1	220210	10	-22021	22021
Tbk1	219820	10	-21982	21982
Papd5	219350	10	-21935	21935
Atp6ap1	219320	10	-21932	21932
Mpst	218890	10	-21889	21889
Cdk17;Cdk18;Cdk16	218210	10	-21821	21821
Cops8	217220	10	-21722	21722
Psmd10	217110	10	-21711	21711
Usp3	216540	10	-21654	21654
Ly6e	215920	10	-21592	21592
Cdca5	215080	10	-21508	21508
Nudt14	215040	10	-21504	21504
Aldh7a1	214110	10	-21411	21411
Myg1	214100	10	-21410	21410
Rcl1	213890	10	-21389	21389
Cdca7l	213680	10	-21368	21368
Birc5	213430	10	-21343	21343
Cebpb	212790	10	-21279	21279
Dbi	10	212140	21214	21214
Gfm1	211540	10	-21154	21154
Cdc45	209220	10	-20922	20922
Ecd	207280	10	-20728	20728
Nudt2	207110	10	-20711	20711
Gmppb	207080	10	-20708	20708
Med15	207040	10	-20704	20704
Prkar2a	206980	10	-20698	20698
Ly9	206900	10	-20690	20690
Ikbkg	206710	10	-20671	20671
Klhdc4	206170	10	-20617	20617
Nub1	204610	10	-20461	20461
Rala	204600	10	-20460	20460
Ethe1	204570	10	-20457	20457
Osbp	204040	10	-20404	20404
Ncf4	203900	10	-20390	20390
Slc25a11	203300	10	-20330	20330
Snf8	203130	10	-20313	20313
Kdm1a	202760	10	-20276	20276
Rbm17	202520	10	-20252	20252
Noc4l	202420	10	-20242	20242
Prkag1	202090	10	-20209	20209
Aprt	201780	10	-20178	20178
Brcc3	201490	10	-20149	20149
Atp6v1c1	200330	10	-20033	20033
Gm4745;Obox2	199960	10	-19996	19996
Ppie	199060	10	-19906	19906
Dnajc21	199040	10	-19904	19904
Zbtb7a	198880	10	-19888	19888
Appl1	198610	10	-19861	19861
Plcl2	197260	10	-19726	19726
Cog1	196610	10	-19661	19661
Kif15	195610	10	-19561	19561
Ctss	195220	10	-19522	19522
Fli1	194960	10	-19496	19496
Zmat3	194560	10	-19456	19456
Rabgap1l	193310	10	-19331	19331
Taok3	192700	10	-19270	19270
Dhx8	192110	10	-19211	19211
Snx12	190770	10	-19077	19077
Coa7	190430	10	-19043	19043
Ntmt1	188960	10	-18896	18896
Tigit	188640	10	-18864	18864
Ppil4	188430	10	-18843	18843
Ranbp9	187980	10	-18798	18798
Pelp1	187900	10	-18790	18790
Unc119	187610	10	-18761	18761
Mbd2	187590	10	-18759	18759
Gnl3	187290	10	-18729	18729
Ptrh2	187190	10	-18719	18719
Mlkl	185840	10	-18584	18584
Adprhl2	185640	10	-18564	18564
Anapc2	184500	10	-18450	18450
Rad18	184100	10	-18410	18410
Il17ra	182780	10	-18278	18278
Rer1	181490	10	-18149	18149
Pigs	181320	10	-18132	18132
Pigx	180880	10	-18088	18088
Cd84	180260	10	-18026	18026
Cbr1	179100	10	-17910	17910
Gltscr2	178300	10	-17830	17830
Ncapg2	178050	10	-17805	17805
Mrpl41	177660	10	-17766	17766
Ankrd52	176040	10	-17604	17604
Slc25a12	175780	10	-17578	17578
Urod	175440	10	-17544	17544
Rtf1	175210	10	-17521	17521
Pip4k2b;Pip4k2a	174320	10	-17432	17432
Rcn2	173860	10	-17386	17386
Cnp	173370	10	-17337	17337
Gtf2i	173160	10	-17316	17316
Fcho1	172450	10	-17245	17245
Acsl3	171170	10	-17117	17117
Fntb	171130	10	-17113	17113
C2cd5	171080	10	-17108	17108
Chchd5	170910	10	-17091	17091
Gins1	170500	10	-17050	17050
Rnf20	170170	10	-17017	17017
Gabarapl2	169880	10	-16988	16988
Sirt7	169420	10	-16942	16942
Cited2	168920	10	-16892	16892
Mea1	168880	10	-16888	16888
Nelfa	168700	10	-16870	16870
Rab5b	167870	10	-16787	16787
Nedd1	167640	10	-16764	16764
Mrpl40	167480	10	-16748	16748
Mfge8	167180	10	-16718	16718
Smarcd1	167070	10	-16707	16707
Dnajc17	166720	10	-16672	16672
Tspyl1	166710	10	-16671	16671
Clybl	166070	10	-16607	16607
Trim27	165600	10	-16560	16560
Arhgap4	164710	10	-16471	16471
3110001I22Rik	164520	10	-16452	16452
Nacc1;Nacc2	164390	10	-16439	16439
Xpa	163600	10	-16360	16360
Pde12	163510	10	-16351	16351
Cryl1	163120	10	-16312	16312
Sh3glb2	162350	10	-16235	16235
Ttc38	162080	10	-16208	16208
Pcyt2	161960	10	-16196	16196
Srpr	161890	10	-16189	16189
Ncoa2	161680	10	-16168	16168
Atp2b4	161560	10	-16156	16156
Eno3	161490	10	-16149	16149
Ap1m1	161320	10	-16132	16132
Atf7ip	159970	10	-15997	15997
Pabpc4;Gm10110	159550	10	-15955	15955
Abracl	158910	10	-15891	15891
Aasdhppt	158680	10	-15868	15868
Sp2	158390	10	-15839	15839
Mplkip	158360	10	-15836	15836
Prpf18	157990	10	-15799	15799
Pkn1	157730	10	-15773	15773
Ppp6r2	157230	10	-15723	15723
Cog6	155290	10	-15529	15529
Ccndbp1	153270	10	-15327	15327
Phf23	152990	10	-15299	15299
Vwa5a	152730	10	-15273	15273
Mef2d	151960	10	-15196	15196
Morc2a	151820	10	-15182	15182
Sbno1;Sbno2	150800	10	-15080	15080
Fem1c	150520	10	-15052	15052
Actg1	150470	10	-15047	15047
Slirp	150180	10	-15018	15018
Sec14l2	150050	10	-15005	15005
Nemf	149980	10	-14998	14998
Otud5	149620	10	-14962	14962
Nudt21	149610	10	-14961	14961
Sirt6	147890	10	-14789	14789
Polr2d	147090	10	-14709	14709
Dhrs7b	146720	10	-14672	14672
Pnkp	146600	10	-14660	14660
Adam10	146140	10	-14614	14614
Copg2	145300	10	-14530	14530
Mzt2	145100	10	-14510	14510
Suv39h1	144890	10	-14489	14489
Pgm3	144700	10	-14470	14470
Polr3k	144330	10	-14433	14433
Wdr12	143870	10	-14387	14387
Echdc1	143860	10	-14386	14386
Camk2d	143680	10	-14368	14368
Ctnnb1	143550	10	-14355	14355
Rsrc2	10	143430	14343	14343
Nol11	143350	10	-14335	14335
Pgm2	142730	10	-14273	14273
Luzp1	142720	10	-14272	14272
Hbs1l	142680	10	-14268	14268
Klhl11	142230	10	-14223	14223
Fam129b	141980	10	-14198	14198
Pum1	141420	10	-14142	14142
Cep57	141120	10	-14112	14112
Pgr	141030	10	-14103	14103
Ascc1	141010	10	-14101	14101
Rbm10	140760	10	-14076	14076
Txndc16	140730	10	-14073	14073
Shc1	140540	10	-14054	14054
Espn	140240	10	-14024	14024
Wash1	139700	10	-13970	13970
Klhl17	10	139580	13958	13958
Pitrm1	139540	10	-13954	13954
Hmox1	139180	10	-13918	13918
Fam83d	139150	10	-13915	13915
Rnpep	138910	10	-13891	13891
Sart3	138260	10	-13826	13826
Midn	138200	10	-13820	13820
Smek2	138020	10	-13802	13802
Polb	137650	10	-13765	13765
Atxn2l	136190	10	-13619	13619
Gnpnat1	136000	10	-13600	13600
Nt5c3a	135730	10	-13573	13573
Nup43	135530	10	-13553	13553
Sumf1	135530	10	-13553	13553
Nudcd1	135310	10	-13531	13531
Rqcd1	135170	10	-13517	13517
Matk	134680	10	-13468	13468
Nup210	134060	10	-13406	13406
Nln	134040	10	-13404	13404
Drap1	133740	10	-13374	13374
Gmppa	133570	10	-13357	13357
Dis3	133500	10	-13350	13350
Mrpl39	133430	10	-13343	13343
Nrd1	133290	10	-13329	13329
Aak1	132610	10	-13261	13261
Orc4	132450	10	-13245	13245
Cd8b	132360	10	-13236	13236
Ap3b1	132350	10	-13235	13235
Setd3	132320	10	-13232	13232
Cdc25b	131680	10	-13168	13168
Npat	131620	10	-13162	13162
Zfp84	131050	10	-13105	13105
Lime1	130330	10	-13033	13033
Mgat1	130040	10	-13004	13004
Nmi	10	129460	12946	12946
Golt1b	129420	10	-12942	12942
Map4k4	129120	10	-12912	12912
Ndufb5	10	129050	12905	12905
Acad8	128250	10	-12825	12825
Ctcf	127080	10	-12708	12708
Rassf5	126850	10	-12685	12685
Smc6	126260	10	-12626	12626
Sccpdh	126130	10	-12613	12613
Rapgef6	125760	10	-12576	12576
Rbm6	125520	10	-12552	12552
Inadl	124750	10	-12475	12475
Tasp1	124650	10	-12465	12465
Mlst8	124420	10	-12442	12442
Yaf2	124320	10	-12432	12432
Atg5	123210	10	-12321	12321
Sell	122950	10	-12295	12295
Timeless	122900	10	-12290	12290
Hdac2	10	122690	12269	12269
Pold1	122440	10	-12244	12244
Taf7	121910	10	-12191	12191
Synrg	121900	10	-12190	12190
Fam98a	121390	10	-12139	12139
Timm17b	121040	10	-12104	12104
Brd4	119930	10	-11993	11993
Gss	119490	10	-11949	11949
Cebpz	119320	10	-11932	11932
Tnfrsf18	119240	10	-11924	11924
Nit2	118660	10	-11866	11866
Pyhin1	118610	10	-11861	11861
Traf2	118360	10	-11836	11836
Foxo3	118300	10	-11830	11830
Mecp2	118270	10	-11827	11827
Fzr1	118080	10	-11808	11808
Ssbp2	10	117600	11760	11760
Swap70	117230	10	-11723	11723
Gapvd1	117100	10	-11710	11710
Git2	116690	10	-11669	11669
Tgfbr2	116190	10	-11619	11619
Wdr18	115950	10	-11595	11595
Zfp36l1	10	115540	11554	11554
Araf;Braf;Raf1	115520	10	-11552	11552
Crot	115390	10	-11539	11539
Serinc3	115140	10	-11514	11514
Cul5	114920	10	-11492	11492
Cyth1	114890	10	-11489	11489
Znf830	114880	10	-11488	11488
Brap	114400	10	-11440	11440
Apoo	114340	10	-11434	11434
Nova2	10	114200	11420	11420
Isoc1	113940	10	-11394	11394
Uba6	113520	10	-11352	11352
Gem	113470	10	-11347	11347
Ehmt1	113450	10	-11345	11345
4632428N05Rik	112890	10	-11289	11289
Cmss1	112280	10	-11228	11228
Senp3	112210	10	-11221	11221
Spryd3	112020	10	-11202	11202
Polr3f	111720	10	-11172	11172
Ccm2	111670	10	-11167	11167
Gopc	111550	10	-11155	11155
Ppig	111520	10	-11152	11152
Tcf12	10	110530	11053	11053
Flnb	110450	10	-11045	11045
Terf2ip	110090	10	-11009	11009
Zc3h7a	109930	10	-10993	10993
Paip1	109830	10	-10983	10983
Pgp	109590	10	-10959	10959
Imp3	109510	10	-10951	10951
Wdhd1	109420	10	-10942	10942
Aldoa;Aldoart1	109400	10	-10940	10940
Gcat	109300	10	-10930	10930
Scyl2	109190	10	-10919	10919
Ctdp1	109000	10	-10900	10900
Tigar	107460	10	-10746	10746
Dido1	107220	10	-10722	10722
Nr4a1	106640	10	-10664	10664
Phlda3	10	106420	10642	10642
Tpm3	10	106360	10636	10636
Usp38	106200	10	-10620	10620
Man2a1	105640	10	-10564	10564
Fbxl3	105180	10	-10518	10518
Trappc6b	10	102730	10273	10273
Usp19	102490	10	-10249	10249
Clpx	102030	10	-10203	10203
Clk3	101890	10	-10189	10189
Fam76b	101880	10	-10188	10188
Ktn1	101100	10	-10110	10110
Rpap3	101060	10	-10106	10106
Arhgap17	100940	10	-10094	10094
Mis18bp1	100680	10	-10068	10068
Rps15	10	100530	10053	10053
Vcl	100440	10	-10044	10044
Phax	100140	10	-10014	10014
Tfap4	100140	10	-10014	10014
2210010C04Rik	99995	10	-9999.5	9999.5
Dph1	99593	10	-9959.3	9959.3
Slk	99414	10	-9941.4	9941.4
Eci2;Eci3	98363	10	-9836.3	9836.3
Xrcc6	97987	10	-9798.7	9798.7
Ppp1r14b	10	97846	9784.6	9784.6
Smarcal1	97340	10	-9734	9734
Spty2d1	97323	10	-9732.3	9732.3
Lsp1	97051	10	-9705.1	9705.1
D10Jhu81e	96566	10	-9656.6	9656.6
Nampt	96429	10	-9642.9	9642.9
Chm	96201	10	-9620.1	9620.1
Zfp277	96062	10	-9606.2	9606.2
Fam192a	10	95715	9571.5	9571.5
Trp53rk	95617	10	-9561.7	9561.7
Cd47	95022	10	-9502.2	9502.2
Mtss1	94986	10	-9498.6	9498.6
Mavs	94948	10	-9494.8	9494.8
Zfp53;Gm10226;Zfp493;B020011L13Rik;3110052M02Rik;Zfp273;Zfp773;Zfp85;Zfp708;Zfp677;Zfp948;Zkscan7;Zfp40;Zfp790;Zfp51;2610021A01Rik;Zfp62;Zscan21;Znf354c	93768	10	-9376.8	9376.8
Acvrl1	93151	10	-9315.1	9315.1
Fip1l1	92430	10	-9243	9243
Hibadh	10	91971	9197.1	9197.1
Wapal	91375	10	-9137.5	9137.5
Lsg1	91180	10	-9118	9118
H2-M3	90992	10	-9099.2	9099.2
Supt3	90819	10	-9081.9	9081.9
Gbp4	90784	10	-9078.4	9078.4
Sirt1	90506	10	-9050.6	9050.6
Mrpl14	90491	10	-9049.1	9049.1
Dnajc10	90417	10	-9041.7	9041.7
Dhx38	89944	10	-8994.4	8994.4
Plod2	89881	10	-8988.1	8988.1
Arhgap18	89762	10	-8976.2	8976.2
Cstf2	89371	10	-8937.1	8937.1
Nsdhl	89046	10	-8904.6	8904.6
Smc5	88898	10	-8889.8	8889.8
Smg9	88861	10	-8886.1	8886.1
Cdk8;Cdk19	88851	10	-8885.1	8885.1
Usp10	88367	10	-8836.7	8836.7
Cog2	88307	10	-8830.7	8830.7
Tpgs1	88206	10	-8820.6	8820.6
Necap2	10	88111	8811.1	8811.1
Pja1	88069	10	-8806.9	8806.9
Pus1	87998	10	-8799.8	8799.8
Gimap3;Gimap5	87975	10	-8797.5	8797.5
Rcor1	87796	10	-8779.6	8779.6
Ddah2	87684	10	-8768.4	8768.4
Nt5c3b	86799	10	-8679.9	8679.9
Srsf11	10	86471	8647.1	8647.1
Mrpl47	86291	10	-8629.1	8629.1
Acot8	86137	10	-8613.7	8613.7
Lgals8	85493	10	-8549.3	8549.3
St6gal1	85030	10	-8503	8503
Dnaja3	84683	10	-8468.3	8468.3
Plekho2	84580	10	-8458	8458
Gtf2h2	84453	10	-8445.3	8445.3
Bmp2k	84378	10	-8437.8	8437.8
Col4a3bp	83945	10	-8394.5	8394.5
Asun	83875	10	-8387.5	8387.5
Abhd6	83751	10	-8375.1	8375.1
Jund	10	83456	8345.6	8345.6
Lsm14a	83092	10	-8309.2	8309.2
Rab9;Rab9a	82862	10	-8286.2	8286.2
Ap1g2	82494	10	-8249.4	8249.4
Morc3	82409	10	-8240.9	8240.9
Erlin2	82149	10	-8214.9	8214.9
Ndufs3	81548	10	-8154.8	8154.8
Foxj3	81352	10	-8135.2	8135.2
Sec23ip	81325	10	-8132.5	8132.5
Tnip2	80515	10	-8051.5	8051.5
Trim35	80480	10	-8048	8048
Pnpla2	80478	10	-8047.8	8047.8
Kcnn4	80455	10	-8045.5	8045.5
Stxbp3;Stxbp3a	80400	10	-8040	8040
Vps36	80060	10	-8006	8006
Zw10	79501	10	-7950.1	7950.1
P4ha2	79394	10	-7939.4	7939.4
Cdc123	79232	10	-7923.2	7923.2
Ctdspl2	79224	10	-7922.4	7922.4
Sel1l	10	79217	7921.7	7921.7
Hscb	78400	10	-7840	7840
Triobp	78193	10	-7819.3	7819.3
Gm28036;Rbm12	77973	10	-7797.3	7797.3
Hic2	77904	10	-7790.4	7790.4
Tyw1	77735	10	-7773.5	7773.5
Emc1	77611	10	-7761.1	7761.1
Gsk3a	77325	10	-7732.5	7732.5
Noc2l	77211	10	-7721.1	7721.1
Phf8	77172	10	-7717.2	7717.2
Mta1	77158	10	-7715.8	7715.8
Actr5	76951	10	-7695.1	7695.1
Ap2m1	76853	10	-7685.3	7685.3
Bcat1	10	76712	7671.2	7671.2
Thoc5	76519	10	-7651.9	7651.9
Hnrnpul1	76402	10	-7640.2	7640.2
Xdh	75214	10	-7521.4	7521.4
Gpld1	75067	10	-7506.7	7506.7
Ada	74966	10	-7496.6	7496.6
Rnf214	74951	10	-7495.1	7495.1
Uevld	74918	10	-7491.8	7491.8
Ptpn22	74867	10	-7486.7	7486.7
Skil	74824	10	-7482.4	7482.4
Brd1	74656	10	-7465.6	7465.6
Aldh16a1	73647	10	-7364.7	7364.7
Pik3ap1	73110	10	-7311	7311
Trmt2a	73013	10	-7301.3	7301.3
Lig3	72263	10	-7226.3	7226.3
Arnt	71921	10	-7192.1	7192.1
Scfd2	71737	10	-7173.7	7173.7
Ttc4	71282	10	-7128.2	7128.2
Iars2	71077	10	-7107.7	7107.7
Etfdh	70811	10	-7081.1	7081.1
Abcf3	70658	10	-7065.8	7065.8
Snip1	70246	10	-7024.6	7024.6
Usp39	68991	10	-6899.1	6899.1
Gpn2	68167	10	-6816.7	6816.7
Pds5b	68141	10	-6814.1	6814.1
Tnip1	67726	10	-6772.6	6772.6
Cdc7	67321	10	-6732.1	6732.1
Mfn1	67307	10	-6730.7	6730.7
Cplx3	67204	10	-6720.4	6720.4
Pbrm1	66905	10	-6690.5	6690.5
Pik3c3	66118	10	-6611.8	6611.8
Ftsj3	65291	10	-6529.1	6529.1
Commd9	65138	10	-6513.8	6513.8
Zc3h12d	64808	10	-6480.8	6480.8
Cth	10	64431	6443.1	6443.1
Cbwd1	64316	10	-6431.6	6431.6
Zmynd8	64133	10	-6413.3	6413.3
Strip1	64129	10	-6412.9	6412.9
Wdr36	64037	10	-6403.7	6403.7
Rbm45	64032	10	-6403.2	6403.2
Gipc1	63810	10	-6381	6381
Ing3	63641	10	-6364.1	6364.1
Abr	63591	10	-6359.1	6359.1
Guk1	10	63521	6352.1	6352.1
Stub1	10	63444	6344.4	6344.4
Ppm1j	63423	10	-6342.3	6342.3
Dip2b	63042	10	-6304.2	6304.2
Slain2	63038	10	-6303.8	6303.8
Polr3e	62835	10	-6283.5	6283.5
Ptcd3	62559	10	-6255.9	6255.9
Pogz	62486	10	-6248.6	6248.6
Nop9	61584	10	-6158.4	6158.4
Itgav	61470	10	-6147	6147
Nfatc1;Nfatc3;Nfatc4	61312	10	-6131.2	6131.2
Rrp12	61286	10	-6128.6	6128.6
Myo18a	61121	10	-6112.1	6112.1
Tcp11l2	61108	10	-6110.8	6110.8
Fam162a	10	61106	6110.6	6110.6
Snx18	60927	10	-6092.7	6092.7
Dhx33	60738	10	-6073.8	6073.8
Med25	60198	10	-6019.8	6019.8
Larp4b	60142	10	-6014.2	6014.2
Ago1;Ago2;Ago3	60032	10	-6003.2	6003.2
Arl3	59821	10	-5982.1	5982.1
Chkb	59741	10	-5974.1	5974.1
Klf2	59643	10	-5964.3	5964.3
Acss1	59346	10	-5934.6	5934.6
Mrpl10	59204	10	-5920.4	5920.4
Chd7	59155	10	-5915.5	5915.5
Utp14a	59125	10	-5912.5	5912.5
Nkrf	59085	10	-5908.5	5908.5
Pfas	58779	10	-5877.9	5877.9
Trim24	58503	10	-5850.3	5850.3
Zfp747;Zfp764;E430018J23Rik;9130019O22Rik	58277	10	-5827.7	5827.7
Sh3bp2	58135	10	-5813.5	5813.5
Gpn1	10	58067	5806.7	5806.7
Utrn	57945	10	-5794.5	5794.5
Calcoco1	57933	10	-5793.3	5793.3
Ilvbl	57852	10	-5785.2	5785.2
Slc16a6	57633	10	-5763.3	5763.3
Elmo2	57546	10	-5754.6	5754.6
Gan	57382	10	-5738.2	5738.2
Appbp2	57145	10	-5714.5	5714.5
Zmiz1	57021	10	-5702.1	5702.1
Ttc37	56682	10	-5668.2	5668.2
Pank3	56642	10	-5664.2	5664.2
Lancl2	56349	10	-5634.9	5634.9
Gm20425;Srprb	56196	10	-5619.6	5619.6
Med24	56167	10	-5616.7	5616.7
Nfatc2ip	56114	10	-5611.4	5611.4
Opa1	56084	10	-5608.4	5608.4
Nsl1	55930	10	-5593	5593
Rps6ka1	55890	10	-5589	5589
Mapk9	55867	10	-5586.7	5586.7
Snx4	55827	10	-5582.7	5582.7
Apoa1bp	55473	10	-5547.3	5547.3
Klhdc10	55192	10	-5519.2	5519.2
Pole	55077	10	-5507.7	5507.7
Usp48	54906	10	-5490.6	5490.6
Gbf1	54829	10	-5482.9	5482.9
Med17	54762	10	-5476.2	5476.2
Rbm26	54682	10	-5468.2	5468.2
Nr2c2	54413	10	-5441.3	5441.3
Hltf	54394	10	-5439.4	5439.4
Cog3	54219	10	-5421.9	5421.9
Prc1	54138	10	-5413.8	5413.8
Elp2	53055	10	-5305.5	5305.5
Sema4a	52987	10	-5298.7	5298.7
Spag9	52966	10	-5296.6	5296.6
Iffo2	52580	10	-5258	5258
Bnip1	52358	10	-5235.8	5235.8
Qrich1	52078	10	-5207.8	5207.8
Anxa1	51906	10	-5190.6	5190.6
Clspn	51894	10	-5189.4	5189.4
Card11	51589	10	-5158.9	5158.9
Xrcc1	51484	10	-5148.4	5148.4
Zbtb32	51478	10	-5147.8	5147.8
Trim33	51293	10	-5129.3	5129.3
Papss1	51131	10	-5113.1	5113.1
Ercc6l	50921	10	-5092.1	5092.1
Cwc27	10	50790	5079	5079
Nab1;Nab2	50740	10	-5074	5074
Tsn	50599	10	-5059.9	5059.9
Sycp1	10	50438	5043.8	5043.8
Limd1	50292	10	-5029.2	5029.2
Prrc2a	50278	10	-5027.8	5027.8
Rtn3	50226	10	-5022.6	5022.6
Setd7	10	50211	5021.1	5021.1
Tpp1	50121	10	-5012.1	5012.1
Klc3	49632	10	-4963.2	4963.2
Dhx58	49571	10	-4957.1	4957.1
Tut1	49529	10	-4952.9	4952.9
Blm	48585	10	-4858.5	4858.5
Dnajb9	48507	10	-4850.7	4850.7
Gnaq	47600	10	-4760	4760
Npc1	47510	10	-4751	4751
Zmynd11	47457	10	-4745.7	4745.7
Uhrf2	47402	10	-4740.2	4740.2
Akt2;Akt3;Akt1	47169	10	-4716.9	4716.9
Usp11	47092	10	-4709.2	4709.2
Smpd4	47027	10	-4702.7	4702.7
Ankmy2	10	46832	4683.2	4683.2
Flot2	46829	10	-4682.9	4682.9
Dhx40	46665	10	-4666.5	4666.5
Ankle2	46490	10	-4649	4649
Mkl1	45947	10	-4594.7	4594.7
Mtch2	45937	10	-4593.7	4593.7
Fbxo42	45870	10	-4587	4587
Ints10	45758	10	-4575.8	4575.8
Gale	45705	10	-4570.5	4570.5
Padi2	45337	10	-4533.7	4533.7
Ddx10	45041	10	-4504.1	4504.1
Cenpt	45039	10	-4503.9	4503.9
Coq7	44931	10	-4493.1	4493.1
Il12rb2	44605	10	-4460.5	4460.5
Dhx35	44579	10	-4457.9	4457.9
Parp10	44574	10	-4457.4	4457.4
Dhx36	44016	10	-4401.6	4401.6
Kidins220	43067	10	-4306.7	4306.7
Selk	10	42283	4228.3	4228.3
Bard1	10	42231	4223.1	4223.1
Arid4b	42174	10	-4217.4	4217.4
Cul1	41726	10	-4172.6	4172.6
Gimap1	10	41536	4153.6	4153.6
Itih5	41442	10	-4144.2	4144.2
Haus7	41343	10	-4134.3	4134.3
Nsun7	41332	10	-4133.2	4133.2
Edc4	41268	10	-4126.8	4126.8
Phpt1	10	41219	4121.9	4121.9
Bicd2	41183	10	-4118.3	4118.3
Nfrkb	40567	10	-4056.7	4056.7
Gcc2	40468	10	-4046.8	4046.8
Sap130	40357	10	-4035.7	4035.7
Fam134c	10	40182	4018.2	4018.2
Col1a1	10	39978	3997.8	3997.8
Gnpda2	39950	10	-3995	3995
Trpv2	39928	10	-3992.8	3992.8
Heatr6	39213	10	-3921.3	3921.3
Crnkl1	39121	10	-3912.1	3912.1
Med12	39073	10	-3907.3	3907.3
Gtf3c5	10	38220	3822	3822
Cd3eap	10	38142	3814.2	3814.2
Itpkb	37788	10	-3778.8	3778.8
Trim32	37550	10	-3755	3755
Haao	37412	10	-3741.2	3741.2
Med9	10	37392	3739.2	3739.2
Aldh4a1	37263	10	-3726.3	3726.3
Clasp1	37206	10	-3720.6	3720.6
Cc2d1b	36942	10	-3694.2	3694.2
Taf8	10	36934	3693.4	3693.4
Tab2	36605	10	-3660.5	3660.5
Fbxo10	10	36419	3641.9	3641.9
Wdr53	36335	10	-3633.5	3633.5
Lztr1	36330	10	-3633	3633
R3hcc1l	36270	10	-3627	3627
Eif2d	36133	10	-3613.3	3613.3
Usp25	36102	10	-3610.2	3610.2
Map1s	36001	10	-3600.1	3600.1
Tk1	10	35794	3579.4	3579.4
Sec24c	35784	10	-3578.4	3578.4
Col1a2	10	35505	3550.5	3550.5
Taok1	35396	10	-3539.6	3539.6
Gcn1l1	35195	10	-3519.5	3519.5
Kdm5c	35181	10	-3518.1	3518.1
Ubr3	34246	10	-3424.6	3424.6
Neb	10	33911	3391.1	3391.1
Tbc1d31	33730	10	-3373	3373
Tmf1	33578	10	-3357.8	3357.8
Amd1;Amd2	10	33571	3357.1	3357.1
Stil	33472	10	-3347.2	3347.2
Smg7	33290	10	-3329	3329
Rhot1	33267	10	-3326.7	3326.7
Rarb	33183	10	-3318.3	3318.3
Rin3	33115	10	-3311.5	3311.5
Stat2	33002	10	-3300.2	3300.2
Foxk1	32975	10	-3297.5	3297.5
Lmf1	10	32809	3280.9	3280.9
FAM120A	32787	10	-3278.7	3278.7
Pik3cg	32630	10	-3263	3263
Bms1	32540	10	-3254	3254
Zfp82;Zfp14	32529	10	-3252.9	3252.9
Fam114a2	32282	10	-3228.2	3228.2
Fads2p1	10	32022	3202.2	3202.2
Pde4b	31804	10	-3180.4	3180.4
Pwp2	31639	10	-3163.9	3163.9
Golga3	31506	10	-3150.6	3150.6
Lrrc42	31439	10	-3143.9	3143.9
Dus2	31395	10	-3139.5	3139.5
Kti12	10	31345	3134.5	3134.5
Gm16286	10	31317	3131.7	3131.7
Srpk2;Srpk3	31156	10	-3115.6	3115.6
Srebf1	30724	10	-3072.4	3072.4
Nek9	30693	10	-3069.3	3069.3
Lin9	10	30666	3066.6	3066.6
Timm44	30560	10	-3056	3056
Map3k1	30514	10	-3051.4	3051.4
5730455P16Rik	30002	10	-3000.2	3000.2
Tbc1d10a	29617	10	-2961.7	2961.7
Nomo1	29505	10	-2950.5	2950.5
Kif20b	29459	10	-2945.9	2945.9
Cpd	29421	10	-2942.1	2942.1
Gripap1	29347	10	-2934.7	2934.7
Osbpl2	10	28670	2867	2867
Mtmr12	28540	10	-2854	2854
Rrn3	28218	10	-2821.8	2821.8
Mvp	28186	10	-2818.6	2818.6
Xrn1	27781	10	-2778.1	2778.1
Orc1	27639	10	-2763.9	2763.9
Phf10	10	27590	2759	2759
Bop1	27410	10	-2741	2741
Ldb1	10	26959	2695.9	2695.9
Gemin4	26800	10	-2680	2680
Eml4	26647	10	-2664.7	2664.7
Mtmr6	26422	10	-2642.2	2642.2
Rnaseh1	26422	10	-2642.2	2642.2
Zcchc11	26076	10	-2607.6	2607.6
Ints1	26052	10	-2605.2	2605.2
Mdc1	26047	10	-2604.7	2604.7
Exoc1	10	25800	2580	2580
Jakmip1	25749	10	-2574.9	2574.9
Fbxw8	25669	10	-2566.9	2566.9
Rbl2	25362	10	-2536.2	2536.2
Esyt2	10	25294	2529.4	2529.4
AI837181	10	25209	2520.9	2520.9
Tubgcp2	24876	10	-2487.6	2487.6
Smg8	24723	10	-2472.3	2472.3
Phip	24367	10	-2436.7	2436.7
Dcaf5	24222	10	-2422.2	2422.2
Kansl3	24209	10	-2420.9	2420.9
Polk	23985	10	-2398.5	2398.5
Surf6	10	23935	2393.5	2393.5
Klf10	23757	10	-2375.7	2375.7
Ptpn23	23391	10	-2339.1	2339.1
Lats1	23191	10	-2319.1	2319.1
Rab3gap1	22975	10	-2297.5	2297.5
Znf281	22897	10	-2289.7	2289.7
Eif2b5	10	22869	2286.9	2286.9
Zc3h13	22861	10	-2286.1	2286.1
Dcaf8	10	22850	2285	2285
Ctsw	22615	10	-2261.5	2261.5
2810474O19Rik;Kiaa1551	22556	10	-2255.6	2255.6
Chaf1a	22380	10	-2238	2238
Klhdc2	22358	10	-2235.8	2235.8
Zfp217	22172	10	-2217.2	2217.2
Agap2	21970	10	-2197	2197
Knop1	21646	10	-2164.6	2164.6
Plekha4	21532	10	-2153.2	2153.2
Ccdc33	10	21200	2120	2120
2010002M12Rik	10	21137	2113.7	2113.7
Mtr	20961	10	-2096.1	2096.1
Ctsd	20906	10	-2090.6	2090.6
Cdk13	20775	10	-2077.5	2077.5
Mns1	10	20496	2049.6	2049.6
Gatm	20245	10	-2024.5	2024.5
Adssl1	20029	10	-2002.9	2002.9
Top2b	10	19911	1991.1	1991.1
Trappc9	19877	10	-1987.7	1987.7
Ubr4	19293	10	-1929.3	1929.3
Edc3	19255	10	-1925.5	1925.5
Fam129a	10	19078	1907.8	1907.8
Eif4g1	10	19012	1901.2	1901.2
Trip11	18680	10	-1868	1868
Tcn2	18485	10	-1848.5	1848.5
Edrf1	18389	10	-1838.9	1838.9
Eif4g2	18067	10	-1806.7	1806.7
Wwp2	17993	10	-1799.3	1799.3
Ankrd26	10	17977	1797.7	1797.7
Cops6	10	17931	1793.1	1793.1
Baz1a	17908	10	-1790.8	1790.8
Denr	10	17600	1760	1760
Exoc6	17318	10	-1731.8	1731.8
Htt	17245	10	-1724.5	1724.5
Crip2	10	17216	1721.6	1721.6
Dlgap5	17089	10	-1708.9	1708.9
Strn	16963	10	-1696.3	1696.3
Cbx6	10	16897	1689.7	1689.7
Ylpm1	16727	10	-1672.7	1672.7
Rftn1	10	16431	1643.1	1643.1
Dars2	16145	10	-1614.5	1614.5
Sephs2	10	16119	1611.9	1611.9
Pcbp3	10	15689	1568.9	1568.9
Cgnl1	10	15621	1562.1	1562.1
Dock11	15153	10	-1515.3	1515.3
Htatsf1	15064	10	-1506.4	1506.4
Hook1	14967	10	-1496.7	1496.7
Gtpbp2	10	14799	1479.9	1479.9
Nedd4l	14683	10	-1468.3	1468.3
Ap3d1	14387	10	-1438.7	1438.7
Nelfcd	10	14178	1417.8	1417.8
Dyrk1a	13873	10	-1387.3	1387.3
Tra2a	10	13687	1368.7	1368.7
Mtmr1	10	13556	1355.6	1355.6
Mapk8ip3	13515	10	-1351.5	1351.5
Kdm6a	13442	10	-1344.2	1344.2
Sec16a	13235	10	-1323.5	1323.5
Slc25a48	10	12737	1273.7	1273.7
Kif14	12464	10	-1246.4	1246.4
Gemin5	12334	10	-1233.4	1233.4
Lrba	11798	10	-1179.8	1179.8
Casc5	11668	10	-1166.8	1166.8
Wnt8b	10	11555	1155.5	1155.5
Gm29609;Gtf3c2	11082	10	-1108.2	1108.2
Nup85	26613000	24733	-1076.01	1076.01
Slc4a1ap	10	10758	1075.8	1075.8
Unc45a	10	10724	1072.4	1072.4
Ttn	10646	10	-1064.6	1064.6
Fryl	9853.3	10	-985.33	985.33
Eftud1	9705.2	10	-970.52	970.52
Utp20	9530	10	-953	953
Dis3l2	9180.5	10	-918.05	918.05
Ccdc88c	9154.2	10	-915.42	915.42
Xiap	10	9120.9	912.09	912.09
Frmd4b	9003.4	10	-900.34	900.34
Tns3	8815.6	10	-881.56	881.56
Cars2	10	8503.6	850.36	850.36
Mastl	10	8189.7	818.97	818.97
Golgb1	8064.9	10	-806.49	806.49
Phf3	7717	10	-771.7	771.7
Sorl1	7646	10	-764.6	764.6
Erbb2ip	7607.9	10	-760.79	760.79
Nbr1	10	7432.9	743.29	743.29
Znfx1	6940.4	10	-694.04	694.04
Tbl3	10	6698.8	669.88	669.88
Psme4	6432.3	10	-643.23	643.23
Kiaa1033	6348	10	-634.8	634.8
Taf5	10	6070.2	607.02	607.02
Ehbp1l1	10	4667.7	466.77	466.77
Kat2a	10	4343.3	434.33	434.33
Nipbl	795360	2072.8	-383.713	383.713
Gtf3c4	10	2677.8	267.78	267.78
Rnf213	2585	10	-258.5	258.5
Map4	861650	3466.1	-248.594	248.594
Ddx41	3424800	13787	-248.408	248.408
Glud1	5349400	27036	-197.862	197.862
Adprh	2626000	13740	-191.121	191.121
Pdhb	3229300	17120	-188.627	188.627
Picalm	3972200	23830	-166.689	166.689
Arf1;Arf3;Arf2	6002500	39947	-150.262	150.262
Ctla2a	14854000	99144	-149.822	149.822
Lag3	2165500	14680	-147.514	147.514
Pygb	1041100	8207.1	-126.854	126.854
Ubr2	359360	2886.8	-124.484	124.484
Lypla1	4942400	41072	-120.335	120.335
Gtf3c1	1193.6	10	-119.36	119.36
Cenpe	172580	1510	-114.291	114.291
Satb1	2013200	17748	-113.432	113.432
Scd2;Scd3;Scd1	2091000	18895	-110.664	110.664
Psmd6	1066800	10312	-103.452	103.452
Hmgcr	1519700	15774	-96.3421	96.3421
Ankrd44	2663500	29039	-91.7215	91.7215
Sp100	1324400	14577	-90.8555	90.8555
Ahcyl2	1142000	12735	-89.6741	89.6741
Pdlim2	593290	7155.7	-82.9115	82.9115
Ccnd3	5134800	62063	-82.7353	82.7353
Ctla4	3744700	46814	-79.991	79.991
Rpl10a	14656000	185080	-79.1874	79.1874
Nckap1l	304200	3858.5	-78.8389	78.8389
Me2	2207300	28609	-77.154	77.154
Cdc20	857750	11347	-75.5927	75.5927
Eed	688070	9136.2	-75.3125	75.3125
Alad	1920600	26384	-72.7941	72.7941
Iars	702730	9763.7	-71.9737	71.9737
Nde1	1070600	15158	-70.6294	70.6294
Diap3;Diaph3	313340	4443.6	-70.5149	70.5149
Katna1	444780	6347.2	-70.075	70.075
Ints7	420740	6041.6	-69.6405	69.6405
Polr2a	213300	3084	-69.1634	69.1634
Snap29	2077600	30115	-68.9889	68.9889
Zc3h14	444330	6487	-68.4955	68.4955
Fxr1	1140000	16699	-68.2676	68.2676
Anxa4	3605000	55011	-65.5323	65.5323
Sh3kbp1	1207100	18602	-64.8909	64.8909
Pcx;Pc	448270	6949.6	-64.503	64.503
Pole3	1224100	18987	-64.4704	64.4704
Smchd1	115070	1811.9	-63.5079	63.5079
Arih1	905990	14305	-63.3338	63.3338
Prpf6	1326200	21118	-62.7995	62.7995
Ddx24	1057000	17024	-62.0888	62.0888
Utp6	403480	6562.6	-61.4817	61.4817
Ckap2	450570	7704.3	-58.4829	58.4829
Ccdc50	3291200	56638	-58.1094	58.1094
Ptk2b	659990	11449	-57.6461	57.6461
Rpl35	7638700	132940	-57.4598	57.4598
Ablim1	964280	16953	-56.8796	56.8796
Etv3	872930	15528	-56.2165	56.2165
Hmgb2	175860000	3137000	-56.0599	56.0599
Was	1103300	19878	-55.5036	55.5036
Prpf3	879060	16026	-54.8521	54.8521
Lrrc47	445000	8201.1	-54.261	54.261
Srpk1	585450	10825	-54.0831	54.0831
Fermt3	1664000	31581	-52.6899	52.6899
Qdpr	1653300	31428	-52.606	52.606
Akr1b1;Akr1b3	6761400	129100	-52.3734	52.3734
Pck2	727240	13928	-52.2142	52.2142
Gtpbp4	3017700	58054	-51.9809	51.9809
P4ha1	874800	16883	-51.8154	51.8154
Macf1	51974	1013	-51.307	51.307
Dgka	844680	16487	-51.2331	51.2331
Sdha	5558900	108520	-51.2247	51.2247
Apobec3	1000300	19805	-50.5074	50.5074
Hmmr	2639100	52494	-50.2743	50.2743
Nup98	357360	7135.7	-50.0806	50.0806
Hp1bp3	4369500	89807	-48.6543	48.6543
Eftud2	1324900	27452	-48.2624	48.2624
Bsg	6172700	132180	-46.6992	46.6992
Zfr	409890	8816.1	-46.4933	46.4933
Ppp1r10	320200	6936.9	-46.1589	46.1589
Eif4e	956710	20800	-45.9957	45.9957
Wnk1	466420	10154	-45.9346	45.9346
Aurka	1289200	28084	-45.9051	45.9051
Rnh1	3386600	73807	-45.8845	45.8845
Pdp2	417970	9118.5	-45.8376	45.8376
Ostf1	3515400	77970	-45.0866	45.0866
Scaf11	138880	3080.3	-45.0865	45.0865
Esf1	318740	7110.2	-44.8286	44.8286
Cul3	789010	17789	-44.3538	44.3538
Cops4	1225100	27792	-44.081	44.081
Cetn2	3081200	70256	-43.8568	43.8568
Il2ra	4410800	100940	-43.6972	43.6972
Fkbp1a	19954000	467360	-42.6951	42.6951
Ifngr1	1410700	33293	-42.3723	42.3723
Tubb6	1215000	28753	-42.2565	42.2565
Usp15	521360	12375	-42.1301	42.1301
Nme1	1773900	42208	-42.0276	42.0276
Eif2s3x	5700400	135750	-41.9919	41.9919
Arl8b;Arl8a	3476600	83272	-41.7499	41.7499
Fbxo38	125390	3025.1	-41.4499	41.4499
Cblb	959640	23203	-41.3584	41.3584
Lonp2	242850	5913.6	-41.0664	41.0664
Mad1l1	193450	4725	-40.9418	40.9418
Tpp2	1276500	31293	-40.7919	40.7919
Septin11	3580000	87882	-40.7364	40.7364
Tle3	251690	6270.4	-40.1394	40.1394
Mri1	947630	23677	-40.0232	40.0232
Gmfg	18084000	452120	-39.9982	39.9982
Sec23a	553330	13964	-39.6255	39.6255
Dync1h1	98487	2491.3	-39.5324	39.5324
Rsl1d1	3599900	91115	-39.5094	39.5094
Nup35	2977500	75948	-39.2045	39.2045
Kif18b	439400	11355	-38.6966	38.6966
Srp72	1846600	48081	-38.406	38.406
Trim21	234350	6152.7	-38.089	38.089
Prpf4	421410	11075	-38.0506	38.0506
Sprtn	705950	18599	-37.9563	37.9563
Ndufa4	9141400	245350	-37.2586	37.2586
Psmd4	2400000	64876	-36.9936	36.9936
Cbx5	4895000	132490	-36.9462	36.9462
Aqr	223810	6062.9	-36.9147	36.9147
Hgs	467740	12750	-36.6855	36.6855
Rps21	16470000	454230	-36.2592	36.2592
Cdca2	496010	13693	-36.2236	36.2236
Odf2	386850	10695	-36.1711	36.1711
Lgals3	4514300	124810	-36.1694	36.1694
Slc7a5	960250	26565	-36.1472	36.1472
Aacs	2941600	81646	-36.0287	36.0287
Atp6v1h	1085000	30166	-35.9676	35.9676
Usp47	242630	6864.6	-35.3451	35.3451
Naa15	1240700	35387	-35.0609	35.0609
Tpm3	4494300	128670	-34.9289	34.9289
Etfa	1116800	32095	-34.7967	34.7967
Cenpf	122640	3552.2	-34.5251	34.5251
Pafah1b1	3990700	116150	-34.3582	34.3582
Itgal	480670	14118	-34.0466	34.0466
Eurl	1516900	44882	-33.7975	33.7975
Smarcc2	262800	7837.4	-33.5315	33.5315
Bag6	1662500	49906	-33.3126	33.3126
Gtpbp1	1121900	33699	-33.2918	33.2918
Cmpk1	1147000	34467	-33.2782	33.2782
Eif3a	2768600	83479	-33.1652	33.1652
Rfc5	884600	26765	-33.0506	33.0506
Nubp1	1529900	46336	-33.0175	33.0175
Slu7	1334200	40451	-32.9831	32.9831
Plin2	596140	18136	-32.8705	32.8705
Slc25a4	1431500	43630	-32.81	32.81
Rbbp6	80967	2475.5	-32.7073	32.7073
Kntc1	32726	1003.6	-32.6086	32.6086
Gnb2;Gnb4	7126000	218600	-32.5984	32.5984
Myl1;Myl3	6929400	213100	-32.5171	32.5171
Lpxn	1369300	42249	-32.4102	32.4102
Srp68	525630	16268	-32.3107	32.3107
Larp4	3178700	98522	-32.2639	32.2639
Rbpj	4756800	148440	-32.0453	32.0453
Cops5	1272300	39838	-31.9368	31.9368
Pfdn1	9116300	285720	-31.9064	31.9064
Ankrd13a	72361	2305700	31.8638	31.8638
Ywhah	19044000	599410	-31.7712	31.7712
Mark2	524470	16531	-31.7265	31.7265
Cyp51a1	9043200	285950	-31.6251	31.6251
Anxa2	61677000	1961600	-31.4422	31.4422
Eif3e	4901500	156340	-31.3515	31.3515
Cbl	730810	23327	-31.3289	31.3289
Tial1	783480	25010	-31.3267	31.3267
Acot13	4534200	144800	-31.3135	31.3135
Ints4	158670	5111.1	-31.0442	31.0442
Grn	262130	8461.9	-30.9777	30.9777
Lgals9	943610	30737	-30.6995	30.6995
Tbc1d15	1147000	37483	-30.6005	30.6005
Vars	1499800	49085	-30.5552	30.5552
Malt1	1583500	51835	-30.5489	30.5489
Anxa5	3564100	117260	-30.3948	30.3948
Ddx23	206750	6841.5	-30.22	30.22
Ppp1r7	1650500	54874	-30.078	30.078
Acat2;Acat3	6927200	230510	-30.0516	30.0516
Cul2	355170	11887	-29.8789	29.8789
Rap1gds1	958590	32278	-29.6979	29.6979
Fth1	3926100	132830	-29.5573	29.5573
Wdr43	504490	17128	-29.4541	29.4541
Plec	645150	21944	-29.3998	29.3998
Fkbp8	1595700	54354	-29.3575	29.3575
Lss	1028200	35160	-29.2435	29.2435
Eps15l1	307580	10553	-29.1462	29.1462
Bzw2	1570500	54060	-29.0511	29.0511
Hcfc1	661910	22861	-28.9537	28.9537
Lman2	759630	26239	-28.9504	28.9504
Armc8	271700	9429.3	-28.8144	28.8144
Riok1	1729800	60242	-28.7142	28.7142
Trip12	478800	16680	-28.705	28.705
Aamp	1209900	42288	-28.611	28.611
Fem1b	173880	6090.8	-28.548	28.548
Hacl1	484980	16994	-28.5383	28.5383
Fmnl1	1761400	61739	-28.5298	28.5298
Pak1ip1	600280	21044	-28.525	28.525
Lcp2	1248400	43941	-28.4108	28.4108
Sh3bp1	1434200	50637	-28.3232	28.3232
Cdkn2aip	213280	7562.2	-28.2034	28.2034
Ptpn2	668900	23739	-28.1773	28.1773
Fbxo5	261760	9315.4	-28.0997	28.0997
Ect2	466380	16668	-27.9806	27.9806
Cd44	867910	31051	-27.9511	27.9511
Rtfdc1	867890	31058	-27.9442	27.9442
Srsf9	1427600	51217	-27.8736	27.8736
Uqcrc1	5031600	180920	-27.8112	27.8112
Tfip11	261700	9478	-27.6113	27.6113
Ep300	545510	19765	-27.5998	27.5998
Snrpd3	23596000	859690	-27.4471	27.4471
Ttk	250080	9128.9	-27.3943	27.3943
Sh3glb1	1849400	67691	-27.3212	27.3212
Dock8	195560	7175.5	-27.2538	27.2538
Eif2b3	328570	12060	-27.2446	27.2446
Slc1a5	536150	19790	-27.092	27.092
Nek6	908560	33591	-27.0477	27.0477
Kif20a	1100100	40847	-26.9322	26.9322
Add3	369570	13784	-26.8115	26.8115
Phf6	1713500	63927	-26.804	26.804
Ruvbl2	3788000	141890	-26.6967	26.6967
Sptan1	894320	33679	-26.5542	26.5542
Ndufa10	836780	31544	-26.5274	26.5274
Ppm1b	189830	7181.2	-26.4343	26.4343
Ranbp10	424550	16077	-26.4073	26.4073
Napa	1592800	60353	-26.3914	26.3914
Psmd8	2833900	107610	-26.3349	26.3349
Cd3g	6690200	254540	-26.2835	26.2835
Hmgcs1	49598000	1900200	-26.1015	26.1015
Strap	2376100	91090	-26.0852	26.0852
Rlim	1273700	49048	-25.9684	25.9684
Stk24	830490	31984	-25.9658	25.9658
Rpl27a	11030000	426250	-25.8768	25.8768
Paip2	2448400	95319	-25.6864	25.6864
Pmpca	408860	15976	-25.5921	25.5921
Calu	2738000	107360	-25.503	25.503
Usp9x	273220	10722	-25.4822	25.4822
Dcaf15	435720	17100	-25.4807	25.4807
Capn2	182280	7181.8	-25.3808	25.3808
Dctn1	294130	11612	-25.3298	25.3298
Tax1bp1	1444600	57194	-25.2579	25.2579
Prkch	455080	18067	-25.1885	25.1885
Pml	720980	28651	-25.1642	25.1642
Pmpcb	503710	20019	-25.1616	25.1616
Ppp1cc	1190700	47347	-25.1484	25.1484
Ddb2	479530	19078	-25.1352	25.1352
Parp14	31187	1244.3	-25.0639	25.0639
Ubap2l	1411100	56467	-24.9898	24.9898
Tfg	1070000	42923	-24.9284	24.9284
Ccnd2	2152200	86502	-24.8803	24.8803
Bcas2	586850	23656	-24.8077	24.8077
Vps37b	2951400	119090	-24.7829	24.7829
Rplp2	47291000	1914400	-24.7028	24.7028
Skp1	1312500	53275	-24.6363	24.6363
Znf330	282560	11490	-24.5918	24.5918
Rfc3	2541600	103420	-24.5755	24.5755
Psmd2	4500800	183170	-24.5717	24.5717
Spdl1	720030	29397	-24.4933	24.4933
Nfatc2	372590	15233	-24.4594	24.4594
Fyb	582810	23889	-24.3966	24.3966
Hadhb	3552800	145740	-24.3777	24.3777
Hjurp	2319300	95222	-24.3568	24.3568
Prpf19	1172400	48259	-24.2939	24.2939
Mlf2	2310100	95096	-24.2923	24.2923
Adss	1558500	64221	-24.2678	24.2678
Prim1	498110	20563	-24.2236	24.2236
Suz12	252620	10442	-24.1927	24.1927
Rfc4	390490	16291	-23.9697	23.9697
Cstf2	1429500	59995	-23.827	23.827
Utp18	630130	26520	-23.7606	23.7606
Cit	217180	9153.9	-23.7254	23.7254
G6pdx	1131900	47784	-23.6878	23.6878
Nsf	837550	35434	-23.6369	23.6369
Dapl1	3631000	153780	-23.6117	23.6117
Atp6v1b2	3125000	132780	-23.5352	23.5352
Sfxn1	1260400	53617	-23.5075	23.5075
Mkln1	459340	19594	-23.4429	23.4429
Runx3	2242900	95922	-23.3825	23.3825
Nudcd3	521680	22401	-23.2882	23.2882
Lck	749630	32269	-23.2307	23.2307
Zfand5	2551700	110460	-23.1007	23.1007
Rps17	15367000	667850	-23.0097	23.0097
Skiv2l	333150	14489	-22.9933	22.9933
Ywhab	15626000	679890	-22.9831	22.9831
Rpl7a	5501200	240560	-22.8683	22.8683
Kifc1;Kifc5b	1923000	84309	-22.809	22.809
Pold3	498800	22031	-22.6408	22.6408
Inpp5d	614610	27283	-22.5272	22.5272
Atad3;Atad3a	127230	5652.3	-22.5094	22.5094
Lig1	1340400	59579	-22.4979	22.4979
Capg	9969300	443230	-22.4924	22.4924
Psmd11	2734600	121640	-22.4811	22.4811
Nup214	184210	8203.6	-22.4548	22.4548
Ggnbp2	1069100	47723	-22.4022	22.4022
Celf1	1749900	78486	-22.2957	22.2957
Cdk1	10950000	491210	-22.2919	22.2919
Tiprl	2034900	91368	-22.2715	22.2715
Actg2;Acta1;Actc1;Acta2	13872000	628870	-22.0586	22.0586
Ube2z	2127200	96638	-22.012	22.012
Ddx19a;Ddx19b	3026900	137550	-22.0058	22.0058
Prkcsh	2479400	112970	-21.9474	21.9474
Pdcd10	4766300	217530	-21.911	21.911
Hadha	2586600	118470	-21.8334	21.8334
Ube2n	14672000	674310	-21.7585	21.7585
Ube2s	4164700	191900	-21.7024	21.7024
Clic1	14862000	687660	-21.6124	21.6124
Cdc42	6819300	315970	-21.5821	21.5821
Ltv1	325470	15102	-21.5515	21.5515
Acsf2	866760	40262	-21.528	21.528
Cacybp	1977000	91874	-21.5186	21.5186
Mtx1	939060	43668	-21.5045	21.5045
Ppp2r2a	1703900	79269	-21.4952	21.4952
Prpsap2	547070	25581	-21.3858	21.3858
Tcf25	820570	38441	-21.3462	21.3462
Rnmt	1539400	72173	-21.3293	21.3293
Iqgap2	186590	8821.9	-21.1508	21.1508
Rrs1	799320	38062	-21.0005	21.0005
Psmd13	4644800	221530	-20.9669	20.9669
Srfbp1	306760	14632	-20.965	20.965
Gatad2b	5724000	274520	-20.8509	20.8509
Adsl	2501200	121170	-20.6421	20.6421
Cox17	7783100	379080	-20.5316	20.5316
Stk39	714630	34852	-20.5047	20.5047
Sacm1l	334770	16357	-20.4665	20.4665
Psmc1	2438700	119530	-20.4024	20.4024
Rab6a;Rab6b	5544300	272280	-20.3625	20.3625
Ripk3	1380200	67784	-20.3617	20.3617
Ywhaq	7316400	359380	-20.3584	20.3584
Gls	1301600	64038	-20.3254	20.3254
Psmc4	3069500	151650	-20.2407	20.2407
Cnn2	19277000	956260	-20.1587	20.1587
Rhof	687620	34124	-20.1506	20.1506
Atxn10	3086700	153450	-20.1153	20.1153
Psma4	8088600	402590	-20.0914	20.0914
Ube2m	2971800	148890	-19.9597	19.9597
Cndp2	20856000	1045500	-19.9484	19.9484
Gvin1	201030	10079	-19.9454	19.9454
Arhgap11a	250630	12585	-19.915	19.915
Cap1	11623000	586720	-19.8101	19.8101
Cat	1304200	65949	-19.7759	19.7759
Kctd10	821660	41592	-19.7552	19.7552
Upf1	582890	29540	-19.7322	19.7322
Ripk1	1737300	88133	-19.7123	19.7123
Ndufs4	970620	49250	-19.708	19.708
Flna	760020	38991	-19.4922	19.4922
Arhgef7	240040	12330	-19.468	19.468
Rac2	9223400	473950	-19.4607	19.4607
Cdca7	1429300	73635	-19.4106	19.4106
Sympk	194200	10068	-19.2888	19.2888
Sugp1	884740	45925	-19.2649	19.2649
Grb2	6661200	346010	-19.2515	19.2515
Eef1g	6438300	335780	-19.1742	19.1742
Ppp2r1a	6832000	356540	-19.1619	19.1619
Dhrs1	713410	37268	-19.1427	19.1427
Sec23b	1028600	53976	-19.0566	19.0566
Qars	623060	32731	-19.0358	19.0358
Anp32b	692390	36389	-19.0275	19.0275
Fis1	3288600	173410	-18.9643	18.9643
Mapk1	4791300	252680	-18.9619	18.9619
Ppp6r3	906250	48037	-18.8657	18.8657
Stk26	1141400	60555	-18.849	18.849
Sec13	535030	28424	-18.8232	18.8232
Nsa2	3851400	204900	-18.7965	18.7965
Ptprc	2667000	142170	-18.7592	18.7592
Rrp1b	150170	8014.6	-18.7371	18.7371
Hccs	592650	31632	-18.7358	18.7358
Chaf1b	432960	23168	-18.6878	18.6878
Clcc1	299720	16044	-18.6811	18.6811
Cd247	1810300	97552	-18.5573	18.5573
Ddx52	363200	19585	-18.5448	18.5448
Pop1	119720	6489.7	-18.4477	18.4477
Chmp4b	11116000	603110	-18.4311	18.4311
Mdh1	30188000	1643500	-18.3681	18.3681
Hectd1	253500	13843	-18.3125	18.3125
Arid5a	2067700	113090	-18.2837	18.2837
Lmna	607370	33254	-18.2646	18.2646
Agps	943620	51711	-18.248	18.248
Ubxn7	633940	34823	-18.2046	18.2046
Themis	562360	30900	-18.1994	18.1994
Sh3bgrl	933460	51297	-18.1972	18.1972
Acadl	3727500	205750	-18.1166	18.1166
Sec31a	163170	9013.8	-18.1022	18.1022
Ociad1	1696800	94040	-18.0434	18.0434
Ncapd2	1602300	88809	-18.0421	18.0421
Map7d1	332120	18428	-18.0226	18.0226
Ccz1	266430	14806	-17.9947	17.9947
Prrc2c	929040	51633	-17.9931	17.9931
Hdlbp	836530	46535	-17.9764	17.9764
Gtf3c3	150230	8361.4	-17.9671	17.9671
Fh	2263400	126060	-17.9549	17.9549
Rad23b	6065700	337850	-17.9538	17.9538
Smc1a	1417200	78993	-17.9408	17.9408
Acat1	6588100	367320	-17.9356	17.9356
Dnm1l	99543	5566	-17.8841	17.8841
Lypla2	2167300	121620	-17.8203	17.8203
Lap3	1076300	60545	-17.7769	17.7769
Rac1;Rac3	15161000	853120	-17.7712	17.7712
Ass1	1247100	70674	-17.6458	17.6458
Incenp	2100700	119150	-17.6307	17.6307
Erp29	1420500	80673	-17.6081	17.6081
Sec61b;Gm10320	5991900	340430	-17.601	17.601
Pgm2;Pgm1	2354800	133900	-17.5863	17.5863
Ppp2r5d	280530	15986	-17.5485	17.5485
Pno1	911260	51981	-17.5306	17.5306
Cpsf2	426840	24686	-17.2908	17.2908
Pgd	3850200	223280	-17.2438	17.2438
Copa	1036100	60123	-17.233	17.233
Uqcrc2	6964900	404260	-17.2288	17.2288
Tuba4a	3191200	185830	-17.1727	17.1727
Copz1	2710000	157880	-17.1649	17.1649
Rbx1	13568000	791070	-17.1515	17.1515
Kif22	1602600	93467	-17.1462	17.1462
Rad21	2367100	138130	-17.1368	17.1368
Tcerg1	1465100	85575	-17.1207	17.1207
Ankrd17	239460	14023	-17.0762	17.0762
Pcf11	93726	5498.6	-17.0454	17.0454
Sptbn1	934030	54820	-17.0381	17.0381
H2afy	8334200	490690	-16.9847	16.9847
Zyx	2308900	136610	-16.9014	16.9014
Fkbp15	196290	11616	-16.8982	16.8982
Capns1	2130900	126340	-16.8664	16.8664
Dars	3944400	233890	-16.8643	16.8643
Bysl	728080	43389	-16.7803	16.7803
Chd4	1398000	83329	-16.7769	16.7769
G3bp2	2670400	159670	-16.7245	16.7245
Eif2a	1034200	61913	-16.7041	16.7041
Vav1	731050	43805	-16.6887	16.6887
Anapc7	1160300	69697	-16.6478	16.6478
Nosip	3523900	211980	-16.6237	16.6237
Kdm5a	51867	3124.1	-16.6022	16.6022
Sf3b2	2953700	177930	-16.6003	16.6003
Khdrbs1	5544000	333990	-16.5993	16.5993
Rpl26	23455000	1416100	-16.5631	16.5631
Vta1	622820	37789	-16.4815	16.4815
Ube2r2	498200	30263	-16.4623	16.4623
Dpf2	807230	49248	-16.3911	16.3911
Hnrnpd	283880	17423	-16.2934	16.2934
Dynlrb1	3740300	231380	-16.1652	16.1652
Dnajb6	1015000	62882	-16.1413	16.1413
Casp3	18743000	1162300	-16.1258	16.1258
Fnbp1	3158500	196170	-16.1008	16.1008
Cdk4	1165800	72482	-16.084	16.084
Pes1	1401500	87147	-16.082	16.082
Stxbp2	765890	47675	-16.0648	16.0648
Rpl5	19510000	1217300	-16.0273	16.0273
Eif2s1	12291000	766980	-16.0252	16.0252
Top1	1149600	71785	-16.0145	16.0145
Vps35	1086200	68001	-15.9733	15.9733
Nsun2	2322800	146070	-15.902	15.902
Tmod3	2559000	160990	-15.8954	15.8954
Ctnna1	554740	34938	-15.8778	15.8778
Hsdl2	606950	38333	-15.8336	15.8336
Nup88	319370	20195	-15.8143	15.8143
Pik3cd	486520	30792	-15.8002	15.8002
Bin2	2393200	151590	-15.7873	15.7873
Aifm1	161080	10220	-15.7613	15.7613
Carm1	270550	17208	-15.7223	15.7223
Sde2	621640	39563	-15.7127	15.7127
Srrm2	1229600	78277	-15.7083	15.7083
Mapre1	7703600	490450	-15.7072	15.7072
Sgta	4815600	306660	-15.7034	15.7034
Tap1	412610	26292	-15.6934	15.6934
Nifk	924140	58954	-15.6756	15.6756
Ube2e1	1004700	64109	-15.6717	15.6717
Mars	560490	35907	-15.6095	15.6095
Cuedc2	1307700	84201	-15.5307	15.5307
Ganab	1455500	93772	-15.5217	15.5217
Ndufs1	602760	38920	-15.4872	15.4872
Csde1	2355300	152130	-15.4822	15.4822
Pcnt	129470	8363.5	-15.4804	15.4804
Grap2	10860000	701690	-15.4769	15.4769
Dpysl2	8408800	544050	-15.4559	15.4559
Timm10	2631600	170550	-15.4301	15.4301
Adrbk1;Adrbk2	1556500	101000	-15.4109	15.4109
Crkl	267140	17360	-15.3882	15.3882
Nr3c1	266310	17318	-15.3776	15.3776
Prc1	3001600	195300	-15.3692	15.3692
Fam107b	7390000	481480	-15.3485	15.3485
Trim25	777870	50719	-15.3369	15.3369
Gdi2	15381000	1006900	-15.2756	15.2756
Dak	972740	63866	-15.231	15.231
Nup107	754710	49802	-15.1542	15.1542
Eif3i	6123300	406500	-15.0635	15.0635
Jak1	608610	40462	-15.0415	15.0415
Sumo2;Sumo3	111550000	7428400	-15.0167	15.0167
Fasn	1262000	84098	-15.0063	15.0063
Iigp1	790780	52715	-15.001	15.001
Anxa6	341170	22763	-14.9879	14.9879
Cox5b	5153600	345040	-14.9362	14.9362
Pdpk1	829840	55576	-14.9316	14.9316
Api5	1032800	69230	-14.9184	14.9184
Ppp2r5e	471300	31598	-14.9155	14.9155
Snrpb;Snrpn	34503000	2317300	-14.8893	14.8893
Impa2	809950	54407	-14.8869	14.8869
Clp1	103330	6950.5	-14.8666	14.8666
Arl6ip5	905800	61101	-14.8246	14.8246
Sp1	1554900	104910	-14.8213	14.8213
Ncoa4	186060	12576	-14.7948	14.7948
Thoc1	233340	15797	-14.7712	14.7712
Csnk2b	9295500	629660	-14.7627	14.7627
Bax	2468400	167850	-14.706	14.706
Cand1	1302300	88777	-14.6693	14.6693
Arpc2	5628100	383990	-14.6569	14.6569
Fam49b	2140100	146180	-14.6402	14.6402
Psmg1	557270	38194	-14.5905	14.5905
Rab5c	4784200	328820	-14.5496	14.5496
Fdps	25558000	1758200	-14.5365	14.5365
Rad50	151460	10454	-14.4882	14.4882
Thy1	3055400	210890	-14.4881	14.4881
Eif4h	5898000	407400	-14.4772	14.4772
Ywhaz	113050000	7826200	-14.4451	14.4451
Ppid	4106600	284710	-14.4238	14.4238
Rfc2	2952500	204980	-14.4038	14.4038
Tuba1c	719440	49951	-14.4029	14.4029
Acin1	223450	15527	-14.3911	14.3911
Pdcl3	491790	34193	-14.3828	14.3828
Igbp1	1334000	92770	-14.3796	14.3796
Smc2	2736300	190290	-14.3796	14.3796
Copb2	486600	33872	-14.3658	14.3658
Atr	12321	857.85	-14.3627	14.3627
Taldo1	6453800	449650	-14.3529	14.3529
Pabpn1;Gm20521	1837800	128580	-14.293	14.293
Plk1	1512900	106130	-14.2552	14.2552
Ndufv2	918270	64543	-14.2273	14.2273
Acly	2804200	197150	-14.2237	14.2237
Dnmt1	1661800	116870	-14.2192	14.2192
Glod4	7760200	545980	-14.2133	14.2133
Sec22b	2064200	145380	-14.1987	14.1987
Rab2a	1083400	76359	-14.1882	14.1882
Kif5b	699590	49361	-14.1729	14.1729
Pcid2	407560	28835	-14.1342	14.1342
Cwf19l2	264660	18738	-14.1242	14.1242
Dlst	293900	20846	-14.0986	14.0986
Rpf2	1885000	133900	-14.0777	14.0777
Cltc	5545900	394260	-14.0666	14.0666
Xpnpep1	603320	42904	-14.0621	14.0621
Mtarc2	1089200	77549	-14.0453	14.0453
Lsm6	2264000	161530	-14.016	14.016
Ptpn1	2170200	155210	-13.9823	13.9823
Uchl5	1154600	82689	-13.9632	13.9632
Trap1	2696500	193320	-13.9484	13.9484
Lta4h	2692500	193170	-13.9385	13.9385
Larp1	485480	34844	-13.933	13.933
Igf2r	66235	4767.8	-13.8922	13.8922
Tacc3	1846400	133050	-13.8775	13.8775
Nufip2	1544900	111420	-13.8656	13.8656
Ss18	6441900	466030	-13.8229	13.8229
Son	1389500	100540	-13.8204	13.8204
Nae1	336990	24455	-13.78	13.78
Ppil2	322770	23456	-13.7607	13.7607
Gigyf2	104870	7623.4	-13.7563	13.7563
Rpl22	26374000	1930200	-13.6639	13.6639
Atp5d	16863000	1234500	-13.6598	13.6598
Rpa2	6221100	456650	-13.6233	13.6233
Rpl31	18941000	1392300	-13.6041	13.6041
Septin6	4904700	360550	-13.6034	13.6034
Tsc22d3	765550	56286	-13.6011	13.6011
Akap13	624170	45941	-13.5863	13.5863
Yy1	1427100	105080	-13.5811	13.5811
Sub1	21143000	1561900	-13.5367	13.5367
Ska3	465010	34363	-13.5323	13.5323
H2-Q7;H2-Q9	778740	57584	-13.5235	13.5235
Cnot1	384770	28478	-13.5111	13.5111
Dek	1042600	77342	-13.4804	13.4804
Foxo1	2814100	209000	-13.4646	13.4646
Pi4ka	12218	910.75	-13.4153	13.4153
Ilk	1893200	141270	-13.4013	13.4013
Emc8	585750	43709	-13.4011	13.4011
Nap1l4	1303200	97258	-13.3994	13.3994
Prmt5	477800	35690	-13.3875	13.3875
Hddc2	716070	53558	-13.37	13.37
Otud4	65406	4905.8	-13.3324	13.3324
Slc25a5	18130000	1362800	-13.3035	13.3035
Ptpn11	42013	3158.4	-13.302	13.302
Cluh	137090	10313	-13.2929	13.2929
Mapk3	1183300	89084	-13.283	13.283
Ncaph	1777100	134400	-13.2225	13.2225
Serpinb9	1290400	97596	-13.2219	13.2219
Dock2	681700	51816	-13.1562	13.1562
Fmr1	157360	11971	-13.1451	13.1451
Ide	298600	22720	-13.1426	13.1426
Fkbp5	2676700	203700	-13.1404	13.1404
Capza2	530440	40447	-13.1144	13.1144
Actr2	16764000	1283200	-13.0642	13.0642
Aip	1416200	108620	-13.0381	13.0381
Ints3	232280	17825	-13.0311	13.0311
Ssbp3	1033200	79323	-13.0252	13.0252
Psme2	2694600	206940	-13.0212	13.0212
Gps1	1214200	93260	-13.0195	13.0195
Ahnak	973450	74769	-13.0194	13.0194
Irf8	6079000	467330	-13.0079	13.0079
Cad	352590	27124	-12.9992	12.9992
Epsti1	1206800	92907	-12.9893	12.9893
Ndufa13	6935000	534180	-12.9825	12.9825
Atp6v1a	1895200	146110	-12.971	12.971
Gpd2	1067700	82453	-12.9492	12.9492
[truncated: 1,363 more rows]

## Sheet: Trial 1207
Gene	Mock	GC7	FC	AbsFC
Actbl2	41652000	10	-4165200	4165200
Mtatp8	1367000	10	-136700	136700
Mapk1ip1l	10	1084020	108402	108402
Chchd10	10	828820	82882	82882
Chchd1	678370	10	-67837	67837
Sfn	667180	10	-66718	66718
Bbc3	10	655820	65582	65582
Dazap2	10	577800	57780	57780
Cfl2	10	557000	55700	55700
Ube2i	10	553080	55308	55308
Ube2b	504770	10	-50477	50477
Ubald2	450890	10	-45089	45089
Prcd	437220	10	-43722	43722
Plac8	371240	10	-37124	37124
Dpm3	364390	10	-36439	36439
Smim4	355380	10	-35538	35538
Rdh11	317200	10	-31720	31720
S100a6	290890	10	-29089	29089
Eif2b1	274250	10	-27425	27425
Atox1	10	269420	26942	26942
Mrps21	241200	10	-24120	24120
Tomm20	10	218760	21876	21876
1810009A15Rik;Ints5	212620	10	-21262	21262
Zmat2	10	212280	21228	21228
Irf1	10	208360	20836	20836
Gcat	203880	10	-20388	20388
Tdg	201680	10	-20168	20168
Nptn	200450	10	-20045	20045
Rps23	10	200280	20028	20028
Ifitm1	199050	10	-19905	19905
Dbi	197100	10	-19710	19710
Serpine2	10	192408	19240.8	19240.8
Capn2	190440	10	-19044	19044
Tmem14c	174780	10	-17478	17478
Impa2	170050	10	-17005	17005
Slc25a11	169840	10	-16984	16984
Zbtb25	168070	10	-16807	16807
Nmes1;AA467197	10	165380	16538	16538
Ube2a	10	165038	16503.8	16503.8
Uqcc2	162250	10	-16225	16225
Txndc12	10	160848	16084.8	16084.8
Creb1;Crem	159850	10	-15985	15985
Ap1m1	156370	10	-15637	15637
Bpnt1	154540	10	-15454	15454
Bloc1s2	10	153054	15305.4	15305.4
E2f3;E2f2	150590	10	-15059	15059
Ubqln4	10	148378	14837.8	14837.8
Selh;2700094K13Rik	10	144200	14420	14420
Ndrg2	143350	10	-14335	14335
Dscr3	143230	10	-14323	14323
Ctsl	10	142226	14222.6	14222.6
Nifk	10	141748	14174.8	14174.8
1600014C10Rik	10	141398	14139.8	14139.8
Acadm	141110	10	-14111	14111
Polr2k	10	136552	13655.2	13655.2
Klf16	135830	10	-13583	13583
Tpm3	130940	10	-13094	13094
Mrps36	10	129160	12916	12916
Snrnp27	10	124268	12426.8	12426.8
Msi2	10	124096	12409.6	12409.6
Polr2l	10	123976	12397.6	12397.6
Mtnd3	123840	10	-12384	12384
Zmat3	10	122564	12256.4	12256.4
Ufc1	122530	10	-12253	12253
Tmed5	120280	10	-12028	12028
Akirin2	119820	10	-11982	11982
S100a4	119750	10	-11975	11975
l7Rn6;L7rn6	114580	10	-11458	11458
Tnfaip8l2	114480	10	-11448	11448
Metap1	10	110806	11080.6	11080.6
Drap1	110590	10	-11059	11059
	110570	10	-11057	11057
Rasgrp2	110490	10	-11049	11049
Yipf5	109670	10	-10967	10967
Nipsnap1	109660	10	-10966	10966
Nup62	10	109418	10941.8	10941.8
Cth	10	108798	10879.8	10879.8
Smap1	10	107614	10761.4	10761.4
Rmi2	106530	10	-10653	10653
Cdc42se2	10	106244	10624.4	10624.4
Elovl1	105790	10	-10579	10579
Adck3	10	105274	10527.4	10527.4
Fam32a	10	105266	10526.6	10526.6
Pdlim7	104700	10	-10470	10470
Fdx1	104610	10	-10461	10461
Ndufb10	10	103638	10363.8	10363.8
Rpl7l1	103180	10	-10318	10318
Ufm1	10	98488	9848.8	9848.8
Ctla2b	98070	10	-9807	9807
Brox	98026	10	-9802.6	9802.6
Decr1	97243	10	-9724.3	9724.3
Ctss	10	96688	9668.8	9668.8
Nfya	10	95804	9580.4	9580.4
Myh14	93332	10	-9333.2	9333.2
Dynll2;BC048507;Dynll1	92693	10	-9269.3	9269.3
Slc25a24	91020	10	-9102	9102
Tnnt2	90656	10	-9065.6	9065.6
Mrpl18	90477	10	-9047.7	9047.7
Nelfe	88884	10	-8888.4	8888.4
Echdc1	88064	10	-8806.4	8806.4
Mrpl1	87627	10	-8762.7	8762.7
Tubb3	87172	10	-8717.2	8717.2
Uqcrfs1	85733	10	-8573.3	8573.3
Ethe1	85152	10	-8515.2	8515.2
Dcun1d5	84409	10	-8440.9	8440.9
Cks1brt;Cks1b	10	83242	8324.2	8324.2
Birc5	10	82686	8268.6	8268.6
Evi5	82676	10	-8267.6	8267.6
Ndufa11	81729	10	-8172.9	8172.9
Lzic	10	81388	8138.8	8138.8
Mtco2	80619	10	-8061.9	8061.9
Ndufc2	80397	10	-8039.7	8039.7
Polr2d	10	80262	8026.2	8026.2
Tsc22d3	79995	10	-7999.5	7999.5
Prkag1	79932	10	-7993.2	7993.2
Foxp1	10	79604	7960.4	7960.4
Prpf38b	78871	10	-7887.1	7887.1
Gbe1	78439	10	-7843.9	7843.9
Mob2	77493	10	-7749.3	7749.3
Pgrmc2	77058	10	-7705.8	7705.8
Ghitm	10	76962	7696.2	7696.2
0610010K14Rik;Bap18	10	76646	7664.6	7664.6
Arpc5l	10	76142	7614.2	7614.2
Apex1	75679	10	-7567.9	7567.9
Chchd7	10	75644	7564.4	7564.4
Brk1	10	75034	7503.4	7503.4
Sdcbp2	74271	10	-7427.1	7427.1
Nmi	10	73938	7393.8	7393.8
Chmp1b1	10	73510	7351	7351
Polr3g	73280	10	-7328	7328
Mydgf	10	72978	7297.8	7297.8
Dctn6	10	71814	7181.4	7181.4
Nfyb	10	70758	7075.8	7075.8
Spcs3	70661	10	-7066.1	7066.1
Usp25	68840	10	-6884	6884
Cdc45	68528	10	-6852.8	6852.8
Pdxk	10	68118	6811.8	6811.8
Ube2h	10	68010	6801	6801
Pank3	66792	10	-6679.2	6679.2
Cnn3	10	66660	6666	6666
Mpp2	66317	10	-6631.7	6631.7
Ca1	66304	10	-6630.4	6630.4
Cbr4	10	66174	6617.4	6617.4
Asl	65612	10	-6561.2	6561.2
Ptrh2	10	65516	6551.6	6551.6
Rabggtb	65296	10	-6529.6	6529.6
Tmed7	65291	10	-6529.1	6529.1
Selenbp1;Selenbp2	64990	10	-6499	6499
Wdr45	64404	10	-6440.4	6440.4
H2-K1	10	64094	6409.4	6409.4
Rpf1	63981	10	-6398.1	6398.1
Tubb2a	10	63904	6390.4	6390.4
Siva1	10	63888	6388.8	6388.8
Rpe	10	63174	6317.4	6317.4
Hdgf	10	63090	6309	6309
Prf1	62269	10	-6226.9	6226.9
Cmas	62011	10	-6201.1	6201.1
Rhob	61521	10	-6152.1	6152.1
Zcchc9	10	61200	6120	6120
Hnrnpa3	60714	10	-6071.4	6071.4
Kcnn4	60568	10	-6056.8	6056.8
Iqgap2	60338	10	-6033.8	6033.8
Ccs	60187	10	-6018.7	6018.7
Snx17	58954	10	-5895.4	5895.4
Imp3	10	58784	5878.4	5878.4
Pfdn6	10	58584	5858.4	5858.4
Rgs18	57990	10	-5799	5799
Ict1	56148	10	-5614.8	5614.8
Tbk1	56018	10	-5601.8	5601.8
Fam168a	10	55650	5565	5565
Srsf11	10	54730	5473	5473
Cdc25a	54224	10	-5422.4	5422.4
Mrpl41	54119	10	-5411.9	5411.9
Ykt6	54111	10	-5411.1	5411.1
Prkacb	53960	10	-5396	5396
Epha3	53780	10	-5378	5378
Clybl	53630	10	-5363	5363
Gon7	10	53396	5339.6	5339.6
Pik3ap1	52622	10	-5262.2	5262.2
Vps26a	51108	10	-5110.8	5110.8
Nadk	10	50804	5080.4	5080.4
H2-Ke6;Hsd17b8	50728	10	-5072.8	5072.8
Nudt16l1	49921	10	-4992.1	4992.1
Rhoc	49776	10	-4977.6	4977.6
Fubp3	10	48356	4835.6	4835.6
Dap3	48179	10	-4817.9	4817.9
Nsmce1	10	48146	4814.6	4814.6
Ddx56	47595	10	-4759.5	4759.5
Mzt1	10	47306	4730.6	4730.6
Ugdh	47297	10	-4729.7	4729.7
Prdx2	10	47224	4722.4	4722.4
Mgmt	10	47212	4721.2	4721.2
Commd7	46899	10	-4689.9	4689.9
Cept1	10	46806	4680.6	4680.6
Gtf2h4	46789	10	-4678.9	4678.9
Ext2	46680	10	-4668	4668
Rhof	46487	10	-4648.7	4648.7
Klhl18	46051	10	-4605.1	4605.1
Hic2	45192	10	-4519.2	4519.2
Poc1a	45114	10	-4511.4	4511.4
Meaf6	10	45054	4505.4	4505.4
Arl14ep	10	44824	4482.4	4482.4
Cfdp1	10	44542	4454.2	4454.2
Dhrs7	44337	10	-4433.7	4433.7
Pmvk	44321	10	-4432.1	4432.1
Naa35	44254	10	-4425.4	4425.4
Fads2	44024	10	-4402.4	4402.4
Ubr7	10	43966	4396.6	4396.6
Twsg1	10	43276	4327.6	4327.6
Gosr1	43248	10	-4324.8	4324.8
Pgls	10	43156	4315.6	4315.6
Rprd1b	10	43154	4315.4	4315.4
Cul2	42651	10	-4265.1	4265.1
Plp2	42401	10	-4240.1	4240.1
Smg9	42030	10	-4203	4203
Crot	41901	10	-4190.1	4190.1
Tmbim6	10	41668	4166.8	4166.8
Zfyve21	10	41344	4134.4	4134.4
Lgals8	41039	10	-4103.9	4103.9
Smad2;Smad3;Smad9	10	40932	4093.2	4093.2
Mrpl2	40642	10	-4064.2	4064.2
Dimt1	10	40616	4061.6	4061.6
Gls	40575	10	-4057.5	4057.5
Map2k7	40349	10	-4034.9	4034.9
Ndufs5	10	40212	4021.2	4021.2
Ssr4	10	40058	4005.8	4005.8
Arl4c	40042	10	-4004.2	4004.2
Ube2g2	10	39962	3996.2	3996.2
Ccdc137	39525	10	-3952.5	3952.5
Sp2	39369	10	-3936.9	3936.9
Rab24	39073	10	-3907.3	3907.3
Cds2	38430	10	-3843	3843
Flnb	38295	10	-3829.5	3829.5
Dohh	10	38142	3814.2	3814.2
Serhl	38061	10	-3806.1	3806.1
Nup54	10	37884	3788.4	3788.4
Slc25a20	37866	10	-3786.6	3786.6
Exosc6	37812	10	-3781.2	3781.2
Med10	10	37700	3770	3770
Ndufb6	10	37628	3762.8	3762.8
Ilf2	10	37278	3727.8	3727.8
Slc25a12	37154	10	-3715.4	3715.4
Cbll1	10	37002	3700.2	3700.2
St6gal1	36977	10	-3697.7	3697.7
Trappc1	36895	10	-3689.5	3689.5
Arl2	36583	10	-3658.3	3658.3
Ints9	36486	10	-3648.6	3648.6
Ing3	10	36386	3638.6	3638.6
Dnajc21	35868	10	-3586.8	3586.8
Ndufb5	35771	10	-3577.1	3577.1
Ensa	10	35568	3556.8	3556.8
Rps6kb1;Rps6kb2	10	35482	3548.2	3548.2
Plek	10	35424	3542.4	3542.4
Cpsf7	35400	10	-3540	3540
Ccdc71l	34881	10	-3488.1	3488.1
Serpinb6b	34198	10	-3419.8	3419.8
Tfam	10	34188	3418.8	3418.8
Ddx52	10	34060	3406	3406
Ms4a6b	34037	10	-3403.7	3403.7
Dapl1	10	33932	3393.2	3393.2
Sesn2	10	33892	3389.2	3389.2
Sde2	10	33852	3385.2	3385.2
Klrk1	33743	10	-3374.3	3374.3
Prkcd	33450	10	-3345	3345
Tprg1l;Tprgl	10	33438	3343.8	3343.8
Tbc1d8	10	33180	3318	3318
Dcp1a	10	33044	3304.4	3304.4
Atp6v1d	10	32940	3294	3294
Pdp2	32903	10	-3290.3	3290.3
Exosc7	10	32808	3280.8	3280.8
Cmip	32783	10	-3278.3	3278.3
Znrf1	10	32614	3261.4	3261.4
Nrbp1	32327	10	-3232.7	3232.7
Ap3s1	32297	10	-3229.7	3229.7
Atg3	10	32220	3222	3222
Nudt1	10	32196	3219.6	3219.6
Pdrg1	10	32184	3218.4	3218.4
Mrps18b	10	32086	3208.6	3208.6
Ttc9c	10	31840	3184	3184
Rgs3	10	31662	3166.2	3166.2
Ifi203	31426	10	-3142.6	3142.6
Atf1	10	31408	3140.8	3140.8
Wdr36	31169	10	-3116.9	3116.9
Atp2b4	31080	10	-3108	3108
Serpinb1a	30982	10	-3098.2	3098.2
Tubb2b	30962	10	-3096.2	3096.2
Gtf2e2	30927	10	-3092.7	3092.7
Xbp1	10	30904	3090.4	3090.4
Ubash3a	30806	10	-3080.6	3080.6
Fam102a	10	30762	3076.2	3076.2
Tmed2	10	30728	3072.8	3072.8
Cdc42bpg	30659	10	-3065.9	3065.9
Nfs1	30615	10	-3061.5	3061.5
Tmem263	10	30594	3059.4	3059.4
Sigmar1	10	30458	3045.8	3045.8
Mrpl28	30094	10	-3009.4	3009.4
Etfdh	29984	10	-2998.4	2998.4
Ugcg	29731	10	-2973.1	2973.1
Ppt2	10	29332	2933.2	2933.2
Hsd11b1	29258	10	-2925.8	2925.8
Cdc16	29246	10	-2924.6	2924.6
Nedd4l	10	29174	2917.4	2917.4
Selt	10	28974	2897.4	2897.4
Wdr45b	28909	10	-2890.9	2890.9
Paox	28878	10	-2887.8	2887.8
Elf4	10	28870	2887	2887
Psmg4	10	28738	2873.8	2873.8
Rraga;Rragb	10	28672	2867.2	2867.2
Chmp1b2	10	28650	2865	2865
S100z	10	28484	2848.4	2848.4
Tma7	10	27948	2794.8	2794.8
Eri3	10	27916	2791.6	2791.6
Rab1	10	27748	2774.8	2774.8
Dhx58	27597	10	-2759.7	2759.7
Dnajc17	27576	10	-2757.6	2757.6
Aunip	10	27542	2754.2	2754.2
Nae1	27432	10	-2743.2	2743.2
Crmp1	27233	10	-2723.3	2723.3
Fam206a	10	27186	2718.6	2718.6
Esco2	27164	10	-2716.4	2716.4
Tamm41	26849	10	-2684.9	2684.9
Cd5	10	26708	2670.8	2670.8
Fam129b	26592	10	-2659.2	2659.2
Smc5	26563	10	-2656.3	2656.3
Jakmip1	26492	10	-2649.2	2649.2
Atp2a3	26270	10	-2627	2627
Snapc2	26137	10	-2613.7	2613.7
Hexb	26048	10	-2604.8	2604.8
Mre11a	10	25938	2593.8	2593.8
Crnkl1	25811	10	-2581.1	2581.1
Glrx5	10	25790	2579	2579
Lyar	10	25756	2575.6	2575.6
Eefsec	10	25726	2572.6	2572.6
Kctd5	10	25524	2552.4	2552.4
Dnajc24	10	25422	2542.2	2542.2
Fhl3	10	25312	2531.2	2531.2
Hus1	10	25166	2516.6	2516.6
Dusp4	24946	10	-2494.6	2494.6
Rnaseh2c	10	24920	2492	2492
Emc1	24854	10	-2485.4	2485.4
Ndufs3	24710	10	-2471	2471
Dpcd	24666	10	-2466.6	2466.6
Arhgap18	24630	10	-2463	2463
Tox	10	24488	2448.8	2448.8
Icos	10	24442	2444.2	2444.2
Nfyc	10	24416	2441.6	2441.6
Rasa3	24309	10	-2430.9	2430.9
Pprc1	10	24262	2426.2	2426.2
Twf2	10	24222	2422.2	2422.2
Nck1	24121	10	-2412.1	2412.1
Prr11	24090	10	-2409	2409
Mtx2	10	24086	2408.6	2408.6
Il2rb	10	24026	2402.6	2402.6
Atxn7l3b	10	24024	2402.4	2402.4
Otud5	10	23892	2389.2	2389.2
Isg20	10	23796	2379.6	2379.6
Tbl2	23789	10	-2378.9	2378.9
Cnot6l	23662	10	-2366.2	2366.2
Rdh12	10	23546	2354.6	2354.6
Rassf1	23110	10	-2311	2311
Plcl2	23083	10	-2308.3	2308.3
Ttc39b	23080	10	-2308	2308
Crlf2	10	23044	2304.4	2304.4
Atrx	10	22920	2292	2292
Tomm40	10	22872	2287.2	2287.2
Nemf	22857	10	-2285.7	2285.7
Ube2j1	22804	10	-2280.4	2280.4
Ngly1	22549	10	-2254.9	2254.9
Wash1	22543	10	-2254.3	2254.3
Rpl38	10	22506	2250.6	2250.6
Ppp3cc	22435	10	-2243.5	2243.5
Tbl1x	10	22416	2241.6	2241.6
Golph3	10	22304	2230.4	2230.4
Ergic1	22062	10	-2206.2	2206.2
Vps16	21908	10	-2190.8	2190.8
Tra2a	21769	10	-2176.9	2176.9
Ckap2l	21619	10	-2161.9	2161.9
Nol8	21598	10	-2159.8	2159.8
Kpna6	10	21588	2158.8	2158.8
Srp54c	10	21538	2153.8	2153.8
Ltb	10	21534	2153.4	2153.4
R3hdm4	10	21520	2152	2152
Ube2t	10	21498	2149.8	2149.8
Aqr	21455	10	-2145.5	2145.5
Eml4	21451	10	-2145.1	2145.1
Gm17669;Gm3550;Rpl29	10	21418	2141.8	2141.8
Med25	21399	10	-2139.9	2139.9
Snx3	10	21380	2138	2138
Aldh2	21378	10	-2137.8	2137.8
Thoc7	10	21242	2124.2	2124.2
Sap30bp	10	21128	2112.8	2112.8
Mrpl43	21071	10	-2107.1	2107.1
Fam76a	20978	10	-2097.8	2097.8
Cxcr4	20852	10	-2085.2	2085.2
Bbip1	10	20802	2080.2	2080.2
Trip13	20662	10	-2066.2	2066.2
Pacs1	20550	10	-2055	2055
Ufsp2	20544	10	-2054.4	2054.4
Ctnnb1	20408	10	-2040.8	2040.8
Dtnbp1	10	20382	2038.2	2038.2
Casp2	10	20336	2033.6	2033.6
Ccne1	20327	10	-2032.7	2032.7
Klhl17	10	20136	2013.6	2013.6
Lchn	19978	10	-1997.8	1997.8
Cdc25b	19840	10	-1984	1984
Polr2i	10	19808.4	1980.84	1980.84
Fam114a2	19677	10	-1967.7	1967.7
Uchl1	10	19564.8	1956.48	1956.48
Ptgr2	10	19560	1956	1956
E2f4	19471	10	-1947.1	1947.1
Csnk1g1;Csnk1g2;Csnk1g3	10	19327.6	1932.76	1932.76
Terf2ip	10	19297.4	1929.74	1929.74
Smn1	10	19241.4	1924.14	1924.14
Gcdh	19239	10	-1923.9	1923.9
Acad9	19223	10	-1922.3	1922.3
Dsn1	10	19214.2	1921.42	1921.42
Sdf2l1	10	19209.8	1920.98	1920.98
Rrad	19183	10	-1918.3	1918.3
Reep4	10	19116.6	1911.66	1911.66
Prpf39	19111	10	-1911.1	1911.1
Idh1	19066	10	-1906.6	1906.6
Nedd1	19038	10	-1903.8	1903.8
Kctd9	19009	10	-1900.9	1900.9
Edem2	18893	10	-1889.3	1889.3
Ssr3	10	18855.6	1885.56	1885.56
Rrp36	10	18842.6	1884.26	1884.26
Gas2l3	18749	10	-1874.9	1874.9
Aldh16a1	18739	10	-1873.9	1873.9
Slc30a7	18726	10	-1872.6	1872.6
Pfkfb3	18703	10	-1870.3	1870.3
Tsfm	10	18653.2	1865.32	1865.32
Zmynd11	10	18593.4	1859.34	1859.34
Ythdf1	10	18478.2	1847.82	1847.82
Fbxl14	18447	10	-1844.7	1844.7
Gnpda2	18374	10	-1837.4	1837.4
Ulbp1	10	18335.6	1833.56	1833.56
Prelid2	10	18209.4	1820.94	1820.94
Arfgap3	18180	10	-1818	1818
Guk1	10	18178.8	1817.88	1817.88
Cep57	10	18097.8	1809.78	1809.78
Myo1f	18038	10	-1803.8	1803.8
D17Wsu92e	10	17988	1798.8	1798.8
Fancl	17582	10	-1758.2	1758.2
Hook3	10	17536.4	1753.64	1753.64
Rnf187	10	17535.8	1753.58	1753.58
Ska1	17534	10	-1753.4	1753.4
Rgs1	10	17533	1753.3	1753.3
Pmm2	10	17431.2	1743.12	1743.12
Myef2	10	17370.4	1737.04	1737.04
Commd6	10	17296.8	1729.68	1729.68
Hgh1	17296	10	-1729.6	1729.6
Loh12cr1	10	17223.4	1722.34	1722.34
Dnaja3	10	17164.8	1716.48	1716.48
Rps19bp1	10	17124	1712.4	1712.4
Cyp20a1	17075	10	-1707.5	1707.5
Pgrmc1	10	17067.6	1706.76	1706.76
Coa6	17067	10	-1706.7	1706.7
Dnttip1	10	17057	1705.7	1705.7
Erlin2;Erlin1	17020	10	-1702	1702
Sdf2	10	16924.6	1692.46	1692.46
Ppcs	16882	10	-1688.2	1688.2
Gnaq;Gna14;Gna11	16865	10	-1686.5	1686.5
Xpo7	16850	10	-1685	1685
Bin3	10	16838.2	1683.82	1683.82
Med8	10	16762.4	1676.24	1676.24
Usp1	16612	10	-1661.2	1661.2
Zmiz2	10	16559.4	1655.94	1655.94
Cd82	10	16522.8	1652.28	1652.28
Senp3	16520	10	-1652	1652
Trim32	10	16505.6	1650.56	1650.56
Helb	16319	10	-1631.9	1631.9
Fbxo38	16277	10	-1627.7	1627.7
Lmo4	10	16159	1615.9	1615.9
Tapbpl	10	16118	1611.8	1611.8
Acvrl1	15995	10	-1599.5	1599.5
Wsb1	10	15942.6	1594.26	1594.26
Tbpl1	15891	10	-1589.1	1589.1
Paip1	10	15814.8	1581.48	1581.48
H2-Q6	10	15724.4	1572.44	1572.44
Kdm4b	15624	10	-1562.4	1562.4
Tarbp2	10	15620	1562	1562
Lancl2	15359	10	-1535.9	1535.9
Rgs8	15287	10	-1528.7	1528.7
Mkrn2	10	15200.2	1520.02	1520.02
Zmpste24	10	14975.8	1497.58	1497.58
Dad1	10	14901.6	1490.16	1490.16
Psmg3	10	14820.4	1482.04	1482.04
Tle1;Tle4	14754	10	-1475.4	1475.4
Pgam5	14699	10	-1469.9	1469.9
Fam49a	14648	10	-1464.8	1464.8
Use1	14617	10	-1461.7	1461.7
Supt20h	14545	10	-1454.5	1454.5
Ino80e	10	14473.8	1447.38	1447.38
Cdk11b	10	14453.4	1445.34	1445.34
Pitpnc1	14444	10	-1444.4	1444.4
Acsl3	14433	10	-1443.3	1443.3
Dpm1	14420	10	-1442	1442
Atad2b	10	14172.6	1417.26	1417.26
Tcp11l2	14158	10	-1415.8	1415.8
Alkbh4	10	14146.4	1414.64	1414.64
Gnpnat1	10	14087.2	1408.72	1408.72
Fli1	14087	10	-1408.7	1408.7
Cyba	14075	10	-1407.5	1407.5
Pagr1b;Pagr1a	10	13964.8	1396.48	1396.48
Ostc	10	13940.8	1394.08	1394.08
Aldoa;Aldoart1	13933	10	-1393.3	1393.3
Gle1	13887	10	-1388.7	1388.7
Rcn2	10	13843.4	1384.34	1384.34
Wdr74	10	13751	1375.1	1375.1
Tada1	10	13708.4	1370.84	1370.84
Exoc7	13643	10	-1364.3	1364.3
Dusp11	13504	10	-1350.4	1350.4
Sumf2	10	13413.6	1341.36	1341.36
Cdca5	10	13409.8	1340.98	1340.98
Trim21	10	13327.4	1332.74	1332.74
Mpdu1	10	13325.4	1332.54	1332.54
Tbce	10	13317.8	1331.78	1331.78
Champ1	10	13294.2	1329.42	1329.42
Kctd13	10	13241.6	1324.16	1324.16
Myh4	13240	10	-1324	1324
Fah	10	13173.4	1317.34	1317.34
Csprs	10	13111.4	1311.14	1311.14
Bloc1s1	10	13060.6	1306.06	1306.06
Nrd1	13022	10	-1302.2	1302.2
Phyh	10	13016.6	1301.66	1301.66
Il4r	10	12972.8	1297.28	1297.28
Frmd4b	12970	10	-1297	1297
Spcs2	10	12942.8	1294.28	1294.28
Pgp	12916	10	-1291.6	1291.6
Acad8	12895	10	-1289.5	1289.5
Abcd1	12883	10	-1288.3	1288.3
	12859	10	-1285.9	1285.9
Usp10	12701	10	-1270.1	1270.1
Maff;Mafk;Mafg	10	12678.6	1267.86	1267.86
Kif2a	10	12646.2	1264.62	1264.62
Mapk9;Mapk8;Mapk10	10	12640	1264	1264
Serinc3	10	12612.8	1261.28	1261.28
Gsk3b	12612	10	-1261.2	1261.2
Nsmaf	12604	10	-1260.4	1260.4
Stx12	12602	10	-1260.2	1260.2
Actr1b	10	12562.2	1256.22	1256.22
Cenpv	10	12521	1252.1	1252.1
Gtf2e1	10	12507.4	1250.74	1250.74
Xpnpep3	12478	10	-1247.8	1247.8
	10	12411.8	1241.18	1241.18
Lpp	10	12357	1235.7	1235.7
Anapc2	12355	10	-1235.5	1235.5
Aplp2	10	12319.4	1231.94	1231.94
Maf1	12316	10	-1231.6	1231.6
Hdac3	12250	10	-1225	1225
Mpp6	12249	10	-1224.9	1224.9
Trmt1	10	12226.2	1222.62	1222.62
Srpr	12183	10	-1218.3	1218.3
Zc3h7a	10	12160.4	1216.04	1216.04
Psmc3ip	10	12080	1208	1208
Cyth1	10	12056.2	1205.62	1205.62
Ppwd1	12047	10	-1204.7	1204.7
Depdc1b	12020	10	-1202	1202
Esyt2	11969	10	-1196.9	1196.9
Trim23	10	11907	1190.7	1190.7
Pcgf5	10	11754.2	1175.42	1175.42
Otud6b	10	11603.2	1160.32	1160.32
Tfeb	10	11575	1157.5	1157.5
Trappc6a	10	11550.6	1155.06	1155.06
Golga7	10	11550.6	1155.06	1155.06
Blzf1	11510	10	-1151	1151
Sirt1	11501	10	-1150.1	1150.1
Mrpl45	10	11469	1146.9	1146.9
Avil	10	11453.6	1145.36	1145.36
Cep63	10	11372.8	1137.28	1137.28
Nkapl;Nkap	10	11306.2	1130.62	1130.62
B4galt5	10	11194.2	1119.42	1119.42
Traf3ip3	10	11173.4	1117.34	1117.34
Vac14	11130	10	-1113	1113
Fndc3a	11122	10	-1112.2	1112.2
Zfp362	10	11112.6	1111.26	1111.26
Arhgap9	11037	10	-1103.7	1103.7
Hacl1	11025	10	-1102.5	1102.5
Lin37	10	10995.2	1099.52	1099.52
Khnyn	10871	10	-1087.1	1087.1
Haus1	10	10756	1075.6	1075.6
Tgs1	10733	10	-1073.3	1073.3
Stx5a;Stx5	10	10730.2	1073.02	1073.02
Zcchc8	10	10716.2	1071.62	1071.62
Tfcp2;Ubp1	10	10696.6	1069.66	1069.66
Nr2c2	10664	10	-1066.4	1066.4
Rergl	10652	10	-1065.2	1065.2
Unc119	10	10613	1061.3	1061.3
Itch	10592	10	-1059.2	1059.2
Gid8	10	10584	1058.4	1058.4
Rap1gap2	10444	10	-1044.4	1044.4
Ncln	10	10384.6	1038.46	1038.46
Abhd2	10	10349.6	1034.96	1034.96
Rfwd3	10	10329	1032.9	1032.9
Pank2	10315	10	-1031.5	1031.5
Acbd3	10270	10	-1027	1027
Dhx35	10258	10	-1025.8	1025.8
Mrpl40	10	10175.6	1017.56	1017.56
Lrmp	10	10174	1017.4	1017.4
Pnkp	10	9993.2	999.32	999.32
Pmf1	10	9935.2	993.52	993.52
Txn2	10	9919	991.9	991.9
Nt5e	9902.9	10	-990.29	990.29
Bola3	10	9900.2	990.02	990.02
Nfkb2	10	9889.2	988.92	988.92
Slfn9;Slfn8	9874	10	-987.4	987.4
Pim2	9826.6	10	-982.66	982.66
Uhrf2	9814.9	10	-981.49	981.49
Dhx40	9811	10	-981.1	981.1
Qrich1	10	9807.2	980.72	980.72
Slc9a2	10	9725	972.5	972.5
Ubxn7	10	9681.4	968.14	968.14
Calu	10	9670.6	967.06	967.06
Ttc5	10	9593.4	959.34	959.34
Srek1	10	9580.8	958.08	958.08
Wdr3	9480.2	10	-948.02	948.02
Twistnb	10	9443	944.3	944.3
Cdc23	9435.1	10	-943.51	943.51
Chd1	9419.9	10	-941.99	941.99
Ktn1	10	9389	938.9	938.9
Ptpn11	9362.6	10	-936.26	936.26
Ccdc53	10	9340.6	934.06	934.06
Mtss1	10	9327.4	932.74	932.74
Cab39	10	9270.6	927.06	927.06
Rps6ka1	10	9268.8	926.88	926.88
Fam104a	10	9245.6	924.56	924.56
Pou2f3;Pou2f2;Pou2f1	10	9243.4	924.34	924.34
Cul1	9200.5	10	-920.05	920.05
Men1	9191.8	10	-919.18	919.18
Ints1	9182.2	10	-918.22	918.22
Hip1	9150	10	-915	915
Plekho2	10	9148.4	914.84	914.84
Htra2	10	9132.6	913.26	913.26
Casp7	10	9122.8	912.28	912.28
Babam1	10	9014.4	901.44	901.44
Ssbp2	10	9008.2	900.82	900.82
Mphosph10	10	8966.6	896.66	896.66
Prps1l1	10	8943.6	894.36	894.36
Rbbp5	10	8831	883.1	883.1
Irf9	10	8789.2	878.92	878.92
Sco1	10	8746.2	874.62	874.62
Gtf2h2	10	8712.8	871.28	871.28
Elmo2	8707.5	10	-870.75	870.75
Fgl2	8686.8	10	-868.68	868.68
Mtmr3	8627.7	10	-862.77	862.77
Acap2	8620.5	10	-862.05	862.05
C1galt1	8607.6	10	-860.76	860.76
Sik3	8578.5	10	-857.85	857.85
Rap2c;Rap2a;Rap2b	10	8525.4	852.54	852.54
Tbx21	8444.6	10	-844.46	844.46
Stub1	10	8437.4	843.74	843.74
Fip1l1	10	8428.2	842.82	842.82
Bcap29	10	8422.4	842.24	842.24
Med22	10	8377.4	837.74	837.74
Iffo2;Gm21969	10	8374.6	837.46	837.46
B4galt1	10	8374	837.4	837.4
Cwc27	10	8345	834.5	834.5
Ankrd52	8291.6	10	-829.16	829.16
Glb1	10	8274.6	827.46	827.46
Rbm6	10	8263.6	826.36	826.36
Slain1	10	8258.6	825.86	825.86
Ppm1j	8222.8	10	-822.28	822.28
Trim5	10	8216	821.6	821.6
Isg20l2	10	8207.2	820.72	820.72
Dpp9	8201.2	10	-820.12	820.12
Rnf14	10	8181.2	818.12	818.12
Nfat5	10	8107.2	810.72	810.72
Prkca	8101.4	10	-810.14	810.14
Itgav	10	8098	809.8	809.8
Cdc27	8074.4	10	-807.44	807.44
Bst2	10	8062.8	806.28	806.28
Prnp	10	8005.6	800.56	800.56
9030617O03Rik	10	7990.4	799.04	799.04
Acot8	10	7988.8	798.88	798.88
Znf512	10	7967.4	796.74	796.74
Trim12c	10	7959.4	795.94	795.94
Map3k2;Map3k3	7956.2	10	-795.62	795.62
Mcat	7909.1	10	-790.91	790.91
Bckdha	7812.1	10	-781.21	781.21
Vmn2r116	10	7794.8	779.48	779.48
Necap2	10	7783.4	778.34	778.34
Aven	10	7659.6	765.96	765.96
Arid1b	10	7638.6	763.86	763.86
Dgkz;Dgki	7635.8	10	-763.58	763.58
Prelid1	7629.3	10	-762.93	762.93
Prorsd1	10	7614.2	761.42	761.42
Phpt1	10	7523.8	752.38	752.38
Dus3l	10	7460.6	746.06	746.06
Nfatc2ip	10	7389.4	738.94	738.94
Ikzf1	10	7365.4	736.54	736.54
Pdcd11	7301.4	10	-730.14	730.14
Alkbh3	10	7279.8	727.98	727.98
Actr5	10	7279.8	727.98	727.98
Surf6	10	7272	727.2	727.2
Otulin	10	7269.4	726.94	726.94
	10	7255.2	725.52	725.52
Lfng	10	7237	723.7	723.7
Cd96	10	7148.8	714.88	714.88
Scaf4;Scaf8	10	7097.2	709.72	709.72
Ipcef1	10	7081.4	708.14	708.14
Ap3m1	10	7029	702.9	702.9
Gan	6974.5	10	-697.45	697.45
Ephb4	10	6942.6	694.26	694.26
Cyb5r1	10	6933.6	693.36	693.36
Cdkal1	10	6916.4	691.64	691.64
Nt5c2	6893.8	10	-689.38	689.38
Dbr1	10	6862.4	686.24	686.24
Ctage5;Mia2	10	6855.4	685.54	685.54
Btd	6852	10	-685.2	685.2
Pkn2	6839.3	10	-683.93	683.93
Foxj3	10	6832.2	683.22	683.22
Vps51	6775.3	10	-677.53	677.53
F8a;F8a1	10	6736.6	673.66	673.66
Mier3	10	6726.6	672.66	672.66
Eps15	6714.5	10	-671.45	671.45
Acbd6	10	6606.2	660.62	660.62
Scly	10	6598.4	659.84	659.84
Malsu1	10	6558	655.8	655.8
Upf3b	10	6554.8	655.48	655.48
Gne	10	6549.4	654.94	654.94
Spint2	10	6548.8	654.88	654.88
Eci2	10	6519.2	651.92	651.92
Stam	10	6519.2	651.92	651.92
Anapc15	10	6504	650.4	650.4
Setd7	10	6493.4	649.34	649.34
Acp5	10	6478.8	647.88	647.88
Kntc1	6470.2	10	-647.02	647.02
Rab4b	10	6467.4	646.74	646.74
Ncoa4	10	6370.8	637.08	637.08
Kiaa0907	10	6363.2	636.32	636.32
Dhx16	6341.8	10	-634.18	634.18
Tap2	10	6296.4	629.64	629.64
Gemin5	6222.4	10	-622.24	622.24
C2cd5	6197.2	10	-619.72	619.72
Dip2b	6186	10	-618.6	618.6
Stard5	10	6168.6	616.86	616.86
Rhot1	6160.5	10	-616.05	616.05
Ncoa6	10	6128.2	612.82	612.82
Arhgap17	10	6126.2	612.62	612.62
Srsf4	10	6104.2	610.42	610.42
Ttc23l	10	6087	608.7	608.7
Mina	10	6069.4	606.94	606.94
Arhgap15	6041.3	10	-604.13	604.13
Gm5861;Gm8897;Gm8926;Gm6465;Gm8857;Gm5152;Gm8871;Gm8922;Gm8879;Gm8906;Gm6460;Gm8890;4933402N22Rik	6031.1	10	-603.11	603.11
Spryd3	10	6014.2	601.42	601.42
Ccdc22	5957.4	10	-595.74	595.74
Zfp36l2	10	5954.8	595.48	595.48
Kit	5919.3	10	-591.93	591.93
Card11	5916.3	10	-591.63	591.63
Slc29a1	10	5883	588.3	588.3
Hyls1	10	5869.6	586.96	586.96
Nfe2l2	10	5865.8	586.58	586.58
Dcaf15	10	5859	585.9	585.9
Clcn3	5812.7	10	-581.27	581.27
Ergic3	10	5762.6	576.26	576.26
Txlng	10	5749.6	574.96	574.96
Plcg2	5707.8	10	-570.78	570.78
Gpalpp1	10	5689	568.9	568.9
Leo1	10	5608	560.8	560.8
Zmynd8	10	5571.4	557.14	557.14
Rab37	5555.3	10	-555.53	555.53
Daglb	10	5540.8	554.08	554.08
Haus7	10	5539	553.9	553.9
Yaf2	10	5518.8	551.88	551.88
Cfap36	10	5461.8	546.18	546.18
Zc3h7b	10	5440.2	544.02	544.02
Nrbf2	10	5436.2	543.62	543.62
Klhl7	10	5398.4	539.84	539.84
Pkn1	10	5393.4	539.34	539.34
Mtmr12	5369.6	10	-536.96	536.96
Srpk2;Srpk3	5274.5	10	-527.45	527.45
Smarcc2	10	5230.8	523.08	523.08
Anapc1	5191.8	10	-519.18	519.18
Smarcad1	10	5170.6	517.06	517.06
Inpp5b	5078.5	10	-507.85	507.85
Ppp1r8	10	5062.4	506.24	506.24
Trim30a	10	5052.8	505.28	505.28
Atxn2	10	5046.4	504.64	504.64
Znf131	10	5033	503.3	503.3
Toe1	10	5024.2	502.42	502.42
Dbt	10	4985.2	498.52	498.52
Trmt6	10	4974.4	497.44	497.44
Eif2d	10	4940.8	494.08	494.08
R3hdm1	10	4887.6	488.76	488.76
Secisbp2l	10	4880.8	488.08	488.08
Sec63	10	4877.8	487.78	487.78
Dnajb4	10	4856.6	485.66	485.66
Ints6	10	4853.6	485.36	485.36
Ndufa5	10	4853.2	485.32	485.32
Dennd2d	10	4715.4	471.54	471.54
Lats1	4679	10	-467.9	467.9
Lrrfip2	10	4664.8	466.48	466.48
Gimap9	10	4650.6	465.06	465.06
Usp38	4636.9	10	-463.69	463.69
Mndal	10	4632.4	463.24	463.24
Gigyf1	10	4591.8	459.18	459.18
Nfrkb	4580	10	-458	458
Pold3	4562.8	10	-456.28	456.28
Slc44a2	10	4546	454.6	454.6
2210016F16Rik	10	4526.6	452.66	452.66
Tnfrsf1b	10	4492.4	449.24	449.24
Sass6	10	4442	444.2	444.2
Cpd	10	4418.6	441.86	441.86
Rab5b	10	4390.4	439.04	439.04
Foxk1	10	4367.6	436.76	436.76
Ppp1r9a;Ppp1r9b	10	4361	436.1	436.1
Ddx50	10	4329	432.9	432.9
Nab1	10	4327.4	432.74	432.74
Ptpn23	4299.5	10	-429.95	429.95
Bcap31	4286.8	10	-428.68	428.68
Gaa	10	4255.6	425.56	425.56
Tcof1	4239.4	10	-423.94	423.94
Itfg1	10	4219.2	421.92	421.92
Npepl1	10	4207.6	420.76	420.76
Ythdc1	10	4168.4	416.84	416.84
Tcf12;Tcf4	10	4142.4	414.24	414.24
Med17	10	4128.6	412.86	412.86
Zfp217	10	4112.2	411.22	411.22
Acd	10	4076	407.6	407.6
Fosb	10	4054.6	405.46	405.46
Nbr1	10	4052.8	405.28	405.28
Scfd2	10	3907.8	390.78	390.78
Rnf34	10	3906.8	390.68	390.68
Rxrb;Rxra;Rxrg	10	3890	389	389
Epcam	10	3876.6	387.66	387.66
Acot6;Acot1;Acot4;Acot2	10	3787	378.7	378.7
Dpp4	3743.8	10	-374.38	374.38
Stard7	10	3733.6	373.36	373.36
Parp4	3733	10	-373.3	373.3
Lrch1	10	3729.6	372.96	372.96
Epha2	10	3727	372.7	372.7
Runx3	10	3717.4	371.74	371.74
Tpgs1	10	3696.8	369.68	369.68
Paxbp1	3683	10	-368.3	368.3
Cryl1	10	3676.2	367.62	367.62
Saal1	10	3670.8	367.08	367.08
Stat2	3621.5	10	-362.15	362.15
Mzt2	10	3586.2	358.62	358.62
Ehmt1	10	3581.8	358.18	358.18
Akna	3575.1	10	-357.51	357.51
Glmn	10	3572	357.2	357.2
Ubash3b	10	3567.2	356.72	356.72
Zfp266	10	3561.2	356.12	356.12
Tradd	10	3554	355.4	355.4
	10	3496.2	349.62	349.62
Prkci	10	3490	349	349
Dhps	10	3488	348.8	348.8
Setd1a	10	3482.4	348.24	348.24
Arhgap31	3456.9	10	-345.69	345.69
Pabpc4	10	3409.2	340.92	340.92
Terf2	10	3378	337.8	337.8
Rabl6	10	3355.8	335.58	335.58
Taok2	3336.8	10	-333.68	333.68
Gclc	10	3298.2	329.82	329.82
Sltm	10	3291.6	329.16	329.16
Rnf126	10	3271	327.1	327.1
Ticrr	10	3232.8	323.28	323.28
Gramd1a	3210.5	10	-321.05	321.05
Supt3	10	3203.8	320.38	320.38
Utp20	3197	10	-319.7	319.7
Ephx1	10	3178.6	317.86	317.86
Nol6	10	3161.6	316.16	316.16
Cxxc1	10	3149.4	314.94	314.94
Cep57l1	10	3132.2	313.22	313.22
Nsmce4a	3110.7	10	-311.07	311.07
Sdhaf2	10	3105.2	310.52	310.52
Mkl1	10	3096.2	309.62	309.62
Xlr4b;Xlr4a	10	3087.8	308.78	308.78
Dgcr14	10	3063.6	306.36	306.36
Atf7	10	3055.8	305.58	305.58
Mau2	10	3051	305.1	305.1
Gss	10	2986.4	298.64	298.64
Map7d1	2972.3	10	-297.23	297.23
B4galnt1	10	2924.6	292.46	292.46
Wdr44	2921.1	10	-292.11	292.11
Mccc1	10	2920	292	292
Tut1	2906.5	10	-290.65	290.65
Mnt	10	2895.8	289.58	289.58
Hook1	10	2873.2	287.32	287.32
Tceb3	10	2802.2	280.22	280.22
1700017B05Rik	10	2801	280.1	280.1
Lrba	2777.3	10	-277.73	277.73
Abcf3	2752.7	10	-275.27	275.27
Rp9;rp9	10	2741.2	274.12	274.12
Rrp8	10	2739	273.9	273.9
Sh2b1	10	2735.4	273.54	273.54
Skiv2l	2709.4	10	-270.94	270.94
Ccdc51	10	2672.6	267.26	267.26
Cbx6	10	2648.4	264.84	264.84
Atp13a1	2633.8	10	-263.38	263.38
Sema4a	10	2596.6	259.66	259.66
Minpp1	10	2587.8	258.78	258.78
Kri1	10	2572.8	257.28	257.28
Csnka2ip	10	2550.2	255.02	255.02
Rif1	10	2547.2	254.72	254.72
Vps45	10	2539.6	253.96	253.96
Pi4ka	2531.6	10	-253.16	253.16
Plekha5	10	2492.8	249.28	249.28
Tbc1d5	10	2478.6	247.86	247.86
Atg4a	10	2478.4	247.84	247.84
Numa1	10	2472.2	247.22	247.22
Iigp1	10	2466	246.6	246.6
Terf1	10	2438.6	243.86	243.86
Man2b2	10	2433.2	243.32	243.32
Klhl12	10	2429.6	242.96	242.96
Sec24d	10	2425.6	242.56	242.56
Txndc15	10	2414.2	241.42	241.42
Otud4	10	2364.2	236.42	236.42
AU041133;Gm10139;Gm10772;Gm14393;2010315B03Rik;Gm14399;Zfp931;Gm14401;Gm2381;Gm14322;Gm14418;Gm14410;5730507C01Rik;Gm14403;AI987944;2610044O15Rik8;Gm6871;Zfp930;Zfp951;Gm14139;2410141K09Rik;Zfp958;Zfp933;AW146154;Gm4631;Gm14325;Gm14305;Gm14434;Gm14391;Gm14412;Zfp119a;Zfp960;Zfp97;Gm14326;Gm6710;Gm14419;Zfp433;Gm10324;Gm14443;Zfp182;9830147E19Rik;Zfp180;5430403G16Rik;Gm14124;Gm14295;Zfp2;Znf182	10	2363.8	236.38	236.38
Ctnna2	10	2347.6	234.76	234.76
Gak	10	2313.2	231.32	231.32
Sfswap	10	2290.6	229.06	229.06
Slc4a1ap	10	2260.6	226.06	226.06
Fiz1	10	2242.6	224.26	224.26
Msto1	10	2240.6	224.06	224.06
Prrc2a	10	2226.8	222.68	222.68
Gpcpd1	10	2209.6	220.96	220.96
Cenpe	2206.8	10	-220.68	220.68
Bbx	10	2200.6	220.06	220.06
Sqle	10	2159	215.9	215.9
Itih5	10	2159	215.9	215.9
Kiaa0196	2146.1	10	-214.61	214.61
Smad3	10	2128	212.8	212.8
Aatf	10	2118.8	211.88	211.88
Zfp62	10	2106.8	210.68	210.68
Nom1	10	2071.6	207.16	207.16
Fn3krp	10	2067.8	206.78	206.78
St14	10	2060.4	206.04	206.04
Aldoc	1096700	5375.6	-204.014	204.014
Plbd2	10	2019.2	201.92	201.92
Ctdp1	10	1998.22	199.822	199.822
Mavs	10	1989.82	198.982	198.982
Amd1;Amd2	10	1945.86	194.586	194.586
Ppfia1	10	1940.04	194.004	194.004
Prune	10	1934	193.4	193.4
Agap2	10	1883	188.3	188.3
Mia3	10	1872.64	187.264	187.264
Setx	1872.6	10	-187.26	187.26
Tram1	10	1865.48	186.548	186.548
Nbeal2	1859.5	10	-185.95	185.95
Spats2	10	1846.84	184.684	184.684
Rpp30	10	1809.7	180.97	180.97
Wdr4	10	1780.7	178.07	178.07
Utp15	10	1760.46	176.046	176.046
Nefh	10	1731.14	173.114	173.114
Nr4a2;Nr4a3	10	1695.5	169.55	169.55
Nxn	10	1691.18	169.118	169.118
Rbm26	10	1684.52	168.452	168.452
Klhdc10	10	1674.74	167.474	167.474
Cog3	10	1643.9	164.39	164.39
Htatsf1	10	1640.88	164.088	164.088
Zfp82;Zfp14	10	1611.86	161.186	161.186
Ubr5	10	1551.36	155.136	155.136
Cntrl	10	1548.34	154.834	154.834
Kansl1	10	1534.74	153.474	153.474
Samd9l	1527.4	10	-152.74	152.74
Zyg11b	10	1485.96	148.596	148.596
Rrp1b	10	1480.6	148.06	148.06
Fbxo11	10	1441.18	144.118	144.118
Dgkk	10	1419	141.9	141.9
Psme4	1416.4	10	-141.64	141.64
Parg	10	1411.64	141.164	141.164
Ubxn11	10	1407.72	140.772	140.772
Nek9	10	1392.28	139.228	139.228
Pcm1	10	1355.84	135.584	135.584
Safb2	10	1341.84	134.184	134.184
Svil	1335.6	10	-133.56	133.56
Aco1	10	1320.64	132.064	132.064
Dvl3;Dvl2	10	1312.48	131.248	131.248
Wrn	10	1305.5	130.55	130.55
Stim2	10	1290.96	129.096	129.096
Pdp1	10	1275.18	127.518	127.518
Pdk1	10	1227.74	122.774	122.774
Strbp	10	1214.32	121.432	121.432
Dnmt1	10	1207.86	120.786	120.786
Sec16a	10	1168.54	116.854	116.854
Mov10	10	1165.26	116.526	116.526
Brd1	10	1155.24	115.524	115.524
Lig3	10	1120.82	112.082	112.082
Nrip1	10	1093.9	109.39	109.39
Zfp654	10	1059	105.9	105.9
Kdm2b	10	971.4	97.14	97.14
Mapk8ip3	10	941.46	94.146	94.146
Zfa;Zfx	10	940.9	94.09	94.09
Fbln1	10	934.44	93.444	93.444
Pcnt	10	922.78	92.278	92.278
Zc3hav1l	10	916.26	91.626	91.626
Ccz1	65153	727.92	-89.5057	89.5057
Pmpca	65008	729.1	-89.162	89.162
Tnpo3	57943	662.08	-87.5166	87.5166
Lemd3	10	871.34	87.134	87.134
Kdm5d;Kdm5c;Kdm5b	10	844.38	84.438	84.438
Birc3	10	842.58	84.258	84.258
Wdr6	55930	667.14	-83.8355	83.8355
Dck	555730	6727.6	-82.6045	82.6045
Dnajc3	10	801.22	80.122	80.122
Coil	10	799.4	79.94	79.94
Baz1a	10	797.9	79.79	79.79
Pds5b	10	788.12	78.812	78.812
Filip1l	10	771.22	77.122	77.122
Ikbkb	127910	1732.84	-73.8152	73.8152
Brca1	10	726.94	72.694	72.694
Dido1	10	711.66	71.166	71.166
Slc16a3	155190	2191.8	-70.8048	70.8048
Gm11639	10	693.74	69.374	69.374
Fam21	10	693.14	69.314	69.314
Prkcq	228920	3308.2	-69.1978	69.1978
Map3k1	10	684.6	68.46	68.46
Mtmr9	10	672.9	67.29	67.29
Ada	991960	16075.4	-61.7067	61.7067
Ncaph2	75244	1232.96	-61.0271	61.0271
Abcb1b	10	607.38	60.738	60.738
Acaa2	203470	3414.4	-59.5917	59.5917
Fdps	2372300	40832	-58.099	58.099
Golga5	10	536.66	53.666	53.666
Higd1a	2405400	45804	-52.5151	52.5151
Myo1e	25842	497.14	-51.9813	51.9813
Cry1;Cry2	10	489.62	48.962	48.962
Parp14	10	476.18	47.618	47.618
Gtf3c1	10	467.24	46.724	46.724
Zswim3	10	461.44	46.144	46.144
Wdr7	10	448.64	44.864	44.864
D2Wsu81e	10	444.72	44.472	44.472
Ttn	436.08	10	-43.608	43.608
Ankfy1	25629	588.08	-43.5808	43.5808
Afdn	10	431.12	43.112	43.112
Rnf213	10	422.08	42.208	42.208
Ttll12	54330	1334.72	-40.7052	40.7052
Gvin1	30514	757.28	-40.2942	40.2942
Acot9;Acot10	117110	2999.6	-39.0419	39.0419
Rab8a	486840	12626.4	-38.5573	38.5573
Ak3	19215	501.4	-38.3227	38.3227
Mrps6	104910	2767.6	-37.9065	37.9065
Npat	10	376.08	37.608	37.608
Hsd17b12	176060	4688.4	-37.5523	37.5523
Cdan1	10	368.32	36.832	36.832
Psmd3	253630	6931.6	-36.5904	36.5904
Fryl	10	361.92	36.192	36.192
Mrps26	78181	2302	-33.9622	33.9622
Pafah1b3	163410	4857.6	-33.6401	33.6401
Vps18	10	326.82	32.682	32.682
Golph3l	33233	1033.28	-32.1626	32.1626
Urod	115410	3615.4	-31.9218	31.9218
Pygl	149560	4775	-31.3215	31.3215
Lss	275210	8792.4	-31.3009	31.3009
Tecr	42085	1373.16	-30.6483	30.6483
Ap1s1	287370	9402.2	-30.5641	30.5641
Prex1	33032	1081.18	-30.5518	30.5518
Limk2	24109	794.48	-30.3456	30.3456
Plin3	154410	5405.8	-28.5638	28.5638
Arhgef2	73258	2570.8	-28.4962	28.4962
Utp6	58408	2113	-27.6422	27.6422
Far1	265130	9876.6	-26.8443	26.8443
Birc6	10	256.16	25.616	25.616
Gtf3c3	20279	803.1	-25.2509	25.2509
Mob3a;Mob3b	454050	18077	-25.1176	25.1176
Fdft1	255490	10421.6	-24.5154	24.5154
Tmed10	429010	17780.6	-24.128	24.128
Plcg1	44131	1882.22	-23.4462	23.4462
Psmd6	386870	16912.2	-22.8752	22.8752
Rsu1	179740	8013.4	-22.4299	22.4299
Rnpep	83392	3755.6	-22.2047	22.2047
Gstk1	59595	2684.4	-22.2005	22.2005
Ripk3	200870	9270.2	-21.6684	21.6684
Ints10	16926	791.36	-21.3885	21.3885
Fmr1	42257	1980.26	-21.3391	21.3391
Ccnb2	567590	26822	-21.1614	21.1614
Acss3	34642	1648.44	-21.015	21.015
Smek1	60608	2894.4	-20.9397	20.9397
Jak3	228130	10996	-20.7466	20.7466
Mms19	19871	962.62	-20.6426	20.6426
Phc2	328370	15963.8	-20.5697	20.5697
0610011F06Rik	43585	2131.8	-20.4452	20.4452
Ttc38	29301	1442.52	-20.3124	20.3124
Bzw1	1185300	58626	-20.218	20.218
Lancl1	93937	4650.8	-20.198	20.198
Uba3	97772	4909.2	-19.9161	19.9161
Ube2o	9351.3	469.62	-19.9125	19.9125
Idh3b	320910	16159.6	-19.8588	19.8588
Mrpl46	18827	951.12	-19.7946	19.7946
Hip1r	48757	2510.8	-19.4189	19.4189
Mob4	253030	13283.6	-19.0483	19.0483
Pik3cg	9236.3	490.06	-18.8473	18.8473
Arf6	418490	22264	-18.7967	18.7967
Usmg5	539490	28956	-18.6314	18.6314
Znf830	23796	1283.94	-18.5336	18.5336
Srsf6	963110	52698	-18.276	18.276
Nup85	39257	2150	-18.2591	18.2591
Tcf25	121570	6670.2	-18.2258	18.2258
Dhcr24	146750	8131.8	-18.0464	18.0464
Armc8	43552	2416.4	-18.0235	18.0235
Dtd1	86960	4842.4	-17.958	17.958
Rassf2	79462	4473	-17.7648	17.7648
Cpsf1	14011	793.82	-17.6501	17.6501
Pyhin1;BC094916	110100	6253.8	-17.6053	17.6053
Fbxw11;Btrc	40852	2335.6	-17.491	17.491
Ctla4	661600	38502	-17.1835	17.1835
Mvd	60796	3543.6	-17.1566	17.1566
Fermt3	377900	22336	-16.9189	16.9189
Irak4	16033	964.82	-16.6176	16.6176
Acads	254840	15448.4	-16.4962	16.4962
Slc25a4	505130	30952	-16.3198	16.3198
Ddost	130390	7993.6	-16.3118	16.3118
Nomo1	6224.5	387.26	-16.0732	16.0732
Snx5	236180	15031.8	-15.712	15.712
Hadhb	542450	34660	-15.6506	15.6506
Atp6v1h	183160	11731.4	-15.6128	15.6128
Polr2h	471600	30362	-15.5326	15.5326
Kidins220	6646.6	431.18	-15.4149	15.4149
Acat1	902930	59498	-15.1758	15.1758
Papss1	62284	4139	-15.0481	15.0481
Naa30	64561	4302.2	-15.0065	15.0065
Bms1	19914	1337.08	-14.8936	14.8936
Arl1	190530	12885.6	-14.7863	14.7863
Rras2	254730	17283	-14.7388	14.7388
Glud1	958630	65166	-14.7106	14.7106
Ccar2	14698	1002.04	-14.6681	14.6681
Clptm1	46472	3175.8	-14.6332	14.6332
Pgm1;Pgm2	724750	49748	-14.5684	14.5684
Nacc1	64737	4455.8	-14.5287	14.5287
Tyms	129280	8950	-14.4447	14.4447
Spag5	4521.6	314.84	-14.3616	14.3616
Pcf11	35327	2524.4	-13.9942	13.9942
Osbpl3	28507	2041.6	-13.9631	13.9631
Unc45a	15680	1132.58	-13.8445	13.8445
Pcid2	88760	6641.6	-13.3642	13.3642
Mcm6	5247900	394880	-13.2899	13.2899
Hadha	427900	32212	-13.2839	13.2839
Pias1;Pias2	83542	6297.4	-13.2661	13.2661
Hsd17b10	60607	4582.6	-13.2255	13.2255
Flot1	111030	8423.8	-13.1805	13.1805
Las1l	29029	2218	-13.0879	13.0879
Eif2a	382670	29548	-12.9508	12.9508
Grk6	88867	6870.6	-12.9344	12.9344
Prkaa1	80560	6261	-12.867	12.867
Slc25a3	688250	53630	-12.8333	12.8333
Mvp	27114	2114.8	-12.8211	12.8211
Arhgap11a	66485	5206.2	-12.7704	12.7704
Naa40	64566	5078.2	-12.7143	12.7143
Cnot8	70894	5595	-12.671	12.671
Cse1l	162770	2042200	12.5465	12.5465
Tmsb4x	53441000	4298600	-12.4322	12.4322
Copb2	159970	12893.2	-12.4073	12.4073
Cyp51a1	907470	73260	-12.387	12.387
Tubgcp2	6353.8	517.42	-12.2798	12.2798
Midn	90105	7370.8	-12.2246	12.2246
Eml2	49259	4035.4	-12.2067	12.2067
Noc2l	29329	2416.2	-12.1385	12.1385
Ndufa10	116400	9594	-12.1326	12.1326
Pcyt2	42093	3504.4	-12.0115	12.0115
Prosc	94534	7913	-11.9467	11.9467
Aim1	150820	12637.8	-11.934	11.934
Etnk1	129080	10830.4	-11.9183	11.9183
Nup188	16337	1371.58	-11.9111	11.9111
Abracl	418740	35294	-11.8643	11.8643
Hat1	142380	12072.8	-11.7935	11.7935
Anxa6	45449	3880	-11.7137	11.7137
Acadl	657530	56188	-11.7023	11.7023
Alg5	155590	13320.2	-11.6808	11.6808
Ap1g1	88760	7603.6	-11.6734	11.6734
Ncapg2	31064	2661.6	-11.6712	11.6712
Arhgap4	49355	4232.6	-11.6607	11.6607
Arf4	323510	27858	-11.6128	11.6128
Fbxl3	34795	2997.2	-11.6092	11.6092
Ube4b	47248	4073.6	-11.5986	11.5986
Sacm1l	77186	6691	-11.5358	11.5358
Ankle2	9845.8	854.58	-11.5212	11.5212
Dnajb6	76465	6662.8	-11.4764	11.4764
Seh1l	81451	7102.2	-11.4684	11.4684
Kctd10	212180	18565.4	-11.4288	11.4288
Nudt21	153660	13514.8	-11.3698	11.3698
Dock11	9575.9	844.42	-11.3402	11.3402
Cnp	122820	10858.8	-11.3106	11.3106
Pstpip1	52431	4667.8	-11.2325	11.2325
Fem1c	11256	1005.4	-11.1955	11.1955
Afg3l2	24006	2148.8	-11.1718	11.1718
Idi1	840790	75390	-11.1525	11.1525
Ap1g2	20667	1854.96	-11.1415	11.1415
Mcl1	430580	38740	-11.1146	11.1146
Polr3c	59309	5342	-11.1024	11.1024
Vps26b	88060	7949	-11.0781	11.0781
Keap1	182940	16615.4	-11.0103	11.0103
Cdt1	57369	5219.2	-10.9919	10.9919
Spg21	88138	8111.6	-10.8657	10.8657
Uqcrc2	1172500	107992	-10.8573	10.8573
Tls1	7202.5	77462	10.7549	10.7549
Anxa2	19543000	1817140	-10.7548	10.7548
Tmx1	260170	24276	-10.7172	10.7172
Tigit	198390	18550.6	-10.6945	10.6945
Ndufs1	198030	18793.8	-10.537	10.537
Usp7	66384	6318.4	-10.5065	10.5065
Nmt1	379620	36340	-10.4463	10.4463
Copz1	1562500	150168	-10.405	10.405
Dsp	1659	17254.4	10.4005	10.4005
Ctu2	33957	3271.6	-10.3793	10.3793
Aagab	22350	2157.6	-10.3587	10.3587
Ldlr	182690	17694	-10.325	10.325
Ly9	42515	4137.6	-10.2753	10.2753
Anxa1	630220	61336	-10.2749	10.2749
Map2k2	110350	10755.2	-10.2602	10.2602
Parp2	37152	3634.8	-10.2212	10.2212
Nek6	58324	5708.2	-10.2176	10.2176
Cul4b	27438	2686	-10.2152	10.2152
Psmd12	517660	50798	-10.1906	10.1906
Myo18a	21616	2134	-10.1293	10.1293
Was	213580	21126	-10.1098	10.1098
Serpinb6;Serpinb6a	218990	21712	-10.0861	10.0861
Gnas	203520	20278	-10.0365	10.0365
Bnip3l	277420	27786	-9.98416	9.98416
Phax	90427	9071.8	-9.96792	9.96792
Nup160	12718	1277.6	-9.9546	9.9546
Zw10	25099	2529.2	-9.92369	9.92369
Wwp2	21130	2130.4	-9.91833	9.91833
Rfc5	124120	12531.2	-9.90488	9.90488
Map2k3	69242	7001.8	-9.88917	9.88917
Mef2d	40873	4138.8	-9.87557	9.87557
Shcbp1	74446	7538.8	-9.87505	9.87505
Tgtp1	436530	44362	-9.84018	9.84018
Dock8	37900	3890	-9.74293	9.74293
Suclg1	158770	16313.6	-9.73237	9.73237
Dhrs1	154820	15937.2	-9.71438	9.71438
Mtx1	73679	7595.4	-9.70048	9.70048
Dpp3	93446	9646	-9.68754	9.68754
Xdh	39468	4081	-9.67116	9.67116
Pip5k1a	16567	1714.16	-9.66479	9.66479
Flna	296370	30786	-9.62678	9.62678
Suv39h1	129280	13477.6	-9.59221	9.59221
Csk	401370	42086	-9.5369	9.5369
Tbc1d10c	91682	9624.8	-9.5256	9.5256
Slc25a5	6457800	678540	-9.5172	9.5172
Taf10	114840	12091.4	-9.49766	9.49766
Atrx	10752	1134.16	-9.48014	9.48014
Ppp2r2a	281680	29808	-9.44981	9.44981
Fxyd5	522790	55548	-9.4115	9.4115
Coro1b	531670	56900	-9.34394	9.34394
Rnf40	18965	2034	-9.32399	9.32399
Tspyl1	32478	3495.6	-9.29111	9.29111
Coro7	112720	12134.6	-9.28914	9.28914
Rbl1	30039	3233.8	-9.28907	9.28907
Rqcd1	55404	5967	-9.28507	9.28507
Nup133	84326	9192.2	-9.17365	9.17365
Bsg	1101000	121304	-9.07637	9.07637
Triobp	17322	1942.38	-8.91793	8.91793
Pes1	215450	24172	-8.91321	8.91321
Sec61b;Gm10320	890020	99962	-8.90358	8.90358
Padi2	4075.5	36204	8.88333	8.88333
Ap2m1	138950	15669.6	-8.86749	8.86749
Plec	235800	26758	-8.81232	8.81232
Eif3l	389520	44236	-8.8055	8.8055
Mical1	140400	15954.2	-8.80019	8.80019
Lrrc8c	48619	5584.2	-8.70653	8.70653
Nckap1l	45639	5252	-8.68983	8.68983
Opa1	22684	2614.6	-8.6759	8.6759
Ndrg1	2526500	291260	-8.67438	8.67438
Rnf113a2;Rnf113a1	38052	4400.2	-8.64779	8.64779
Cd8b	315280	36488	-8.64065	8.64065
Oxct1	64340	7447.2	-8.63949	8.63949
Amica1	152120	17611	-8.63778	8.63778
Wipf1	71333	8258.4	-8.63763	8.63763
Atl2	51087	5920.4	-8.62898	8.62898
Prpf38a	274390	31812	-8.62536	8.62536
Gabpb2	81082	9438.6	-8.59047	8.59047
Ndrg3	136450	16006	-8.52493	8.52493
Dhrs4	52213	6172	-8.45966	8.45966
Surf1	39312	4649.4	-8.45528	8.45528
Mad2l1	108140	12794.8	-8.45187	8.45187
Cc2d1b	26418	3126.4	-8.44997	8.44997
Hnrnpk	27209	3221	-8.44738	8.44738
Dld	205730	24428	-8.42189	8.42189
H2afy	2904500	345340	-8.41055	8.41055
Vps35	243470	29012	-8.39204	8.39204
Gpi	4913900	592820	-8.28903	8.28903
Ttk	122120	14825.6	-8.2371	8.2371
Prkd2	81776	9931.8	-8.23375	8.23375
Emc3	79605	9678.6	-8.22485	8.22485
Hmgcs1	4923800	599960	-8.20688	8.20688
Hadh	145160	17879.6	-8.11875	8.11875
Csnk1a1	600450	74074	-8.10608	8.10608
Ppp2r5e	73433	9085.6	-8.08235	8.08235
Galk1	2168200	268300	-8.08125	8.08125
Mtbp	38647	4790.2	-8.06793	8.06793
Scd3;Scd1;Scd2;Scd4	122610	15289.2	-8.01939	8.01939
Cacul1	35850	4471	-8.01834	8.01834
Cox4i1	1169500	145876	-8.01708	8.01708
Ncapg	114680	14384	-7.97275	7.97275
Qil1	84821	10677.4	-7.94398	7.94398
Fcho1	24360	3066.6	-7.94365	7.94365
Me2	358430	45344	-7.90468	7.90468
Ap2a1	21557	2732.2	-7.88998	7.88998
Itgb7	136800	17383.6	-7.86949	7.86949
Cnot3	27870	3550.2	-7.85026	7.85026
Idh3a	899150	114798	-7.83245	7.83245
Usp19	16564	2115.4	-7.8302	7.8302
Plk1	376990	48328	-7.80065	7.80065
Pole	8489.6	1088.4	-7.80007	7.80007
Etfb	478540	61742	-7.75064	7.75064
Gpd1l	95174	12280	-7.75033	7.75033
Cyth4	139840	18104	-7.72426	7.72426
Pde12	36342	4733.8	-7.67713	7.67713
Gm3839	302140	39378	-7.67281	7.67281
Cmc1	180750	23624	-7.65112	7.65112
Pfkl	244760	32136	-7.61638	7.61638
Aacs	137610	18098	-7.6036	7.6036
Txnip	1042800	137222	-7.59936	7.59936
Ufd1l	21961	166644	7.58818	7.58818
Hccs	123910	16336.8	-7.58472	7.58472
Elf1	168490	22242	-7.57531	7.57531
Cyb5a	382020	50508	-7.56355	7.56355
Clpx	21241	2823.8	-7.52213	7.52213
E2f8	22074	2935	-7.52095	7.52095
Ldha	57528000	7660800	-7.5094	7.5094
Gfpt1	57639	7675.8	-7.50918	7.50918
Smc4	155860	20790	-7.49687	7.49687
Cluh	12975	1741.44	-7.45073	7.45073
Mis18bp1	26955	3627.8	-7.43012	7.43012
Polr3f	33092	4454	-7.42973	7.42973
Ptpn2	226430	30526	-7.41761	7.41761
Tmsb10	14999000	2026000	-7.40326	7.40326
Tmem214	12270	1660.1	-7.39112	7.39112
Thoc6	118010	15977.8	-7.38587	7.38587
Akr1b10	56267	7632	-7.37251	7.37251
Rad50	17833	2419	-7.37205	7.37205
Flii	144050	19579.8	-7.35707	7.35707
Ect2	61010	8337.6	-7.31745	7.31745
Rex1bd	178370	24380	-7.31624	7.31624
Ttc4	98657	13491	-7.3128	7.3128
Cpsf3l	61735	8445	-7.31024	7.31024
Slk	23593	3244.2	-7.27236	7.27236
Trpv2	14238	1958.88	-7.26844	7.26844
Slc7a1	4141.9	30004	7.24402	7.24402
Rbms1	386730	53828	-7.18455	7.18455
Nup205	24995	3489.8	-7.1623	7.1623
Trap1	537910	75174	-7.15553	7.15553
Pepd	390130	54540	-7.1531	7.1531
Gtpbp2	7301.7	1029.76	-7.09068	7.09068
Rab10	103990	14760.2	-7.0453	7.0453
Runx2	63637	9040	-7.03949	7.03949
Arhgap19	100030	14225.6	-7.03169	7.03169
Selenof	16595	116540	7.0226	7.0226
Stard4	549940	78566	-6.99972	6.99972
Pcyt1a;Pcyt1b	79857	11413.4	-6.99678	6.99678
Xpo4	3656.6	522.62	-6.99667	6.99667
Sema4d	53538	7663.2	-6.98638	6.98638
Adprh	221510	31774	-6.97142	6.97142
Arl8b	637120	91454	-6.96656	6.96656
Emc4	94768	13612	-6.96209	6.96209
Wrnip1	60172	8657.6	-6.95019	6.95019
Srsf5	43036	298680	6.94024	6.94024
Cd47	24315	3508.2	-6.9309	6.9309
Pgm3	30486	4398.6	-6.93084	6.93084
Gnai3	459030	66246	-6.92917	6.92917
Vdac3	317940	45996	-6.91234	6.91234
Tsta3	130350	18860.4	-6.91131	6.91131
Hist1h1b	682600	98808	-6.90835	6.90835
Otub1	696880	101016	-6.89871	6.89871
C330027C09Rik;Kiaa1524	18297	2657.4	-6.8853	6.8853
Arrb2	168790	24554	-6.87424	6.87424
Morc3	14320	2083.2	-6.87404	6.87404
Vim	35500000	5169800	-6.8668	6.8668
Ywhah	4733400	689580	-6.86418	6.86418
Cenpa	95948	14059.6	-6.82438	6.82438
Cdk6	738130	108498	-6.80317	6.80317
Arnt	24515	166652	6.79796	6.79796
Snf8	222440	32808	-6.78005	6.78005
Thumpd3	45651	6742.2	-6.77094	6.77094
Pfkm	10501	1552.14	-6.7655	6.7655
Sprtn	45745	6769	-6.75801	6.75801
Rapgef6	5345.7	792.36	-6.74655	6.74655
Fnbp4	26603	3951.4	-6.73255	6.73255
Ptk2b	85519	12733.8	-6.71591	6.71591
Ncor1	4475.4	666.6	-6.71377	6.71377
Lag3	323570	48386	-6.68726	6.68726
Sar1a	982740	147118	-6.67994	6.67994
Fam177a1	798600	119556	-6.67971	6.67971
Pik3c3	48297	7272.4	-6.64114	6.64114
Blm	9065.6	1366.38	-6.63476	6.63476
Lck	283860	42830	-6.6276	6.6276
Sfxn1	316340	47742	-6.62603	6.62603
Acadvl	115450	17431.6	-6.62303	6.62303
Hemgn	31907	4829.6	-6.60655	6.60655
Gusb	23215	3521.6	-6.59217	6.59217
Hnrnph2	58668	385680	6.57394	6.57394
Dnpep	358440	54672	-6.55619	6.55619
Tfip11	53279	8131.8	-6.55193	6.55193
Gzma	303900	46436	-6.54449	6.54449
Mark2	87014	13325.2	-6.53003	6.53003
Cdk5	16700	2559.4	-6.52497	6.52497
Xab2	51218	7868.4	-6.50933	6.50933
Nol11	21272	3276.2	-6.49289	6.49289
Xpo1	371970	57290	-6.49276	6.49276
Gins1	89516	13817	-6.47869	6.47869
Ggct	73873	11420.8	-6.46829	6.46829
Gm5814;Mrfap1	205720	1327920	6.45499	6.45499
Sdha	1025000	159006	-6.4463	6.4463
Gyg1;Gyg	202060	31388	-6.43749	6.43749
Bcat2	283330	44116	-6.42239	6.42239
Stag2	46203	7208.4	-6.40961	6.40961
Prmt5	92699	14468.2	-6.40709	6.40709
Noc4l	24267	3788.4	-6.40561	6.40561
Hmgcr	8636.3	55310	6.40436	6.40436
Rpl3	1181700	184806	-6.39427	6.39427
Fkbp8	294190	46078	-6.38461	6.38461
Kif20b	3985.8	627.38	-6.35309	6.35309
Rab2a;Rab2b	373800	59208	-6.31334	6.31334
Bcl2	38104	6069.2	-6.27826	6.27826
Atp6v0d1	127150	20270	-6.27282	6.27282
Gipc1	52707	8415.8	-6.26286	6.26286
Diap1;Diaph1	9085.1	56732	6.24451	6.24451
Mfge8	41461	6640.8	-6.24337	6.24337
Pgd	1149800	184278	-6.23949	6.23949
Arpc4	8088900	1297200	-6.23566	6.23566
Elp2	17646	2833.6	-6.22741	6.22741
Actn1	7962.9	49520	6.21884	6.21884
Atp5j2	1357600	218320	-6.2184	6.2184
Apool	38544	6201	-6.21577	6.21577
Klf10	74941	12072.8	-6.20742	6.20742
Prep	412090	66500	-6.19684	6.19684
Uqcr11	237690	38408	-6.18855	6.18855
Themis	190020	30782	-6.17309	6.17309
Hk1	610610	98970	-6.16965	6.16965
Emb	7766.4	47902	6.16785	6.16785
Syne2	4049.2	656.78	-6.16523	6.16523
Stxbp3;Stxbp3a	20060	3255.6	-6.16169	6.16169
Macf1	3656	593.4	-6.16111	6.16111
Vamp2;Vamp3	116580	18922	-6.16108	6.16108
Cdk1	3247500	528840	-6.1408	6.1408
Ddx20	114290	18631.6	-6.1342	6.1342
Birc2	37013	6036	-6.13204	6.13204
Trim27	80055	13056.8	-6.13129	6.13129
Ctps2	42273	6895.2	-6.13079	6.13079
Gga1	58878	9607.4	-6.1284	6.1284
Trmt5	184370	30110	-6.12321	6.12321
Rps9	753670	123718	-6.09184	6.09184
Osgep	79485	13063.4	-6.08456	6.08456
Brix1	37342	6146.6	-6.07523	6.07523
Mad2l1bp	138070	22734	-6.07328	6.07328
Pygb	101910	16783.4	-6.07207	6.07207
Atf6b	6719.6	1107.3	-6.06845	6.06845
Polr1d	160450	26606	-6.03059	6.03059
Pml	83036	13782.8	-6.02461	6.02461
Zfp277	20262	3367.2	-6.01746	6.01746
Pmpcb	178130	29606	-6.01669	6.01669
Actb	22811000	3797800	-6.00637	6.00637
Slamf7	54383	9102.4	-5.97458	5.97458
Ero1l	392830	65878	-5.96299	5.96299
Actr3	3917700	657320	-5.96011	5.96011
Ube2e1;Ube2e2;Ube2e3	366520	61610	-5.94903	5.94903
Bzw2	223500	37798	-5.91301	5.91301
Chd7	8964.7	1521.62	-5.89155	5.89155
Dock10	17889	3038.2	-5.88803	5.88803
Irgm2	23966	4076	-5.87978	5.87978
Apmap	35385	6018.8	-5.87908	5.87908
Clic1	3095500	527300	-5.87047	5.87047
Tuba4a	1119100	190854	-5.86364	5.86364
Ier5	29089	4967.2	-5.85622	5.85622
Ube2d3;Ube2d2	5795400	990880	-5.84874	5.84874
Sec62	38026	6515	-5.83668	5.83668
Dnajb12	71122	12196.2	-5.83149	5.83149
Ikbkap	19816	3422.2	-5.79043	5.79043
Il2ra	743210	128500	-5.78374	5.78374
Rpl7	2732300	473580	-5.76946	5.76946
Nudt9	71979	12486.6	-5.7645	5.7645
Eif3f	1195200	207340	-5.76444	5.76444
Vps53	26358	4576.4	-5.75955	5.75955
Gnb2	2352200	408960	-5.75166	5.75166
Jup	4808.2	27648	5.75018	5.75018
Anxa5	953190	165886	-5.74605	5.74605
Arhgap30	41545	7231.6	-5.74493	5.74493
Heatr6	5880.7	1025.3	-5.73559	5.73559
Myd88	45430	7932	-5.72743	5.72743
Ubac2	66864	11675.6	-5.72681	5.72681
Tubg2;Tubg1	53465	9343.8	-5.72198	5.72198
Naga	48608	8511	-5.7112	5.7112
Rps15a	2853000	500080	-5.70509	5.70509
Tbcd	41336	7247.8	-5.70325	5.70325
Ostf1	1062300	186496	-5.6961	5.6961
	32673	5751.4	-5.68088	5.68088
Gimap4	1725100	304120	-5.67243	5.67243
Exoc2	6993.8	1233.22	-5.67117	5.67117
Mthfd1l	543410	95916	-5.66548	5.66548
Acsl4	698100	123236	-5.66474	5.66474
Tomm22	511880	90602	-5.64976	5.64976
Eif4a2	100690	17825.4	-5.64868	5.64868
Naa15	211670	37608	-5.62832	5.62832
Aifm1	62145	11078.4	-5.60956	5.60956
Ube2z	39591	7060.4	-5.60747	5.60747
Smpd4	15128	2698.8	-5.60545	5.60545
Rps21	5070000	906480	-5.59306	5.59306
Ccna2	84805	15177.2	-5.58766	5.58766
Cdc6	7140.1	1281.52	-5.57159	5.57159
Crip1	2602900	468340	-5.55771	5.55771
Vps29	136480	24576	-5.55339	5.55339
Bmp2k	25403	4595.6	-5.52768	5.52768
Fzr1	21666	3919.8	-5.52732	5.52732
Uck2	80302	14534.6	-5.52489	5.52489
Fmnl1	247150	44764	-5.52118	5.52118
Ddb1	727140	131782	-5.51775	5.51775
Kif11	714170	129842	-5.5003	5.5003
Ccdc50	353810	64358	-5.49753	5.49753
Sfxn3	197470	35938	-5.49474	5.49474
H2-Q7;H2-Q9	212380	38754	-5.48021	5.48021
Ppih	138690	25318	-5.47792	5.47792
Pus1	144200	26324	-5.47789	5.47789
Actr2	5218000	952820	-5.47638	5.47638
Hmgb2	9504100	1735860	-5.47515	5.47515
Stat4	246290	45048	-5.46728	5.46728
Rab6a;Rab6b	2322200	424900	-5.46529	5.46529
Cyfip2	156100	28570	-5.46377	5.46377
Fxr1	166910	30604	-5.45386	5.45386
Mdh2	5479900	1005700	-5.44884	5.44884
Ndufv1	268950	49380	-5.44654	5.44654
Wdr18	76939	14129.2	-5.44539	5.44539
Pik3r1	58419	10733	-5.44293	5.44293
Mrps7	45723	8402	-5.44192	5.44192
Eif2b4	42731	7862.4	-5.43485	5.43485
Npepps	115820	21342	-5.42686	5.42686
Ints4	7866.1	1449.54	-5.42662	5.42662
Ppp2r5c	68776	12681.8	-5.4232	5.4232
Git2	54398	10032.2	-5.42234	5.42234
Msh2	129560	23946	-5.41051	5.41051
Capzb	3729600	690000	-5.40522	5.40522
Cbl	109990	20358	-5.40279	5.40279
Picalm	498930	92518	-5.39279	5.39279
Arhgap1	287500	53336	-5.39036	5.39036
Dhx8	22844	4252	-5.37253	5.37253
Il2rg;Gm20489	169990	31674	-5.36686	5.36686
Atl3	34274	6389.4	-5.3642	5.3642
Cdc73	34933	6519.6	-5.35815	5.35815
Ncbp1	75593	14126.2	-5.35126	5.35126
Prdx4	2165900	404780	-5.35081	5.35081
Ncf4	117670	22010	-5.34621	5.34621
Syce2	86974	16286.6	-5.34022	5.34022
Phf6	368580	69158	-5.32954	5.32954
Ndufs8	85015	15972.6	-5.32255	5.32255
Hist2h2ac;Hist2h2aa1	445600	83770	-5.31933	5.31933
Il12rb1	33409	6284.8	-5.31584	5.31584
Tpp2	222070	41808	-5.31166	5.31166
Eef1d	118420	22312	-5.30746	5.30746
Bysl	39568	7463.4	-5.30161	5.30161
Hibch	9745.9	1840.32	-5.29576	5.29576
Hist1h1a	282120	53280	-5.29505	5.29505
Rap1b	4969900	939320	-5.29096	5.29096
Clp1	87701	16613.6	-5.27887	5.27887
Gemin2	16524	3130.6	-5.27822	5.27822
Sympk	22670	4296.8	-5.27602	5.27602
Eif3e	1170700	221980	-5.2739	5.2739
Gm9493;Rps7	2081300	395260	-5.26565	5.26565
Mrps15	23848	4530.6	-5.26376	5.26376
Apip	4617.4	24272	5.25664	5.25664
Dok2	19109	3635.4	-5.25637	5.25637
Arrb1	26722	5084	-5.2561	5.2561
Nat10	16691	3178	-5.25205	5.25205
Ndufb9	142890	27256	-5.24252	5.24252
Kbtbd11	22674	4325.6	-5.24182	5.24182
Mier1	15643	2987.2	-5.23668	5.23668
Cul3	125110	23892	-5.23648	5.23648
Rab11b;Rab11a	1191200	227820	-5.22869	5.22869
Adam10	23288	4457.4	-5.22457	5.22457
Yme1l1	85363	16364.6	-5.21632	5.21632
Orc4	10154	1951.3	-5.20371	5.20371
Rfc3	425280	81760	-5.20157	5.20157
Ncapd2	251780	48412	-5.20078	5.20078
Nudt18	8051.6	1550	-5.19458	5.19458
Apobec3	530330	102414	-5.1783	5.1783
Aldh18a1	181800	35208	-5.1636	5.1636
Acp1	612000	118668	-5.15725	5.15725
Ppil3	88190	17156.8	-5.14024	5.14024
Psmd8	970890	189592	-5.12094	5.12094
Maz	10559	2065	-5.11332	5.11332
Nuf2	185050	36210	-5.11047	5.11047
Mrps9	75684	14879.8	-5.08636	5.08636
Rab1A	1922600	378020	-5.08597	5.08597
Tpm1	97270	19166.8	-5.07492	5.07492
Ndufa6	267430	52924	-5.0531	5.0531
Gtpbp4	303800	60152	-5.05054	5.05054
Cdk9	397080	78654	-5.04844	5.04844
Hgs	84766	16900.2	-5.01568	5.01568
Vav1	38420	7666	-5.01174	5.01174
Pop1	6580	1314.34	-5.00631	5.00631
Snrpe	3590500	717720	-5.00265	5.00265
Pld3	483590	96732	-4.99928	4.99928
Map4	95664	19136	-4.99916	4.99916
Huwe1	7832	1566.7	-4.99904	4.99904
Capg	3137900	628460	-4.993	4.993
Copa	188290	37720	-4.99178	4.99178
Snx9	150930	30276	-4.98514	4.98514
Sf3b3	269860	54278	-4.97181	4.97181
Plaa	90514	18212	-4.97002	4.97002
Cd3g	1283900	259000	-4.95714	4.95714
Edc3	5075.5	1025.72	-4.94823	4.94823
Ubxn4	35870	7252	-4.94622	4.94622
Nup107	114200	23134	-4.93646	4.93646
H3f3a;Hist1h3b;Hist1h3a;H3f3c	52491000	10633800	-4.93624	4.93624
S100a13	348640	70652	-4.93461	4.93461
Med12	7147.3	1448.66	-4.93373	4.93373
Smarca4	126190	25586	-4.93199	4.93199
Prdx3	10455	51562	4.9318	4.9318
Farsa	236580	48020	-4.9267	4.9267
Cs	2041400	414520	-4.92473	4.92473
Dnmt1	341640	69430	-4.92064	4.92064
Coro1a	12722000	2591200	-4.90969	4.90969
Dpysl2	2469300	502980	-4.90934	4.90934
Polh	24940	5084	-4.90559	4.90559
Ddx39a	1111300	226920	-4.89732	4.89732
Cpne1	137420	28070	-4.89562	4.89562
Tmpo	10847	2217.4	-4.89177	4.89177
Pafah1b1	1374600	281180	-4.88868	4.88868
Wdr46	16674	3414.2	-4.88372	4.88372
Cbx1	105460	21604	-4.8815	4.8815
Spop	15915	3261.2	-4.88011	4.88011
Pak1ip1	118600	24312	-4.87825	4.87825
Gmds	28529	5868.4	-4.86146	4.86146
Nub1	41280	8501.4	-4.85567	4.85567
Map2k1	818330	168618	-4.85316	4.85316
Rpn1	251620	51910	-4.84724	4.84724
Kif15	73148	15098	-4.84488	4.84488
Pxn	62452	12894.6	-4.84327	4.84327
Pcx;Pc	72575	15002.6	-4.83749	4.83749
Cap1	2137500	442100	-4.83488	4.83488
Asun	30430	6295	-4.834	4.834
Hmgcl	164190	34068	-4.81948	4.81948
Pik3cd	177870	36946	-4.81432	4.81432
Acat2;Acat3	236020	49026	-4.81418	4.81418
Rpl13a	3114000	647320	-4.8106	4.8106
Wapal	11441	2385.8	-4.79546	4.79546
Arpc1b	3476900	726140	-4.7882	4.7882
Sec61a1;Sec61a2	288130	60186	-4.78733	4.78733
Mapk15	263880	55222	-4.77853	4.77853
Zfp84	14245	2983.8	-4.77411	4.77411
Tnfaip1	42915	9000.2	-4.76823	4.76823
Wdr1	837650	176386	-4.74896	4.74896
Ap3b1	43482	9163.4	-4.74518	4.74518
Pdhb	459840	96994	-4.74091	4.74091
Smarca5	404460	85320	-4.74051	4.74051
Ehmt2	2094.2	441.94	-4.73865	4.73865
Rab18	182690	38592	-4.73388	4.73388
Mgea5	52230	11045.6	-4.72858	4.72858
Man2a1	38150	8095	-4.71279	4.71279
Pold1	68399	14530.4	-4.7073	4.7073
Smg6	3208.9	681.96	-4.70541	4.70541
Srp68	48208	10283.4	-4.68794	4.68794
Lmnb1	1591700	339580	-4.68726	4.68726
Ddx54	73483	15682.8	-4.68558	4.68558
Dync1i2	200600	42826	-4.68407	4.68407
Cggbp1	287390	61392	-4.68123	4.68123
Gpt2	4748.6	22212	4.67759	4.67759
Hbs1l	16431	3514.6	-4.67507	4.67507
Gins4	14884	69466	4.66716	4.66716
Sec61g	743240	160050	-4.6438	4.6438
Blvra	299380	64646	-4.63107	4.63107
Twf1	39991	8645.6	-4.62559	4.62559
Dhcr7	26792	5804.6	-4.61565	4.61565
Inpp5d	98904	21436	-4.61392	4.61392
Suclg2	64159	13940.8	-4.60225	4.60225
Klf13	314080	68328	-4.59665	4.59665
Jak1	198790	43288	-4.59227	4.59227
Lbr	235050	51222	-4.58885	4.58885
Cd3d	532270	116200	-4.58064	4.58064
Psmd13	915990	200020	-4.57949	4.57949
Adrbk1	191270	41784	-4.57759	4.57759
Gtf3c5	25701	5631.8	-4.56355	4.56355
Epb4.1;Epb41	21431	4697.2	-4.56251	4.56251
Ptpn1	289460	63674	-4.54597	4.54597
Ywhaz	22019000	4844200	-4.54544	4.54544
Copb1	208600	45914	-4.54328	4.54328
Arhgdia	6765700	1491080	-4.53745	4.53745
Dars	1468400	323740	-4.53574	4.53574
Skap1	165320	36452	-4.53528	4.53528
Qars	101890	22474	-4.53368	4.53368
Por	137360	30320	-4.53034	4.53034
Pfkp	2379500	527180	-4.51364	4.51364
Arhgef1	367390	81402	-4.51328	4.51328
Wdr12	35381	7841	-4.51231	4.51231
Pdcd5	63192	284720	4.50563	4.50563
Usp47	15943	3540.6	-4.50291	4.50291
Prpf4	53499	11884.4	-4.50162	4.50162
N4bp2l2	24017	5335.8	-4.50111	4.50111
Cirbp	365520	81538	-4.48282	4.48282
Copg1	304560	68040	-4.47619	4.47619
Lig1	264550	59304	-4.46091	4.46091
Cdk8;Cdk19	28481	6399.8	-4.4503	4.4503
Lxn	545470	122572	-4.4502	4.4502
Clns1a	1131000	254820	-4.43843	4.43843
Tufm	196790	44374	-4.4348	4.4348
Sod2	73802	16649	-4.43282	4.43282
Ctsw	174040	39282	-4.43053	4.43053
Mars	149170	33680	-4.42904	4.42904
Gnb1	2861800	647000	-4.42318	4.42318
Dnajc13	1830.2	414.26	-4.418	4.418
Asb6	6227.8	1410.78	-4.41444	4.41444
Kif2c	145530	33088	-4.39827	4.39827
Ric8a	95052	21624	-4.39567	4.39567
Picalm	12891	56664	4.39562	4.39562
Arcn1	575160	130862	-4.39516	4.39516
Plin2	38614	8799.6	-4.38815	4.38815
Mapk3	162620	37064	-4.38755	4.38755
Lrpprc	93790	21390	-4.38476	4.38476
Kif20a	174790	40006	-4.36909	4.36909
Neil3	117820	26980	-4.36694	4.36694
Cyb5r3	115230	26560	-4.33848	4.33848
Vwa5a	6066.8	26320	4.33837	4.33837
Zyx	236890	54650	-4.33468	4.33468
Ywhae	15688000	3622600	-4.33059	4.33059
Cand1	256860	59322	-4.32993	4.32993
Rnf181	134060	30964	-4.32954	4.32954
Etfa	220150	50862	-4.32838	4.32838
Epsti1	319740	73886	-4.32748	4.32748
Csnk2a2	101950	23588	-4.32211	4.32211
Cdc42	1606900	371820	-4.32171	4.32171
Ppp3cb	97877	22652	-4.3209	4.3209
Gmpr2	58775	13634.4	-4.31079	4.31079
Haus8	48907	11372.4	-4.3005	4.3005
Lef1	395510	92054	-4.2965	4.2965
RtcA;Rtca	42096	9798.2	-4.2963	4.2963
Capns1	1317400	306700	-4.2954	4.2954
Hist1h1e	472100	109946	-4.29393	4.29393
Pfdn1	2209000	515140	-4.28815	4.28815
Aldoa	15037000	3510400	-4.28356	4.28356
Tm9sf3	46885	10950.6	-4.2815	4.2815
Aak1	27416	6404.2	-4.28094	4.28094
Rabep2	8380.7	1957.8	-4.28067	4.28067
Phb2	421920	98588	-4.27963	4.27963
Tpm4	1637300	383320	-4.27137	4.27137
Shmt2	2500600	585540	-4.27059	4.27059
Bcor	2030.8	8664	4.2663	4.2663
Myo1g	187330	43936	-4.2637	4.2637
Apaf1	5728.9	1344.02	-4.26251	4.26251
Hdac2	85418	20046	-4.2611	4.2611
Topbp1	4640.3	1089.28	-4.25997	4.25997
Stk38	42056	9887.4	-4.25349	4.25349
Ccnb1	1183200	278400	-4.25	4.25
Ptpn6	555990	131024	-4.24342	4.24342
Lap3	256390	60442	-4.24192	4.24192
Ap1b1	53794	12682.6	-4.24156	4.24156
Fam168b	325820	76946	-4.2344	4.2344
Mapkapk2	239440	56626	-4.22845	4.22845
Actr1a	348500	82436	-4.22752	4.22752
Vamp8	417640	98846	-4.22516	4.22516
Ywhag	1230800	291540	-4.22172	4.22172
Pebp1	57403	242240	4.21999	4.21999
Gnai2	1923600	456400	-4.21472	4.21472
Gmppb	59401	14102.2	-4.21218	4.21218
Stk17b	1055000	250660	-4.20889	4.20889
Rpl18a	3531200	840380	-4.20191	4.20191
Stk39	157810	37584	-4.19886	4.19886
Erp29	48730	204560	4.19782	4.19782
Klhl9	199400	47538	-4.19454	4.19454
Eif4a1	17261000	4115400	-4.19425	4.19425
Dhx36	3231.8	770.7	-4.19333	4.19333
Med11	117280	28026	-4.18469	4.18469
Kars	854780	204380	-4.18231	4.18231
Ptp4a2	491300	117474	-4.1822	4.1822
Cblb	124230	29724	-4.17945	4.17945
Eif5b	7925.1	1898.34	-4.17475	4.17475
Fgfr1op2	134420	32206	-4.17376	4.17376
Obfc1	37897	9081.6	-4.17294	4.17294
Polr3b	6466.1	1550.02	-4.17162	4.17162
Nop9	10969	2636.2	-4.16091	4.16091
Cstf1	386190	92816	-4.16081	4.16081
Wdr76	13815	3321.4	-4.15939	4.15939
Melk	24995	6069.6	-4.11806	4.11806
Stat5a;Stat5b	74191	18032	-4.11441	4.11441
Ahcy	5697500	1384780	-4.11437	4.11437
Mpp1	8822.9	36274	4.11135	4.11135
Whsc1l1	2621.5	637.76	-4.11048	4.11048
Prim1	82029	19964.6	-4.10872	4.10872
Gna13	147570	35974	-4.10213	4.10213
Hsp90ab1	24561000	5988600	-4.10129	4.10129
Rap1a	604230	147414	-4.09886	4.09886
Actg1	191360000	46688000	-4.0987	4.0987
Abcf1	114790	28032	-4.09496	4.09496
Stt3a	14007	3421.4	-4.09394	4.09394
Igbp1	188130	45962	-4.09316	4.09316
Wdr48	11380	2785.6	-4.0853	4.0853
Anxa7	1339400	327960	-4.08403	4.08403
Nup210	35325	8656.8	-4.08061	4.08061
Rab27a	248210	60842	-4.07958	4.07958
Ppan	17473	4283.2	-4.07943	4.07943
Trip12	42287	10368.8	-4.07829	4.07829
Aurkb	874720	214500	-4.07795	4.07795
Eif3d	930790	228480	-4.07384	4.07384
Cdk4	471410	115950	-4.06563	4.06563
Bub1b	131710	32438	-4.06036	4.06036
Fbxo5	93305	23020	-4.05321	4.05321
Got2	2622300	647080	-4.05251	4.05251
Sart3	45165	11162.4	-4.04617	4.04617
Acsf2	95875	23696	-4.04604	4.04604
Ran;1700009N14Rik	10849000	2681600	-4.04572	4.04572
Ywhab	2408700	595460	-4.04511	4.04511
Lsm14a	18019	4455.2	-4.04449	4.04449
Rpl6	1791800	443220	-4.04269	4.04269
Grhpr	786550	194584	-4.04221	4.04221
Prmt1	709850	175690	-4.04036	4.04036
Eef1a1	35643000	8823200	-4.03969	4.03969
Eef2	11607000	2879200	-4.03133	4.03133
Ipo7	156520	38830	-4.0309	4.0309
Gfm1	25002	6206	-4.02868	4.02868
Ctnna1	131800	32720	-4.02812	4.02812
Cdk2;Cdk3	137000	34014	-4.02775	4.02775
Cnn2	2465800	612360	-4.02672	4.02672
Pelo	22185	5514.8	-4.02281	4.02281
Nsa2	987150	245500	-4.02098	4.02098
Uchl3;Uchl4	1456500	362360	-4.01948	4.01948
Eif2s3x	276450	68782	-4.01922	4.01922
Nln	36750	9146.6	-4.01789	4.01789
Prpf6	155690	38762	-4.01656	4.01656
Plod2	47891	11924.8	-4.01608	4.01608
Znf511	138020	34406	-4.01151	4.01151
Spag7	363220	90586	-4.00967	4.00967
Riok3	161370	40266	-4.0076	4.0076
Anxa4	532560	133000	-4.00421	4.00421
Polr1d	113030	28246	-4.00163	4.00163
Galnt6	50305	12592.2	-3.99493	3.99493
Mbnl3	47071	11790.2	-3.99238	3.99238
Parvg	121950	30554	-3.99129	3.99129
Mcm7	2892500	725100	-3.9891	3.9891
Ube2g1	164920	41364	-3.98704	3.98704
Ubr2	22745	5704.8	-3.98699	3.98699
Ntmt1	144610	36276	-3.98638	3.98638
Grwd1	6030.4	24016	3.98249	3.98249
Phf8	15840	3984.4	-3.9755	3.9755
Vimp	65423	16470.4	-3.97216	3.97216
Gdi2	3355500	845100	-3.97054	3.97054
Kdm2a	69781	17599	-3.96505	3.96505
Tob2	27140	6845.4	-3.96471	3.96471
Cytip	246180	62174	-3.95953	3.95953
Vps36	114000	28820	-3.95559	3.95559
A430005L14Rik	89123	22562	-3.95014	3.95014
Bub1	22784	5768	-3.95007	3.95007
Tfrc	468950	118834	-3.94626	3.94626
Aldh9a1	688630	174738	-3.94093	3.94093
Gmppa	19509	4950.4	-3.94089	3.94089
Acap1	101440	25766	-3.93697	3.93697
Dak	43759	11152.8	-3.92359	3.92359
Vta1	85154	21706	-3.92306	3.92306
Ints3	15271	3893.2	-3.92248	3.92248
Fam175b	9302.1	2375	-3.91667	3.91667
Asrgl1	147150	37576	-3.91606	3.91606
Ube2v2	3229700	824860	-3.91545	3.91545
Manf	438090	111922	-3.91424	3.91424
Chmp2a	1003800	256520	-3.91315	3.91315
Ncbp3	128660	32960	-3.90352	3.90352
Dhx15	1004800	257580	-3.90092	3.90092
Akt2	11633	45374	3.90046	3.90046
Pip4k2b	28660	7353.2	-3.89762	3.89762
Ssr1	1711200	439060	-3.89742	3.89742
Tuba1c;Tuba8	526620	135328	-3.89143	3.89143
Cdkn2aipnl	186690	48026	-3.88727	3.88727
Dgkb	32600	8398.2	-3.88178	3.88178
Mid1ip1	48657	12540.6	-3.87996	3.87996
Prrc1	258790	66886	-3.86912	3.86912
Map4k4;Mink1;Tnik	5292.3	1369.02	-3.86576	3.86576
Limd2	156170	603160	3.8622	3.8622
Atp5c1	1517600	393480	-3.85687	3.85687
Usp5	412790	107350	-3.84527	3.84527
Rpl7a	1915300	498220	-3.84429	3.84429
Pno1	28690	7468.6	-3.84142	3.84142
Iars	116470	30342	-3.83857	3.83857
Api5	157600	41118	-3.83287	3.83287
Park7	5269700	1375960	-3.82984	3.82984
Ywhaq	1745000	455640	-3.82978	3.82978
Idh3g	154500	40362	-3.82786	3.82786
Frg1	161060	42092	-3.82638	3.82638
Gba	18552	4853.4	-3.82247	3.82247
Pola1	34053	8909.4	-3.82214	3.82214
Ube3a	37685	9863.8	-3.82054	3.82054
Pdhx	94612	24768	-3.81993	3.81993
Qtrt1	22617	5924	-3.81786	3.81786
Snd1	513180	134438	-3.81722	3.81722
Ankhd1	1767.3	463.06	-3.81657	3.81657
Tm9sf2	26055	6831.4	-3.81401	3.81401
Tmx4	41065	10781.8	-3.80873	3.80873
Ppp4c	190790	50120	-3.80666	3.80666
Gmfg	2588400	680680	-3.80267	3.80267
Satb1	75923	19969.4	-3.80197	3.80197
Smc2	393710	103608	-3.8	3.8
Ube2n	3285500	865280	-3.79704	3.79704
Ilk	286730	75574	-3.79403	3.79403
Paics	1081300	285500	-3.78739	3.78739
Ntan1	3519.8	929.4	-3.78717	3.78717
Xpnpep1	143510	37916	-3.78495	3.78495
Utp23	98812	26108	-3.78474	3.78474
Casp3	3054800	807820	-3.78154	3.78154
Aco2	1026900	271620	-3.78065	3.78065
Uqcrb	387170	102526	-3.77631	3.77631
Ddx10	21495	5692.6	-3.77595	3.77595
Nt5c	54825	206880	3.77346	3.77346
Emg1	199580	52934	-3.77036	3.77036
Atg4b	177410	47078	-3.76843	3.76843
Stap1	8068.3	2141.6	-3.76742	3.76742
Cpsf2	53075	14106.4	-3.76248	3.76248
Cst3	568120	151068	-3.76069	3.76069
Rpl4	2328900	619320	-3.76041	3.76041
Herpud1	35207	9374	-3.75581	3.75581
Bre	112440	30024	-3.745	3.745
Ckap5	110310	29470	-3.74313	3.74313
P4ha2	19216	5138.2	-3.73983	3.73983
Tmx3	105340	28274	-3.72568	3.72568
Cdc20	23759	88456	3.72305	3.72305
Adar	1952.7	7269	3.72254	3.72254
Kifc1	446510	119998	-3.72098	3.72098
Pnp	620740	166864	-3.72004	3.72004
Rnf115	120540	32416	-3.71853	3.71853
Trafd1	61626	16579.8	-3.71693	3.71693
Psmd2	603930	162640	-3.71329	3.71329
Rsbn1	7430	2002.2	-3.71092	3.71092
Capn1	118030	31814	-3.71	3.71
Cltc	868550	234120	-3.70985	3.70985
Heatr1	5658	1527.1	-3.70506	3.70506
Eif2s3y	973070	262640	-3.70496	3.70496
Eef1g	1577700	426560	-3.69866	3.69866
Pgk1	39898000	10787800	-3.69844	3.69844
Parn	46965	12698.8	-3.69838	3.69838
Tmem173	25429	6888.6	-3.69146	3.69146
Nup153	14264	3866.4	-3.68922	3.68922
Rabepk	27387	7431.2	-3.68541	3.68541
Cdkn2d	613680	166714	-3.68103	3.68103
Atp1b3	331870	90158	-3.68098	3.68098
Pkm	47667000	12961200	-3.67767	3.67767
Psmd5	44192	12021.4	-3.67611	3.67611
Gcn1	15516	4224.4	-3.67295	3.67295
Rrm1	1395400	380120	-3.67095	3.67095
Lta4h	529600	144334	-3.66927	3.66927
Fkbp5	481100	131152	-3.66826	3.66826
Mta1	49372	13472.2	-3.66473	3.66473
Nudcd3	103050	28122	-3.66439	3.66439
Chchd3	186800	51058	-3.65858	3.65858
Abce1	773070	211320	-3.65829	3.65829
Xrcc6	4881	17846.4	3.6563	3.6563
Pglyrp1	117460	32138	-3.65486	3.65486
Cotl1	1443000	394960	-3.65353	3.65353
Cnot1	43554	11923.4	-3.65282	3.65282
Rpl8	810790	222060	-3.65122	3.65122
Rlim	218840	59966	-3.6494	3.6494
Zap70	691990	189690	-3.648	3.648
Klhl25	15420	4232.4	-3.64332	3.64332
Mlec	34549	9492	-3.6398	3.6398
Ivd	16411	4516.2	-3.63381	3.63381
Stxbp2	112970	31100	-3.63248	3.63248
Kif22	402220	110810	-3.62982	3.62982
Kif23	107320	29596	-3.62617	3.62617
Vars	317010	87560	-3.62049	3.62049
Cuedc2	301310	83262	-3.61882	3.61882
Znf326;Zfp326	51145	14133.8	-3.61863	3.61863
Pigk	21735	6010.8	-3.61599	3.61599
Rbpj	1006000	278220	-3.61584	3.61584
Rock1	7231.7	2001	-3.61404	3.61404
Ccnd3	780820	216360	-3.60889	3.60889
Gimap7	38465	10659.6	-3.60848	3.60848
Tmed9	479360	132952	-3.60551	3.60551
Znhit3	88743	24616	-3.60509	3.60509
Anp32a	2260100	627400	-3.60233	3.60233
Tpm3	1799200	500000	-3.5984	3.5984
Lmnb2	42790	11914.4	-3.59145	3.59145
Acsl5	57140	15935.4	-3.58573	3.58573
Rab8b	242610	67660	-3.58572	3.58572
Ppp3ca	29584	8251	-3.5855	3.5855
Tagln2	25904000	7238800	-3.57849	3.57849
Ddb2	64357	17986.8	-3.57801	3.57801
Dynlrb1	113270	405100	3.57641	3.57641
Lmna	86687	24244	-3.57561	3.57561
Rpl11;Gm5093;Gm10036	3398000	952180	-3.56865	3.56865
Ugp2	125210	35096	-3.56764	3.56764
Anxa6	5376200	1507980	-3.56517	3.56517
Ipo5	497420	139566	-3.56405	3.56405
Ybx1	1906600	535940	-3.55749	3.55749
Usp9x	28562	8029.8	-3.557	3.557
Psmd10	24163	6824.8	-3.54047	3.54047
Casp8	492900	139286	-3.53876	3.53876
Ankrd17	31367	8868	-3.5371	3.5371
Sub1	6373100	1804800	-3.53119	3.53119
Exosc1	68331	19359	-3.52968	3.52968
Marf1	14221	4032.4	-3.52668	3.52668
Pdlim5	45064	12781.8	-3.52564	3.52564
Vapa	186850	53046	-3.52241	3.52241
Rpl9	959050	272320	-3.52178	3.52178
Morf4l2	507110	144046	-3.52047	3.52047
Gclm	340460	96870	-3.51461	3.51461
Sec22b	109570	31176	-3.51456	3.51456
Srrm1	37649	10712.6	-3.51446	3.51446
Prdx1	5802800	1653300	-3.50983	3.50983
Mob1b;Mob1a	996880	284140	-3.50841	3.50841
Sucla2	205150	58608	-3.50038	3.50038
Cdca2	41118	11752	-3.49881	3.49881
Ubl4a	61822	17672.4	-3.49822	3.49822
8030462N17Rik	27401	7834.4	-3.49752	3.49752
Itsn2	21369	6112	-3.49624	3.49624
Uqcrc1	735700	210560	-3.49402	3.49402
Cpne3	76175	21804	-3.49363	3.49363
Hectd1	30470	8725.4	-3.4921	3.4921
Rbm14	718170	205780	-3.48999	3.48999
Pitpnb	260900	74828	-3.48666	3.48666
Dgka	159070	45630	-3.48608	3.48608
Rala	98451	28258	-3.484	3.484
Rwdd4;Rwdd4a	466430	134072	-3.47895	3.47895
Fkbp15	15540	4474.2	-3.47325	3.47325
Orc1	23590	6794.8	-3.47177	3.47177
Mcmbp	169310	48846	-3.4662	3.4662
Esyt1	239910	69266	-3.4636	3.4636
[truncated: 1,898 more rows]

## Sheet: Actual Exp
Gene	Mock_1	Mock_2	Mock_3	Mock_4	GC7_1	GC7_2	GC7_3	GC7_4	FC	AbsFC
Akt1	982360	1.03919e+06	1.10559e+06	1.072e+06	28408.4	34259.2	24965.3	27863.7	-36.3572	36.3572
Rsl1d1	3.48019e+06	1.78581e+06	3.23048e+06	1.42777e+06	125749	54234.6	29173.2	96995.3	-32.4161	32.4161
Galnt6	153775	174236	189187	162058	5959.73	6563.16	4887.29	5707.6	-29.3824	29.3824
Mvb12a	111247	72329.5	78258.7	45974	2422.7	3913.86	1778.95	3796.56	-25.8401	25.8401
Rad51	71448.4	84883.4	75981.5	101525	4123.25	2341.37	1734.48	4940.28	-25.4075	25.4075
Calm1	75721.2	117470	78710.7	89454.8	4563.35	2885.76	3513.71	3623.75	-24.7732	24.7732
Cit	187677	165561	15266.2	5365.7	3166.41	3410.84	2506	6013.03	-24.7657	24.7657
Il2ra	296283	261007	282319	239419	21145.1	15087.4	4649.32	11451.9	-20.6182	20.6182
Ptprd	256263	273608	278287	308050	13652.7	15317.8	15125.9	12790	-19.6217	19.6217
Sike1	61266	102286	101970	61048.9	5659.78	4234.16	3727.37	4999.81	-17.5377	17.5377
Farsb	3.38036e+06	2.8764e+06	3.70759e+06	3.18341e+06	222770	190625	180892	198858	-16.5767	16.5767
Fyttd1	165161	184791	196459	186902	9080.89	13972.9	8015.38	13908.9	-16.3038	16.3038
Sirt2	309833	183452	229297	279623	18616.6	15533.6	17841.7	11748.8	-15.7232	15.7232
Ppp6c	79517.9	96729.3	77202.3	77600.3	3498.64	6324.48	5251.69	6366.65	-15.4397	15.4397
Plec	69956.1	66754.7	81387	69484.4	4569.69	3932.62	5309.68	5159.3	-15.1588	15.1588
Hdhd2	723568	543701	623315	646434	45747.9	34673.2	43325.4	48212.4	-14.7536	14.7536
Prc1	73986.6	87376.3	112464	117131	7293.37	5434.92	5858.5	8610.41	-14.375	14.375
Tbk1	99372.6	112657	103391	126736	5270.18	9982.23	8784.02	8159.99	-13.7331	13.7331
Lrrfip1	179761	183952	193683	120088	16599.3	9319.61	10448.9	13925	-13.4708	13.4708
Grap2	133109	209036	167418	164903	10974.4	12723.4	13724.8	12817.8	-13.4247	13.4247
Mpp2	166045	127079	38464.9	42178.5	4966.5	11923.1	2926.22	8497.53	-13.2011	13.2011
Nosip	73765.5	117863	69501.9	91988.9	3134.45	6887.28	9763.26	7048.8	-13.1595	13.1595
Cwc15	664939	670245	738586	603394	52805.3	53694.4	62993.5	37121.5	-12.9573	12.9573
Abi1	290012	281152	246018	323954	17490.7	21079.1	18397.9	32776.4	-12.7154	12.7154
Gatad2a	307022	365150	316461	259942	31657.2	26402.1	15965.6	24650.8	-12.6533	12.6533
Prcc	68196	71359.7	81938.7	95062.6	7528.18	4344.76	6909.69	7176.16	-12.1946	12.1946
Abr	53570.7	64499.7	57211.7	72631.5	5668.74	5142.22	4302.18	5229.41	-12.1869	12.1869
Ndufa13	276717	292076	261754	253112	25076.5	24074.8	24449.8	15784.7	-12.1234	12.1234
Ncaph2	189046	178591	211848	164674	21205.4	12343.8	19763.3	8508.3	-12.0374	12.0374
Eef1g	93314.2	103667	71667.6	120701	6791.62	6642.72	6926.38	11987.6	-12.0362	12.0362
Pdcd10	40584.3	53026.3	49297.1	46293.4	4343.19	4294.85	2693.22	4558.79	-11.9069	11.9069
Bub1	92829.5	130827	154758	227158	19047.6	8986.1	11511.1	11451.9	-11.8747	11.8747
Ankrd13a	919309	937684	671266	503714	88946.9	84802.5	61738.2	38941.8	-11.0483	11.0483
Pip4k2a	238228	231240	289093	213776	27306.5	17431	19260.6	24345.2	-11.0063	11.0063
Pex5	482037	422904	455326	432268	45048.3	42271.1	41853	33961.6	-10.9881	10.9881
Mrps5	113301	106766	210656	224059	23218.1	7106.29	11393.9	19537	-10.6894	10.6894
Cox6c	108182	8781.33	98266.9	65188.9	6984.12	3336.8	4880.15	11051.5	-10.6816	10.6816
Traf3ip3	33295.9	42404.3	43216	35876.1	4313.67	3892.48	1288.77	5035.64	-10.6529	10.6529
Son	102774	89262.4	88342	86225.7	5888.02	10283.4	8315.52	10193.4	-10.5709	10.5709
Rcc2	165272	115631	157540	202482	16945	13005.6	14214.5	17270.1	-10.4326	10.4326
Mif	109109	135623	111021	210551	11066	13631.8	17093	13051.1	-10.3261	10.3261
FAM120A	140957	172261	156812	83061.3	8601.65	13977.3	14472.1	16581.9	-10.3125	10.3125
Fbl	404047	456472	398213	394131	43655.6	40917.7	36070.4	41542.1	-10.1912	10.1912
Hnrnpr	461843	420655	395636	470128	51327.3	38131.6	31331.8	50920.5	-10.1814	10.1814
Ppp1r10	76864.9	54365	83147.8	55920.3	7840.39	8829.92	4625.23	5272.99	-10.1736	10.1736
Hdac3	31280.7	38285.3	49740.8	54055.4	4362.21	3942.02	3066.8	6034.74	-9.96004	9.96004
Sdcbp	1.50126e+06	1.58448e+06	1.47459e+06	1.49118e+06	122369	156220	158606	180156	-9.80238	9.80238
Fam207a	127790	160927	132578	161626	14153.1	12986.8	17720	14706.7	-9.78605	9.78605
Sirt7	3.09682e+06	3.15145e+06	2.7745e+06	4.22855e+06	363874	318040	367501	311135	-9.73969	9.73969
Dcps	222880	278647	171069	219146	26007.8	16757.5	26205.7	23084.5	-9.687	9.687
Ncaph	1.14252e+06	1.5727e+06	1.72819e+06	1.4203e+06	164879	154091	169398	120243	-9.63456	9.63456
2310011J03Rik	290220	290464	328457	401121	37114.2	40072.2	31447.8	27482.6	-9.62601	9.62601
Rbm38	100278	156322	129526	132538	10810.2	11971	20097.6	11875.3	-9.4726	9.4726
Anxa4	88297.3	132463	112277	107038	7530.81	5437.85	8153.4	25368	-9.46601	9.46601
Nhp2l1	52881.9	66992.7	58289.9	57146.4	6165.25	7000.31	3672.49	8084.09	-9.44185	9.44185
Magt1	85516.8	104053	61309.6	73909.3	9570.4	6715.53	6132.46	12173.6	-9.38914	9.38914
Ablim1	667618	561598	592736	620014	68614.4	68226.8	72443.8	51784	-9.35372	9.35372
Rfk	274511	268366	272066	245817	32993.1	31934	30031.9	18479.1	-9.351	9.351
Ube2v2	146663	254117	43102.2	138794	22339	17634.8	14287.3	8105.8	-9.3427	9.3427
Sipa1	491263	443782	453131	749869	57674.1	53668	64275.6	54656	-9.2848	9.2848
Sigmar1	50182.2	27897.1	71303.7	72972.5	3666.4	3525.04	4118.06	12841.1	-9.20703	9.20703
Arpc1b	63085.6	30222.9	64108.1	25397.9	6047.84	5365.93	3510.34	4980.32	-9.18461	9.18461
Glg1	645509	718319	745805	773915	70516.4	84180.1	83616.4	75990.5	-9.17441	9.17441
Mcm2	409230	399325	423468	355952	48572.6	41249.4	30915.4	52908	-9.14493	9.14493
Prcp	49174.6	69789	44378.7	42279.9	4680.97	5556.76	5606.55	6704.19	-9.11912	9.11912
Acadm	46453.6	45835.5	26751.7	44208.3	2327.86	4733.25	4363.16	6658.36	-9.02795	9.02795
Rab10	528379	684941	518608	546064	66603	63902.3	68832.7	57069.8	-8.88426	8.88426
Ankrd44	1.27912e+07	1.3112e+07	1.22654e+07	1.20437e+07	1.31343e+06	1.47837e+06	1.33951e+06	1.58736e+06	-8.78044	8.78044
Ubqln1	43178.2	60401	56643.6	50843.6	8326.4	6178.86	3677.52	5893.71	-8.76649	8.76649
Ahctf1	355647	358606	380734	330810	50203.6	41272.9	37441.7	34725.4	-8.71282	8.71282
Arhgdib	384269	243741	270428	227901	26930.5	37547.4	7007.88	58150.4	-8.68847	8.68847
Vti1a	63400.3	66338.2	77208.1	50977.4	6597.26	9223.32	7367.51	6528.58	-8.67944	8.67944
Eif3a	400880	341887	367517	537387	60577.5	37981.9	46392.2	45700.6	-8.64228	8.64228
Wipf1	108747	71300.2	132179	138258	18403.3	11287.5	10885.6	11717.6	-8.61449	8.61449
Nek6	14486.6	24961.6	24918.8	24361.4	2114.17	2459.28	1696.58	4077.89	-8.5745	8.5745
Ufd1l	181534	337193	257663	483467	50616.8	31476.1	38384.6	26744.5	-8.55753	8.55753
Gipc1	310194	284133	482929	500476	52787.8	19097.7	60288.3	52375.8	-8.5491	8.5491
Strap	60811.1	65915.8	91253.2	126784	16039.9	10085	6964.45	7420.59	-8.51061	8.51061
Pdcd11	101316	113258	111778	112762	12948	9326.66	8724.53	20839.6	-8.47075	8.47075
Pqbp1	59548.4	126865	39405.1	35165.5	11166.8	3836.97	8483.5	7330.38	-8.46863	8.46863
Cd47	38961.5	40822.3	44290.1	33785.8	4882.41	3170.95	3282.07	7368.65	-8.43985	8.43985
Faah	748057	860933	697208	963172	117447	87157.1	108401	78039.2	-8.36061	8.36061
Cdca8	28910.4	40954.4	43427.3	54439.6	4639.21	5521.62	4391.12	5796.1	-8.24313	8.24313
Epn1	186287	205930	216103	238978	31049.4	14850.4	25867.2	31076.7	-8.2387	8.2387
Inpp5d	73098	57615.9	63315.7	76106.6	8374.72	4949.33	8086.48	11414.9	-8.22948	8.22948
Oxsr1	106043	90315.5	103074	96724.6	14283.4	9219.21	12821.2	11841.1	-8.22503	8.22503
Psmc1	326852	310092	233276	290977	32166.6	35034.3	41005.2	33205.8	-8.21145	8.21145
Acaca	777435	753244	816177	712268	92654.9	102817	79139.7	99169.5	-8.18427	8.18427
Anxa5	206703	118017	79168.5	109093	14677	19118.8	15143.1	13833.8	-8.17204	8.17204
Vps33a	120345	138240	160199	185193	12896.8	17434.8	22946.7	21619.5	-8.06401	8.06401
Pik3r1	268508	215729	264888	428870	32308.7	35040.2	35273.2	45068.6	-7.9761	7.9761
Pik3c2a	61061.9	85347.5	74015.3	46293.4	4981.15	8388.07	9917.94	10186.2	-7.96808	7.96808
Appl1	670083	613842	753905	858053	93610.3	69227.9	88819	114337	-7.91238	7.91238
Snx1	124907	133778	111719	132072	14710.8	19586.2	11982.3	17298.9	-7.90328	7.90328
Atp5f1	75627.7	68337.3	68510	96457	15377.9	6732.26	11476.3	5653.46	-7.8729	7.8729
Bst2	658562	595291	529589	699706	80645.5	77351.4	92638.4	70519.8	-7.73193	7.73193
Cog5	116774	166180	134685	130630	15195.3	19137.6	19169.6	17413.1	-7.73131	7.73131
Ak2	61078.9	60537.8	115663	86881.9	9479.67	6661.8	11157.5	14770.3	-7.70543	7.70543
Ndc80	130103	160498	153009	100640	22557.9	14661.9	15624.4	18061.6	-7.67567	7.67567
Ttll12	704563	878366	809310	944696	95005.1	113817	137192	93227.6	-7.59703	7.59703
Stxbp1	69586.3	95581	96171.6	100265	14868.7	6831.2	8911.04	17018.6	-7.592	7.592
Lars	184382	157821	197662	92826.4	30467.9	23839.4	17205.1	12486.7	-7.53212	7.53212
Odf2	345746	322568	391833	369887	41548	50694	37733.2	60271.5	-7.51673	7.51673
Pepd	927004	749971	743164	681100	126333	102840	77649.4	106610	-7.5012	7.5012
Brcc3	179255	130196	102358	208306	18439.8	24654.1	26463.6	13903.6	-7.43	7.43
Prkcd	31540	42181.8	48541.2	48702.3	3892.07	3589.16	4019.66	11600.2	-7.40076	7.40076
Twf1	68497.9	102869	84022.3	67705.8	9790.34	11906.4	10240.4	12133.1	-7.33138	7.33138
Inpp4b	33383.1	25872.5	21251.1	19622.2	3445.19	3240.03	3621.89	3354.88	-7.329	7.329
Naglu	34978.7	30828	39340	49595.9	4773.23	2682.93	4792.7	8894.24	-7.31882	7.31882
Cct7	438247	473643	428228	503714	44733.5	44373.2	85059.1	78531.3	-7.29661	7.29661
Usp9x	76427	81426.6	75030.7	141600	13637.1	9185.15	11955.5	16598.3	-7.28908	7.28908
Atp6v0d1	153329	166948	150362	112957	25107.1	20672.5	16760.1	17596.4	-7.28255	7.28255
Smarcc1	29910	192787	25283.2	137119	12891.8	13216.3	16488.2	10289.9	-7.28164	7.28164
Acp1	4.80493e+07	5.41037e+07	4.94651e+07	4.10725e+07	1.05442e+07	31481.9	1.5933e+07	16201.2	-7.26452	7.26452
Arhgef6	5896.59	117791	27207.2	11694.4	4904.41	7082.51	4908.11	5668.58	-7.20582	7.20582
Pck2	59892.7	72008.3	81052.5	64062.2	8290.33	7429.82	12545.1	10488.3	-7.14813	7.14813
Fip1l1	273588	261613	258890	357605	31252.8	42118.4	37334.6	50425.2	-7.14758	7.14758
Hypk	449130	405846	563396	552237	74134.8	65138.3	60488.9	76493.8	-7.13328	7.13328
Fzr1	1.17389e+06	1.10511e+06	1.04437e+06	1.12592e+06	161549	153836	151057	158394	-7.12075	7.12075
Aldoa	72860	118470	96130.5	51283.9	7609.29	8850.17	24322.8	7422.36	-7.02721	7.02721
Gzmb	517665	492307	577823	524565	94773.4	60279.5	51657.3	95623.6	-6.98685	6.98685
Pdcd6	38630.3	40128.5	26738.2	31520.2	4617.35	3241.03	6812.16	4943.17	-6.98579	6.98579
Pfas	81724.4	97574.1	89850.4	117105	13198.8	20088.8	14973.9	7047.51	-6.98357	6.98357
S100a11	171147	183422	219349	205945	27254	26454.6	32063.6	26808.8	-6.92713	6.92713
Vdac3	37028.8	38739.3	27009.4	15575.8	4360.68	5680.94	2973.7	4073.79	-6.92565	6.92565
Snx2	108467	130411	125248	89856.3	16359.3	19594.1	13317	16343.4	-6.91899	6.91899
Vimp	86754	80944.7	112007	141561	19641.1	11722.9	6656.29	22894.7	-6.91564	6.91564
Larp7	2.49515e+07	2.39209e+07	2.44928e+07	2.85156e+07	4.08584e+06	3.7707e+06	3.80974e+06	3.09102e+06	-6.90375	6.90375
Timm17a	476936	580934	365721	509024	69309.6	84215.4	81569.9	45633.1	-6.8843	6.8843
Irgm1	88072	72347.4	87244.5	83013.8	12650.5	10622.8	10566.7	14324.1	-6.86565	6.86565
Tdg	694530	785729	448107	367811	87171.6	84397.4	100417	63191.8	-6.85062	6.85062
Mta3	55777.2	30000.4	50610.6	42000.6	8813.29	7435.1	3735.64	6064.49	-6.84833	6.84833
Incenp	80491.5	81331.4	86035.4	76426.1	14600.8	9512.79	13301	10020.4	-6.8364	6.8364
Far1	40446.6	33579.7	16212.9	48093.6	6420.82	5438.74	3657.35	4774.52	-6.81731	6.81731
Apoa1bp	2.26662e+06	2.62811e+06	2.79087e+06	2.42137e+06	415929	302715	330259	434571	-6.81305	6.81305
Top2b	62575.5	102869	45786.7	31347.6	12496.5	5782.82	3817	13586.3	-6.79823	6.79823
Acly	121617	129982	117172	127064	24540.8	14930.3	23214.4	10354.7	-6.78852	6.78852
Prdx6	126489	160546	116608	121332	14984.5	21033.6	22343.8	19387.5	-6.75214	6.75214
Mrpl48	24396.1	23036.2	28320	23207.9	3986.32	3012.27	3186.17	4472.31	-6.7517	6.7517
Dennd4a	25570	12881.9	27241.2	38541.8	6569.49	2764.22	2354.12	3794.13	-6.73267	6.73267
Sptan1	69994.4	22087.3	26296.8	33305.3	4020.56	4935.24	5887.58	7775.01	-6.70622	6.70622
Snrnp27	59616.4	65814.6	39426.9	57383.8	9796.46	10033.6	5551.52	7845.93	-6.68848	6.68848
Gcc2	25202.7	279790	39020.1	316477	25048.1	21123.4	28193.3	24435.3	-6.68511	6.68511
Cpsf3l	18769.6	21697	29083.5	24483.5	3339.98	2798.48	4321.22	3607.38	-6.68467	6.68467
Arih1	25773.2	53735.5	38758.9	64843.6	9366.2	7327.36	4179.93	6554.85	-6.67599	6.67599
Usp47	94908.5	104226	28084	13325.4	9031.04	7442.74	10297.8	9266.35	-6.67474	6.67474
Kat7	28942.3	34463.8	39695.7	20996.3	4143.27	2952.64	3198.75	8346.53	-6.65719	6.65719
Itgal	137216	138246	123188	119315	17858.9	20028.4	22633.2	17341.5	-6.65235	6.65235
Akr1b10	248041	308979	192462	463134	53474.3	43971	49506.7	35396	-6.65001	6.65001
Fkbp3	31921.4	23430.1	41572.1	21132.7	4233.72	5294	3392.43	4886.57	-6.62987	6.62987
Gtf3c5	2.46215e+06	2.23662e+06	2.29622e+06	2.41593e+06	319820	357086	395432	348748	-6.62235	6.62235
Cox5a	52873.4	67111.7	55983.9	53597.8	13307.7	6959.2	6444.2	7986.48	-6.61623	6.61623
Cycs	26762.5	25817.1	28658.6	11302	4703.71	2178.11	3015.93	4125.46	-6.59908	6.59908
Ctps1	31144.6	37022.8	54099.9	41191.6	9457.59	6436.04	3880.47	5132.12	-6.56297	6.56297
Dnpep	28626.4	12414.2	36245.7	15636.3	3212.98	2637.74	3915.81	4415.35	-6.55221	6.55221
Cops2	381093	472655	388030	336072	63616.5	42162.5	68300.2	68091.6	-6.51544	6.51544
Csnk2b	226371	317356	243166	178795	36108.5	30744.7	60729.8	20865.3	-6.50521	6.50521
Atl3	34777.1	13655.3	31605.5	25167.8	3398.1	4174.61	3815.33	4806.81	-6.49625	6.49625
Cirbp	1.93016e+06	2.00994e+06	1.91425e+06	2.09427e+06	288228	307559	342693	285260	-6.49535	6.49535
Satb1	337017	353590	315921	485842	56016.9	58415.3	60176.6	55551.7	-6.48404	6.48404
Pgp	511288	533015	541609	616129	100893	75146.6	70668	93481.7	-6.47299	6.47299
Arcn1	54272.2	65231.5	68691.9	85746.5	10814	7872.25	9480.67	14287.3	-6.45266	6.45266
Ap2m1	50632.9	53628.4	60951	41761.5	10004.4	6780.7	6779.43	8578.57	-6.43914	6.43914
Golph3	5.02069e+06	5.02888e+06	6.41206e+06	6.36857e+06	1.00855e+06	795348	743818	1.00486e+06	-6.42638	6.42638
Bola1	92157.7	68622.9	108644	114303	18624.3	14100.6	13359.3	13933	-6.39363	6.39363
Qil1	419008	400908	352351	309911	47527.5	46437.1	53412.3	85669.6	-6.36001	6.36001
Pabpc1	53728	109200	53768.3	67714.4	11159	5404.09	5243.65	23000.9	-6.34738	6.34738
Synj2bp	313208	316892	307181	349286	50380.7	49281.9	44375.5	59179.6	-6.33099	6.33099
Sdad1	202001	198041	100315	357938	31663.8	29946.8	45496.9	28838.2	-6.31351	6.31351
Pik3cd	278227	327501	318544	339832	37619.3	76479.4	44780	41469.7	-6.30953	6.30953
Vat1	159796	135057	153320	180716	25999.1	24347.6	28882.2	20472.9	-6.3077	6.3077
Cmpk1	61491.3	53861.7	41205.2	71651.5	4525.96	10575.3	11200.3	9881.93	-6.30702	6.30702
Fam76b	29016.3	25792.1	39737.9	43049.6	6772.82	5529.45	3373.9	6171.43	-6.29799	6.29799
Tamm41	46181.5	52722.9	42211.2	47027.3	8314.59	8993.44	8502.03	4091.74	-6.29203	6.29203
Mphosph10	193209	165746	138500	129987	40269	24097.4	16381.5	19141.4	-6.28137	6.28137
Fis1	287117	258734	261683	274978	36989.6	34925.7	44625.3	55858.9	-6.27909	6.27909
Sec24b	294625	406602	332789	330810	55772.1	56383.7	69510.9	36690.5	-6.25043	6.25043
Zzef1	39387.1	27231.4	38771.9	53269.7	4145.35	7324.14	5278.45	8641.61	-6.24903	6.24903
Ctnnbl1	21762.3	30462.1	24093.5	23247.1	4327.23	3608.54	3419.62	4595.13	-6.24212	6.24212
Mrpl13	45488.5	46357.3	33602.8	19576	7217.29	5619.29	3725.59	6705.8	-6.2328	6.2328
Mical1	45509.7	37643.9	45636.5	34496.8	6712.04	4153.81	6374	9081.9	-6.2035	6.2035
Rcl1	287780	188319	246265	223226	47437.9	33836.5	12460	58837.1	-6.19768	6.19768
Ndrg1	88076.2	84883.4	102569	37787.2	13408.2	13352.9	14205.7	9749.9	-6.17776	6.17776
Atp2b4	1.16037e+06	1.43121e+06	1.09872e+06	1.50176e+06	228651	197782	229036	185028	-6.17737	6.17737
Pold2	1.26377e+06	1.31513e+06	838891	547963	193858	164704	204787	80570.3	-6.15877	6.15877
Arl2	43498.8	35724	39379.3	57068.7	7970.47	5878.82	8446.7	6413.29	-6.11895	6.11895
Tmed7	102604	55389.5	129943	89333.9	22219.4	8519.89	17690.6	13261.2	-6.11548	6.11548
Psmb7	309965	295789	257645	346985	52322.1	52658.1	47213.2	45795.5	-6.11339	6.11339
Hist1h4a	1.47027e+06	1.07012e+06	1.36689e+06	1.06203e+06	210765	188455	237552	178371	-6.09624	6.09624
Vars	122926	64475.9	84621	129586	7450.57	20001.1	26562.3	11939.6	-6.08926	6.08926
Zfp106	34212.1	38714.3	30894.2	51771.7	5415.13	6266.05	4858.14	9116.48	-6.06461	6.06461
Arpc2	100015	86002	209653	342919	52798.7	37159.8	8698.65	23464.6	-6.04796	6.04796
Ddx42	109206	99858.8	97668.2	113902	18597.2	16161	15578.9	19240.8	-6.04553	6.04553
Ctsa	106630	88982.8	100550	140063	27068.2	16548.8	13920	14693.3	-6.03937	6.03937
Smarcb1	31063.4	44069	58191.3	46733.8	7216.42	8781.48	6122.94	7729.18	-6.03208	6.03208
Copa	199943	201385	260052	285554	32144.8	28516.4	36236.9	60142.8	-6.02985	6.02985
Ctsb	58426	48252.9	51987	39000.3	9367.95	7423.07	6014.66	10031	-6.01967	6.01967
Ggnbp2	56006.8	30970.2	54852.3	66030.8	10632.3	5967.19	7420.46	10618.9	-6.00078	6.00078
Ap3m1	68578.6	74560.7	57100.2	53239.5	15429.9	8509.32	4607.97	13725.7	-5.99625	5.99625
Rpl36a	184374	146820	163955	162641	33734.2	23706.4	22917.3	29717.8	-5.97579	5.97579
Safb	33872.4	35682.9	37465.4	69238.3	6564.68	6613.95	9993.2	6327.57	-5.975	5.975
Cdc20	52427	50581.6	47362	41571.5	11512.5	10753.2	2462.48	7397.07	-5.97481	5.97481
Melk	108624	126698	115340	122739	21865.9	20827.8	16880.3	20156.2	-5.93754	5.93754
Arhgap25	116795	115031	129626	182883	19626.3	21314.8	18227.5	32733	-5.92302	5.92302
Cope	407946	987840	921588	466933	84346.9	120922	197145	67914.7	-5.91992	5.91992
Psmb3	452999	611224	489303	438700	90855.5	107356	82498	56082.4	-5.91531	5.91531
Sil1	66554.9	42868.4	60853.6	64083.8	10492.1	10717.4	9853.39	8739.38	-5.88812	5.88812
Ddx47	286913	345933	367088	322478	75765.7	45641.4	52469.4	51415.7	-5.86976	5.86976
Akap13	46653.4	46369.8	67482.9	55540.5	13436.9	9326.66	7249.42	6877.22	-5.85648	5.85648
Cct5	172482	250154	175987	524867	57604.2	59806.8	59766.1	14697	-5.85535	5.85535
Laptm5	504018	498870	580370	517140	84561.2	75375.6	95270.9	103945	-5.84819	5.84819
Stam2	255804	226284	272700	292777	45632	35835.8	40237.8	57610.1	-5.84202	5.84202
Rps26	41089.4	28060.2	48588.7	45516.4	10737	7243.98	2035.24	7981.49	-5.831	5.831
Eif3d	153843	142875	114337	116902	19952	26827.7	27474.1	16406.3	-5.82349	5.82349
Top2a	19893.7	19665.7	25052	11814.4	2990.09	3225.18	2842.04	4072.92	-5.8206	5.8206
Utp6	2.5784e+07	2.26113e+07	2.38518e+07	2.89711e+07	4.2426e+06	4.5528e+06	4.283e+06	4.32844e+06	-5.81485	5.81485
Pds5b	2.60841e+06	2.81125e+06	2.80789e+06	2.87362e+06	514509	477426	534941	388274	-5.7965	5.7965
Uchl3	934530	945241	1.04408e+06	1.12756e+06	178248	179932	162726	179834	-5.78161	5.78161
Pds5a	486714	557469	533592	431037	100429	98988.5	76096.6	72057.1	-5.77956	5.77956
Trip13	51755.3	86061.5	36300.9	62033.2	9304.98	11942.5	10291	9353.83	-5.77495	5.77495
Klhdc4	261025	248358	325652	428935	50675.8	58538.6	63564.6	46935.6	-5.75278	5.75278
Lnpep	53949.1	57328	59836.5	67325.9	8423.03	10319.6	13619.5	9106.67	-5.74985	5.74985
Ppp1r2	27784.6	30018.2	32946.1	22910.8	7059.88	4047.18	1542.76	7128.88	-5.74657	5.74657
Cuta	170110	188789	200802	220433	29569.3	30806.1	34770.5	40908.5	-5.73398	5.73398
Fam134b	456060	486292	520128	511182	83166.3	77151.7	91374.2	95023.8	-5.69245	5.69245
Cbl	46105	41235.2	23261.3	39581.4	8720.37	5946.93	6782.11	4951.37	-5.68857	5.68857
Rab14	1.54318e+06	1.11106e+06	939900	1.26515e+06	255608	168579	176689	256797	-5.66566	5.66566
Abt1	191946	156964	172865	177552	31952.4	30215.7	27041.5	34427.9	-5.65626	5.65626
Lancl1	134354	129006	145403	168831	21048	20644.6	34315.3	26294.2	-5.64597	5.64597
Mrpl14	118454	150634	115528	97113.2	10942.7	28866.7	17492.2	28035.8	-5.64499	5.64499
Cox7a2	116009	89238.6	68486.5	98166.5	15834.8	9146.4	20492.4	20464.9	-5.64012	5.64012
Skap1	815019	919835	886725	539977	162874	146481	145036	107609	-5.62554	5.62554
Pabpc4	17319	35884	36079.1	35383.1	5145.34	5463.98	6074.75	5521.23	-5.61421	5.61421
Uck2	247224	241753	264219	223273	42426.9	44822.4	31498.4	55183.5	-5.61412	5.61412
Vps4b	761194	1.00617e+06	941837	1.14505e+06	175148	173890	179803	163176	-5.56957	5.56957
Fignl1	175645	157529	133852	203160	29569.3	28866.4	30247.9	31654	-5.56922	5.56922
Luc7l2	18353.8	24622.4	13410.4	30373.6	3756.2	2850.09	4702.86	4291.22	-5.56142	5.56142
Nif3l1	35537.3	30352.6	39833	54413.7	5268.65	3976.98	4469.36	15109.3	-5.55561	5.55561
Napg	67145.9	69586.7	61001.5	34540	11402.1	10098.8	8130.5	12179.9	-5.5553	5.5553
Wdr37	456443	516523	462299	491799	92130.1	92332.9	66637.4	95872.9	-5.55392	5.55392
Rpsa	297559	207114	319835	159813	51766.8	34937.4	43640.7	46935.6	-5.55234	5.55234
Actl6a	2.11255e+06	1.88476e+06	2.01467e+06	2.03599e+06	364551	327258	380232	378883	-5.54678	5.54678
Rpl30	371280	458977	494345	499440	95514.5	58893.8	85743.3	88715.3	-5.54645	5.54645
Mvd	346226	376752	304129	309190	67285.1	53500.7	66798	53863.2	-5.53454	5.53454
Mrto4	25214.1	30539.4	22264.7	21794.9	4193.8	5630.74	4049.94	4173.27	-5.5305	5.5305
Psmd6	30402.3	12120.3	41697.7	11222.1	4583.02	3017.14	4120.59	5546.2	-5.52746	5.52746
Marf1	398690	355708	339544	332385	76869.8	74835.4	56987.8	49585.7	-5.52244	5.52244
Rdh11	146612	162991	157599	135060	26364.2	24516.4	39021.2	19418	-5.50917	5.50917
Armc1	7.65325e+06	8.47662e+06	6.50127e+06	8.77875e+06	1.47497e+06	1.55937e+06	1.58141e+06	1.09588e+06	-5.49929	5.49929
Tollip	204097	229128	211513	244927	50811.4	47065.3	32732.9	31628.2	-5.48371	5.48371
Heatr1	51657.5	61207.2	49550.1	40591.5	9262.35	9361.89	8672.47	9986.29	-5.44501	5.44501
Lsm6	35946.7	28982.4	40736.3	29531.8	6822.67	4853.92	4305.75	8867.06	-5.44066	5.44066
Ssb	270689	338139	353290	238214	54167.3	61662.3	63395.1	41538.9	-5.43718	5.43718
Stim1	24174.2	12596.3	59457.9	21662.4	4703.71	3788.33	5029.77	8183.14	-5.43151	5.43151
Wnk1	160927	177544	153326	177500	37168.9	30824.9	31792.9	23574.9	-5.42549	5.42549
Vprbp	210023	239552	231833	146918	25850.4	42969.8	42602.6	42129	-5.39444	5.39444
Usp14	29599.5	27556.2	27992.5	46587	5920.52	9056.56	2693.49	6753.72	-5.39361	5.39361
Uso1	54336	50964.1	56010.9	77609	12890.7	11966.3	8015.09	11478.6	-5.38706	5.38706
Timm44	143300	126763	137996	143245	34189	14443.2	29726.1	24224.6	-5.37422	5.37422
Nhp2	454828	523520	401869	452773	71515.6	95533	92897.2	81720.1	-5.36486	5.36486
Erh	261408	192448	296658	153446	36541.4	39100.4	37468.4	55563	-5.35923	5.35923
Ap1g1	46258	110188	58677.3	155859	16997	21589	19018.7	11678	-5.3546	5.3546
Ing5	830962	677742	898698	754186	209985	129351	111997	139185	-5.35393	5.35393
Rtfdc1	1.01807e+06	1.01908e+06	1.09068e+06	937313	211946	163113	168961	218123	-5.33384	5.33384
Emb	35980.3	22872	33055.8	27784.7	5934.59	4668.37	3290.13	8549.31	-5.33334	5.33334
Ccdc86	39671.9	43563.3	50265.5	37447.5	6828.35	5405.85	6751.18	13115.1	-5.3254	5.3254
Smap2	42026.9	35361	41696.5	59503.5	8271.74	7358.18	3219.81	14781	-5.31026	5.31026
Nemf	148895	209518	265445	192471	49755.4	30531	23719.2	50126.1	-5.29631	5.29631
Nudc	26580.2	40245.2	30742.8	29089.3	5125.66	6386.42	6239.25	6180.43	-5.29244	5.29244
Sacm1l	53617.5	61418.4	53062.8	62775.7	9852.87	9348.38	13657.3	10805	-5.28758	5.28758
Sumf1	48456.1	53104.3	68063.9	44709.1	12608	9326.37	8353.3	10263.7	-5.28547	5.28547
Trmt5	1.37678e+06	1.08411e+06	858318	856758	191663	193026	202984	203634	-5.27729	5.27729
Tgs1	34517.8	82753.4	108773	57763.7	11292.1	14325.8	15385.3	12926.2	-5.26258	5.26258
Colgalt1	387458	400396	374883	376073	75951.6	89265	72809.7	54609.4	-5.25845	5.25845
Cactin	3.08063e+06	2.47259e+06	3.0564e+06	2.74804e+06	512738	530242	504392	614629	-5.2533	5.2533
Clasp2	1.14286e+06	1.24957e+06	1.46073e+06	1.36349e+06	280532	245040	254469	216724	-5.23358	5.23358
Cul3	43652.2	56140.4	46175.3	73076.1	9033.01	5886.45	14858.8	12112.8	-5.2289	5.2289
Patl1	122735	112930	105709	110302	25129	21115.8	17425.2	22835.2	-5.22137	5.22137
Pigk	48889.7	48521.8	72084.3	42553.2	10082.2	11375.6	8018.95	11155	-5.2188	5.2188
Cct8	23895.3	182470	215011	173243	11714.3	11842.7	80564.5	9873.89	-5.21618	5.21618
Zc3h11a	28961.4	17124.6	23761.3	17512.4	4559.63	4512.92	2415.54	5265.11	-5.21451	5.21451
Nisch	71843.8	78439.9	71057.2	27960.9	18083	8442.97	12139.1	9152.18	-5.21364	5.21364
Acot7	710176	741701	679307	806465	155179	142192	157532	108623	-5.21297	5.21297
Rps27l	182052	163574	146958	289233	35811.2	29953.5	46427.9	37944.8	-5.20734	5.20734
Txn	65594.1	50490	129391	132534	17764	24390.1	16064.1	14396.6	-5.20568	5.20568
Nucb1	60560.2	43708.5	34500.8	21368.4	8592.69	6121.9	8879.21	7348.87	-5.17531	5.17531
Fam46a	348862	343178	372746	453939	75638.9	69653.6	76545.8	71724.3	-5.17343	5.17343
Crip1	580163	605393	632999	610085	99952.7	112250	133994	123591	-5.16965	5.16965
Apool	47440	42090.8	54315.5	38466.7	9117.62	8349.03	2024.11	15778.9	-5.16911	5.16911
Ppp6r3	21150.9	30770.3	26121.9	32265.4	5126.76	3630.82	4618.98	7968.79	-5.1678	5.1678
Mre11a	29104.3	33313.8	26087.9	34994.6	5711.15	5922.85	5141.02	7124.22	-5.16755	5.16755
Snx12	35809.4	59140.2	55535.5	92411.9	10167	7784.17	23471.7	5588.02	-5.16683	5.16683
Aco2	74692.4	112597	71297.8	162986	16372.2	22130.4	25040.8	18086.9	-5.16443	5.16443
Erbb2ip	459674	439361	491792	541401	105484	78420	86008	104401	-5.16207	5.16207
Ptprc	136633	135866	191564	138211	32789.7	21197.1	28696.6	34177.1	-5.15379	5.15379
Nrd1	22633	21504.8	26383.1	42390	5531.66	6409.62	4902.76	5064.58	-5.15372	5.15372
Gimap9	1.48183e+06	1.22464e+06	1.30497e+06	1.49205e+06	233833	225294	240661	369042	-5.14908	5.14908
Tceb3	621913	465671	500795	676308	137183	92435.7	99979.7	110461	-5.14631	5.14631
Galk1	30220.8	27619.3	43787.7	18208.8	3760.15	6012.98	6957.91	6571.68	-5.1426	5.1426
Usp37	202664	202432	107241	128524	41539.3	33619.2	26390.7	23245.8	-5.13531	5.13531
Nup107	52376	44846.7	30407.1	53520.1	11696.8	8798.5	5837.67	8961.78	-5.13249	5.13249
Arpc5l	87217.4	120659	216825	204844	31410.2	25953.2	27253	38073.4	-5.13119	5.13119
Stat5b	21671.3	13717.8	21845.6	28080.9	4304.71	4595.36	2253.81	5481.24	-5.12865	5.12865
Timm22	24652.9	32614.7	40952.8	42854.5	5392.61	6932.49	7271.04	7915.56	-5.12782	5.12782
Cpsf6	25970.1	33402.4	24925.2	31821.6	7440.29	5076.75	4436.64	5718	-5.12177	5.12177
Jag1	223165	307170	285348	267648	61574.5	60496.8	43319.5	46165.3	-5.12077	5.12077
Cdca7l	969605	1.11183e+06	817527	1.13551e+06	182142	204561	166819	234365	-5.12062	5.12062
Cobll1	331052	345112	334374	332351	72604.3	62728	59418	67515.9	-5.12032	5.12032
Glo1	748780	725815	718396	1.21904e+06	166713	131829	224732	144889	-5.10659	5.10659
Thop1	158728	209958	152739	135906	31001.3	41437.3	18760.5	37552.4	-5.10542	5.10542
Nol7	105189	102619	123839	127760	24125.4	19947.3	20061	25937.2	-5.10049	5.10049
Exosc10	105988	79754.8	117377	69208.1	24923.4	18838.2	10066.1	19254	-5.09468	5.09468
Sephs1	327923	371130	255415	381344	75496.8	54939.2	58058.6	74064	-5.08767	5.08767
Tcp1	501722	527381	510526	606502	107581	88601.5	123125	103140	-5.08024	5.08024
Hprt1	125779	86263.8	58483	130954	18743.2	20415.9	24100.9	15984	-5.06638	5.06638
Cops4	198982	199350	174455	145153	41821.3	35069.5	33634.2	31205.3	-5.06553	5.06553
Arf4	10312	45471.4	16411.9	22318.1	5458.85	5308.68	3872.65	4049.9	-5.05688	5.05688
Nae1	89679.1	106041	99299.9	72286.1	14968.1	17712.6	18925.9	21124.2	-5.0502	5.0502
Ly6a	9969.78	13532.2	29741.5	14482.3	3100.37	3501.14	2763.51	4064.78	-5.04295	5.04295
Rbpj	293753	445465	406359	460587	87847.2	82941.2	96139.5	52054.2	-5.03528	5.03528
Tbca	124533	111901	142662	153472	26224.3	29214	22340.8	28019.7	-5.03378	5.03378
Acadl	581991	689522	789707	892417	147736	132936	143305	164011	-5.0233	5.0233
Iffo2	56287.4	63928.6	55080	78968.8	11145	12905.4	15233.6	11395.9	-5.01707	5.01707
Ncdn	219564	223149	126627	141898	31375.2	34088.9	30974.9	45325.9	-5.01702	5.01702
Mier1	33382.2	35904.3	27478.9	17201.2	7801.25	2291.85	6884.44	5739.13	-5.01687	5.01687
Phc2	169332	138419	159929	141190	31143.4	28461.5	25219.3	36680.8	-5.01106	5.01106
Ermp1	55288.3	57156.6	77084.9	80553.1	11885.9	11166.5	15475.7	15381.4	-5.00993	5.00993
Iigp1	34522.9	31772.8	40579.6	31917	9425.89	5378.55	4330.44	8580.18	-5.00783	5.00783
Cradd	2.04682e+06	1.98388e+06	1.71675e+06	1.86201e+06	438951	256073	434340	398614	-4.98009	4.98009
Utp20	71809.8	34859.5	130248	184010	22768.8	20500.1	27918.5	13431.8	-4.97437	4.97437
Ldha	374273	278874	343676	253427	74801.6	57566.8	54272	64770.9	-4.97293	4.97293
Pycard	232761	265606	225282	208893	45916.2	41710.4	43048.8	56909	-4.97132	4.97132
Nucks1	22721	29044.8	27217.1	15965.7	4744.81	3905.67	3146.73	7328.45	-4.96446	4.96446
P4ha1	1.08537e+06	889492	1.0118e+06	1.1725e+06	197446	202253	250465	188807	-4.95746	4.95746
Rsl24d1	20721.1	32933.6	36134.8	79016.3	9120.9	8167.89	9144.54	7716.96	-4.94303	4.94303
Dnttip2	22725.7	30493	22748.3	14842.8	5466.29	3417.91	2634.95	6858.08	-4.94143	4.94143
Llph	38441.1	57741.5	62623.2	76568.6	9844.13	11609.9	9717.75	16528.1	-4.93448	4.93448
Prex1	696698	792690	640629	583190	141267	145066	140366	124076	-4.92616	4.92616
Opa1	118139	165782	222201	83445.5	38681.8	31291.1	21338.6	28503.7	-4.92064	4.92064
Ap1b1	82749.1	61002.5	96060	133026	15370.9	17754	23259.6	19397.1	-4.9199	4.9199
Ppp1r18	50428.8	85198.8	65141	73702.1	9450.37	16239.4	9500.9	20603.2	-4.91937	4.91937
Dbt	149218	151246	148466	130686	45767.6	19852.8	30983.8	21344.5	-4.91414	4.91414
Pno1	15366.7	28426.1	39572.4	12312.6	6903.12	2650.78	4793.56	5131.8	-4.91178	4.91178
Igf2r	27025.3	18184.2	30594.9	59468.9	6157.38	6061.13	8217.95	7169.41	-4.90017	4.90017
Tgfbr2	241740	420274	463044	517874	91345.3	74036.8	76412	93501	-4.89996	4.89996
Mob3a	37218.8	32730.7	51673	45818.6	5805.16	9994.27	3034.05	15453.8	-4.88348	4.88348
Sin3b	71125.3	74792.7	79145	91963	13417.4	10880.9	20374.6	20294.4	-4.87978	4.87978
Cpsf7	131782	107760	87937.1	78545.7	23706.1	19442.1	15995.1	24132.9	-4.87564	4.87564
Rps27	179740	148629	148789	160806	36473.6	26481.9	35005.5	32889	-4.87553	4.87553
Csnk1d	47962.9	54569.1	62934.2	69855.6	12577.4	9321.67	9082.67	17341.5	-4.86974	4.86974
Calr	1.11237e+06	822617	1.07078e+06	941069	200096	168759	228649	213926	-4.86406	4.86406
Rpl38	66129.8	44078.6	58544	37849	10395.3	4972.23	15116.4	11996.1	-4.8635	4.8635
Acadvl	968074	911922	1.03557e+06	1.06687e+06	212846	199547	179155	227337	-4.86324	4.86324
Psmf1	519706	314096	342772	564843	83360.9	81088.7	106265	87525.3	-4.86103	4.86103
Aldoc	5041.51	22014.1	20238.1	24937.2	3335.46	3724.31	3553.15	4254.65	-4.85829	4.85829
Etf1	8768.29	28033.4	22245.9	24308.7	4674.63	3707.47	3733.86	5046.73	-4.85683	4.85683
Fkbp8	113415	163140	116503	159874	23146.9	28971.5	33051.1	28827	-4.85043	4.85043
Xpot	1.10774e+06	1.03936e+06	880797	781945	220122	207171	177977	180606	-4.84789	4.84789
Gmeb1	219985	198535	159647	203687	46255.1	31596.4	48168.1	35301.1	-4.84658	4.84658
Ctsc	50781.7	49601.7	50775	26844.5	10278.3	8499.34	7942.8	10013.3	-4.84575	4.84575
Tma7	536202	360343	447309	391179	92042.7	81940.1	88072.4	96123.8	-4.84404	4.84404
Cep170	77757.7	47386.6	53375	49850.6	9081.76	15174	9050.84	13889.4	-4.83876	4.83876
Hist1h2af	133687	138972	133922	109473	30109.3	24385.1	22261.1	29918.8	-4.83766	4.83766
Vapa	61266	31290.9	70552.5	80781.9	12790.6	13850.2	9727.86	14154.1	-4.82735	4.82735
Ndufa6	214360	209203	172565	167139	44912.7	51046.3	39515	22639	-4.82735	4.82735
Cdh2	182137	96283.1	102428	160422	35419.8	12506.5	32768.6	31465.8	-4.82585	4.82585
Cad	157661	150003	133699	142688	27103.2	31188.3	33791.8	29275.6	-4.81259	4.81259
Akr7a2	8.34158e+06	9.18582e+06	8.41287e+06	1.0876e+07	1.82954e+06	2.05919e+06	1.99755e+06	1.7748e+06	-4.80561	4.80561
Eno1	21789.5	18357.4	13059.4	9383.53	3213.1	3178.41	2653.72	4020.77	-4.79028	4.79028
Serf2	160055	169030	104277	741365	50708.6	60896	98623.3	35418.5	-4.78219	4.78219
Mrps7	373772	339263	361883	360765	94832.4	70954.2	70007.6	64822.4	-4.77579	4.77579
Hsph1	27894.7	38381.1	59320	55600.9	8009.82	15378.3	4037.74	10516.3	-4.7756	4.7756
Fam175b	42797.7	37170.4	46125	28677.5	6833.16	9529.33	6348.41	9709.86	-4.77381	4.77381
Aqr	406534	430115	355256	371467	70656.4	87940.9	98058.2	70902.5	-4.77281	4.77281
Cwc25	119593	105398	125207	163392	25008.7	27702.9	19791.8	35104.9	-4.77277	4.77277
Dcaf7	516262	571099	520592	482820	124197	121048	96291.2	97005	-4.76757	4.76757
G6pdx	538796	475392	574143	524738	104164	104625	119246	115376	-4.76549	4.76549
Gzmc	571958	667449	664575	595580	141757	116832	114002	152431	-4.76087	4.76087
Creg1	200406	202271	197057	221559	38106.8	46660.2	40065.3	47812	-4.75715	4.75715
Rnaseh2b	60181.8	46751.2	68398.5	31912.7	13205.1	11495.1	7089.69	11783.8	-4.75618	4.75618
Scaf4	285425	291511	252122	305879	58152.9	56096	68951.6	55487.4	-4.7549	4.7549
Ythdc1	89428.2	123128	120769	106352	22180.5	21017.1	21387.7	27973.1	-4.75027	4.75027
Pbdc1	39241.3	32684.3	28799.5	58821.4	7861.81	5165.41	10529.5	10085.8	-4.7424	4.7424
Lgals3bp	107931	102554	148918	197479	16790	29379.3	27271.5	44105.4	-4.73756	4.73756
Arpc3	56712.6	74798.7	71597.2	44277.4	10940.8	13699.6	14873.3	12711.4	-4.73692	4.73692
Arhgef7	663706	595678	595025	422649	133108	94555.4	116078	137062	-4.73594	4.73594
Cd44	1.47711e+06	1.82258e+06	1.27756e+06	834526	320978	313753	280675	227418	-4.73544	4.73544
Rps7	1.65215e+06	1.64445e+06	1.54607e+06	1.8153e+06	317874	362694	377704	348619	-4.73241	4.73241
Nudcd1	80789.1	87858.3	101178	106870	20645.7	19019.3	22482.4	17462.3	-4.73177	4.73177
Ndufb7	92081.2	121123	116092	130889	27359	23477.4	21680.1	24771.4	-4.73014	4.73014
Surf6	9975.31	22410.3	24470.3	7046.74	3484.46	3448.8	2170.91	4439.58	-4.71824	4.71824
Nxf1	43609.3	43885.8	53046.4	51948.7	11533.7	5612.83	9035.37	14639.1	-4.71547	4.71547
Pdhb	518388	285359	521443	693101	111383	103586	113669	100046	-4.70811	4.70811
Oas3	21366.1	26449.6	28688	16559.7	5977.66	4661.03	3669.57	5475.93	-4.70392	4.70392
Eif3f	45977.4	12484.4	34344.1	27220.1	7254.46	4974.58	3042.62	10255.8	-4.70184	4.70184
Dnmt3a	128083	127138	102000	95727.4	24599.9	23666.4	26326.2	21749.8	-4.70145	4.70145
Ccdc6	197783	165151	139158	276683	42617.1	39919.5	47620.8	35498.9	-4.70115	4.70115
Abi3	46900	47951.8	41332.6	42400.4	10760.6	9906.19	8799.19	8582.43	-4.69362	4.69362
Ccdc174	133946	127501	80037.1	203178	21997.7	31825.4	33527.1	28699.9	-4.69333	4.69333
Gpn1	445389	393584	373445	488130	103293	93730.4	89187.9	76215.6	-4.69211	4.69211
Rbm42	22085	17229.3	18608.2	15921.6	2985.78	3631.2	4740.94	4416.77	-4.68118	4.68118
Snrpc	23380	35776.9	50295.5	72484.7	9450.15	9018.4	12730.7	7688.18	-4.67855	4.67855
Plrg1	101350	93248.7	123616	92990.4	21502.1	22389.6	22903.3	21267.3	-4.66947	4.66947
Dap3	446282	544611	411055	515758	78417.7	112267	118806	102730	-4.65213	4.65213
Nop2	17754.4	23539	19925.2	22778.7	4731.91	3140.48	4079.68	6129.3	-4.64552	4.64552
P4ha2	117280	103863	116661	157646	33412.8	20903.8	28542.8	23817.8	-4.64439	4.64439
Eif5b	24499	39749	55212.1	40965.4	8393.08	9984.29	7098.01	9196.4	-4.62698	4.62698
Racgap1	2.89479e+06	2.99646e+06	3.06596e+06	3.51918e+06	685215	616790	639409	760675	-4.61731	4.61731
Tsg101	24982	23421.2	12923.3	16419.4	4498.2	4333.44	3710.48	4315.33	-4.61196	4.61196
Samsn1	93658.5	120510	148161	127937	32208.2	25043.6	15981.7	33073.9	-4.61178	4.61178
9030624J02Rik	117284	139282	139792	102833	24702.6	22559.9	28363.5	32829.5	-4.60272	4.60272
Ikbkg	433782	462184	382513	413804	91207.5	86707.9	97546.5	92529.7	-4.5987	4.5987
Gbf1	3.42126e+06	3.63177e+06	4.30407e+06	3.86139e+06	897614	771861	717017	927964	-4.59155	4.59155
Ctcf	330848	354774	362698	323151	81911.4	72748	67050.9	77077.6	-4.59012	4.59012
Atrx	68034.5	66302.5	68592.1	90547	16842	10501.6	13457.7	23198.7	-4.58557	4.58557
Fam21	472046	527232	438376	407005	123466	105010	65938.4	107935	-4.58472	4.58472
Apobec3	92111	164824	121450	184580	37868.5	32163	37209.6	15816.2	-4.57481	4.57481
Tmed9	781984	1.00652e+06	901868	800292	165500	188170	213449	195947	-4.57452	4.57452
Anxa11	51308.9	69937.8	83470.6	98429.8	14794.8	14593	17234.3	19685	-4.57187	4.57187
Eif2b2	760514	748305	641157	917671	182588	165095	195872	128302	-4.56593	4.56593
Atl2	50777.4	35870.3	37011.7	35658.5	7289.22	10821.9	8070.71	8715.9	-4.56528	4.56528
Tkt	45905.1	45132.2	27497.7	33039	12033.9	6753.99	6167.56	8315.33	-4.55577	4.55577
Tpd52l2	571150	507997	553189	526983	124258	98421.9	115894	135551	-4.55433	4.55433
Cyfip2	884829	759550	842295	809314	165585	208090	207887	143022	-4.5488	4.5488
Xpnpep1	2.80334e+06	1.02562e+06	929922	1.26985e+06	292294	255354	263565	514879	-4.54624	4.54624
Lmna	57252.5	41188.2	31581.5	43068.6	12062.6	6980.34	9740.36	9308.48	-4.54405	4.54405
Hspbp1	29458.5	22393.7	23934.5	37660.3	4944.2	6094.31	7842.86	6097.62	-4.54169	4.54169
Igsf1	289438	354774	429572	330188	105316	87480	58448.3	57918.8	-4.54121	4.54121
Ncapd2	17992.5	8995.52	20700.5	22013.8	3762.81	3587.31	3169.31	4845.88	-4.53634	4.53634
Mettl1	104704	85151.2	148073	184243	27179.7	28342.1	22489.2	37150.4	-4.53426	4.53426
Hsd17b8	138364	185320	131569	188202	44471.1	37500.4	37105.5	23007.3	-4.52868	4.52868
Jund	92157.7	109081	103344	155634	24208.5	26265.8	26143.8	25088.2	-4.52496	4.52496
Lbr	26246.4	27795.4	32488.3	84343.5	12362.7	12002.7	4610.06	8789.23	-4.52469	4.52469
Ppp1r13l	95979.9	78320.9	66878.3	75873.5	18377.2	20008.1	11899	19871.5	-4.51926	4.51926
Reep5	165905	159398	173798	162123	34536.6	35407.1	34824	41752.8	-4.51284	4.51284
Cdca5	524638	660012	531667	591781	100414	136435	140979	133817	-4.51113	4.51113
Lypla2	12005.8	26061.1	17749.5	17088.5	6128.08	3662.88	2093.72	4296.87	-4.50544	4.50544
Adar	323442	397523	307856	361326	63618.7	72257.7	103665	69436	-4.49918	4.49918
Hnrnpul1	57592.6	55566.2	53507.7	73460.3	12263.7	15642.8	16040.9	9437.13	-4.49806	4.49806
Mef2d	179140	197083	247720	277931	56985.5	40377.5	41513.9	61627.1	-4.49804	4.49804
Abcf1	16914.7	35202.8	24831.3	23240.2	6553.1	5163.06	5276.96	5359.51	-4.4822	4.4822
Rdx	1.58795e+06	1.48535e+06	1.88291e+06	1.13313e+06	418596	279304	309258	352993	-4.47696	4.47696
Mesdc2	25158.9	30149.7	21808.7	39735.5	6351.52	5788.1	4933.1	9035.75	-4.47566	4.47566
Xrcc5	1.57801e+07	9.36074e+06	8.3442e+06	1.10033e+07	2.40786e+06	2.27066e+06	2.56954e+06	2.69253e+06	-4.47542	4.47542
Sf3b6	49514.7	64737.7	53585.7	77069.3	10690.7	12830	16031.9	15311.8	-4.46387	4.46387
Ano6	915865	1.00063e+06	983684	884948	214571	233485	217973	182890	-4.45876	4.45876
Eif3c	2.48397e+07	2.52929e+07	2.44757e+07	2.33866e+07	5.8246e+06	5.54071e+06	5.62871e+06	4.99789e+06	-4.45595	4.45595
Card11	131557	113579	107024	166764	22762.9	29593.9	31992.2	32120.3	-4.45545	4.45545
Ppp6r1	396985	268985	310838	547920	81095.9	90683	94925.9	75599.8	-4.4543	4.4543
Grsf1	238755	216759	278593	185802	56290.2	53624	48935.5	48000.2	-4.44723	4.44723
Actc1	3.65293e+06	3.32316e+06	3.601e+06	3.96474e+06	792169	811641	850844	816202	-4.44588	4.44588
Rps24	446154	454598	440008	755568	110937	116283	150444	94023.6	-4.44431	4.44431
Pebp1	1.00779e+07	1.17478e+07	1.29885e+07	1.16293e+07	2.88163e+06	2.75505e+06	2.52263e+06	2.29373e+06	-4.44306	4.44306
Eif4h	35789.9	53512.4	29355.9	18107.8	6042.81	14478.8	6059.58	4208.9	-4.44189	4.44189
Mrpl45	49548.7	34657.2	62441.2	59784.1	12834.8	8815.82	7882.72	16943.5	-4.44159	4.44159
H2-D1	228488	320135	285700	271080	66441.2	56985.5	74894.9	50803.1	-4.43715	4.43715
Usp15	81307.8	89113.7	78886.7	94052.4	17800.3	21771.1	20466.2	17350	-4.4369	4.4369
Msh2	17940.2	9206.74	17359.2	18316.7	4334.88	2989.28	2644.08	4252.47	-4.4177	4.4177
Mtap	82043.3	87352.5	74479	27944	15099.8	14861	13871.2	17906.4	-4.40275	4.40275
Rpl28	4.33874e+06	4.23507e+06	3.95098e+06	4.86367e+06	952468	879547	1.27223e+06	849458	-4.39802	4.39802
Sbno1	20455.4	20914.6	15945.3	32412.6	5477.66	5534.61	4007.31	5408.23	-4.39243	4.39243
Clta	78778.1	72841.2	76820.8	89834.7	15938.9	17333.9	19567	19627.1	-4.39201	4.39201
Anxa6	41265.4	27436	38095.7	23226.4	6865.74	5105.22	5950.71	11689.9	-4.39097	4.39097
Dnajc9	39001.5	52438.5	51499.2	54374.9	10756.9	12342.9	9816.51	12269.5	-4.36673	4.36673
Wdr33	89946.9	95033.6	108978	64614.8	25076.5	18826.7	24006	14429.3	-4.35487	4.35487
Atp5a1	822374	739381	740816	1.14069e+06	165419	153616	178500	293285	-4.35404	4.35404
Gins4	262590	190050	303601	300366	54287.6	51774.4	53516.4	83255.9	-4.35115	4.35115
Prpf19	373083	345147	405655	305413	82796.9	81840.3	69225.3	94716.7	-4.34994	4.34994
Spdl1	86214.1	181703	115475	137693	31786.2	30848.7	24721.7	32913.1	-4.33264	4.33264
Ddx50	32260.2	45914	40955.2	55324.6	12903	7115.68	7739.64	12571.9	-4.32564	4.32564
Isoc1	45505.5	49614.2	56133.6	32699.2	8797.33	13339.4	11557.8	8842.57	-4.32452	4.32452
Dnajc15	243317	208578	198988	297115	54615.5	51498.4	56169.8	57055.3	-4.32207	4.32207
Dstn	151820	115465	114783	125640	26862.7	36059.7	27422.6	27180.3	-4.31999	4.31999
Wdr3	60891.8	49222.1	46502.8	34008.1	6208.1	13556.3	12429.1	11937.2	-4.31955	4.31955
Nacc1	236778	221524	261126	240403	53476.5	57980.8	59165.2	51595.8	-4.31932	4.31932
Golga5	62384.1	43283.7	39064.7	78200.4	13249.5	16784.3	10418.9	11209.6	-4.3152	4.3152
Xpo1	1.51589e+07	8.91332e+06	8.6494e+06	9.24629e+06	2.26575e+06	2.27351e+06	2.73422e+06	2.46065e+06	-4.31142	4.31142
Grap	22528.4	22347.9	14114.7	41957	7510.47	3926.4	2775.71	9211.52	-4.30958	4.30958
Ppp1r14b	19809.6	16724.2	12247.7	22972.1	2418.4	5263.17	1527.09	7447.12	-4.30803	4.30803
Lin7c	78297.7	65160.1	84092.7	78925.6	21421	16162.7	18474.4	15182.2	-4.30201	4.30201
Coro1a	185747	179347	184644	198843	43036.9	36290.8	49268.7	45504.4	-4.2997	4.2997
Lchn	3.77091e+06	4.51084e+06	4.03415e+06	6.18769e+06	946783	1.11418e+06	1.28148e+06	965626	-4.2951	4.2951
Os9	24364.7	34550.1	37497.6	34581	9299.08	6586.94	7594.48	7018.52	-4.295	4.295
Set	60458.2	84229	72430.6	37259.7	11618.1	13416	21617.7	12594.4	-4.29357	4.29357
Ppp1ca	303796	297788	313726	252555	77208.7	56142.9	75897.3	62903.9	-4.29121	4.29121
Anln	435823	409898	446634	416437	83363.1	103016	110858	101353	-4.28709	4.28709
Rps29	1.28639e+06	1.3403e+06	1.552e+06	1.62786e+06	375133	289280	317111	374509	-4.28201	4.28201
Map4k1	153312	172891	157628	192605	37024.6	44928	42816.8	33247.6	-4.28079	4.28079
Cyth4	3.37968e+06	3.07309e+06	3.7364e+06	3.03404e+06	629836	826379	923930	716131	-4.27068	4.27068
Ap1m1	36593.4	53143.5	36006.9	52268.2	15134.7	5834.78	8532.96	12247.9	-4.26372	4.26372
Hcfc1	56806.1	59660.2	68621.5	60777	13932.5	15042.1	15373.1	13323.4	-4.26322	4.26322
Fen1	267602	266391	242556	195873	7345.63	78276.2	66351.8	76214	-4.2615	4.2615
Sesn2	321907	275839	265575	276951	72145.2	55570.4	77863.6	62111.1	-4.25967	4.25967
Acot9	2.14553e+08	2.42548e+08	2.34032e+08	2.76552e+08	4.63056e+07	6.18391e+07	6.28574e+07	5.62106e+07	-4.25894	4.25894
Ipo9	53574.9	123277	114454	115517	25078.7	20947	18235.2	31300.2	-4.2572	4.2572
Arpc1a	105142	85264.2	99910.3	122083	33465.3	14352.2	17603.1	31477.1	-4.25602	4.25602
Pmvk	17669.8	12532.6	16465.9	14570.4	3343.09	2972.02	1535.98	6552.06	-4.25176	4.25176
Ntpcr	131246	124978	137344	121733	32630.1	31895.9	28556.8	28132.3	-4.25114	4.25114
Ss18	1.16479e+06	1.10636e+06	1.33836e+06	1.20436e+06	287506	259294	276612	309623	-4.24866	4.24866
Maz	135064	137675	126081	182503	33222.6	25336.3	37397	40919.8	-4.24709	4.24709
Qdpr	251081	221703	291346	113146	50839.8	55558.7	47483.9	52843.7	-4.24366	4.24366
Ap3s1	172236	187653	232983	178350	38795.5	44320.3	41537.7	57095.5	-4.24333	4.24333
Ddb2	262305	221923	183042	219750	52608.5	56600.9	43295.7	56569.7	-4.2426	4.2426
Copg2	6.09336e+06	6.29248e+06	5.02569e+06	7.51517e+06	1.31552e+06	1.43797e+06	1.75459e+06	1.36765e+06	-4.24231	4.24231
Snrpb	174489	171898	229679	193412	45575.2	36352.5	37355.4	62260.7	-4.23853	4.23853
Sharpin	28872.2	32220.2	13449.7	22440.7	6206.13	5484.24	3724.72	7487.81	-4.23452	4.23452
Mtr	2.95236e+06	2.49264e+06	2.47804e+06	2.77843e+06	589740	594801	733615	613085	-4.22776	4.22776
Capn2	938484	1.55033e+06	1.21082e+06	1.08556e+06	293693	253032	264606	322359	-4.2209	4.2209
Rad50	467072	465676	514928	478460	115980	113700	119556	108218	-4.21056	4.21056
Ola1	18433.3	8554.05	9405.25	10546.1	2854.19	2472.96	1810.92	4045.04	-4.19729	4.19729
Lsm4	363891	390829	403249	406288	67886.3	102095	112363	90402.2	-4.19658	4.19658
Chordc1	78157.4	46993.3	92391.8	84986.7	19720.7	13206.7	17026.9	22135.7	-4.19655	4.19655
Gtf2e1	19657.8	21715.4	27831.6	12456.4	3363.86	4860.38	3157.41	8096.95	-4.19236	4.19236
Mov10	93526.7	116786	120112	99737.9	40409	28695.2	14036.6	19622.3	-4.18596	4.18596
Cacybp	2.35395e+06	2.52257e+06	2.56884e+06	2.29618e+06	591838	625040	579650	534160	-4.17968	4.17968
St13	808514	990875	872932	777196	209434	184078	174416	258052	-4.17628	4.17628
Mdh2	25444.6	20846.7	35634.2	25394.8	7149.52	6829.15	5551.82	6167.62	-4.1762	4.1762
Prim2	79832.5	94849.2	81909.4	108324	21918.8	21561.2	24673.2	19250.8	-4.17505	4.17505
Trbc1	14609.9	17761.8	17545.8	26945.5	3481.74	4897.54	4456.27	5586.73	-4.17229	4.17229
Atp6v1c1	42587.2	23265.3	33639.8	43949.3	5298.16	9922.34	7445.15	11729	-4.17047	4.17047
Psmd13	39888.8	48402.2	35946.4	57202.5	11142.8	10296.4	8818.82	13256	-4.16969	4.16969
Atp2a2	206342	174593	198208	296559	56919.9	47288.5	49816	56164.4	-4.16626	4.16626
Mrps22	195066	216634	180718	181161	44119.1	47769.9	42260.5	51830.6	-4.15947	4.15947
Arid1a	159796	171898	124414	237679	34348.6	38513.2	48617.2	45338.8	-4.15895	4.15895
Mbnl1	3.06817e+06	2.54559e+06	2.80695e+06	2.93431e+06	642888	681555	552194	857418	-4.15318	4.15318
Pcnp	67524.3	52703.2	76879.5	67399.2	16769.7	18170.6	12708.1	16094.6	-4.14958	4.14958
Puf60	104679	141989	103972	124984	28366.9	24294.1	19605.3	42400.8	-4.14786	4.14786
Scpep1	95894.8	109331	91370.5	141971	24256.6	29704.9	27035.9	24739.2	-4.14773	4.14773
Higd1a	547639	503011	480353	435635	127380	113559	128170	105816	-4.14095	4.14095
Tnip1	6.03469e+06	6.82795e+06	7.23727e+06	6.66645e+06	1.95263e+06	1.58658e+06	1.47274e+06	1.45682e+06	-4.13778	4.13778
Trnt1	947412	1.00712e+06	424830	827403	277121	122243	133599	242276	-4.13648	4.13648
Prdx4	26660.9	22196.1	32207.1	15830.5	4051.27	3592.13	6735.41	9055.53	-4.13473	4.13473
Ercc3	24076.8	25237.6	21055.6	26944.6	5023.78	5799.84	6241.92	6499.8	-4.12957	4.12957
Paox	2.40484e+06	2.4379e+06	3.09836e+06	3.32034e+06	894662	611917	612816	609177	-4.12723	4.12723
Eif2b3	1.22189e+06	866645	1.06802e+06	1.25867e+06	277843	259899	260454	271769	-4.12653	4.12653
Zfp384	25803	37759.4	24885.9	26159.8	8506.55	5372.97	6027.45	7944.02	-4.11504	4.11504
Polr3c	118262	134748	158643	219120	42485.9	34661.4	42599.6	33556.3	-4.11455	4.11455
Eci2	21081.2	40862.1	54629.3	23027	10138	5481.3	5298.97	13025.7	-4.11265	4.11265
Sec11a	42515.8	28273.8	32731.3	32105.6	8066.23	7897.5	8052.57	8968.7	-4.11176	4.11176
Txndc5	12919.1	27227.2	23881.1	34043.5	3384.67	7277.45	6914.18	6290.11	-4.10916	4.10916
Ncbp3	80019.6	79302.6	90818.8	57949.3	20188.8	14243.6	10961.1	29594	-4.10855	4.10855
Psmg4	13764.7	13143.1	12391.5	9669.74	2996.32	3221.04	1879.49	3828.82	-4.10619	4.10619
Esd	388741	444894	463713	495987	106330	83099.7	104016	143482	-4.10442	4.10442
Poldip3	74097.2	89934.7	116849	70637	25159.6	16276.7	17578.7	26648	-4.1035	4.1035
Gmfb	1.86332e+06	1.87375e+06	1.82398e+06	2.10398e+06	459983	423348	501180	483602	-4.10309	4.10309
Atxn10	273439	283086	373779	425460	83048.3	86120.7	75772.4	85996	-4.09674	4.09674
Ppp4c	826583	813574	889073	745811	236128	222467	163309	177535	-4.09667	4.09667
Vps26b	22876.2	30303.2	20701.1	29651	9996.95	6364.11	3182.96	5769.09	-4.09004	4.09004
Tagln2	41592.4	32547.4	15515.1	20135.9	6292.71	5373.27	7588.23	7619.35	-4.08546	4.08546
Btg1	28959.7	31490.8	48572.3	26769.4	9433.54	4410.22	9476.51	9960.24	-4.08023	4.08023
Anxa7	208097	222339	268439	316926	63793.6	58676.5	67839.1	58903	-4.07605	4.07605
Idh3b	802732	757587	645970	898072	166370	172778	204606	218042	-4.07506	4.07506
Eif2d	1.04222e+06	1.21613e+06	1.40738e+06	1.57925e+06	336370	286019	284114	380636	-4.07492	4.07492
Gzma	305989	304303	379208	275198	96644.8	62927.6	59281.2	91831.8	-4.07067	4.07067
Napa	149396	181864	175993	138517	46049.6	35788.8	41082.6	35751.4	-4.06984	4.06984
Myl6	13646.5	19386.1	16163.1	18156.5	3372.63	3846.84	4473.82	4897.02	-4.05973	4.05973
Parg	58064.6	45205.4	44218.5	43247.8	14313.3	12189.4	9634.46	10870.7	-4.05753	4.05753
Csrp1	95019	93117.8	109729	119212	24403.1	22491.5	31653.1	24261.6	-4.05681	4.05681
Mkrn2	19037.1	12104.8	19234.4	20301.2	3112.48	3213.32	5276.37	5827.14	-4.0551	4.0551
Dhx36	76312.2	46988	44070	48318.1	15477.8	15370.1	15472.7	6871.27	-4.05491	4.05491
Dnajc24	57613.9	65410	59754.3	59248.8	16129.5	13189.3	14207.6	16178.7	-4.0537	4.0537
Qki	43195.6	27710.9	53391.5	26550.5	10081.8	9710.08	10994.4	6444	-4.05177	4.05177
Eml4	127935	129197	141593	161078	38592.2	32048.5	33928.7	33686.6	-4.04903	4.04903
Utp14b	65721.6	44274.3	39669.3	41472.2	12644.1	13606.4	11731	9225.51	-4.04892	4.04892
Rab21	429318	562175	523526	355667	104183	112044	122352	123445	-4.04889	4.04889
Ino80c	167308	159130	182091	233012	51211.5	45506.4	44672.9	42185.3	-4.03942	4.03942
Rangap1	23412.8	20363.6	23696.8	20734.6	5103.8	5798.08	4761.76	6176.25	-4.03884	4.03884
Mrpl1	45743.6	17329.9	17710.2	10677.3	6030.57	4482.62	5482.51	6660.29	-4.03694	4.03694
Eif3b	964758	868846	952871	732170	244786	234850	209897	182295	-4.03594	4.03594
Nop16	98790.1	129036	176721	155060	29849.2	32612.2	41231.3	35088.8	-4.03229	4.03229
Prkar2a	195704	164669	81580.7	74604.3	32708.8	36813.4	25670	33093.2	-4.02663	4.02663
Cpsf1	41316.9	42684.5	60244.4	129767	14501.4	17012.4	21640.6	14905.7	-4.02604	4.02604
Nfil3	32682	76952.5	56889.5	55752	9569.75	16473.1	15565.2	13611.9	-4.02529	4.02529
Aar2	31935.8	24296.4	40286.7	17601.4	10038.5	5851.22	4829.28	7646.85	-4.02316	4.02316
Smc2	79934.5	76327.7	73105.6	61877.8	24193.2	16821.8	17927.7	13471.8	-4.02192	4.02192
Pes1	3.52998e+07	3.66443e+07	3.61032e+07	3.60989e+07	9.82552e+06	9.16324e+06	8.17498e+06	8.67928e+06	-4.0216	4.0216
Pisd	237012	263464	190249	199560	46274.8	54921.6	64653.3	55606.4	-4.02014	4.02014
Eif2a	728627	614913	625486	660162	182798	149088	156726	165780	-4.01776	4.01776
Stil	7683.72	24620.6	9368.86	12320.8	2931.69	3759.64	2853.31	3895.18	-4.01746	4.01746
Pmf1	34091.4	56543.8	61750.4	54275.6	7369.68	15086.8	10571.8	18443.5	-4.01504	4.01504
Brk1	178226	165365	236058	200769	47875.2	37356.5	39741	69474.6	-4.01352	4.01352
Gtf2e2	59144.5	64410.5	53932.6	43936.4	14611.3	9501.34	16030.8	15032.5	-4.01305	4.01305
Tprg1l	67222.4	99906.4	94809.9	148550	30334.5	19171.4	28086.5	24846.9	-4.00714	4.00714
Memo1	169595	138008	143947	253285	40590.4	49968.9	45621.8	39855.2	-4.00392	4.00392
Coro7	36894	30256.2	24973.9	33859.2	5679.67	10860.9	8810.49	6127.37	-4.00221	4.00221
Exosc1	3.07012e+06	2.90222e+06	2.84358e+06	2.47175e+06	659067	706979	757561	697590	-4.00102	4.00102
Huwe1	209432	245960	295314	233176	65295.6	53926.4	47953.9	78788.6	-4.0001	4.0001
Mycbp	21640.3	20067.9	35026.1	27856.4	7851.54	8706.9	2372.91	7249.97	-3.99486	3.99486
Akirin2	288167	257383	300989	343173	76019.3	70067.6	74564.7	77632.4	-3.98852	3.98852
Hdac7	111217	63547.8	70622.9	28354.6	30927	14080.1	18259.6	5438.78	-3.98429	3.98429
Hspe1	95911.9	74346.5	87185.8	84460	23572.3	18579.5	22477.3	21198.2	-3.98363	3.98363
Afg3l1	117939	54513.1	88371.4	98736.3	26053.8	14817	19772.8	29659.9	-3.98169	3.98169
Rpl36	215882	212463	167641	197859	49764.1	42758.5	55461.8	51521.9	-3.97905	3.97905
Dnajc7	229929	237832	235184	217877	48531.1	56004.9	63296.9	63804.4	-3.97528	3.97528
Stoml2	55590.2	37668.3	46180	51814.9	12231.1	12107.2	6479.89	17325.8	-3.97253	3.97253
Eef2	230206	230681	220435	124880	44040.4	62698.6	54834.2	41588.7	-3.96827	3.96827
Xpo7	2.18053e+06	1.64784e+06	1.65189e+06	1.73583e+06	458147	439407	498145	423845	-3.96588	3.96588
Ssbp3	141284	160260	157493	164333	39099.4	37406.4	39818.4	40882.8	-3.96529	3.96529
Nrf1	200704	194233	183159	186691	56683.7	40257.1	47138.9	48810.6	-3.96488	3.96488
Cetn2	18307.5	18790.5	23928.6	14367.1	5810.63	4433.89	3180.4	5598.47	-3.96321	3.96321
Kif23	55632.7	64606.8	66602.5	114390	19745.4	16684.4	26579.9	13073.8	-3.95922	3.95922
Psmb4	403737	429853	421743	578528	111485	116471	136999	98436.2	-3.95747	3.95747
Ndufa5	28859	27852.5	35078.4	23352.9	9846.31	5545.6	4375.95	9335.34	-3.95636	3.95636
Rab18	1.24294e+06	1.18055e+06	1.42781e+06	1.49615e+06	313217	310671	352509	375812	-3.9546	3.9546
Anp32a	6.51044e+06	6.6566e+06	6.39386e+06	6.1156e+06	1.59244e+06	1.57904e+06	1.62293e+06	1.70565e+06	-3.95019	3.95019
Ndufa12	196282	223892	188259	171292	47962.6	60940.1	53219	35333.3	-3.94888	3.94888
Trim59	135723	144291	116902	165309	40223.1	37861.5	35615.3	28880	-3.94323	3.94323
Unc13d	45458.7	36103.6	40301.4	41782.6	12237.2	11747	9080.29	8471.96	-3.93982	3.93982
Thumpd1	7.42579e+06	7.2248e+06	6.81175e+06	8.0453e+06	2.01212e+06	1.91419e+06	1.93042e+06	1.63441e+06	-3.939	3.939
Mrpl46	704776	758241	797396	790492	201436	200084	210430	163094	-3.93643	3.93643
Klhl9	38154.1	36502.2	42765.8	42064.9	8320.93	5607.55	13663.9	12949.2	-3.93392	3.93392
Itch	261935	194495	222148	190926	59696.5	56876.9	53778.2	50743.6	-3.93271	3.93271
Hnrnpm	133325	114382	210193	165015	57191	21722.3	23522	55998.8	-3.9317	3.9317
Ubxn7	742275	957556	756546	804307	200061	230863	222855	175894	-3.93008	3.93008
Fh	442838	513375	443429	638922	113060	125496	146630	133681	-3.92888	3.92888
Anxa6	38827.6	33147.2	43980.2	31438.6	11673.4	6753.99	7774.44	11314.6	-3.92878	3.92878
Cdc6	2.59999e+06	2.25691e+06	2.1722e+06	2.62543e+06	667637	517471	702352	570149	-3.92842	3.92842
Uqcrc1	104207	110949	98947.7	127436	32892.5	25487.2	22919.6	31137.8	-3.92699	3.92699
Srsf6	780794	902284	709357	778275	204160	196270	222572	184578	-3.92618	3.92618
Carm1	87149.4	82384.5	75195	63824.8	16933.4	20501	21899.6	19332.8	-3.92228	3.92228
Fasn	32410.3	41455.3	48866.9	30939.6	9621.12	7266	7989.5	14327.2	-3.91983	3.91983
Vps37c	134554	193418	130753	312246	47628.1	42867.1	71477.1	34794.6	-3.9182	3.9182
Tsn	295475	342202	336604	343022	94253	76423.7	73797.3	91778.7	-3.9176	3.9176
Cmip	154298	161896	109864	123581	38371.3	42611.7	37406	21920.2	-3.91735	3.91735
Actb	332366	303702	300391	345129	86950.8	76743.7	90291.5	73464.2	-3.91384	3.91384
Hyou1	273053	293974	275059	293593	67309.1	82574.2	66304.2	74120.3	-3.91198	3.91198
Pias4	250970	207900	247709	270333	51766.8	68937.3	66714.7	62382.9	-3.91075	3.91075
Apbb1ip	46615.2	11066.6	28281.2	37190.6	9871.24	7474.15	7159.29	7079.68	-3.8992	3.8992
Ap1g2	35132.1	30692.9	45667.6	46086.2	10044.8	8500.52	11473.7	10395.6	-3.89906	3.89906
Gmds	19680.7	22704.2	28108.7	18901.2	3974.84	7731.91	5712.15	5582.99	-3.88641	3.88641
Diaph3	7672.67	25278.1	30052.5	3141.84	3392.61	3962.3	5036.91	4630.3	-3.88583	3.88583
2810428I15Rik	248908	227206	217758	220359	67234.8	66811.7	54010.2	47252.4	-3.88524	3.88524
Dock11	1.85716e+06	2.3865e+06	2.04407e+06	2.21717e+06	560881	571255	555912	501435	-3.88443	3.88443
Wdr36	185586	230610	191904	157849	57932.1	52255.9	43759.7	43486.3	-3.87952	3.87952
Pitpna	35814.1	35860.8	37635.6	24071.3	12403	6673.25	8309.57	7014.39	-3.87736	3.87736
Dhrs1	44074.9	53874.7	53353.9	52950.3	12967	8715.42	14561	16448.9	-3.87635	3.87635
Ccdc47	157151	186742	173264	191073	38493.8	53183.6	50943.4	40440.6	-3.86881	3.86881
Nap1l4	17167.7	24527.8	17837.5	20666.9	6364.64	4707.13	3496.99	6163.39	-3.86838	3.86838
Vasp	24840	13702.3	24567.8	10853.5	5014.82	2602.63	3993.09	7512.09	-3.86785	3.86785
Eif1ad	516262	518177	595319	691590	150644	156948	160680	131999	-3.86717	3.86717
G3bp2	59369.8	74560.7	72958.8	68310.1	18768.1	18232.2	16926.1	17285.4	-3.86452	3.86452
Gdi2	1.15714e+06	1.06239e+06	982687	810912	281297	267141	276160	214360	-3.86265	3.86265
Ubtf	12955.2	12413.6	24368.2	7834.16	4647.74	3552.73	2346.08	4378.35	-3.85739	3.85739
Decr1	83429.3	92522.8	117506	57504.7	22775	24561	25606	18052	-3.85699	3.85699
Msn	38771.5	22586.4	21160.1	25772.2	5726.02	8263.89	5096.4	9009.54	-3.85431	3.85431
Pum1	124248	113061	132948	166129	40968.7	33111.3	37176.9	28080.8	-3.84954	3.84954
Dhfr	18685	22280	20280.9	10285.3	4285.69	4668.96	4097.83	5555.85	-3.84405	3.84405
Sod1	154864	96110.5	89997.2	106352	30861.4	25614.7	29185.3	30898.2	-3.83772	3.83772
Gba2	176198	239201	218369	685589	111951	78481.7	58240.1	95247.4	-3.83623	3.83623
Ppp1r35	76686.4	34494.2	70975	94928.8	20726	16561.1	19760.6	15205.8	-3.83489	3.83489
Irf2bp2	25892.3	33254.9	33149.1	22730.8	8990.81	7739.84	6401.06	6888.31	-3.83168	3.83168
Adrm1	214760	244437	208749	267164	57726.6	57798.7	58147.9	70416.9	-3.831	3.831
Mtch2	333208	297330	349211	364370	100458	79007.2	66854.5	104614	-3.83012	3.83012
Psmb9	122021	119808	118040	169246	37523.1	29114.2	35823.5	35709.6	-3.82944	3.82944
Phgdh	14798.7	15965	27228.3	30659.4	3907.39	3779.61	5319.5	10162.1	-3.82637	3.82637
Arl6ip1	1.30867e+06	1.53152e+06	1.19996e+06	1.77472e+06	349684	395282	388591	386393	-3.82571	3.82571
Cand1	1.41304e+06	1.52266e+06	1.3079e+06	1.68545e+06	374018	388206	442967	344840	-3.82512	3.82512
Hist2h2aa1	301228	274673	271726	261146	71992.2	68220.9	70635.3	79060.4	-3.82456	3.82456
Cd2bp2	30290.5	10581.1	13078.8	7531.97	5037.99	3768.95	2081.58	5205.29	-3.82025	3.82025
Pdia6	96115.9	82693.9	78147.2	109624	21856.1	21860.9	28503.6	23745.4	-3.81991	3.81991
Fto	21309.5	27838.2	28038.8	12117.5	7286.16	4642.24	7036.74	4433.63	-3.81661	3.81661
Commd2	84815.3	56422.4	57001.6	69152	16221.8	20266.7	19273.1	14318.8	-3.81549	3.81549
Rab11b	240367	229777	187649	160059	53225	55811.2	62496.8	43106.8	-3.81035	3.81035
Stmn1	2.7357e+06	2.60307e+06	2.54619e+06	2.78637e+06	771967	626097	597735	805396	-3.80956	3.80956
Impdh2	34124.5	43487.2	35195.2	59283.3	10671.2	12876.7	9487.81	12219.6	-3.80265	3.80265
Atad1	43931.6	70812.4	56556.7	27057.3	14063.5	16281.4	13251	8602.21	-3.80011	3.80011
Gmpr2	140273	123039	41656	208224	21946.6	19654.3	34645.5	58872.4	-3.79807	3.79807
Tpm3	74760.4	90618.9	80894	94281.2	23058.1	19126.5	25502.2	21992.6	-3.79747	3.79747
Trmt1l	111230	102411	115346	130099	26947.9	25102.9	34163.6	34770.4	-3.79458	3.79458
BC004004	52018.9	51114.1	41437.1	31506.9	12253	9319.61	11733.9	13152.3	-3.78996	3.78996
Rab2a	200453	233692	147298	219884	29237	40656.4	53721.7	87853.4	-3.78935	3.78935
Tapbp	37911	23718.7	29225	37260.1	11114.4	6340.04	6672.65	9686.54	-3.78885	3.78885
Timeless	3733.74	4719.59	23224.9	7098.11	2808.1	2040.89	1605.94	3783.26	-3.78742	3.78742
Cops5	753031	903057	735593	729925	247825	216815	197853	161787	-3.78707	3.78707
Ccnk	54250.9	56798.4	75183.3	52924.4	17821.9	12782.4	17496	15055.3	-3.78678	3.78678
Septin1	118649	114537	111244	158889	28290.3	28461.2	45116.1	31113.7	-3.78488	3.78488
Ndufv1	58961.6	80647.2	84268.8	93668.2	16906.3	18594.5	19490.5	28952.4	-3.78284	3.78284
Noc3l	35633	24814	32191.3	27762.7	8090.94	7084.86	7452.89	9207.98	-3.78184	3.78184
LRWD1	377475	400265	410151	380503	95241.2	121976	99474.1	98087.2	-3.78128	3.78128
Myo1f	103709	81593.2	111643	65521.4	23069.7	21826.6	21719.1	29269.2	-3.78024	3.78024
Api5	30920.1	41792.1	45269.1	30725.9	10538.9	9019.28	7025.73	12762	-3.77948	3.77948
Ndufs4	53974.6	67129.5	41296.8	41691.1	13987.4	12599.5	13849.5	13588.1	-3.77777	3.77777
Ubash3a	5911.13	221536	140378	929025	91874.4	74362.7	129937	47255.6	-3.77618	3.77618
Mri1	17998.4	47014.7	26963.6	19315.6	6954.06	8359.89	7455.56	6742.25	-3.77112	3.77112
Ociad1	1.29914e+06	1.42723e+06	1.54889e+06	1.48052e+06	421023	366187	326094	413039	-3.77096	3.77096
Lxn	133402	194227	187714	106317	37846.6	44085.5	50122.4	32980.6	-3.76683	3.76683
Drg1	551338	542243	558812	548093	174162	167123	117789	125531	-3.76406	3.76406
Wdr43	98254.5	95128.8	92567.9	85388.2	24604.2	23500.3	20755.6	29799.8	-3.76383	3.76383
Vps36	62188.6	62631.5	76257.3	78511.2	24564.9	18944.7	13667.7	17107.9	-3.76372	3.76372
Mthfd2	93369.4	56375.4	56215.7	86402.7	11197.9	22308.9	16266.3	27963.4	-3.76095	3.76095
Srsf7	61232	68581.2	55020.2	90762.8	15777.3	28213.2	12095.4	17231.7	-3.75894	3.75894
Hdac1	44148	68682.4	61618.9	26783.6	11114.1	17501.2	16835.1	8176.23	-3.75248	3.75248
Pygb	324862	387902	435570	379087	111914	94796.1	89723.3	111222	-3.74684	3.74684
Ecd	2.39579e+07	2.42088e+07	2.55985e+07	4.76861e+07	8.31479e+06	8.18619e+06	8.55989e+06	7.36917e+06	-3.74503	3.74503
Sfpq	1.85435e+06	1.89101e+06	1.74463e+06	2.30459e+06	541335	474667	467269	600928	-3.73984	3.73984
Kin	1.37478e+06	1.20132e+06	1.3187e+06	1.41387e+06	364595	366334	365865	322809	-3.73954	3.73954
Ccar2	57558.6	102370	93401.3	76706.7	19288.7	18413.7	20325.8	30256.5	-3.73832	3.73832
Arhgap17	7.91642e+06	6.88031e+06	6.81762e+06	6.58874e+06	1.66983e+06	1.93319e+06	2.04399e+06	1.9102e+06	-3.73194	3.73194
Etfb	116570	116685	100104	101422	30712.7	26688.6	34711	24396.7	-3.73173	3.73173
Nub1	61954.7	58487.6	58205.4	65879.7	14893.2	16804.8	16974.6	16999.6	-3.72345	3.72345
Gaa	5.66247e+07	6.18794e+07	6.07146e+07	6.9487e+07	1.96254e+07	1.52833e+07	1.43693e+07	1.7586e+07	-3.71958	3.71958
Cyb5r3	60683.5	75637.6	69812.9	70464.3	19650.5	20533.9	15582.8	18654.5	-3.71663	3.71663
Psmd7	235448	278939	225265	411909	75223.5	61665.2	94101.9	79087.7	-3.71377	3.71377
Ube2v1	60717.5	72615.1	58345.7	93180.4	21478.1	16876.2	18914	19442.2	-3.71343	3.71343
Sf3b2	220759	147117	169818	124850	41333.8	50156.8	45050.7	41897.5	-3.71301	3.71301
Ppm1f	346872	405031	395337	534192	110154	92256.6	141556	108911	-3.71277	3.71277
Man2a1	32630.5	43475.3	38157.9	31884.6	11577	11299.5	7789.91	8725.55	-3.7101	3.7101
Anp32b	109415	95646.4	88975.9	49785.9	10063.6	31567.1	28321.5	22970.3	-3.7001	3.7001
Hspa9	4540.94	29196.6	22565.2	21117.6	3597.18	4883.57	5838.57	6614.46	-3.69834	3.69834
Arhgap1	10620.7	11884.7	13351.1	8629.35	3060.72	2778.22	1860.39	4332.61	-3.69731	3.69731
Psmc3	536245	528981	506922	527976	156326	163641	144623	103497	-3.69683	3.69683
Picalm	3.33024e+07	3.46345e+07	3.20922e+07	3.21493e+07	9.37646e+06	9.23458e+06	8.36951e+06	8.77834e+06	-3.69638	3.69638
Tyms	18249.7	23094.1	12407.9	23027.8	5020.5	5043.87	5452.76	5256.75	-3.69597	3.69597
Ap2s1	119801	86936.1	45488.6	92450.8	20363.9	28094.9	25008.4	19794.3	-3.69581	3.69581
Phc3	32330.4	29972.4	21232.9	34814.5	8409.04	5519.47	6611.96	11486.3	-3.69535	3.69535
Cul1	701672	913707	782077	819675	214904	211569	279104	165860	-3.69175	3.69175
Uchl5	102434	158636	165370	141099	55030.9	40621.2	32274.8	25860	-3.69042	3.69042
Pmm2	27003.6	26628.7	26337.3	18292.5	6673.34	6392.29	5224.01	8345.08	-3.68925	3.68925
Commd6	348488	300185	365187	355334	106402	95764.9	89883.9	79213.1	-3.68792	3.68792
Arhgap19	576804	591102	528333	494389	143263	146769	151910	152476	-3.68533	3.68533
Vamp3	251786	312406	229127	243196	75719.8	46278.5	65310.7	94223	-3.6817	3.6817
Plin3	1.04294e+06	1.15675e+06	1.14579e+06	1.09678e+06	324892	287360	290319	304075	-3.6815	3.6815
Hspa8	181368	152722	184533	216293	46607.1	44772.4	49792.2	58497.8	-3.68066	3.68066
Stk26	54136.1	84038.6	76703.4	66022.1	16553.4	22047	19188.6	18555.1	-3.67939	3.67939
Ap1s1	41838.5	30657.8	52971.8	41455.4	10765	19517.8	7109.91	7987.12	-3.67836	3.67836
Trim25	7716.46	13792.8	20701.7	10998.1	3831.54	2059.12	2487.94	6088.13	-3.67803	3.67803
Tgtp1	284060	248816	220746	202776	73369.6	55676.1	77551.2	53528.8	-3.67667	3.67667
Jakmip1	36489.2	35754.9	48159.1	30261.8	10540.9	10337.5	8061.49	12043.8	-3.67622	3.67622
Wash1	301461	408488	351911	468487	102318	96663.3	110284	108014	-3.66744	3.66744
Fkbp4	6508.89	7085.01	4638.04	23068	2490.65	2258.93	1646.01	4870.81	-3.66576	3.66576
Kif20b	44062.9	59631.7	59091.6	44838.6	18708.7	14216	9497.03	14225.4	-3.66524	3.66524
Ddx24	49217.1	46011.6	52131.9	52229.3	15114.6	11268.7	13055	15071.4	-3.66155	3.66155
Cstf2	349874	271062	313291	318441	92698.6	101810	97478.1	50183.9	-3.66095	3.66095
Mthfd1l	72723.9	86501.7	75353.5	73279	24949.7	24179	13605	21360.6	-3.66087	3.66087
Atp6v1e1	834066	897464	937552	1.1621e+06	228126	303772	190907	323742	-3.66078	3.66078
Gnai3	38768.1	27010	43555.8	21354.6	9564.72	10007.2	7221.16	8950.68	-3.65626	3.65626
Elf1	47380.4	97538.4	68674.3	89903.8	17951.3	25713.9	26580.8	12765.7	-3.65607	3.65607
Lyar	122956	119350	113374	93737.3	31447.3	27549.1	32191.5	31763.3	-3.65525	3.65525
Tfdp1	927770	989804	865596	1.66507e+06	309151	309203	290542	309012	-3.65237	3.65237
Tmx1	42572.4	19933.5	40203.9	19968.8	8548.09	7143.87	9110.33	8791.64	-3.65181	3.65181
Dcaf13	73769.8	30618.5	37240	54651.2	11794.7	14199.6	17846.5	9911.52	-3.65156	3.65156
Scyl2	37016.4	30998.1	25108.9	75247.6	9822.92	10008.4	17388.7	8900.35	-3.65069	3.65069
Bcl2	420148	394702	475534	314776	129776	112132	102276	95647.8	-3.64948	3.64948
Clspn	1.67872e+06	1.78683e+06	2.17384e+06	2.02796e+06	540657	511687	473189	576983	-3.64675	3.64675
Pak1ip1	15958.1	27856.7	27367.4	20786.4	5158.46	9542.74	2325.65	8192.79	-3.64671	3.64671
Man2b1	31643.3	38088.4	25501	29530.5	8538.03	10478.4	5496.49	9716.13	-3.64495	3.64495
Snx6	222689	208405	218732	208721	55761.1	57534.5	65623.1	56761	-3.64285	3.64285
Rilpl2	179212	239034	226720	168736	52398.6	55159.4	66342.9	49474.8	-3.64276	3.64276
Icos	84181.8	95235.9	61019.1	67913	15498.3	16449.3	22817.9	29883.5	-3.64269	3.64269
Htatip2	528762	472489	517417	521457	143952	136056	124708	155702	-3.64036	3.64036
Usmg5	63464	16914	24318.9	29701.5	6736.53	5439.62	17913.1	6843.61	-3.639	3.639
Bsg	74785.9	90833.1	74649.2	86260.2	21664.5	20107.3	26026.3	21970.1	-3.63746	3.63746
Smc4	250668	218817	196600	182551	58929.1	58277.3	62699	53485.3	-3.63612	3.63612
Brd3	16686	20765.2	31535.1	34900.4	7125.54	5761.09	6556.04	9129.66	-3.63592	3.63592
Pkn1	62052.5	162087	118868	120701	32363.4	32688.6	34351	28331.7	-3.63025	3.63025
Ccz1	160595	80938.8	125864	117127	30878.9	31778.4	26473.7	44388.4	-3.62887	3.62887
Usp5	318595	438195	307358	369749	99189.7	105265	96103.8	95001.3	-3.62498	3.62498
Larp1	1.79403e+07	1.43811e+07	1.85842e+07	1.43744e+07	4.5771e+06	4.25071e+06	4.52514e+06	4.65729e+06	-3.62461	3.62461
Arl8a	2.12824e+06	2.05879e+06	2.29211e+06	3.00507e+06	643435	605370	690513	679322	-3.6218	3.6218
Glul	55641.2	64934.1	54914.5	79698.4	25937.9	15630.8	14815.6	14099	-3.62055	3.62055
Ppp1cb	230091	209518	207769	183704	69128.1	43985.6	41864.9	74879.3	-3.61563	3.61563
Vwa9	96294.5	95747.6	117330	115145	35795.9	28304.2	26602.8	26786.3	-3.61325	3.61325
Ap2b1	69743.6	121605	73680.7	28685.7	11955.2	18722.2	31156.3	19556.3	-3.60873	3.60873
Acaa2	93594.8	81010.2	121386	81148.9	23316.9	24593.9	29707.4	27050	-3.60319	3.60319
Gbp6	69331.2	79463.2	48893.3	55950.6	19379.2	20142.3	11830.3	19136	-3.59833	3.59833
Apmap	444369	640556	582565	549647	164208	142448	144774	165072	-3.59632	3.59632
Atg4b	337298	349443	389961	434642	122859	93337	100051	104304	-3.59372	3.59372
Gclm	16705.5	23646.9	12735.4	25558	5372.5	6168.87	3593.6	6751.47	-3.59336	3.59336
Scfd2	340967	399022	397743	390138	100171	106657	108832	109698	-3.59196	3.59196
C330027C09Rik	335601	246769	314301	233314	78741.3	77665.5	80989.9	77244.8	-3.59134	3.59134
Cwc27	209029	333462	195402	238249	80099	78810.5	57615.4	55397.4	-3.58978	3.58978
Rcor1	455550	484519	510374	325526	121778	154373	127581	91328.4	-3.58737	3.58737
Cwc22	129695	97972.8	106190	95243.9	30551	26430.5	31569.8	31083.1	-3.58678	3.58678
Terf2ip	63043.1	47734.6	71057.2	48218.8	16551.5	15695.1	19279.3	12624.2	-3.58618	3.58618
Eif6	101949	104553	110475	101793	35358.6	31332.2	23041.6	27169	-3.58225	3.58225
Sdhc	66304.1	51312.8	61321.9	55389.4	14185.7	13795	14008.3	23430.2	-3.58195	3.58195
Gpaa1	40505.3	38684.6	33142.7	19623	9707.04	9828.39	8342.89	8976.9	-3.58037	3.58037
Prep	88718.2	88643.6	90096.9	151671	25634	28531.7	33693.7	29224.2	-3.57975	3.57975
Gbe1	48303	46321.6	43606.9	39161.3	14375.2	11322.7	10756.8	13114	-3.57872	3.57872
Emc1	4.78835e+07	4.81278e+07	4.64806e+07	4.64558e+07	1.56529e+07	1.32311e+07	1.21559e+07	1.17625e+07	-3.5784	3.5784
Sin3a	17990.3	13717.8	19771.5	11991.4	6891.32	4008.63	1905.49	4932.27	-3.57831	3.57831
Depdc5	968372	883483	904333	1.03237e+06	236566	258049	299591	264580	-3.57821	3.57821
Nfatc1	7597.84	42256.2	4983.39	3295.18	3652.56	4271.1	4599.35	3723.47	-3.57817	3.57817
Tspyl1	169719	183303	146130	113539	43259.9	38316.5	38851.6	50991.2	-3.57423	3.57423
Otub1	25441.6	33918.8	33553.5	39063.3	5903.77	9358.66	7998.13	13691.2	-3.57161	3.57161
Eef1a1	251395	251445	231539	269728	56224.6	83455	90404.5	51153.6	-3.57032	3.57032
Vamp8	154579	135343	168181	166867	47280.5	37899.7	45193.5	44718.1	-3.56939	3.56939
Gnl2	267202	257264	278927	268010	71515.6	76362	79761.4	72574.9	-3.5688	3.5688
Psmc6	706009	438766	613924	633224	176045	152732	139441	202235	-3.56763	3.56763
Imp4	22093.1	20430.3	14482.7	28898.5	6092.44	5003.35	5906.69	7112.64	-3.56227	3.56227
Tle3	25998.5	25340.6	25463.4	28983.6	7996.27	6577.55	8015.09	7116.98	-3.56112	3.56112
Psmb6	762044	654538	654363	641124	166246	197882	191404	206898	-3.55714	3.55714
Stub1	195917	164520	166690	133972	45883.5	48166.3	54129.2	37798.5	-3.55473	3.55473
Pcyt1a	435653	415752	379426	370802	131466	107532	114371	97280	-3.55406	3.55406
Swi5	2.51769e+07	2.74711e+07	2.43026e+07	3.15574e+07	8.00696e+06	7.75198e+06	6.37683e+06	8.42038e+06	-3.5511	3.5511
Mrfap1	145183	213058	214102	97428.3	52914.6	57158.7	49896.3	28847.9	-3.54719	3.54719
Psmd9	10775.4	25294.7	35809.1	37949.1	10797.8	6441.62	4826.9	8956.31	-3.54027	3.54027
Cdca3	275973	301239	303789	276290	91351.8	86053.2	96457.8	53162.1	-3.53885	3.53885
Dhx8	189382	176735	229291	215956	57234.7	57296.7	48501.2	66274.5	-3.53833	3.53833
Vgll4	16284.6	22187.2	23379.8	29514.1	7719.48	4927.31	6580.73	6597.09	-3.53793	3.53793
Hspa5	123475	145701	131217	127216	29593.4	43342.7	41017.1	35259.3	-3.53595	3.53595
Sdf2l1	106239	105481	67811.5	98688.9	22602.7	32632.8	29591.1	22150.2	-3.53554	3.53554
Uqcrb	661878	570421	609640	494951	184401	145310	139179	192233	-3.53473	3.53473
Purb	586753	1.12254e+06	631414	633008	232696	186092	174827	248130	-3.5328	3.5328
Ddx54	19759.8	16397.6	28011.8	20702.7	5966.37	4353.39	6141.38	7567.09	-3.53217	3.53217
Snx9	235422	218079	215551	214108	59864.8	67181.7	70641.2	52486.7	-3.53018	3.53018
Hip1r	66066	53633.8	86000.2	65983.3	26611.3	14085.1	11586.1	24787.4	-3.52516	3.52516
Serpinb9	115431	135801	130771	101469	36423.4	45858.7	23280.8	31674.9	-3.52288	3.52288
Timm13	349113	376080	292731	312290	84178.6	103295	93373.2	96955.1	-3.52093	3.52093
Gbp4	66027.7	78773.1	59059.4	65232.1	21473.5	19451.8	14537.2	21002	-3.51918	3.51918
Fabp5	36951	47894.1	38556.5	85837.2	13704.2	16241.4	14300.1	15213.5	-3.51902	3.51902
Chmp2a	19458.8	12235.1	7404.26	6309.39	2882.85	2820.44	1642.95	5557.62	-3.51892	3.51892
Dync1h1	384031	419066	368427	245734	105226	103759	97421.6	96384.3	-3.51859	3.51859
Ubap2l	134533	144250	137432	203376	37673.9	55165.3	43658.6	39792.5	-3.51461	3.51461
Cnot2	54093.6	53978.3	49844.1	69462.8	16522.4	14425.3	20270.8	13510.4	-3.51279	3.51279
Ppa1	324824	332373	310204	272806	80398.5	104205	94054.3	74504.6	-3.51171	3.51171
Rpl34	2.72856e+06	2.66197e+06	2.28677e+06	2.46639e+06	718840	688043	776658	705228	-3.51142	3.51142
Plod2	25236.2	36509.3	34166.3	33094.2	11024.9	7604.21	7639.69	10475.3	-3.51093	3.51093
Strn	718466	769903	794109	798263	230706	209646	208199	229010	-3.51057	3.51057
Cops6	1.04877e+06	1.21304e+06	884671	1.13607e+06	279023	303184	332847	305088	-3.50987	3.50987
Mgat1	13134.2	9746.97	14848.9	9681.83	3290.28	2956.93	3307.74	3958.83	-3.50841	3.50841
Qars	19834.4	18593.6	33840.5	19042.4	8033.44	4696.26	6828.22	6479.86	-3.50686	3.50686
Traf2	56857.1	50744.6	71567.8	66730.1	17491.3	16622.2	17869.1	18174.7	-3.50498	3.50498
Eif4g3	37967.5	53482.7	29515.5	11942.2	9203.98	9917.06	8337.23	10472.1	-3.504	3.504
Apaf1	325887	341964	360468	310464	80538.4	104922	123839	73361.3	-3.49862	3.49862
Lig3	49978.1	44784.2	54121	36237.4	12316.6	13349.9	12852.1	14430.7	-3.49619	3.49619
Mybpc3	184961	233364	216778	236220	62186.7	63605.8	70578.8	52882.3	-3.49573	3.49573
Atp6v1h	11130.9	30201.5	23778.4	13425.1	7083.93	4840.41	2939.81	7604.23	-3.49539	3.49539
Mbd3	2.46479e+06	2.52905e+06	2.32445e+06	2.16295e+06	645906	698025	659964	712256	-3.49069	3.49069
Suclg2	10376.2	11766.3	34713.3	41174.3	7368.58	4087.14	7215.21	9430.38	-3.48846	3.48846
Aip	9993.59	17253.7	18846.5	9131.85	3873.55	3826.61	3682.81	4449.7	-3.48808	3.48808
Cops3	749885	932806	792818	958769	247934	235188	247639	254128	-3.48697	3.48697
Smc3	707455	704337	682711	610128	190024	201091	188326	196478	-3.48572	3.48572
Get4	55777.2	72020.2	83147.8	41619	19479.8	15211.5	25220.8	12597	-3.4832	3.4832
Znf281	33347.3	22518.6	42805.2	29565.5	14564.3	10126.7	7177.73	4948.16	-3.48309	3.48309
Kif5b	2.48698e+06	2.14958e+06	2.58481e+06	2.66826e+06	723147	727823	670137	719492	-3.48153	3.48153
Lck	1.03445e+07	9.74688e+06	1.04771e+07	1.25186e+07	3.57491e+06	3.14331e+06	2.82848e+06	2.83067e+06	-3.48111	3.48111
Ccdc115	12158.1	10090.3	43926.2	3784.85	5664.15	5459.87	3701.94	5277.17	-3.48002	3.48002
Cog7	568727	573146	507556	481525	149234	152829	162696	147706	-3.4793	3.4793
Rock1	847118	976298	854386	1.51109e+06	294961	292184	360451	257183	-3.47689	3.47689
Cd28	175437	237119	184180	215766	63094	53136.6	57210.9	60348.7	-3.47535	3.47535
Chaf1b	1.15127e+06	1.13129e+06	990610	975174	269732	277502	428004	248114	-3.47271	3.47271
Acaa1a	107612	118089	105727	88772.7	30760.8	34787.7	26548.7	28904.1	-3.47269	3.47269
Twf2	1.50747e+06	1.54461e+06	1.52078e+06	1.4367e+06	460464	405821	425000	439894	-3.47137	3.47137
Adss	15910.5	14729.8	12595.8	10491.7	3996.84	3612.41	3476.7	4407.2	-3.46784	3.46784
Ube2c	51559.7	33588.6	28372.8	97471.5	14936	13246.9	19520.3	13151.6	-3.46715	3.46715
Pdcd6ip	49587	63946.4	63984.8	55225.3	22685.8	9602.04	12616.5	22230.6	-3.4668	3.4668
Inpp5b	895543	831125	872111	1.01718e+06	238380	229372	278685	296694	-3.46645	3.46645
Ptbp1	344258	326882	362317	299611	95385.5	94696.3	107089	87416	-3.46623	3.46623
Fkbp15	37973.5	31183.8	35179.3	28812.2	11780.3	6930.43	7634.93	12089.7	-3.46423	3.46423
Tcerg1	151182	101400	142844	74233.1	38255.5	32215.9	22378.3	42790	-3.46255	3.46255
Srsf3	88339.8	128774	120781	118487	31556.7	32130.7	31914.8	36257.9	-3.46111	3.46111
Aldh3a2	18405.3	25348.9	33912.7	40237.1	8881.5	8716.89	6854.1	9642.8	-3.45807	3.45807
Plcg2	117573	102655	120112	135824	38979.1	24187.8	26367.8	48257.5	-3.45567	3.45567
Ruvbl2	1.38018e+06	1.30139e+06	1.46848e+06	1.19348e+06	379352	388148	385259	394257	-3.45409	3.45409
Psmg2	133381	85662.8	120382	108678	31099.7	34734.8	32709.1	31256.8	-3.45226	3.45226
Runx3	659582	317130	656711	852657	66758.2	198405	218092	237243	-3.4505	3.4505
Stk4	215023	250862	221996	247681	64390.4	72507.3	64534.4	69860.5	-3.44854	3.44854
Prpf31	60211.6	64553.3	87602.5	83363.5	31576.3	18545.5	9147.81	26598.1	-3.44403	3.44403
Fam192a	8838.44	15944.2	15809.1	11006.3	4042.86	2186.92	5038.99	3713.47	-3.44395	3.44395
Smyd3	3.11655e+06	3.06078e+06	3.22602e+06	3.72778e+06	993483	971409	926845	921725	-3.44336	3.44336
Ppp2ca	280272	263862	220933	328690	68518.2	82932.4	83369.6	83046.8	-3.44093	3.44093
Alyref	36503.3	66481	64753.7	39470	17358	13743.6	15885.6	13256	-3.43952	3.43952
Ddx41	1.52171e+06	1.32656e+06	1.42258e+06	1.28134e+06	479725	440993	412417	281948	-3.43771	3.43771
Exoc3	15880.7	22048	16289.8	18234.7	4880.8	7953.86	3715.09	4532.93	-3.43662	3.43662
Sbds	264350	233870	263139	274063	86286.2	75457.8	68362.7	71222.5	-3.43618	3.43618
Lypla1	31142.1	28438	28624.6	16605.4	12920	5930.78	7327.06	4325.59	-3.43601	3.43601
Emc3	64288.8	62369.7	70652.2	82927.5	21513	19403.3	15496.8	25155.7	-3.4356	3.4356
Tomm70a	107038	118636	118557	118728	38148.3	26173.4	30164.9	40278.1	-3.43532	3.43532
Psmd5	3.17599e+06	3.35124e+06	3.50351e+06	3.5886e+06	1.11248e+06	881162	810866	1.16173e+06	-3.43381	3.43381
Acat1	797290	827496	771630	807717	258166	249559	214945	210452	-3.43378	3.43378
Ppt1	136961	155697	120235	114761	31132.5	43319.2	41671.5	37550.8	-3.43359	3.43359
Zyx	64633.2	29981.3	41777.5	100903	15470.5	21267.3	21464.5	10990.5	-3.42948	3.42948
Pfdn2	43324.5	65969.3	75752.6	94872.6	18175	24309.4	14363.8	24792.3	-3.42868	3.42868
Atp5h	1.82646e+06	1.96782e+06	1.44923e+06	2.23984e+06	429091	567321	720378	468196	-3.42489	3.42489
Rbm45	59314.5	60542.6	58161.4	35120.6	17707.8	19455.6	16292.2	8778.78	-3.42478	3.42478
Chtop	123020	115524	126727	179529	39914.9	35016.7	41445.5	42704.7	-3.42465	3.42465
Tbl3	23607.5	18146.8	31747	14835.5	6664.81	4725.62	6099.74	8309.22	-3.42398	3.42398
Txlna	32083.4	20097.7	11811	35420.2	2420.98	5960.73	15703	4954.43	-3.4234	3.4234
Arl6ip5	1.3173e+06	1.21976e+06	1.20437e+06	1.4282e+06	385059	369564	426755	328759	-3.42328	3.42328
Lmnb1	133636	153013	166033	228609	45599.2	44690.2	41151	67673.5	-3.42161	3.42161
H3f3a	12495.6	5427.72	23464.9	22551.7	4786.13	2699.81	5581.26	5626.13	-3.42047	3.42047
Eci1	8.0512e+06	7.37652e+06	7.82537e+06	9.06454e+06	2.5585e+06	2.49784e+06	2.62766e+06	1.76724e+06	-3.4194	3.4194
Ccnd3	58987.2	48251.1	44652.2	35083.5	15938.9	13676.1	15111	10004	-3.4163	3.4163
Gnl3	1.32588e+06	1.21613e+06	1.34904e+06	1.66835e+06	399729	420999	347868	458998	-3.41572	3.41572
Gbp2	74654.1	76250.4	52406.6	43306.1	18954.2	20735.6	20068.8	12486.9	-3.4136	3.4136
Tmsb4x	37732	40437.3	50129.9	48223.1	11493	10943.1	13746.9	15537.7	-3.41299	3.41299
Sun2	96757.9	80236.7	97239.8	108208	26125.9	31934	27928	26162.4	-3.41009	3.41009
Arhgap30	176738	167727	162294	138850	42746.1	58835.1	43057.7	44726.1	-3.40934	3.40934
G3bp1	42549.4	62137.7	31775.8	38048	8748.14	9503.69	17658.8	15291	-3.40831	3.40831
Dgcr14	8470.69	29005	15309.7	8532.65	4389.1	3909.28	3716.54	6008.37	-3.40215	3.40215
Cnot3	8189.23	6013.23	13229	5845.31	2564.09	2228.2	1558.85	3441.69	-3.39808	3.39808
Timm10b	62014.3	95247.8	33262.4	225807	31742.5	41560.6	23902.4	25322.9	-3.39784	3.39784
Rnf2	1.27742e+06	1.15747e+06	1.1668e+06	1.24568e+06	360769	412691	355870	297948	-3.39623	3.39623
Acp6	2.10741e+07	2.03296e+07	2.56519e+07	1.6545e+07	5.95862e+06	5.79672e+06	6.4616e+06	6.41783e+06	-3.39361	3.39361
Plin2	127586	39654.9	68310.4	71884.6	22340.6	17820.9	39003.3	11494.8	-3.3911	3.3911
Park7	248173	230122	214354	213171	66266.3	77336.7	62984.6	60638.1	-3.38972	3.38972
Dazap1	48864.2	47477	30266.8	29000	8354.82	13606.8	12910.7	11061.5	-3.38766	3.38766
Pacs1	21481.3	23327.2	10542.7	20365.5	7510.91	3868.21	3827.62	7155.74	-3.38588	3.38588
Psmd14	179144	251808	269243	280564	80538.4	68147.5	61988.1	79209.9	-3.38328	3.38328
Vrk2	36538.6	37501.2	44098.7	42507.4	10394.2	13164.1	12038.2	11896.7	-3.3825	3.3825
Osbpl5	975089	890503	825157	822050	297410	265679	242178	233303	-3.38234	3.38234
Rps3	3.76236e+06	3.93562e+06	3.29715e+06	4.11575e+06	1.21524e+06	1.18925e+06	1.18897e+06	877953	-3.37945	3.37945
Tnpo1	801881	568118	522904	770634	176383	209000	238379	165345	-3.37538	3.37538
Gstt2	207247	105392	172172	204274	46677.1	63191.9	52891.8	41413.4	-3.37499	3.37499
Aarsd1	613920	559950	695095	672681	173130	212168	205783	162526	-3.37264	3.37264
Apip	28213.6	30840.5	41150.6	43436	9606.47	10180.7	13093.9	9713.72	-3.37226	3.37226
Foxp4	47354.9	23992.9	80594.7	91242	5189.07	16006.9	19116.3	31813.2	-3.37169	3.37169
Cog2	281989	285870	326145	328901	95287.2	93557.2	94122.8	79874	-3.37036	3.37036
Spag7	77668.5	126966	114002	132012	40542.3	46484	41433.6	5309.66	-3.36884	3.36884
Actr1b	15614.6	21756.5	12440.2	11980.2	4398.06	4085.43	3157.11	6703.54	-3.36845	3.36845
Mrps26	113611	132636	123698	133113	34987	35137	40380.6	38890.4	-3.3673	3.3673
Cyb5a	266195	371707	361800	266564	89635.6	120485	86243	79722.9	-3.36696	3.36696
Naa50	64008.2	70360.2	57589.7	35700.8	18064.2	17132.7	14703.2	17724.4	-3.36652	3.36652
Nup153	171160	152948	120529	131330	52118.8	44185.3	37977.1	36835.2	-3.36594	3.36594
Hook1	1.56521e+07	1.35261e+07	1.36529e+07	1.78945e+07	4.482e+06	4.63178e+06	4.73693e+06	4.21957e+06	-3.36053	3.36053
Ssh2	102935	92867.9	142967	109352	42995.4	27972.4	24413.5	37993	-3.35988	3.35988
Ehd4	560266	528559	524653	586514	152741	171031	178176	152949	-3.3593	3.3593
Pacsin2	18982.6	4627.73	16580.9	18488.5	2634.58	3791.29	4583.28	6474.87	-3.3562	3.3562
Hnrnpul2	3.64107e+06	3.17644e+06	3.26704e+06	4.19613e+06	993220	1.07319e+06	1.06983e+06	1.12291e+06	-3.35293	3.35293
Hnrnph3	280637	302012	329760	478287	111617	100641	99132	103489	-3.35206	3.35206
Rps8	355979	399308	382255	476603	137222	138634	124023	82120.5	-3.34884	3.34884
Hist1h1c	1.07161e+07	1.06982e+07	9.09253e+06	1.77616e+07	3.47018e+06	3.92982e+06	4.07597e+06	2.94774e+06	-3.34646	3.34646
H2-Q4	81035.7	70627.9	70822.4	55294.4	22880.8	20445.2	18710.6	21031	-3.34403	3.34403
Pld3	132956	110324	120946	96543.3	38071.8	28792.7	31352.6	39623.6	-3.34276	3.34276
Necap2	371340	432102	438311	423073	117740	118676	121346	141047	-3.33759	3.33759
Wasf2	111069	97348.1	127977	139351	33327.6	32139.6	33080.9	44021.8	-3.33692	3.33692
Coro1b	102510	99234.1	117348	96107.3	29766.1	32439	35618.2	26609.4	-3.33674	3.33674
Abcf3	656436	518855	629947	526421	179265	178605	164475	177036	-3.33389	3.33389
Rab5a	153971	123937	92374.2	149271	32337.2	48912	38521.4	36138.9	-3.33241	3.33241
Spag9	35119.4	38623.3	49894.6	31087.7	13641.7	11530.9	11926.4	9357.85	-3.33051	3.33051
Pgm1	63021.9	59383	61254.5	54538.9	15475.4	17527.3	18957.5	19590.1	-3.3291	3.3291
Atp6v1b2	586838	557653	624254	475222	150998	165406	194605	163782	-3.32542	3.32542
Cirh1a	494324	485578	523110	834137	184650	143220	185711	189370	-3.32477	3.32477
1700017B05Rik	23211.2	31944.1	32304	15020.7	7689.09	8181.98	6357.34	8599.64	-3.32425	3.32425
Hnrnpa1	2.31496e+06	1.67676e+06	1.79076e+06	1.70967e+06	557601	523108	518640	655603	-3.32253	3.32253
Arfgap2	31611.9	20264.3	40430.5	47549.7	11854.4	8581.25	10086	11576.9	-3.32212	3.32212
Gne	92808.2	130910	153332	133898	47706.8	29582.1	25448.4	51119.9	-3.32093	3.32093
Cltc	39558.9	70062.7	36745.8	62452	20046.7	9678.37	6943.34	26249.2	-3.31893	3.31893
Tecr	103713	95753.5	75547.2	92498.3	30118.1	30780.8	28217.4	21724	-3.31569	3.31569
Ckap5	40019.3	38142.5	33057.6	35714.2	10356.4	7986.16	11615.5	14378.8	-3.31403	3.31403
Srrm2	164557	112228	122565	23769.9	39433.9	27322.7	32450.3	28470	-3.314	3.314
Agpat1	247450	257413	258561	263097	85352.6	68907.9	80986.9	74778	-3.31109	3.31109
Dut	192120	237101	215921	179020	72495	64774.3	56041.9	55665.9	-3.31019	3.31019
Gpank1	118900	185719	161848	107107	51572.2	51627.6	34966.8	35114.6	-3.31008	3.31008
Blmh	12392.3	16686.1	15771	17284.5	4843.63	4463.16	5682.1	3783.87	-3.30979	3.30979
Scfd1	64612	56724.1	64102.2	68025.2	20113.4	18776.8	18937.2	18900.1	-3.30342	3.30342
Nap1l1	43520	46553	28907.5	35060.6	8886.75	13381.6	9950.96	14417.1	-3.30302	3.30302
Npepps	10182.8	21331	18438.6	6722.53	4036.52	4234.46	3471.5	5425.76	-3.30115	3.30115
Cd3d	47716.3	33824.2	31746.4	31382.5	12143.2	11049.1	11422.2	9220.31	-3.30033	3.30033
Cyb5b	13808.5	56099.9	56152.9	66505.6	18145.5	16814.2	17677.2	5723.58	-3.29961	3.29961
Prkacb	307898	295003	422952	441851	127260	117141	83250.6	117500	-3.29709	3.29709
Dpp9	50828.4	48114.8	54432.7	56041.2	14855.8	14826.9	15601.8	18258.8	-3.29566	3.29566
Pgls	140434	92665.6	141341	128571	42689.3	43002.1	30805.3	36275.6	-3.29256	3.29256
Arf5	112748	75387.7	112241	56926.2	25697.4	30057.2	27854.8	25097.8	-3.28684	3.28684
Prkch	27243.8	16758.1	24208	19712.4	7657.17	6509.43	4840.88	7757.81	-3.28494	3.28494
Ptpn23	862083	897107	772569	646779	257576	262326	270008	178130	-3.28348	3.28348
Raly	139881	132148	163157	144816	50745.8	41857.2	39681.5	44393.2	-3.28283	3.28283
Dync1li2	72447.6	69301.1	70352.9	49496.7	22328.1	19699.5	17883.9	19779.9	-3.28264	3.28264
Bcl2l1	13180.1	18045	21531	13845.6	5445.74	3812.84	4135.01	6906.65	-3.28084	3.28084
Slc25a5	397682	429240	393095	485280	126416	124275	144206	125053	-3.27974	3.27974
Clic4	11779.7	22449	28283.6	15630.7	5991	6524.6	5430.75	5887.92	-3.27859	3.27859
Dock8	321903	234745	226803	229554	77219.6	61336.4	84226.2	86200.3	-3.27852	3.27852
Rtn4	22875.4	23954.9	24877.1	25949.6	9551.38	6258.13	7654.56	6325.48	-3.27823	3.27823
Lman2	209819	173445	263209	250962	81360.5	62102.7	30894.6	99439.6	-3.27774	3.27774
Hspa14	22816.7	17892.7	25189.9	26391.2	6564.9	5863.84	6954.04	8777.82	-3.27729	3.27729
Endog	14080.2	13180.5	15412.4	16415.1	6817.2	2216.48	2546.13	6464.74	-3.27457	3.27457
Bud31	120720	117750	116819	128226	35555.4	34535.2	42105.8	35529.5	-3.27305	3.27305
Il2rb	220083	289244	461917	204835	100969	74075	75674.3	109103	-3.26851	3.26851
Itgb1	47920.4	13753.5	62376.6	24365.2	11587.7	6208.51	17159.9	10455.5	-3.26823	3.26823
Smn1	1.01846e+07	7.90366e+06	9.54035e+06	7.48797e+06	2.83091e+06	2.91681e+06	2.24564e+06	2.75959e+06	-3.26577	3.26577
Ppp2r5a	15931.3	55078.4	45919.4	82133.2	17577.3	8888.93	18892.9	15606.1	-3.26518	3.26518
Gmeb2	528379	570052	533663	507556	157568	162267	159014	176522	-3.26479	3.26479
Aurka	305386	646208	577077	590097	151866	113861	93524.9	289763	-3.26459	3.26459
Trpv2	82009.3	81426.6	76515.6	69026.8	14852.1	28993.5	25443.9	25366.4	-3.26423	3.26423
Mak16	30182.1	31151	26552.7	50847.9	8444.68	9673.67	9846.25	14572.7	-3.26146	3.26146
Usp8	311197	307063	319947	278621	93210.2	105353	105626	68955.1	-3.26102	3.26102
Nsun5	302129	277475	292379	457609	86168.1	98204.6	110638	112775	-3.26051	3.26051
Dck	62864.6	75941	102727	89027.4	20111	19787.6	33229.6	28277	-3.2598	3.2598
Wapal	53796	50675.6	37882.1	18553.3	10670.8	16116.9	11222	11362.2	-3.25908	3.25908
Zfp84	91218.1	92832.2	113990	180107	33871.9	39071.1	36674.2	37121.5	-3.2585	3.2585
Pitpnb	9553.98	14955.9	5131.64	14406.4	3542.55	2607.83	1918.13	5457.92	-3.25644	3.25644
Eif4e	518346	592465	550196	542265	164016	162062	192493	158336	-3.25491	3.25491
Pold1	142891	114281	189328	178320	54954.4	30214.8	34874.6	71952.6	-3.25433	3.25433
Slmo2	138746	146052	122712	157905	37634.6	43677.4	48254.3	44211.5	-3.25367	3.25367
Mrpl40	23914.9	31043.9	28119.8	11694.4	8002.39	6635.67	7765.52	6740.32	-3.2519	3.2519
Mtbp	30511.6	23941.2	23463.2	57858.7	10111.1	7843.48	15023.6	8785.75	-3.25101	3.25101
Smarca4	36223.5	23024.9	30512.1	20294.3	8727.15	8824.93	9368.23	6954.41	-3.24888	3.24888
Aes	60407.2	85579.5	85747.8	101119	30690.9	20940.5	21090.3	29738.7	-3.24861	3.24861
Fubp3	255868	258924	165945	283638	81395.4	78754.7	49997.5	86895	-3.24659	3.24659
Cdk2ap1	62065.3	40781.2	39219.7	14688.7	14760.2	13404.8	7345.2	12784.2	-3.24581	3.24581
Eprs	567621	539322	592384	618201	162393	199735	183251	168835	-3.24487	3.24487
Rps18	66253.1	80147.5	72906	108411	26213.4	27948.4	26780.4	20101.5	-3.24333	3.24333
Ckap2l	24515.2	7109.29	29206.2	93676.8	11065	6694.68	15188.9	14705.4	-3.24228	3.24228
Tapbpl	118173	86579.1	142662	118974	30557.5	36787	18244.5	58264.6	-3.2421	3.2421
Nln	27138.4	35387.2	35932.3	25983.3	10312	9843.07	8714.41	9605.18	-3.23437	3.23437
Cct2	17850.9	27972.1	26339.1	28846.7	8240.91	9349.85	6575.97	7080	-3.23262	3.23262
Mzt2	2.03572e+06	1.65861e+06	2.09285e+06	2.0846e+06	670873	588136	538273	640583	-3.22896	3.22896
Pgd	11190	11733.6	35013.2	12863	4068.24	3581.62	6022.7	8261.94	-3.22778	3.22778
Nup214	182818	183750	171978	123723	54193.6	54498.9	49298.4	47307.1	-3.22589	3.22589
Lgals9	102655	108569	100480	134131	32925.3	31523	40196.1	33569.2	-3.22569	3.22569
Rpl17	403227	566988	584713	1.15718e+06	304712	252477	150810	134025	-3.22094	3.22094
Nfyc	1.09367e+06	1.46316e+06	1.24592e+06	202880	354822	243948	304766	341125	-3.21825	3.21825
Dhx37	22480.4	17485.8	13655.1	26546.2	6693.46	5877.94	5417.66	6925.14	-3.21774	3.21774
Psat1	58600.3	77612.9	71544.4	107297	17495.5	11018	43048.8	26422.9	-3.21533	3.21533
Xrn2	477573	563335	436562	478416	123908	159076	171712	153772	-3.21444	3.21444
Acot2	73931.3	111491	80178	54901.5	23522	18871.6	30755.9	26569.2	-3.21405	3.21405
Btaf1	168171	155274	129338	125109	40328.1	58749.9	43200.5	37724.5	-3.21046	3.21046
Got1	109087	133052	123047	195321	46325.1	34535.2	46674.8	47186.5	-3.208	3.208
Mpp1	42392.5	53142.9	52146	66479.7	11761.7	23331.5	21320.2	10394.4	-3.20563	3.20563
Impa1	76945.7	65201.8	67295	77522.6	21777.4	25861.3	22164.1	19795.9	-3.20278	3.20278
Timm23	461758	281628	372377	327680	102959	102024	125600	120171	-3.20228	3.20228
Ly9	42651.9	52846.6	72295.6	65340	17521.3	15717.4	19240.6	20379.7	-3.1998	3.1998
Atic	53485.7	40744.3	40827.2	49198.8	12884.4	15244.4	15592.6	13884.8	-3.19855	3.19855
Ctsd	271144	354399	298560	341330	112622	108377	71771.6	102857	-3.19854	3.19854
Gng2	106966	98103.7	91388.2	96392.2	29442.5	29929.2	34529.5	28971.7	-3.19721	3.19721
Mcm3	30384	21447.7	17663.8	19546.6	7765.4	6923.09	3865.93	9318.45	-3.19458	3.19458
Irf9	262339	296616	306113	277490	87602.3	93933	83601.6	92557	-3.19423	3.19423
Mrps16	100750	88227.2	74068.1	92796.2	30251.4	29274.2	23762.3	28206.2	-3.19157	3.19157
Tubb5	262275	264922	248078	232179	88253.8	46237.4	96282.3	85103.5	-3.18939	3.18939
Ldb1	90452.9	97306.4	53559.9	125282	28089.2	23072.5	38869.5	24930.6	-3.18889	3.18889
Kif2a	92021.7	109468	129180	144665	37840.1	39308.9	36451.1	35609.9	-3.18567	3.18567
Sde2	12679.7	13670.8	20157.1	14400.3	5523.13	5077.44	3768.48	4752.66	-3.18527	3.18527
Vrk1	51228.1	41134.6	46932.4	34259.8	19237.8	12004.7	10975.7	12276.4	-3.18481	3.18481
Rgs3	67150.1	121813	155926	142049	61581	29088.6	20242.2	42002	-3.18439	3.18439
Capza1	41490.3	37096.6	38612.2	30188.4	6289.87	13502	18896.5	7615.49	-3.18305	3.18305
Prdx1	5.82764e+06	5.58113e+06	6.0963e+06	4.81489e+06	1.96017e+06	1.80351e+06	1.64929e+06	1.59976e+06	-3.18277	3.18277
Ddx3x	128542	104143	75030.7	82185	27324	34535.2	29708.3	30936.8	-3.18275	3.18275
Mafg	127722	140388	106971	224158	48745.3	53697.4	46960.4	39051.2	-3.17976	3.17976
Etfa	32527.6	51487.1	58749.5	57875.9	15110	11742	18066.3	18206	-3.17849	3.17849
Gtf2f2	35443.8	42668.5	24691.6	50929.9	15280.6	8712.48	11105.7	13279.5	-3.17775	3.17775
Nup54	160178	190134	184673	172833	59399.1	54698.5	52838.2	55812.3	-3.17766	3.17766
Rps2	119623	116786	114026	140158	32265	45063.1	41165.9	36016.7	-3.17513	3.17513
Gimap3	14686.9	17644	15691.2	11528.6	4780.88	4301.22	4100.8	5585.28	-3.17296	3.17296
Rae1	62558.5	38908.3	31026.3	32435.4	10032.1	6342.68	20385.6	15226.4	-3.17251	3.17251
Pabpn1	31376.3	31059.4	32721.3	30754.4	10446.4	10025.7	9068.39	10178.1	-3.17008	3.17008
Ssbp1	41815.2	40257.7	23999.6	31208.1	8965.67	11276.9	7709.89	15427.9	-3.16458	3.16458
Cox4i1	223454	283276	310803	275992	83752.3	84693.9	83134.6	93985	-3.16445	3.16445
Pfdn6	758133	615567	795987	556511	243256	210999	232222	175846	-3.16146	3.16146
Crkl	155846	153585	152328	194220	50411.3	44135.4	61976.2	50976.7	-3.16135	3.16135
Stip1	15786.7	20869	19350	15578.9	5588.94	5393.52	4945.29	6725.09	-3.16007	3.16007
Wdr46	14552.1	12170.9	4946.7	15613.8	4224.3	3761.32	2487.17	4490.62	-3.15994	3.15994
Nup37	819015	992065	970655	832928	325242	251778	248395	320719	-3.15379	3.15379
Sf3b1	31757.7	65457.6	19395.2	25455.3	14968.4	13537.5	5444.43	11119.8	-3.1521	3.1521
Fkbp1a	340729	317065	436410	397602	115657	111944	115079	130937	-3.14981	3.14981
Psmb2	538881	485786	484983	578830	170137	155083	168524	169784	-3.14754	3.14754
Camk2d	553208	671316	673673	579175	216941	168083	215159	186926	-3.14743	3.14743
Rbm5	39149.4	35922.1	23307.1	87697.8	10316.6	15949	19488.4	13406.7	-3.14527	3.14527
Ppm1g	1.14562e+06	1.14884e+06	1.00834e+06	1.12454e+06	366541	368977	342574	330464	-3.14318	3.14318
Rnaset2b	304055	361045	347391	329579	88308.5	131424	102398	105398	-3.13914	3.13914
Leng8	242250	251820	240149	156550	57755	87465.3	74585.5	64108.4	-3.13746	3.13746
Paf1	2.11093e+06	1.99661e+06	1.72966e+06	2.15924e+06	606771	709533	750630	483184	-3.13572	3.13572
Mkln1	248917	160361	193735	162637	70103.2	61521.4	56018.1	56547.1	-3.13547	3.13547
Dpysl2	25213.3	23666.9	28598.2	24018.2	4992.96	10849.5	3795.28	12738	-3.13495	3.13495
Emg1	128942	63446.6	118991	94251	22275.6	61198.4	27186.1	19078.7	-3.12652	3.12652
Tpm4	232731	248923	269425	235162	90429.2	70554.9	82152.9	72505.8	-3.12455	3.12455
Efhd2	110626	128548	133558	168400	43172.4	41766.1	43914.4	44353	-3.12422	3.12422
Canx	14956.8	15111.2	13681	13882.7	3129.07	5456.35	3332.34	6549.49	-3.12075	3.12075
Ugp2	79254.3	80825.7	80307.1	68275.6	22084.3	22580.5	24930.5	29319	-3.12051	3.12051
Asb6	79505.1	77975.8	61213.4	61813.1	25120.2	18282.1	29515.2	17079.2	-3.11686	3.11686
Eftud2	1.29221e+06	1.29366e+06	1.24639e+06	1.33685e+06	398767	402328	473575	384592	-3.11531	3.11531
Ddx3y	50977.2	39457.4	33134.5	40619.2	15725	14546.6	11828.2	10627.9	-3.11389	3.11389
Agfg1	2.67231e+06	2.64442e+06	2.36512e+06	3.82862e+06	972276	943372	972982	809899	-3.11218	3.11218
Vav1	86469.2	105957	80577.1	134399	33646.8	31379.2	31281.3	34775.3	-3.10799	3.10799
Dnajc11	168218	159665	193289	193797	56539.5	52112	60111.1	61442.2	-3.1058	3.1058
Sh3kbp1	40151.5	23363.5	23946.2	49444.8	13664.7	9895.62	8679.91	11888.5	-3.10243	3.10243
Supt6h	11487.2	13856.4	21926	11238.1	5596.59	3985.85	3855.31	5424.15	-3.1019	3.1019
Nop10	52563.1	49687.3	41827.4	41697.1	12095.4	16249.9	15326.1	16240.6	-3.1008	3.1008
Bicd2	35626.6	34887.5	30009.7	35208.7	9612.16	11837.7	9892.36	12508.6	-3.09533	3.09533
Aak1	15736.2	22764.3	42924.9	36424.8	12448.4	11192.4	7407.97	7074.85	-3.09126	3.09126
Tacc1	309914	309497	328228	365544	106015	95559.4	106301	117006	-3.0907	3.0907
Plscr1	104938	147308	166191	168624	51303.3	55229.9	55845.5	27579.1	-3.09048	3.09048
Stk24	15491.7	19090.4	5166.1	24621.7	5689.07	4598.29	6965.35	3578.71	-3.09004	3.09004
Itgb7	480975	407298	466566	448241	149881	153912	142531	137456	-3.08862	3.08862
Cotl1	44858	58572.6	27565.2	49967.2	12251.7	15173.4	16304.4	14870.2	-3.08812	3.08812
Fxr2	102519	40520.6	87708.2	124457	27544.8	19768.5	35630.1	32107.4	-3.08737	3.08737
Fhl3	326822	384814	300226	182072	110112	85016.8	79312.2	112441	-3.08604	3.08604
Rps19bp1	1.473e+07	9.69452e+06	7.75259e+06	6.92417e+06	4.31694e+06	1.95113e+06	5.8527e+06	558088	-3.08397	3.08397
Mapkapk2	108666	122099	121110	134244	37988.7	37397.6	29243.6	53011	-3.08371	3.08371
Tubgcp2	203918	187492	197967	195463	66167.9	66180.5	67003.3	55181.9	-3.08345	3.08345
Mau2	2.75742e+06	2.70385e+06	2.60376e+06	2.61788e+06	915847	856266	892727	801183	-3.08218	3.08218
Pygl	163176	141745	196336	106339	53172.6	44343.8	41231.3	58443.1	-3.08125	3.08125
Mrps28	6.55678e+06	6.68813e+06	6.21896e+06	7.98011e+06	2.13147e+06	2.2039e+06	2.41067e+06	2.16138e+06	-3.08102	3.08102
Ncln	2.17713e+06	2.24585e+06	2.25267e+06	2.26509e+06	480250	823708	826006	772607	-3.08028	3.08028
Drg2	166211	159772	124790	213577	52451.1	59146.3	56312.6	47792.7	-3.07994	3.07994
Anapc7	1.4303e+06	884435	1.03434e+06	1.26273e+06	282259	409755	426101	379671	-3.07908	3.07908
Abcb1b	51194.1	31985.2	39309.5	24316	12075.7	9549.78	12524	13570.1	-3.07641	3.07641
Rsu1	266356	244645	300232	412332	117080	86851.7	92471.8	101331	-3.07634	3.07634
Anxa2	47822.6	50766.6	36725.3	29142.9	10959.6	15052.7	11977	15472.9	-3.07614	3.07614
Ash2l	66848.3	98853.3	94563.4	91319.7	21808.4	25284.4	35261.3	32025.4	-3.07384	3.07384
Prpf40a	178337	186653	203449	226105	63616.5	50858.4	58748.8	85484.7	-3.0712	3.0712
Taf15	54939.7	92838.2	57884.9	34156.6	21635.9	29771.2	13667.1	13035.1	-3.0703	3.0703
Gabarapl2	46972.3	60653.8	57754.6	46682	21800.1	17269	13627	16390.2	-3.06954	3.06954
Pik3c3	7226.68	8048.75	16090.9	2487.6	2791.98	2528.68	1801.4	3908.18	-3.06919	3.06919
U2af2	663621	675838	905213	632490	302198	154394	150976	330013	-3.06871	3.06871
Haus4	37451.4	41993.8	74144.4	41432.5	17225.7	14026.3	9675.81	22631	-3.06837	3.06837
Pfkl	17313.5	14456.2	14267.3	11788.5	5752.47	3382.36	2838.23	6877.86	-3.06751	3.06751
Edc3	584330	618959	712057	735666	238905	220508	195661	209262	-3.06711	3.06711
Slc16a1	106481	55688.8	80436.2	120244	27798.4	27811.8	37203.7	25601.1	-3.06422	3.06422
Ddrgk1	69437.5	79374	87614.3	85906.2	26145.6	25126.1	33768	20162.6	-3.06392	3.06392
Map3k11	28931.3	12172.1	36498.1	43850	10947.8	6597.51	11738.1	10380.8	-3.062	3.062
Golga7	320657	287935	341076	308901	101857	105165	98822.6	105393	-3.06044	3.06044
Cdca7	21648.4	19810.3	28930.9	36315.6	9639.49	8763.57	8292.91	8171.08	-3.06034	3.06034
Psmc2	230095	242313	202234	265010	86268.7	88046.6	73009	59824.4	-3.05927	3.05927
Tpt1	113305	98889	92092.5	86571	37123	24548.1	34740.7	31444.9	-3.057	3.057
Setd1a	49081	45881.9	67799.8	70395.2	14582.7	19684.9	18010.4	24031.6	-3.05542	3.05542
Slc38a2	35532.6	48329	46908.3	72804.1	12781.4	20252.7	17473.7	16124	-3.05521	3.05521
Elp2	225019	246507	247263	192480	82991.4	76488.2	73342.2	65464	-3.05502	3.05502
Pgam5	74688.1	56003	67612	67554.7	18371.8	24311.4	22128.1	22229	-3.05442	3.05442
Sarnp	66848.3	71651.3	72859.1	91643.5	23081.5	21759.9	34755.6	19619.1	-3.05396	3.05396
Scd3	55921.8	117756	130448	122277	29361.6	40257.1	31174.2	38990.1	-3.05046	3.05046
Mrps31	16927	21101.4	20212.8	17986.4	7199.8	4658.98	7874.39	5285.53	-3.04683	3.04683
Echs1	1.18979e+06	1.08089e+06	1.14767e+06	1.5777e+06	434447	444750	404118	356933	-3.04591	3.04591
Exosc4	37967.5	31064.8	31556.8	30586.9	13003.5	11983.3	5052.68	13035.7	-3.04528	3.04528
Ppwd1	53464.4	53402.9	66132.9	54526	19265.1	19559.2	16312.4	19599.8	-3.04438	3.04438
Rtf1	36082.4	40028.6	33822.9	26984.8	9151.73	12779.5	13171.6	9872.44	-3.04431	3.04431
Ppp3cc	711451	566500	546974	748445	215759	199268	193115	237886	-3.04171	3.04171
Bola2	77966.1	151098	198806	219017	71078.3	41369.8	37563.6	62754.4	-3.04037	3.04037
Ufc1	42071.1	44923.4	49283	45348	6101.84	17561.1	21943.1	14161.5	-3.03887	3.03887
Pgrmc1	91634.8	129691	102053	85081.7	27297.8	33076.1	38066.3	35994.2	-3.03836	3.03836
Polr1b	168554	185588	187103	161920	62969.3	52088.5	56717.1	59655.6	-3.03834	3.03834
Pdcl3	69977.4	70538.7	81210.9	114303	28487.1	23581.9	25833	32750.7	-3.0368	3.0368
Ubp1	207664	218288	293688	247435	95263.1	79843.9	40981.4	102399	-3.03647	3.03647
Capza2	257437	368905	347515	388597	115097	104106	107407	122892	-3.03103	3.03103
Thyn1	654480	626574	698910	702728	223732	211472	221263	230039	-3.02614	3.02614
Tmsb10	1.36997e+06	1.22e+06	1.38819e+06	1.47448e+06	427210	412544	487853	475642	-3.02378	3.02378
Jak3	58553.5	82348.8	83335.6	98529.1	24003	27209.4	29978.1	25694.4	-3.01976	3.01976
Psmd11	189650	208007	188207	221624	62116.7	78731.2	62874.5	63717.6	-3.01932	3.01932
Nupl1	7277.28	14970.8	13546	9652.91	4584.77	3903.17	2212.14	4354.61	-3.01879	3.01879
Mtmr9	342782	360379	387185	365462	125016	137618	106658	113699	-3.01415	3.01415
Slu7	28139.2	22385.3	28212.6	21582.9	8554.43	7641.49	9168.34	7924.89	-3.0136	3.0136
Cenpf	3.40107e+07	3.73868e+07	3.61942e+07	2.83715e+07	1.18669e+07	1.24895e+07	1.09036e+07	9.87167e+06	-3.01259	3.01259
Sec31a	56895.4	61822.4	62388.4	34763.2	19330.2	18438	17768.2	16121	-3.01252	3.01252
Nup35	7778.53	15099.9	7072.71	15020.2	3295.45	3271.53	2986.64	5376.87	-3.01205	3.01205
Pias1	244168	294212	225147	222496	73146.5	76432.5	84163.8	93742.2	-3.0109	3.0109
Lime1	12320	19265.3	12199	40403.3	6748.55	5368.57	9360.5	6488.97	-3.01029	3.01029
Atad2	98237.4	82200.1	71925.9	84723.4	27068.2	35838.7	24224.6	24993.3	-3.00635	3.00635
Snrnp40	252373	229146	230911	194591	75387.5	82770.9	78907.6	64772.5	-3.00499	3.00499
Lag3	41243.3	25055	15795.6	25586.1	12959.8	5195.35	7926.44	9756.66	-3.00461	3.00461
Qtrt1	87910.4	121712	91370.5	82944.8	34241.4	28494.1	30018.2	35079.2	-3.00343	3.00343
Sub1	111018	83342.4	97768	126499	31287.7	35536.3	33054.1	39520.7	-3.00309	3.00309
Wbp2	54901.4	75001	42047.5	54500.1	19870.7	21953.1	12891.7	20691.6	-3.00303	3.00303
Tap2	13124.4	8950.9	15268.6	10205.5	4662.61	3767.25	2365.3	5059.6	-2.99906	2.99906
Ppfia1	555674	471448	514676	470559	51797.4	213439	199114	207059	-2.99721	2.99721
Nfu1	42093.2	41145.9	28616.4	65681.1	13172.1	17810.3	15828.8	12444.1	-2.99613	2.99613
Aasdhppt	75529.9	41118.6	71133.5	57699	19905.2	18083.1	22598.1	21376.7	-2.99502	2.99502
Arhgap15	32040	18141.4	28105.1	22521.5	8490.81	6524.11	9827.81	8816.25	-2.99498	2.99498
Myl12a	21172.6	17903.4	10229.3	10363.5	3981.9	3437.2	4427.71	8078.46	-2.99463	2.99463
Septin6	362492	413480	450050	442413	140469	139092	150640	127535	-2.99144	2.99144
Pcna	173026	190372	138354	126309	41327.2	42840.7	68181.2	57611.7	-2.99132	2.99132
Otulin	397342	429110	376403	604343	132030	154279	176814	141104	-2.99093	2.99093
Stard4	27037.2	29035.3	38889.2	21797.1	11761.5	6390.83	9823.35	11069	-2.99039	2.99039
Hk1	91915.4	120665	120764	204809	52475.1	33510.6	31284.2	62762.4	-2.9892	2.9892
Ddx1	2.20914e+06	1.96484e+06	1.84975e+06	2.37859e+06	672119	652226	741349	747328	-2.98694	2.98694
Malt1	8811.66	9438.18	9497.4	5870.35	2788.64	2785.53	1967.83	3714.31	-2.98655	2.98655
Kdm3a	122008	120195	112095	90909.6	34254.5	36933.8	36335.1	41590.3	-2.98569	2.98569
Cenpt	15119.7	22067	32196	21134.8	6898.53	2830.42	8858.39	11739.3	-2.98476	2.98476
Mettl21A	513541	414991	362076	480445	129159	159663	166700	138133	-2.9833	2.9833
Nip7	19322.3	16819.4	16064.5	14545.4	4334.66	6085.01	5738.92	6217.26	-2.9832	2.9832
Fanci	71091.3	61502.3	59547.1	85073	19355.4	20322.2	25327.3	27937.7	-2.98263	2.98263
Psph	72860	66713	81868.3	62326.8	29066.5	11006	24832.6	30271	-2.98151	2.98151
Pex10	255706	146237	255521	195264	78924.9	56733	67140.1	83289.6	-2.98065	2.98065
Fmnl1	164124	168822	151266	170152	43935.5	60899	65367.2	49341.3	-2.98057	2.98057
Camk4	1.11297e+06	1.05805e+06	1.04613e+06	1.04688e+06	346514	377109	361135	346175	-2.97989	2.97989
Dnajc3	19499.2	22290.7	21745.9	16989.6	6503.9	5098.18	7322.89	8157.25	-2.97337	2.97337
Actr3	133389	203413	164642	176002	44783.7	70378.8	59043.2	54188.1	-2.96613	2.96613
Ubr5	238955	247257	268521	309160	100254	82083.9	82387.9	94198.9	-2.96411	2.96411
Dnajb11	530293	547842	531919	663141	169107	201522	204442	192313	-2.96226	2.96226
Dars	89861.9	81051.8	97721	159041	33305.7	36199.8	26141.4	48733.5	-2.96214	2.96214
Tsnax	70708.7	45259.6	68914.9	42627	18734.7	18327	20823.7	18952.2	-2.96092	2.96092
Commd9	549552	485971	500965	466933	184626	159217	155328	177856	-2.95914	2.95914
Rfc5	201299	220007	204640	310563	67599.9	80149.2	85160.3	83690	-2.95803	2.95803
Pygo2	170977	238320	198043	166129	60208.1	79142.2	55090	67046.3	-2.95797	2.95797
Epsti1	437354	398475	480429	464645	164313	120772	160623	156630	-2.95665	2.95665
Tfg	88620.4	99067.5	94980.1	89139.7	34027.2	29439.8	29548.8	32747.5	-2.95641	2.95641
Eif3i	1.47652e+06	1.16978e+06	1.29769e+06	1.27659e+06	470805	415069	405011	476398	-2.95401	2.95401
Ube2l3	11203.6	14735.2	13882.9	13008.5	3926.28	5155.72	4004.4	4800.21	-2.95361	2.95361
Rab5c	3.74344e+06	3.60708e+06	3.84093e+06	5.70203e+06	1.53512e+06	1.27483e+06	1.47099e+06	1.43927e+06	-2.9533	2.9533
Rbck1	27933.4	19503.9	27321.6	21251.8	9674.03	7455.07	5215.39	10175.4	-2.95237	2.95237
Dnajc19	100746	187956	176269	154123	44766.3	67049.5	58365	39532	-2.9521	2.9521
Ncoa3	456018	446727	458818	493483	172393	165139	172881	118856	-2.94794	2.94794
Med4	49587	56982.3	68410.2	56546.3	24803.2	11934	23373.9	18449	-2.94712	2.94712
Wdhd1	91469	93784.2	89650.9	100817	30109.3	35900.4	27963.1	33631.9	-2.94442	2.94442
Acot8	46487.6	40963.9	29918.1	59844.5	13401.7	12505.6	15891.5	18416	-2.94303	2.94303
Grpel1	3.16783e+06	3.29859e+06	3.72226e+06	3.4454e+06	1.24727e+06	1.09016e+06	1.121e+06	1.17493e+06	-2.94259	2.94259
Nploc4	162606	167108	181645	150609	65203.7	49317.1	54501	56087.2	-2.94066	2.94066
Ptrh2	39897.7	42303.8	61866.6	71431.3	18782.8	25377.4	24808.8	4331.76	-2.93993	2.93993
Rpl15	102179	88619.8	95437.9	114718	32730.7	35442.4	35680.7	32546.5	-2.93954	2.93954
Cd247	45798.9	67587.6	80606.4	129309	30102.8	28710.8	36498.7	14796.6	-2.93621	2.93621
Atp5j2	44568.9	48945.4	19563.7	53451	15752.6	14253.9	15899.9	10842.1	-2.93451	2.93451
Tigar	24851.9	30944	41373.1	23355.5	9439.44	11496.5	10993	9162.47	-2.93308	2.93308
Syncrip	92536.1	102905	123035	95895.8	28662	29944.7	39000.4	43693.7	-2.93255	2.93255
Nt5c2	123228	125966	98701.2	107103	32824.7	44185.3	45761.6	32417.8	-2.93189	2.93189
Hars2	7758.55	13022.3	24961	6301.19	4806.46	3554.69	4842.97	4549.83	-2.93135	2.93135
Rrn3	791550	891336	1.09725e+06	1.77637e+06	267086	237343	348553	701546	-2.93112	2.93112
Rbm3	107089	98323.8	113580	79348.7	32105.4	42567.6	32483	28799.6	-2.92994	2.92994
Plek	36368.9	33616.6	18974.4	4975.87	8523.82	6274.27	7101.88	10179.7	-2.9282	2.9282
Mrpl39	26786.8	22609	20647.1	15454.1	7134.43	8140.58	5617.55	8313.88	-2.92733	2.92733
Nfkb2	276063	277380	223886	213452	90929.9	87491.8	107690	52367.7	-2.92715	2.92715
Serbp1	823989	859981	748622	823042	268420	252013	302238	289651	-2.92688	2.92688
Psme1	83548.3	56781.2	60606.5	276532	35684.4	43172.4	56726	27579.1	-2.92634	2.92634
Upf1	46802.2	51374.1	45611.2	41307.7	12272.2	16470.1	19424.5	15093.4	-2.92593	2.92593
Orc1	54718.6	46675.6	70153.4	62559.9	22273.2	20911.5	14723.7	22119.6	-2.92532	2.92532
Rheb	97914.3	103744	77366.6	142088	29473.1	33155.4	32367	48960.2	-2.92529	2.92529
Ubac2	35576	20609.3	45414	47886.4	7543.27	15376.8	12937.5	15257.8	-2.92448	2.92448
Kcmf1	138538	133731	144100	131964	54663.6	48151.6	37733.2	46958.1	-2.92434	2.92434
Atp5d	107893	100882	262417	108445	81994.5	34373.7	44574.8	37356.2	-2.92304	2.92304
Sec61g	77498.4	73388.6	84280.5	83544.8	24177.9	29695.8	27834.6	27373.2	-2.92178	2.92178
Ugdh	10351.1	19767.5	23577	17459.8	6936.79	5672.43	5203.79	6541.61	-2.92164	2.92164
Coa3	61219.2	43121.2	92591.3	63660.7	21883.8	22229.6	15362.4	29746.8	-2.9207	2.9207
Trmt6	1.94721e+07	2.11209e+07	1.80196e+07	1.72099e+07	6.71989e+06	6.94433e+06	6.55709e+06	5.76462e+06	-2.91783	2.91783
Rrm1	9630.51	13629.2	18849.4	18031.3	3147.04	6124.84	5620.53	5736.44	-2.91535	2.91535
Clic1	16075.9	23343.8	21022.8	25776.5	7399.63	5410.84	8545.16	8218.52	-2.91535	2.91535
Dnm2	47644	79427.5	62052.7	43409.7	21099.8	22553.2	17042.7	19081.3	-2.9148	2.9148
Alkbh3	107667	105785	145731	103511	40850.6	42147.8	27216.5	48583.9	-2.91371	2.91371
Ppil4	377824	457775	517405	360998	163828	126500	157601	140647	-2.91212	2.91212
Eif2ak2	542835	530445	485694	545977	183060	194788	193424	151736	-2.91138	2.91138
Ppp1r12a	168592	158957	141599	100813	31502	61527.2	50759	52052.5	-2.91033	2.91033
Tceb2	72443.3	56030.3	51445.2	70792.4	19724.9	17884	29744	18810.5	-2.90972	2.90972
Nop56	47894.9	57157.8	37430.7	68163.4	17885.5	13547.8	14249.3	26712.3	-2.90969	2.90969
Wiz	13930.9	11658	13037.7	8840.45	4295.09	4462.45	2676.65	4880.14	-2.90954	2.90954
Tfam	104581	142500	177583	178774	56379.9	53330.4	54545.6	43357.6	-2.90655	2.90655
Man2c1	453467	420358	475657	475740	128060	141209	151699	207333	-2.90502	2.90502
Banf1	121693	123384	107118	126672	42391.9	44834.1	40615.6	37277.4	-2.90013	2.90013
Ncstn	19973.7	84526.4	39232.6	59443	126085	174665	170647	117732	2.89961	2.89961
Themis	105975	97728.8	78159	49375.8	24274.1	32952.8	34050.6	22965.5	-2.89942	2.89942
Imp3	104572	84008.8	108556	116017	44582.6	21728.8	40719.7	35478	-2.89914	2.89914
Gnb2l1	97025.8	50741	72624.3	55100.1	24993.4	23689.6	17469.9	28899.3	-2.89831	2.89831
Rac2	124810	113799	103496	103774	33605.2	40615.3	47701.1	31935.4	-2.89801	2.89801
Utp15	289629	365454	562228	603998	166145	139086	150545	173016	-2.89652	2.89652
Srsf1	545938	513054	462898	498534	163117	171542	198656	164284	-2.89625	2.89625
Mef2a	12809.7	7731.98	9575.46	23372.8	4091.79	5153.23	2740.04	6485.97	-2.89588	2.89588
Sh3glb2	147645	132279	186152	104888	51277	55937.4	54286.8	35835	-2.89336	2.89336
Caprin1	234886	195316	129098	219224	62250.1	49505	80823.3	76526	-2.89302	2.89302
Nuf2	54072.4	69539.1	70317.7	103649	23366.1	28468.6	26201.5	24838.9	-2.89262	2.89262
Rpl13	1.58706e+06	2.16469e+06	1.82257e+06	2.55023e+06	723738	757974	748280	579621	-2.8917	2.8917
Mthfd1	36614.2	37052.5	16617.9	27862	9451.03	9656.06	11310.9	10473.1	-2.8893	2.8893
Pafah1b3	136756	116334	137056	103105	51058.4	34640.9	46978.2	38050.9	-2.8891	2.8891
Taf1b	180161	195887	198771	178912	57201.9	71573.7	71304.6	60908.3	-2.88798	2.88798
Clpx	2.21289e+06	2.23746e+06	2.39188e+06	2.15371e+06	785369	825029	794952	710181	-2.88745	2.88745
Atp5c1	179914	148676	154195	126365	57971.5	51122.6	52868	49214.3	-2.88456	2.88456
Brd9	18998.4	21168	15918.9	5314.32	5369.44	6940.71	3704.26	5274.28	-2.88414	2.88414
Katna1	714725	614377	565932	838800	205516	247744	254448	240427	-2.88338	2.88338
Gtpbp4	29952.9	54031.2	45424	41553.8	9874.73	16320.1	17326	15784.1	-2.88276	2.88276
Syne3	88599.2	98187	86622.4	131010	31167.5	28962.7	44446.9	35796.4	-2.88102	2.88102
Utp18	158159	139906	292051	351052	87482.1	55643.8	89446.7	94145.8	-2.88067	2.88067
Kifc1	64174	66611.9	191364	53287	17590.8	16749	34139.8	61869.9	-2.88023	2.88023
Eif3g	167521	202206	220751	207158	73443.9	70126.3	68972.5	64550.6	-2.87858	2.87858
Tob2	1.38018e+06	1.11719e+06	1.19316e+06	1.13792e+06	383791	476575	486069	331718	-2.87724	2.87724
Tlk2	76580.1	117244	115775	148943	44086.3	46525.1	39357.3	29418.7	-2.8769	2.8769
Aimp1	802222	856054	836426	1.0041e+06	303772	296550	339688	276818	-2.87534	2.87534
Rfc4	126204	173302	107270	114459	55752.4	40594.8	35987.1	48944.1	-2.87533	2.87533
Bcat1	107744	110437	96928.7	119566	34748.6	35524.6	48337.6	32578.6	-2.87504	2.87504
Mpp6	84266.9	94968.2	85700.9	70412.5	34512.5	27682.7	18803.7	35661.3	-2.87457	2.87457
Taf10	13529.2	16583.8	11855.1	1937.7	4380.79	3254.65	3827.73	3812.72	-2.87418	2.87418
Mtmr3	239363	222256	289274	275725	84607.1	87133.6	94780.1	90778.5	-2.87327	2.87327
Ctsz	14206	18197.9	14294.9	15088	5156.71	6038.61	3674.51	6652.41	-2.87084	2.87084
Nab2	9264.02	6549.3	12538.8	3983.35	2909.37	2356.05	1581.13	4417.18	-2.87076	2.87076
Gabpb2	1.08669e+06	806731	990727	1.15925e+06	375701	331750	326243	374863	-2.8706	2.8706
Dda1	136591	154596	145273	122743	56399.5	34834.6	28770.4	74930.8	-2.86866	2.86866
Trappc4	71235.9	65957.4	107581	73175.4	27940.5	23852.6	22213.2	36851.3	-2.86809	2.86809
Myh9	35093.5	21332.2	38103.9	25808	11925	8920.34	9955.72	11164.7	-2.86752	2.86752
Midn	1.40326e+06	1.20084e+06	1.20225e+06	1.58037e+06	461448	429102	553295	434812	-2.86733	2.86733
H2afv	211256	187575	224531	196512	63292.9	64439.6	82456.4	75906.9	-2.86574	2.86574
Fnbp1	447940	433221	416578	518435	159531	126541	222120	126583	-2.86113	2.86113
Lig1	343241	235899	339949	270354	109448	92206.7	84199.5	130130	-2.85935	2.85935
Jak1	44071.4	75393.6	79937.3	80138.7	25806.7	26313.1	19781.7	25884.2	-2.85871	2.85871
Itm2b	713832	605393	605531	655025	189597	233535	248005	232370	-2.8553	2.8553
Rab1b	356408	505135	404293	497929	165397	158900	127218	166359	-2.85457	2.85457
Pih1d1	65547.3	55747.7	57721.2	61709.4	18530.5	18264.5	26030.2	21590.6	-2.85167	2.85167
Irf2bp1	146595	136580	143724	162598	55977.6	56069.5	43735.9	51037.8	-2.85028	2.85028
Mtpn	61997.3	46753.5	73134.9	70153.5	17890.6	22550.5	28088.9	19900.5	-2.85014	2.85014
H2-Q7	26597.2	37971.2	26276.3	14174.1	10738.8	13183.8	3122.72	9817.44	-2.84892	2.84892
Glipr2	182150	244127	215563	257408	75278.2	90004.8	76721.3	73686.1	-2.84851	2.84851
Nt5c3b	100784	100204	88465.3	175506	43216.2	37242	46463.6	36425.2	-2.84645	2.84645
Rfc3	226328	276809	233124	196279	83061.4	98275.1	85383.4	60951.7	-2.84596	2.84596
Papd5	38695.4	34816.1	23126.9	53243.8	11890.5	13035.8	14846	12893.9	-2.84589	2.84589
Tfap4	36984.5	34948.7	43835.8	54500.1	15533.5	15426.1	10540.2	18373.7	-2.84381	2.84381
Hax1	12635.1	16963.4	15373.1	15173.1	4056.24	6118.38	3975.22	6999.92	-2.84375	2.84375
Ndufb6	31846.1	28245.2	34408.1	19744.8	9611.94	9105	11311.5	10175.1	-2.84164	2.84164
Gyk	36134.7	45046.6	46795.1	186285	20984	31335.1	39381.1	18931	-2.84062	2.84062
Ube2a	167125	123372	154265	156355	60315.2	51096.2	46276.2	54017.6	-2.83941	2.83941
Nup98	38470.9	30339.5	31833.3	15786.9	8755.35	12152.1	10408.5	9721.44	-2.83719	2.83719
Nedd4	7128.05	13580.4	9318.39	15884.1	3487.67	3212.82	4171	5316.09	-2.83618	2.83618
Chd8	132977	148379	193870	86083.2	47328.6	52282.3	55714.7	42640.4	-2.83538	2.83538
Hmgb1	1.33541e+06	1.36624e+06	1.43151e+06	1.60697e+06	414967	506785	499900	602825	-2.83536	2.83536
Dock7	63191.9	57543.3	62206.4	70252.8	21736.5	22928.4	21871.7	22815.9	-2.83366	2.83366
Cct4	15105.7	28774.7	27598	23067.1	10939.2	9308.75	5602.68	7558.67	-2.82991	2.82991
Eif5a	91923.9	126781	99845.7	105976	38819.5	35598	45928.2	29708.2	-2.82916	2.82916
Akr1b1	379312	396255	354933	339241	122894	135551	139480	121586	-2.82909	2.82909
Coa7	82783.1	68973.9	93606.7	75605.9	44020.7	14405.7	17529.7	37529.9	-2.82828	2.82828
Kpna1	60041.5	79451.3	70493.8	43498.6	24794.4	31035.7	29763.6	4087.82	-2.8265	2.8265
Hp1bp3	13225.6	16466	20389.3	16939.1	6099.66	6824.74	4260.54	6526.82	-2.82645	2.82645
Trappc3	45078.2	34670.9	37787	20438.9	17952.9	5495.4	11676.5	13737.5	-2.82375	2.82375
Srp72	739299	695591	874165	868630	310156	240478	279798	295070	-2.82335	2.82335
Gle1	135762	127715	81117	78196.1	35977.3	47220.9	42302.2	24459.4	-2.81936	2.81936
Ythdf2	417627	377413	364406	505786	122778	143331	171367	153354	-2.81846	2.81846
Irf2	46347.3	82271.5	52575.6	94622.2	21476.7	19454.1	29538.4	27432.7	-2.81727	2.81727
Pla2g16	32992.8	34761.9	35670	31916.1	13007.3	7684.94	11238.4	16134.8	-2.81576	2.81576
Dhx30	32153.5	39656.1	31910.7	20055.1	7334.04	11428.7	12733.7	12541.4	-2.81066	2.81066
Gss	20085.9	22588.2	11887.9	8720.87	6562.93	4558.43	4528.25	6882.36	-2.80858	2.80858
Ect2	504826	449416	503072	409142	171436	162858	162964	167323	-2.80847	2.80847
Hist1h1b	5.78512e+06	5.47725e+06	5.38336e+06	7.05066e+06	2.03436e+06	2.38161e+06	2.29228e+06	1.73009e+06	-2.80818	2.80818
Dcun1d1	40586.5	46904.1	36184.7	48149.7	14664	14397.7	18260.8	13909.1	-2.80615	2.80615
Man1a1	101043	72174.8	80418.6	94907.2	29853.5	32764.9	27560.3	34077.4	-2.80505	2.80505
Ndufs2	52903.2	63869.1	55565.4	37100.4	18482	20932.3	17801.8	17486.4	-2.80363	2.80363
Hscb	40934.7	50754.1	46549.7	42835.5	15341.1	11011.8	19629.7	18603.4	-2.80361	2.80361
Fbxo5	20170.5	21266.2	23357	30635.3	8863.79	4852.16	4883.72	15447.2	-2.80287	2.80287
Eif5	74177.9	83913.6	104465	81831	34604.4	19943.2	29786.8	38610.6	-2.80115	2.80115
Ergic1	569237	531272	536327	572398	201419	187143	203755	196735	-2.79986	2.79986
Ipo7	32455.4	25104.9	44134	38067.4	8485.12	9410.04	6539.38	25491.8	-2.79936	2.79936
Plaa	37740.9	30240.7	37626.8	28457.8	10161.6	16025.6	10927.2	10798.1	-2.79815	2.79815
Psmb10	224781	234144	182261	208151	70566.7	78508.1	85353.6	69143.3	-2.79781	2.79781
Eri1	232650	215140	155768	210987	73695.3	74515.4	83931.8	59107.2	-2.79672	2.79672
Abcb9	155417	109557	135155	159528	44401.1	52355.7	57517.3	45961.1	-2.795	2.795
Uxs1	9287.83	9341.2	9020.58	6921.11	4097.51	2224.23	2007.66	4043.26	-2.79412	2.79412
Ppme1	105329	105404	108591	145615	48106.9	38504.4	34023.8	45908	-2.7917	2.7917
Dbnl	206907	204157	172653	235236	74672.6	71867.2	76123.4	70751.4	-2.79111	2.79111
Dpp3	105218	114697	114249	112538	38093.7	38125.7	36430.3	47397.1	-2.79107	2.79107
Klhdc2	60419.9	76756.1	102252	64450.7	30227.4	19092.7	28730.2	30846.7	-2.79052	2.79052
Nmes1	11704.8	12733.1	11946.6	16745.7	5594.62	3919.15	4083.85	5447.47	-2.78971	2.78971
Gtf2f1	14334.4	24944.9	23024.8	30355.1	9801.49	7459.76	8079.93	7874.23	-2.78964	2.78964
Sptbn1	62354.4	33235.8	46650.7	29945.4	16260.7	19311.4	12246.8	13907	-2.78953	2.78953
Mapk14	784833	855519	1.00452e+06	869148	330707	315221	309288	304541	-2.78944	2.78944
Ppp2r2a	700227	517641	680716	618374	225219	207793	207428	261975	-2.78913	2.78913
Gpsm3	145919	186986	196471	145943	72816.4	63899.4	39812.4	65636	-2.78868	2.78868
Irgm2	447515	437665	402809	321774	144840	156675	149715	126031	-2.78863	2.78863
Eif4b	104819	174349	187191	105928	50949.1	44766.6	30078.3	79473.6	-2.78801	2.78801
Syap1	544110	626217	472235	833058	215883	231515	268095	172662	-2.78737	2.78737
Dld	8913.27	10191.4	8193.14	13321.1	3384.19	3083.29	3225.7	4886.25	-2.78604	2.78604
Dnmt1	25226	13683.3	13087	27382	13380.7	3674.77	5329.91	6108.39	-2.78581	2.78581
Fcho1	645169	630263	491099	355947	194777	203128	148698	215502	-2.78502	2.78502
C330007P06Rik	36768.6	46468	37924.3	46289.1	17198.8	12792.1	13803.7	16347.1	-2.78426	2.78426
Ripk1	1.22125e+06	1.30145e+06	1.24029e+06	1.32563e+06	451981	445895	458048	473471	-2.78158	2.78158
Mrpl49	3282.73	5025.23	5228.66	14508.7	21656.2	19091.2	20496.8	16718.2	2.77988	2.77988
Gart	109946	86103.1	105151	110504	39643.8	34479.4	37352.4	36659.9	-2.77925	2.77925
Nsf	22670	21972.4	24007.8	48253.4	9956.06	9349.85	12691.8	10106.1	-2.77656	2.77656
Ppp2r1a	66321.1	91440	75846.5	35324.8	30780.5	22333.6	22966.3	20815.5	-2.77548	2.77548
Arpp19	34135.6	42418	23293.6	33434.4	6266.03	5789.57	12880.9	23094.1	-2.77493	2.77493
Ndufa8	36715	31649	35970.5	23269.2	15775.3	8075.11	6455.8	15683.9	-2.77459	2.77459
Bzw2	262836	280236	419888	460199	129424	141364	122941	119290	-2.77409	2.77409
Mrpl16	22963.8	32130	18364.6	33528.5	8731.96	13514.6	8036.5	8297.48	-2.77308	2.77308
Gps2	175883	119564	129485	134485	52770.3	51451.5	51214.1	46348.7	-2.77236	2.77236
Cd8b	37764.7	34963	38538.3	42315.8	12732.7	9212.46	14700.2	18795.9	-2.77017	2.77017
Scp2	42560.9	34762.5	66221	66302.7	24794.4	11418.4	18975	20583.9	-2.76946	2.76946
Umps	29749.7	24872.3	23844.1	20179.2	9715.35	9287.03	6589.65	10042.7	-2.76823	2.76823
Glb1	72915.2	93486.7	108861	101965	28441.2	34130	35023.3	38716.7	-2.7674	2.7674
Lgals8	1.16445e+06	1.13367e+06	1.11316e+06	1.26031e+06	373909	437792	488062	388484	-2.76713	2.76713
Adgre5	261803	308283	292602	244975	103652	102071	94408.3	100250	-2.76652	2.76652
Riok1	97876.1	113835	48378	38901	22334	28526.4	26619.2	30632.8	-2.76555	2.76555
Ppp2r5c	361362	344826	357222	270462	132867	125235	111813	112713	-2.76377	2.76377
Farsa	21883	28113.7	15297.4	22037.9	9023.17	6832.96	5741.59	10012	-2.76282	2.76282
Fyn	32325.7	18809	27349.8	19244.8	10863.8	8509.62	7356.51	8657.85	-2.76167	2.76167
Txndc12	88450.4	71062.3	45021.4	40423.6	14752.8	25926.4	27320	20707.7	-2.76143	2.76143
Gusb	8753.41	9803.49	47053.3	20577.1	13034.4	4348.13	6514.69	7330.98	-2.75992	2.75992
Map2k1	213578	192936	198431	354022	82722.5	82533.1	100200	82183.3	-2.75851	2.75851
Ecsit	28907	31502.7	18535.4	16442.7	8428.5	8103.59	8742.97	9305.11	-2.75845	2.75845
Gimap4	205126	175182	53955.5	261945	69932.7	50961.2	64736.6	66993.3	-2.75591	2.75591
Vcp	51019.8	41772.5	16868.5	15725.2	10874.4	11120.2	11999.6	11523.6	-2.75466	2.75466
Rps20	76979.7	71889.3	80136.9	87913.6	24685.1	27139.8	31447.8	31779.4	-2.75457	2.75457
Faf1	144477	243955	160868	308283	68089.6	75129	93162	75035.3	-2.75382	2.75382
Ybx1	49178.8	63036.1	50056.6	63185.9	21307.3	20609.4	20149.7	19861.9	-2.75189	2.75189
Wdr26	137411	154834	141987	161933	41410.3	52702.1	60375.9	62159.4	-2.75177	2.75177
Twistnb	168911	127995	108685	134222	51134.9	47643.7	41210.5	56346.1	-2.74944	2.74944
Bcl10	294957	279903	258449	240058	64880.2	94960.5	125127	105464	-2.74918	2.74918
Slc7a1	195334	143321	142362	160595	46379.7	62419.7	67220.4	57516.8	-2.74737	2.74737
Sf1	903621	1.20786e+06	788533	1.85519e+06	440219	447040	551183	292400	-2.74734	2.74734
1110037F02Rik	12555.6	9232.92	13175	7553.55	2859.68	3076.92	4569.01	4975.98	-2.7463	2.7463
2210016F16Rik	33084.2	35901.3	22134.4	18329.6	10753.2	8323.78	9811.45	10968.2	-2.74608	2.74608
Gtf3c3	885892	513679	323539	426310	216137	230044	192386	144246	-2.74577	2.74577
Sf3a1	285488	287959	289744	339172	104806	134207	102666	96279.7	-2.74538	2.74538
Cfdp1	88841.5	30230.6	14263.8	97937.7	18314.5	15928.8	21081.3	28952.4	-2.74421	2.74421
Ube2n	15268.1	17911.2	23595.8	21126.6	6473.3	6182.09	6581.33	9156.84	-2.74364	2.74364
Ppp3ca	2.04635e+06	1.86548e+06	1.4362e+06	1.85722e+06	691905	581032	581940	771900	-2.743	2.743
Tap1	14065.3	18348.5	21369.1	7668.38	4687.75	4607.84	6448.66	6660.77	-2.74274	2.74274
Ing3	30056.2	37871.8	21566.3	27881.4	11386.6	12000.6	8393.46	11027.7	-2.74189	2.74189
Naa10	772206	824938	816177	655888	275984	297694	283019	263503	-2.73987	2.73987
Nop9	694912	665069	774506	884258	275810	285082	331062	209922	-2.73964	2.73964
Anp32e	616471	375610	499275	520162	159936	194708	209829	170009	-2.73869	2.73869
Actr5	55641.2	67105.7	132948	136743	32026.7	23785.6	17105.5	70457.1	-2.73715	2.73715
Aff3	11332.8	10069.4	11876.2	7431.24	3758.66	3444.83	3216.94	4452.72	-2.73713	2.73713
Uba1	13774.8	16845	29100.6	5338.93	7079.56	5995.66	4828.99	5868.04	-2.73677	2.73677
Nans	110248	140049	137039	99388.2	41921.9	50614.8	45794.3	39686.4	-2.73414	2.73414
Hadhb	696783	670364	831320	1.00777e+06	303969	269760	284289	315251	-2.73273	2.73273
Pcbp2	14591.2	14706.1	19622.4	16990.9	5710.5	6087.26	4691.26	7662.77	-2.72901	2.72901
Diablo	184365	206430	187356	226567	65842.1	86358.5	79642.4	63154.8	-2.72788	2.72788
Kdm2a	595809	549740	484144	533070	177686	193167	213205	209230	-2.72632	2.72632
Ep400	9739.77	9331.09	11747.7	4064.21	3478.18	2348.07	2533.84	4439.28	-2.72535	2.72535
Kiaa0907	155910	146945	133870	218887	52468.6	58112.9	70275.3	59787.4	-2.7244	2.7244
Irf8	93497	121748	129990	103468	45306.3	39018.2	38783.2	41657.9	-2.72328	2.72328
Sash3	306321	328060	405103	287838	109798	138067	119026	120805	-2.72162	2.72162
Npm1	194182	145981	208972	166496	76025.9	65173.5	44214.8	77537.5	-2.72153	2.72153
Clk3	469028	444353	484567	459853	192332	179313	186686	124328	-2.72141	2.72141
Rad21	104130	127811	84227.7	159317	44418.6	41428.5	45309.5	43650.3	-2.72006	2.72006
Pfdn5	6692.73	7523.39	18210.2	3897.7	24394.4	30056	25367.4	18956.5	2.71925	2.71925
Ppia	39133.3	41754	57248.7	69087.2	16605.9	11031.2	18262	30319.3	-2.71881	2.71881
Anxa1	42341.9	27647.8	30881.9	48611.7	12592.5	13188.2	13915.2	15304.4	-2.71786	2.71786
Arhgdia	91656.1	84407.4	83652.5	102255	26235.2	36792.8	36147.7	34074.1	-2.71648	2.71648
Ddx23	203820	197107	184321	230621	76609.6	76558.7	79071.3	68189.7	-2.71568	2.71568
Slc25a13	75457.7	82777.2	81269.6	67425.2	27020.1	28310.1	28929.2	28790	-2.71501	2.71501
Kif2c	9083.76	8868.79	5586.33	4458.78	2202.84	1947.73	2482.8	3684.28	-2.71357	2.71357
Vti1b	7216.48	4470.12	4237.18	16133.6	4619.32	2048.85	1698.6	3447.09	-2.71354	2.71354
Uba3	54051.1	59419.3	34301.3	130518	29512.5	27270.8	28949.2	16830.8	-2.71335	2.71335
Cyp51a1	535437	902641	772334	666724	311490	262726	228959	257601	-2.71229	2.71229
Pbrm1	21369	14689.4	14384.1	12560.4	4411.84	7163.24	6013.77	5640.65	-2.71219	2.71219
Emc8	268542	268087	298612	305197	113678	101167	108166	97509.9	-2.71196	2.71196
Nup50	86830.5	97800.2	73399	69730.4	28124.2	34273.9	29264.5	29299.7	-2.70961	2.70961
Dnaja1	35349.4	31471.1	23885.2	34908.6	10314.8	10833.6	13122.2	12137.9	-2.70671	2.70671
Dynlt1	52163.4	48649.1	39509	29870.7	15992.2	15008.1	15897.8	15992	-2.70619	2.70619
Keap1	362480	371629	366807	402826	125174	159728	135654	135208	-2.70572	2.70572
Ska3	94751.2	102054	84709	101858	40557.6	24764.2	47811.1	28593.8	-2.70501	2.70501
Psmd12	122680	41067.4	116919	88034.5	34385.7	36798.7	38524.4	26607.8	-2.70474	2.70474
Cdk7	19751.7	29387.5	18796	10872.5	5457.11	6460.41	7456.16	9764.38	-2.70463	2.70463
Mcm5	49191.6	78196	96740.9	116730	41032.1	31182.5	20499.5	33337.6	-2.70411	2.70411
Nop14	239334	451052	351195	519428	142669	139937	139893	154795	-2.70401	2.70401
Psme3	115571	130928	115992	215343	50621.2	52828.4	58406.7	51878.9	-2.70351	2.70351
Cdk4	648145	597147	603536	541358	202300	241373	259192	181877	-2.70156	2.70156
Wdr12	39092	35044.5	34222	57457.2	11020.4	14994.9	23108.5	12268.8	-2.70091	2.70091
Ago2	262887	249000	249153	274209	94163.4	94109.1	93878.8	101167	-2.70076	2.70076
Flii	14919.4	37261.4	10233.4	18615	42186.4	45418.3	63695.5	67406.6	2.69911	2.69911
AI467606	48745.2	37667.2	36745.8	32896.9	11189.8	16187.1	18766.2	11678.2	-2.69892	2.69892
Ppan	2.79611e+06	2.57546e+06	2.75918e+06	2.96168e+06	1.00367e+06	975255	1.02938e+06	1.10212e+06	-2.69861	2.69861
Metap1	15997.6	10109.3	20031.5	24090.2	5261.65	6342.68	6151.79	8289.12	-2.69641	2.69641
Sae1	30946.5	18309.2	55579.5	80074	16756.8	15295.2	15943.6	20611.2	-2.6952	2.6952
Ptges3	138772	215087	152657	359000	39960.8	69145.7	116539	95597.9	-2.69426	2.69426
Ngly1	80142.9	64487.8	30587.2	63121.1	27739.4	22125.7	12691.2	25942	-2.69315	2.69315
U2af1	213782	301822	250356	296477	91369.3	113964	110061	79127.9	-2.69297	2.69297
Trim28	39057.6	45029.9	23371	35803.1	8111.49	14493.7	17756.6	12842.7	-2.69266	2.69266
MLV-related proviral Env polyprotein	38367.1	49883.1	58061.6	21875.6	7878.86	4663.38	25048.9	24885.5	-2.69201	2.69201
Gfm1	20031.1	39317.6	6786.64	9219.48	4529.46	12951.8	5943.87	4573.75	-2.69135	2.69135
Tacc3	125197	131119	35046.1	35150.8	12631.2	71473.8	17376.2	19852.2	-2.69103	2.69103
Supt5h	399506	416187	325728	246063	135218	147257	137266	95871.3	-2.69095	2.69095
Depdc1b	33717.2	38131.8	42147.2	52147.3	17839.8	14654.3	10096.4	19170.1	-2.69012	2.69012
Uqcrc2	4090.49	7153.2	10684.7	12698.6	2465.77	3799.31	1704.52	4904.74	-2.68961	2.68961
Cpsf3	90605.9	91939.8	101777	99845.8	30345.5	35897.4	43170.7	33437.3	-2.68929	2.68929
Mgea5	6826.95	13556.1	13038.3	13400.9	4987.05	3318.59	4330.74	4776.44	-2.68896	2.68896
N4bp2l2	288732	292504	284115	274538	112288	104434	101482	105729	-2.68884	2.68884
Kif15	191393	166091	173504	200402	53618.6	75930.4	77601.8	64893.1	-2.6885	2.6885
Itk	205270	167721	160334	186453	65798.4	62613.5	84315.5	55006.6	-2.68841	2.68841
Clint1	78361.5	63666.8	92843.7	73572.6	24895	33305.1	36460	20099.9	-2.68774	2.68774
Phb2	23460.8	43675.2	29011.4	26163.3	10214.7	11188.6	13691.8	10422.2	-2.68712	2.68712
Eif2s3x	758133	784956	916893	883092	285495	351567	384635	222931	-2.686	2.686
Ubl5	255417	247013	243794	237221	96478.7	88158.2	97457.3	84444.2	-2.68306	2.68306
Ube2m	13823	12351.2	14873	13271	4936.77	5309.56	4020.13	5979.26	-2.68294	2.68294
Arpc4	13625.7	17890.9	30711.7	21020	8427.84	9823.7	3856.47	8923.35	-2.68271	2.68271
Gtf2i	2.47577e+07	2.4996e+07	2.30882e+07	2.38593e+07	1.00317e+07	8.87024e+06	8.31776e+06	8.8306e+06	-2.6824	2.6824
Tbcd	3.35791e+06	3.60845e+06	2.99119e+06	3.03317e+06	1.25494e+06	1.31496e+06	1.26357e+06	1.01067e+06	-2.68174	2.68174
Dock10	165841	109420	272383	219267	108223	41152.6	41754.8	94922.5	-2.68101	2.68101
Ap3b1	105346	124883	79056.9	89485	45857.2	31796.1	40734.5	30367.5	-2.68072	2.68072
Znf622	17668.9	23963.2	28271.2	24300.5	12709.3	8454.13	5702.63	8279.31	-2.68041	2.68041
Hint1	513924	553375	471273	381603	175907	211519	207907	121163	-2.67995	2.67995
Apeh	75738.3	69295.2	83658.4	76128.2	30240.5	29788.8	31611.4	22172.7	-2.67824	2.67824
Noc4l	275863	266028	266197	251731	89161.2	103119	96639.3	106848	-2.67788	2.67788
Eif3m	1.40365e+06	1.52308e+06	1.16862e+06	865306	467001	528745	510788	346094	-2.67763	2.67763
Creb1	291543	248280	270693	327498	101175	126286	110920	86700.4	-2.67717	2.67717
Pdk1	32402.2	31336.1	22913.2	35714.2	13086.8	8784.7	11710.4	12130.8	-2.67684	2.67684
Man2b2	833853	868727	698323	881279	280991	297166	379102	269147	-2.67626	2.67626
Rela	8334.21	4172.04	9634.74	4440.4	2471.21	2226.79	1949.81	3285.52	-2.67598	2.67598
Gphn	3.40655e+06	3.29335e+06	3.2796e+06	3.44679e+06	1.29639e+06	1.20331e+06	1.16794e+06	1.35004e+06	-2.6758	2.6758
Smap1	74241.7	60737.7	69243.6	68029.5	24698.3	25550.7	25867.5	25638.1	-2.67558	2.67558
Asah1	806090	681074	852214	989981	310397	299250	328652	306149	-2.67537	2.67537
Morf4l2	29950.8	39647.8	36268.6	35016.1	16819.3	11492.4	10739.8	13608.2	-2.67535	2.67535
Krr1	529910	521336	523468	579564	204250	184365	200959	216097	-2.67389	2.67389
Asb3	418026	416472	471414	692022	182488	183887	241398	139656	-2.67307	2.67307
Sod2	25196.3	30523.9	38276.5	45892	15868	9134.66	17203.6	10136.5	-2.67255	2.67255
Dtx3l	340372	438040	383434	324675	149573	138734	117821	150154	-2.67224	2.67224
Mcmbp	25647.4	29786.8	18517.2	37436.3	9119.37	8043.7	10340.6	14179.9	-2.67222	2.67222
Gls	416989	688332	227589	1.47232e+06	311730	272132	358042	108365	-2.67096	2.67096
Sfr1	23716.3	26547.7	30476.9	33803.5	9832.32	9324.02	12274.5	11454.8	-2.67093	2.67093
Ndufb3	48358.3	48928.2	45571.3	52535.8	14111.8	20870.4	23191.2	15011.4	-2.66987	2.66987
Hdac2	11235	23526.3	14698.7	29406.2	7887.17	7188.2	3963.67	10506.8	-2.66928	2.66928
Ccnt1	217566	218317	246171	275435	91017.3	75678	98141.4	93946.4	-2.66871	2.66871
Tomm34	1.21029e+07	1.13997e+07	1.01819e+07	1.27962e+07	4.7636e+06	4.68815e+06	4.46535e+06	3.49995e+06	-2.66869	2.66869
Acbd3	856301	939112	1.09649e+06	1.07412e+06	386436	365424	312619	422511	-2.66715	2.66715
Rnh1	3.99012e+06	4.04052e+06	3.09595e+06	4.99016e+06	1.54613e+06	1.5473e+06	1.76063e+06	1.19084e+06	-2.66617	2.66617
Dhx57	82136.8	73352.9	112294	96349	34171.5	33219.9	33470.6	35717.6	-2.66609	2.66609
Id2	69412	45602.3	56843.2	47355.4	21631.3	16302.5	23480.6	20813.9	-2.6659	2.6659
Uap1	993541	822736	782664	1.10455e+06	292207	374320	446090	276625	-2.66584	2.66584
Ccdc25	145353	279189	174760	358551	99677.2	68317.8	134985	56453.9	-2.66489	2.66489
Idh2	19065.1	18457.3	15250.4	17711	6949.91	6992.08	5777.89	6736.19	-2.66419	2.66419
Atp1a1	1.35224e+06	1.61131e+06	1.10588e+06	1.30059e+06	482808	561097	529587	442274	-2.66401	2.66401
Gsto1	14289.8	23760.9	19843.6	38181.4	6078.01	8890.1	12838.7	8269.98	-2.66309	2.66309
Dipk2a	450746	588121	443688	469912	181683	196385	174015	181346	-2.66211	2.66211
Gmfg	2.99151e+06	2.83314e+06	2.785e+06	3.85073e+06	1.20752e+06	1.40547e+06	1.04788e+06	1.02093e+06	-2.66145	2.66145
Mapk3	7972.83	9253.74	11521.1	8081.52	3799.26	3038.9	2091.9	4916.8	-2.65975	2.65975
Ass1	797587	762942	790529	835950	294109	283693	294004	327264	-2.6579	2.6579
Eef1b	31489	29930.2	46300.3	32632.7	13701.6	7396.94	14422.7	17324.5	-2.65589	2.65589
Hnrnpa0	7.6422e+06	6.48941e+06	8.75211e+06	8.39756e+06	3.17788e+06	2.83282e+06	2.7388e+06	3.0349e+06	-2.65447	2.65447
Naca	13806.4	16103.8	11359.1	13094.9	5924.1	3929.28	4226.63	6403.48	-2.65405	2.65405
Lrrc8c	349525	273828	239187	334898	95634.8	126380	146645	82553.1	-2.65382	2.65382
Isyna1	11018.2	7213.41	7726.36	30009.3	4651.02	4702.72	6989.44	4746.95	-2.65372	2.65372
Crmp1	1.57473e+06	1.38748e+06	1.97077e+06	1.96394e+06	719890	531005	528843	819338	-2.6536	2.6536
Morc3	33158.6	61166.7	59693.2	61295	22439.2	22394.1	17150.1	19243.7	-2.65076	2.65076
Immt	8697.12	10621.6	7828.66	10033.2	3540.74	2879.75	2773.65	4842.51	-2.64882	2.64882
Wdr82	223088	289720	282155	221956	89526.3	99963.2	107818	86687.5	-2.64826	2.64826
Mrps11	21368.2	26283.6	15185.3	18846.4	8491.46	10004.5	3604.1	8749.83	-2.64776	2.64776
Was	43189.7	30349	18226.7	22507.2	6964.34	4939.06	16485.6	14799.5	-2.64591	2.64591
Slc9a3r1	258835	225612	241634	303392	88232	98392.5	101836	100744	-2.64507	2.64507
Terf2	16256.1	14880.4	25833.8	20052.1	5944.65	8537.51	7081.36	7558.24	-2.64484	2.64484
Zmpste24	14539.3	14117.6	19567.2	11608.1	5032.53	3874.61	6387.68	7328.45	-2.64472	2.64472
Ifrd1	33081.6	53945	21380.2	45594.1	11357.3	8565.1	18124.6	20236.6	-2.64227	2.64227
Hmgcl	9.01545e+06	9.87956e+06	9.06318e+06	1.23925e+07	3.92406e+06	3.94332e+06	3.76096e+06	3.64967e+06	-2.6411	2.6411
Sema4d	434675	418817	423779	489554	160596	181086	160213	167323	-2.64013	2.64013
Rps4x	82540.7	62316.2	185530	84839.9	45369.7	27256.1	28479.2	56175.7	-2.64004	2.64004
Rrp7a	1.21675e+07	1.35267e+07	1.32943e+07	1.71982e+07	5.91337e+06	5.72684e+06	4.70391e+06	4.93999e+06	-2.63985	2.63985
Iars	470133	464588	402122	485280	155244	139474	200625	195031	-2.63933	2.63933
Iqgap2	186330	166037	198801	197617	80481.6	77140	89940.5	36185.6	-2.63891	2.63891
Ptpn6	117629	98276.2	103332	158397	45981.8	47661.3	54099.4	33361.8	-2.63734	2.63734
Nfkb1	37039	28370.7	40930	40156	12588.6	13381.6	13711.8	15866.7	-2.63725	2.63725
Arhgap11a	20388.6	38641.1	25315.5	32170.8	11246.4	9479.03	12803.6	10657.2	-2.63693	2.63693
Psmd8	18131.5	22806.6	16815.7	23647.8	7900.07	10251.7	8512.74	4220.55	-2.63562	2.63562
Hmgb2	4.01814e+06	4.55457e+06	4.7371e+06	5.52028e+06	2.02863e+06	1.74204e+06	1.82155e+06	1.55243e+06	-2.63555	2.63555
Fkbp2	21537.4	22130.7	23626.9	21279.5	8002.17	8103.3	8086.77	9415.9	-2.63551	2.63551
Nfatc2	10484.6	10574	11335.6	13685	3776.28	3513.47	3121.68	7073.89	-2.63531	2.63531
Ccnd2	1.822e+06	1.74256e+06	1.5584e+06	2.01415e+06	648026	687426	776182	596634	-2.6353	2.6353
Arrb2	807196	836599	685059	691072	321000	254065	296503	274406	-2.63525	2.63525
Erp44	163010	136789	155744	144272	50546.8	71629.4	49343.1	56167.6	-2.63438	2.63438
Psme2	39030	52577.7	56516.8	46332.3	17341.6	20146.7	17621.3	18756	-2.63258	2.63258
Nup133	102170	113394	102769	135211	37562.4	48597.8	41921.4	44226	-2.63217	2.63217
Rpl35	3.068e+06	3.69335e+06	4.42339e+06	4.25303e+06	1.569e+06	1.60617e+06	1.18587e+06	1.5062e+06	-2.63118	2.63118
Ubqln2	36917.4	28094.1	29413.4	28671	13401.7	9486.37	12985.9	10927.5	-2.63017	2.63017
Capg	182865	162688	137250	213612	69023.2	62140.8	62794.2	70841.4	-2.62997	2.62997
Parp9	6.06487e+06	5.76052e+06	4.85367e+06	6.28871e+06	2.01864e+06	2.20176e+06	2.15922e+06	2.35612e+06	-2.62917	2.62917
Crnkl1	182427	164443	183159	164618	69471.4	61756.2	43203.5	89887.6	-2.62807	2.62807
Atp6v1d	216456	196125	257739	189924	91327.8	87139.5	74564.7	74456.4	-2.62679	2.62679
Rfc2	100767	73608.7	72166.5	94518.6	33861	23270.4	39607.2	33117.3	-2.62646	2.62646
Haus5	197622	161879	179115	143750	67114.6	66459.4	63624.1	62839.6	-2.6241	2.6241
Dhx40	199696	181530	210973	262977	92281	81179.7	63386.2	89270.1	-2.6223	2.6223
Skiv2l	164124	161462	173657	111368	41821.3	68088.8	64112	58964.1	-2.6208	2.6208
Ppp2r4	12062	29264.4	32657.3	21326.5	10010.1	9037.77	5759.15	11569.5	-2.62011	2.62011
Prkrip1	74471.3	66546.4	40733.3	90149.8	23851.3	23779.2	30540.6	25642.9	-2.61912	2.61912
Ccnb2	1.89092e+06	2.05992e+06	1.75337e+06	1.68601e+06	711429	692975	758334	659768	-2.61832	2.61832
Hook3	1.73348e+06	1.82996e+06	1.76652e+06	1.89055e+06	680340	687368	639380	750721	-2.61821	2.61821
Pdcd5	12686.9	31825.1	33741.9	45309.2	11878.5	13315.6	10255.3	11770.5	-2.61677	2.61677
Dak	39851.8	63327.6	43962	51905.5	16164	15971.3	24010.1	19926.2	-2.61657	2.61657
Tufm	42564.3	78624.3	76474.5	76128.2	26064.7	25286.1	28567.2	24724.7	-2.61644	2.61644
Ppat	548404	554619	522147	616690	129059	247812	260138	221484	-2.61139	2.61139
Fgfr1op2	267789	285281	269495	403685	119562	111028	107993	131022	-2.61123	2.61123
P4hb	858767	913707	831613	937788	305062	336506	360273	357029	-2.60649	2.60649
Rab5b	162491	127977	139527	197216	49834.1	69298.4	63948.4	57875.4	-2.60301	2.60301
Slk	230069	206620	195338	212528	76356	81115.1	88343.1	78835.2	-2.60144	2.60144
Il2rg	1.96855e+06	2.13131e+06	1.88954e+06	2.48453e+06	824745	795641	769876	867452	-2.60119	2.60119
Gltscr2	3.42058e+06	2.92334e+06	3.56895e+06	3.0826e+06	1.6288e+06	1.231e+06	992168	1.14451e+06	-2.60093	2.60093
Kntc1	191984	193085	161390	233751	86133.1	68309	68005.7	77609.9	-2.6002	2.6002
Fuca1	23457.4	14859.6	20083.7	14705.8	10046.8	4923.79	5183.86	7972.65	-2.59915	2.59915
Neil3	268393	265713	268327	240779	97930.4	98093	100816	104666	-2.59825	2.59825
Nifk	257917	271603	250227	205470	86019.5	72442.7	137686	83093.4	-2.59786	2.59786
Prrc2b	2.12938e+06	1.88196e+06	2.1786e+06	1.57243e+06	829030	798694	726565	634183	-2.59744	2.59744
Ywhaz	28777.8	22823.8	31985.3	35372.3	11231.8	10650.4	10985.8	12948.4	-2.59643	2.59643
Dnajc10	114189	119778	111807	90754.2	42639	39317.7	43721	42468.3	-2.59613	2.59613
Agps	52928.7	49884.3	62029.8	55682.9	20647	18905.7	18517.8	26897.2	-2.5954	2.5954
Ift27	42762.4	47452.6	39915.2	68228.1	16581.4	16169.5	16547.1	27144.9	-2.59485	2.59485
Rhof	39167.3	26674.5	26543.9	20349.6	8591.6	13015.8	11732.4	10110.4	-2.59458	2.59458
Med30	80219.4	65838.4	151002	150355	49285.3	35941.5	11737.8	75554.7	-2.59342	2.59342
Pafah1b1	216388	206317	187954	193840	70184.1	77278	78613.2	84182.1	-2.59301	2.59301
Sap130	10051.4	9583.35	10722.9	12783.2	5017.22	4571.99	2162.82	4890.43	-2.59221	2.59221
Strbp	42563	42241.9	39915.8	32906.4	18327.8	16579.6	14213.3	11691.2	-2.59204	2.59204
Rps3a	10898.7	9031.82	4663.4	11908.1	3796.31	3958.31	2922.56	3414.19	-2.59038	2.59038
Grb2	231158	205906	248348	309125	98912	70684.1	110632	103736	-2.59018	2.59018
Ints6	40203.8	60715.7	53137.3	81666.9	18708.7	16378.2	18934	36997.6	-2.58984	2.58984
Tuba4a	340946	329303	390929	393687	145454	133338	111810	171408	-2.58868	2.58868
Clasp1	571490	641746	651722	603998	208107	281404	244495	219779	-2.58859	2.58859
Vbp1	805963	901927	999649	703289	320760	353857	338647	304622	-2.58811	2.58811
Luc7l	14202.1	29778.4	10610.8	10856.1	5246.13	7276.18	4699.59	8066.08	-2.58808	2.58808
Smarce1	89696.1	132570	111467	114489	53369.3	35777	46029.3	38030	-2.5878	2.5878
Papd4	2.52678e+06	2.28987e+06	3.1746e+06	3.80725e+06	1.26071e+06	1.07431e+06	991603	1.23789e+06	-2.58483	2.58483
H2afy	7035.79	6201.9	7601.47	14117.1	3385.71	2897.68	2729.18	4514.62	-2.58415	2.58415
Snrpd3	400208	299870	326626	242031	126199	144285	135137	85433.2	-2.58369	2.58369
Prpsap1	1.04073e+06	1.2551e+06	1.18177e+06	1.33219e+06	428391	438791	469381	525155	-2.58353	2.58353
Gins3	1.71762e+06	1.39938e+06	1.32445e+06	1.22431e+06	597829	636402	497699	461764	-2.58275	2.58275
Bcl11b	61950.5	74536.9	81932.9	57353.6	30382.6	26961	21695	27738.3	-2.58271	2.58271
Prpf6	1.18082e+06	1.10148e+06	1.25373e+06	1.36176e+06	521265	476545	405843	493202	-2.58206	2.58206
Ctnna1	62460.7	66439.3	47610.3	117256	25148.6	27190	39250.2	22183.9	-2.58205	2.58205
Cct3	311576	273572	274648	249715	87895.3	133523	124681	83780.1	-2.58099	2.58099
Bcas2	240613	266683	345161	183552	107143	94220.7	98596.6	101654	-2.57961	2.57961
Pin1	87506.5	137753	125770	81351.8	32101	36320.2	60146.8	39138	-2.57821	2.57821
Ets1	145723	196143	178810	158967	73196.8	66891	66613.6	56974.9	-2.57757	2.57757
Nme7	6604	3723.73	8707.17	7870.42	3192.63	2046.2	1717.4	3486.09	-2.57656	2.57656
Rnf115	2.90198e+06	2.80197e+06	2.47487e+06	3.14101e+06	1.21839e+06	1.22747e+06	1.0486e+06	899726	-2.57609	2.57609
Elf4	613198	626812	610109	692626	261642	176292	302446	247310	-2.57444	2.57444
Apex1	360809	113650	304763	70891.7	55732.7	91916.1	55241.7	127682	-2.57164	2.57164
Orc3	34676	40688.4	25437.6	36512	16354.5	13404.2	13166.5	10487.5	-2.57081	2.57081
Smek2	44216.4	36789.6	40964.6	44501.9	19554.8	20835	4370	20000.2	-2.57061	2.57061
Adnp	527572	555815	513455	440945	179206	244174	212569	157601	-2.56794	2.56794
Gstp1	336779	307718	326955	303971	129737	127807	118223	121083	-2.56702	2.56702
Safb2	134503	135914	159107	120278	59663.7	46087.7	45380.9	63190.2	-2.56531	2.56531
Recql	32886.5	41895	52181.8	28532.9	6873.82	31531.8	6357.34	15869.6	-2.56456	2.56456
Wbp11	76856.4	120129	93025.7	105635	29466.6	42420.8	44345.7	38116.9	-2.56331	2.56331
2310022A10Rik	24366.5	20072.1	26489.4	37182.4	13914.4	5297.23	8484.18	14509.4	-2.56155	2.56155
Ghitm	13970.9	11962	13646.3	12652.4	5940.93	4419.21	3174.66	6857.28	-2.56137	2.56137
Hnrnpdl	108131	151080	83593.8	164286	44768.4	36534.5	53724.6	63024.5	-2.56039	2.56039
Tnfaip8	274817	243657	245138	159433	79425.6	75628.1	99807.2	105719	-2.55989	2.55989
Chp1	197962	190693	133934	149012	73531.3	70449.2	69433.5	49035.8	-2.55897	2.55897
Faf2	57741.5	19931.1	11814.6	43566.4	13489.6	10988.9	7986.83	19535.4	-2.55868	2.55868
R3hdm4	1.47562e+06	1.56234e+06	1.32827e+06	1.62268e+06	557557	564650	646400	572320	-2.55835	2.55835
Snap47	717148	773294	695800	687359	298219	278773	303934	242887	-2.55701	2.55701
Ddx17	1.34706e+06	1.33084e+06	1.28431e+06	1.2373e+06	563854	550646	492315	428428	-2.55473	2.55473
Iah1	32100.8	40861	36573.8	13912.9	9249.23	17537	6867.19	14675.8	-2.55432	2.55432
Spty2d1	110410	104946	112159	136687	52219.3	46076	40576.9	42971.7	-2.55275	2.55275
Glmn	154039	196809	169484	150536	62912.5	56512.8	68594.7	74971	-2.55092	2.55092
Dgcr8	39601.8	44000	38506.6	32536.9	18832.6	13872.5	18010.4	9933.55	-2.54984	2.54984
Hnrnpc	2.74263e+06	2.80887e+06	2.69925e+06	3.74487e+06	1.10044e+06	1.14198e+06	1.25441e+06	1.20838e+06	-2.54943	2.54943
Cd3g	147177	140091	152698	119307	58957.5	67290.3	47826	45314.7	-2.54923	2.54923
Ppp1cc	40855.2	36271.9	16360.9	32296	12083.1	15545	9381.92	12333.8	-2.54913	2.54913
Ptk2b	58715.1	20763.4	44510.8	77328.3	18759.4	13003.2	8784.32	38440.1	-2.54874	2.54874
Usp1	123866	62399.5	47565.7	112072	34348.6	50406.3	24262.1	26763.8	-2.54751	2.54751
Nrbp1	948092	1.01747e+06	913489	682481	374390	363545	314761	345499	-2.54723	2.54723
Shc1	320075	309586	272442	226502	111186	118086	110885	103032	-2.54656	2.54656
Slc1a5	232017	179275	160293	210067	68395.7	72078.6	85749.2	80790.7	-2.54598	2.54598
Ncoa2	124019	266349	161332	78571.6	73662.5	67440	62642.5	43829.3	-2.54579	2.54579
Polr2d	9.39491e+07	1.05271e+08	8.19729e+07	7.26211e+07	3.38962e+07	3.85638e+07	3.38461e+07	3.26795e+07	-2.54568	2.54568
Golga2	37695	41758.2	34709.8	44471.7	13028.9	16305.1	14949.8	18055	-2.54471	2.54471
Trim33	334934	353542	418215	248178	132682	132278	127691	139803	-2.54458	2.54458
M6pr	332783	312829	262094	178178	112762	122519	100298	91172.5	-2.54453	2.54453
Arhgap18	7.80248e+06	9.70582e+06	9.14183e+06	7.9555e+06	3.64421e+06	3.2534e+06	3.40401e+06	3.29943e+06	-2.54434	2.54434
Igtp	198731	240373	210609	114221	81596.6	80064.1	75147.7	63560	-2.54333	2.54333
Stat4	587561	623481	565767	573131	213743	210574	260234	239591	-2.54284	2.54284
Rps6ka1	34405.6	48455.2	48051.7	33468.5	16326.3	17525	13752.8	17053.7	-2.54232	2.54232
Cyc1	139737	256187	261730	243261	89154.6	85439.6	108145	71640.6	-2.54223	2.54223
Bin1	50182.2	32189.3	26584.4	32437.2	13189.2	13749.2	16935	11764.4	-2.54132	2.54132
Oat	56980.4	78564.8	84532.9	43424.8	26158.7	28259.8	31132.5	18150.2	-2.54098	2.54098
Syce2	22494	20540.9	30865.4	28392.1	8796.23	7148.86	6791.63	17537.2	-2.53992	2.53992
Ppid	19780.2	17225.2	16316.2	19374.4	6106	5705.6	9432.48	7399.52	-2.53795	2.53795
Gimap1	270591	255152	213614	366274	100967	117517	124285	93074.8	-2.53676	2.53676
Dpy30	54829.1	46390.6	49108.1	52225	20240.2	15856.8	17330.4	26450.2	-2.53579	2.53579
Dazap2	27382.8	37203.1	35529.1	31666.2	11274.8	15899.1	9253.12	15542.2	-2.53575	2.53575
Ccna2	4.74094e+06	4.17605e+06	4.07365e+06	3.55471e+06	1.83503e+06	1.59486e+06	1.44481e+06	1.65628e+06	-2.53336	2.53336
Sema4a	315976	292130	312235	298726	130751	121022	124963	104631	-2.53251	2.53251
Usp39	112842	61438.6	65534.3	90849.2	29379.1	40195.5	41805.4	19274.9	-2.53082	2.53082
Hadh	121311	107022	112793	146595	42582.1	45377.2	53567	51320.9	-2.52905	2.52905
Ubqln4	84245.6	67510.3	74737.2	78558.7	33277.3	28882.2	24026.2	34477.8	-2.52812	2.52812
Mrpl19	9653.47	10324.7	7753.24	21367.1	4904.63	4663.09	5493.81	4362.01	-2.52778	2.52778
Luc7l3	173162	204371	127766	138090	77046.9	59099.3	52650.8	65840.3	-2.52669	2.52669
Lap3	12673.3	13266.2	16626.1	11517.9	4718.14	5925.59	4365.54	6415.7	-2.52432	2.52432
Rpl18a	568046	635915	494022	1.34009e+06	305696	279680	404654	213781	-2.52371	2.52371
Qtrtd1	548319	659179	629477	746545	257773	264602	298520	203103	-2.52298	2.52298
Map2k2	17935.5	21756.5	24516.1	15793	7382.79	7362	7588.53	9377.95	-2.52279	2.52279
Trmt112	22803.5	23424.7	24325.4	23251	10735.9	7085.15	6754.45	12625	-2.5216	2.5216
Prmt3	457761	375586	526144	488605	206266	173142	131844	221709	-2.52141	2.52141
Map7d1	1.83054e+06	1.87762e+06	1.87046e+06	2.92201e+06	787752	803597	820593	960496	-2.52062	2.52062
Ap2a2	151858	167632	151647	128860	56218.1	58174.5	60828	62836.4	-2.5204	2.5204
Commd3	212778	228515	244692	253743	95368.1	92109.8	96344.8	89181.6	-2.51935	2.51935
Gosr1	16184.7	18735.8	23324.7	18764.8	8970.92	6731.09	5865.04	9000.37	-2.51935	2.51935
Pelo	11638.5	4974.47	19185.6	24232.7	5796.42	6415.1	6160.72	5456.47	-2.51929	2.51929
Rad23b	17886.2	22989.8	28212.6	21987.4	8718.4	8986.98	7368.41	11089	-2.5185	2.5185
Spr	108811	97800.2	100926	89100.8	42271.7	37359.5	31453.8	46467.7	-2.51749	2.51749
Tax1bp1	1.40832e+06	1.51974e+06	1.1992e+06	1.41538e+06	491466	672865	603387	434330	-2.51704	2.51704
Prmt1	114904	115215	148895	134615	54956.6	48136.9	47109.1	54065.9	-2.51448	2.51448
Mcm6	13634.2	10465.1	11770	12165.4	4128.43	4332.25	4649.92	5993.09	-2.51442	2.51442
Nsdhl	69122.8	65374.3	32372.6	50256.4	23116.9	24988.2	26468.9	11788.6	-2.51412	2.51412
Fam96a	70674.7	64493.8	55880	54327.4	17670.2	18383.4	43884.7	17664.3	-2.51403	2.51403
S100a4	335423	301435	272148	303323	127677	133376	125020	96347.3	-2.51301	2.51301
Serpinb6	3.0572e+06	2.81154e+06	2.73699e+06	4.59947e+06	1.23487e+06	1.24377e+06	1.36117e+06	1.41632e+06	-2.51234	2.51234
Actn4	29683.4	44124.4	28841.7	32703.5	14691.4	15343.6	12227.4	11645.2	-2.51083	2.51083
Mdn1	44337.6	49740.9	41181.7	54150.4	14827.1	21130.2	21951.4	17570.7	-2.50944	2.50944
Prkar1a	314743	253944	295349	286763	110443	98372	125576	124484	-2.50787	2.50787
Ankfy1	498236	429960	370099	647729	200096	194978	196306	185736	-2.50416	2.50416
Bhlhe40	397870	355000	308126	448543	138099	168706	172905	123318	-2.50326	2.50326
Mki67	21037.4	26126.5	24790.8	18078.4	8692.38	7971.48	7339.85	11985.5	-2.50167	2.50167
Rbm39	162517	179561	148666	174780	57320	70963	63347.5	74403.3	-2.50165	2.50165
Znf326	106630	73930	164548	130933	59718.3	38924.3	26986.2	64688.9	-2.50129	2.50129
Rrs1	694615	1.0443e+06	1.01931e+06	709376	434469	341380	316427	294153	-2.50111	2.50111
Gsr	12137.6	12116.7	13145.1	9711.62	5590.03	4071.75	3979.41	5201.75	-2.5002	2.5002
Ubr7	106073	125466	72166.5	22692.4	34608.7	36408.3	31135.5	28444.2	-2.49928	2.49928
Prps1	957616	895799	671971	897036	324411	349189	409175	287029	-2.49847	2.49847
Akap8	242646	146290	207270	141997	77224	73499.6	62505.7	82355.3	-2.49743	2.49743
Acy1	352216	340471	314459	368756	166068	149905	123119	111947	-2.49692	2.49692
Rpl37a	21611.2	28350.5	25981.7	23156.1	9857.24	11393.2	5339.13	13110.8	-2.49618	2.49618
Aldoa	14583.6	20706.3	17280.6	26592.4	9279.62	4448.83	9730.84	8282.85	-2.49394	2.49394
Agk	68527.6	68640.7	80113.4	62935.5	21193.2	30056.9	33952.4	27186.7	-2.49328	2.49328
Kif18b	19263.2	23635.4	30019.7	11543.3	5927.81	7465.05	8432.42	12089.7	-2.49039	2.49039
Cnot8	108866	115959	111525	82526	42149.3	47361.8	44027.4	34678.8	-2.49009	2.49009
Npm3	20465.2	21401.8	14912.9	31250	7579.34	6129.24	11755.4	9888.84	-2.49004	2.49004
Pgrmc2	90622.9	67754.2	113920	74565.5	31948	40826.7	34734.8	31801.9	-2.48984	2.48984
Mrps9	279808	269663	293647	270786	112143	114610	98706.6	121930	-2.48978	2.48978
Brd4	4.00419e+06	4.38875e+06	5.34492e+06	5.04196e+06	2.17684e+06	2.07928e+06	1.56067e+06	1.72816e+06	-2.48906	2.48906
Ahcyl1	262743	157113	216185	318683	94959.2	104646	89940.5	94050.9	-2.48888	2.48888
Larp4	289795	285430	377770	281246	117614	124668	136445	117268	-2.48841	2.48841
Rps5	14519.8	11631.2	16392.5	19305.7	7012.65	5755.81	3527.24	8568.76	-2.48746	2.48746
Khsrp	239270	195173	203320	95615.2	73581.6	76259.3	101535	43552.2	-2.48663	2.48663
Cnp	24355.3	37698.1	44661	36900.1	15421.6	12999.1	15219.6	14121.8	-2.48631	2.48631
Thoc1	73799.5	42473.3	40339.5	32491.6	24726.7	12517	18165.3	20657.9	-2.48602	2.48602
Ccdc94	1.91689e+06	1.74696e+06	1.81647e+06	2.04182e+06	818885	790386	744591	672906	-2.48521	2.48521
Ilf3	19777.3	17240	11914.9	36135.5	7027.08	8351.08	11257.4	7607.13	-2.48426	2.48426
Tln1	142836	91683.9	87984	52553.1	48109.1	34934.5	30817.2	37161.7	-2.48345	2.48345
Xpo5	839975	969218	900928	942710	360091	330899	363842	416110	-2.48333	2.48333
Capns1	73553	242158	248231	218805	80829.2	73326.4	73830	87231	-2.4832	2.4832
Gigyf2	60717.5	47407.4	57713	37189.8	18988.3	18224.9	23582.7	20977.9	-2.4828	2.4828
Rap1b	245600	257996	212810	431417	104435	116236	130568	111084	-2.48273	2.48273
Eif2b1	1.11509e+06	1.21006e+06	989964	959935	438863	448655	460071	375587	-2.48092	2.48092
Phax	127488	126359	125371	151559	49101.7	53732.6	43191.6	68001.5	-2.47995	2.47995
Rngtt	1.39467e+06	889551	749855	1.06043e+06	274039	416155	675819	286852	-2.47722	2.47722
Pole	55756	51747.1	48970.8	66190.5	22783.3	24243.6	20231.5	22655.1	-2.47643	2.47643
Zfp36l1	608946	714630	658765	642980	282106	308293	237332	233158	-2.47464	2.47464
Ptpn7	109121	148307	128675	180854	50874.8	63294.6	72542	42513.4	-2.47337	2.47337
Ddx18	145791	149110	141112	106308	58360.6	62228.9	55560	43143.7	-2.47304	2.47304
Ifi47	184816	172053	203103	336776	72569.4	85140.1	111087	94007.5	-2.47171	2.47171
Atp5j	474215	551751	482354	459335	204364	206695	187380	198134	-2.47015	2.47015
Map2k3	1.52277e+06	1.3572e+06	1.48298e+06	1.57001e+06	563723	656042	612906	570969	-2.46832	2.46832
Cstf3	121872	127055	89140.2	130604	47042.2	42203.6	64382.7	36510.4	-2.46489	2.46489
Hgh1	4.29155e+06	867537	2.58868e+06	2.61145e+06	1.30044e+06	1.1325e+06	893530	877294	-2.46427	2.46427
Sdhb	18832.6	54641.1	43001.2	33442.2	9903.16	30748.6	8998.49	11195.4	-2.46389	2.46389
Ssu72	223811	284222	251764	284777	91990.2	94024	108059	130050	-2.46291	2.46291
Cecr5	35492.7	33592.2	27545.2	29823.2	15337.4	11851.2	11785.4	12469.7	-2.45809	2.45809
Pde12	17387.9	14933.3	18690.3	22208.5	4733.44	5520.94	7145.91	12389.6	-2.45788	2.45788
Fubp1	380413	373962	402632	507643	198959	153043	159600	165715	-2.45771	2.45771
Eif2b4	334113	295319	375118	326493	144501	155544	114240	127570	-2.45645	2.45645
Naa25	946604	921144	1.01649e+06	797140	294240	457228	430503	316891	-2.45612	2.45612
Hmmr	2.79343e+06	2.83552e+06	2.66885e+06	2.5697e+06	1.23728e+06	1.17196e+06	1.12983e+06	887264	-2.4552	2.4552
Txnip	1.06582e+06	1.22113e+06	1.39729e+06	1.19392e+06	495204	533354	518462	440023	-2.45498	2.45498
Scly	40352.6	40073.8	51286.8	62128.2	18354.1	22249.6	16306.8	22063.3	-2.4545	2.4545
Scyl1	65764.1	67058.1	77026.2	102639	28010.5	34338.5	31846.4	33147.9	-2.4539	2.4539
Rpl26	4.43951e+06	4.57212e+06	4.19326e+06	5.99602e+06	2.26269e+06	2.06909e+06	2.26869e+06	1.22446e+06	-2.45381	2.45381
Mat2b	2.07475e+06	2.14417e+06	2.24492e+06	2.27895e+06	850849	872325	950404	889997	-2.45338	2.45338
Atp5o	342578	353483	374296	512262	154074	164384	177617	149265	-2.45238	2.45238
Bccip	158524	138812	174467	139890	61113.2	48034.2	53233.8	87107.2	-2.45179	2.45179
Rbbp4	7.71362e+06	6.54058e+06	7.80952e+06	6.61766e+06	3.77539e+06	2.84476e+06	2.43735e+06	2.6414e+06	-2.45163	2.45163
Stx12	323604	355125	406512	471293	153718	182002	159353	139843	-2.45156	2.45156
Edc4	235775	265421	256295	201623	76415.1	108750	104897	101236	-2.45111	2.45111
Fam50a	593641	446209	604240	653125	240676	239627	223343	233770	-2.45059	2.45059
Ndufb8	190513	165883	167934	268101	85424.8	50999.3	86156.8	101006	-2.4489	2.4489
Unc45a	97999.4	78201.9	70957.4	86014.2	33397.5	35803.5	33152.3	33697.8	-2.44888	2.44888
Trappc6a	49867.6	47474.1	52946	37670.7	14095.4	23649.7	18978	20074.1	-2.44746	2.44746
Slbp	151475	120796	175605	119108	60527.3	49302.4	44678.9	77183.7	-2.44715	2.44715
Noc2l	705414	559146	658706	600069	265272	274810	262447	229540	-2.44493	2.44493
Hcls1	152951	166662	153572	206169	60883.6	66706.1	72143.4	78336.7	-2.44311	2.44311
Armc10	750353	894371	749738	968525	389191	420970	365062	203103	-2.43991	2.43991
Snrpa	181015	138211	113310	127207	59595.9	55690.8	62065.4	52158.7	-2.43885	2.43885
Ndufa9	10382.6	11286.2	25937.6	30578.7	8103.4	7349.38	5652.95	10967.9	-2.43768	2.43768
Sf3b3	22147.9	36963.9	50940.5	37002	23992.1	3071.34	15138.7	18152.5	-2.43651	2.43651
Sh3bp1	51041	78939.7	81745	71124.8	25653.7	25782.6	29356.1	35394.4	-2.43445	2.43445
Tomm22	21954.5	17171.6	41558	25661.6	19578.4	9407.98	5117.23	9607.43	-2.43293	2.43293
Stau1	10954.4	18244.9	10160.6	12066.5	5392.72	4762.03	3500.68	7505.01	-2.43032	2.43032
Sucla2	16309.7	10713.8	14251.5	8579.27	6340.59	5863.84	5102.65	3211.97	-2.42965	2.42965
Fxr1	87859.4	98002.5	63861.6	74669.1	36458.3	31505.4	24067.2	41503.5	-2.42928	2.42928
Ero1l	209050	269015	223950	297474	102603	109484	113699	85852.9	-2.42808	2.42808
Ssrp1	1.69517e+06	1.58007e+06	1.45692e+06	1.92772e+06	629486	742737	684921	686542	-2.42735	2.42735
Heatr3	179217	153882	232895	244893	76259.8	79565	104230	74335.8	-2.42496	2.42496
Smc1b	133687	116328	114484	134930	50083.3	48823.9	51532.4	55649.8	-2.42336	2.42336
Psip1	1.45934e+06	1.52885e+06	1.04895e+06	930234	502244	624864	519265	404725	-2.42181	2.42181
Sars	2.09971e+06	1.97787e+06	2.00997e+06	1.61137e+06	866656	826644	760952	725410	-2.4213	2.4213
Syne2	47070.1	19940	33630.4	44704.8	14570.7	13508.2	18409.2	13547.1	-2.421	2.421
Blm	68455.4	53447	65821.9	63686.6	25743.3	33484.2	19401.6	25269.9	-2.41976	2.41976
Psmg3	34456.1	26844	13223.2	20135	13632.8	6172.4	12152.8	7174.07	-2.41895	2.41895
Hmgb3	8.95295e+06	8.86989e+06	9.71643e+06	1.19798e+07	4.11798e+06	3.8391e+06	3.88173e+06	4.49858e+06	-2.41893	2.41893
Ankhd1	2.52788e+06	2.57832e+06	3.21598e+06	1.82817e+06	1.17121e+06	1.19063e+06	837429	996999	-2.4189	2.4189
Nup88	176432	141685	148255	131446	61703.5	60593.6	53519.4	71351.2	-2.41868	2.41868
Ddx46	182393	173237	171515	169358	69158.7	61703.4	86272.8	70888.1	-2.41822	2.41822
Rrbp1	75504.4	71276.4	70253.1	49643.4	26014.4	27125.1	30829.1	26360.1	-2.41711	2.41711
Fbxo38	8070.19	7841.46	13602.3	7805.23	3547.29	4230.35	2893.11	4769	-2.41709	2.41709
Etv3	54387	37345.3	133036	37105.6	26757.7	15308.4	31608.5	34696.5	-2.41646	2.41646
Ctdp1	167045	170506	144798	239078	66653.3	78378.9	84845	68688.2	-2.41631	2.41631
Prpf4	7899.28	12939.6	11835.1	17222.3	4078.87	4361.4	5230.6	6980.94	-2.41607	2.41607
Khdrbs1	179833	176854	168422	108622	63500.6	76338.5	64352.9	58126.3	-2.41589	2.41589
Reep4	112314	67319.9	66491	78498.3	24440.3	29898.3	41234.3	38838.9	-2.41514	2.41514
Chmp5	235941	337954	223281	120287	111877	101698	101666	64812.7	-2.41403	2.41403
Pa2g4	91545.5	47772.7	97104.8	79689.7	36130.4	40870.7	20800.5	33154.3	-2.41389	2.41389
Glod4	518261	522181	522763	387112	210820	205480	195506	196189	-2.41378	2.41378
Manf	105201	111139	113421	148529	39864.6	53409.7	61524.1	43354.4	-2.41375	2.41375
Idh3a	10752.3	13125.8	13121.6	10583.7	4880.58	4662.79	3881.96	6311.01	-2.41096	2.41096
Cap1	63867.9	32718.8	52829.2	62883.7	24217.3	21594.3	18170.4	24075.1	-2.41093	2.41093
Eif2s2	394264	388610	370088	343493	173076	154455	151075	142625	-2.40886	2.40886
Uhrf1	13570.4	16455.9	20162.9	18495	6814.36	5608.13	8630.53	7474.14	-2.40768	2.40768
Cnot11	8650.1	7633.99	15771.6	12474.9	4691.25	4408.58	2088.1	7310.76	-2.40723	2.40723
Elovl1	272836	297633	281545	291538	105254	138537	153677	77677.4	-2.40674	2.40674
Cd8a	23350.7	26817.9	26248.1	19532.8	9865.11	10589.9	10289.2	9127.9	-2.40643	2.40643
Taf9	216214	207525	162904	201882	72672.1	88827.6	85978.3	80422.4	-2.40477	2.40477
Hadha	678757	666913	502603	659169	236697	265036	296232	244849	-2.40449	2.40449
Surf4	69726.6	80212.9	81651.1	78252.2	31187.2	35595	27074.3	35006.8	-2.40443	2.40443
Cnpy2	197617	139299	182590	130060	66944	81373.5	55756.3	66171.5	-2.40362	2.40362
Trim27	180892	200159	213855	157840	89943.9	49182.1	71941.1	102138	-2.40337	2.40337
Fus	179655	171154	161455	155962	68170.5	69007.7	71923.3	69013	-2.4027	2.4027
Hnrnpd	62601	41140.6	54332.3	61899.4	18343.3	21056.8	21790.2	30372.3	-2.40243	2.40243
Vps45	272334	274560	270200	155898	115377	108184	97040.8	84746.5	-2.40039	2.40039
4933427D14Rik	101443	78201.9	92215.7	89221.7	36419	34775.9	36939	42305.9	-2.40018	2.40018
Rbbp5	287363	251767	278199	505095	156838	120546	140812	132996	-2.39921	2.39921
Wdr74	28337.3	45440.4	26963.6	67446.7	17736.2	12219.9	18019.3	22126.1	-2.39921	2.39921
Pcx	298201	319772	244575	240390	123018	114698	132221	89813.6	-2.39899	2.39899
Ahcy	359976	380435	364612	356405	158550	162584	149400	139360	-2.3962	2.3962
Zw10	36107.3	22231.2	23332.9	73702.1	13745.8	18712.2	8366.98	24023.6	-2.39594	2.39594
Kctd10	5749.35	4153.12	5856.61	12180.5	3116.52	2610.32	2242.09	3699.24	-2.39451	2.39451
Eif4a2	187920	221965	194921	137969	71876.3	76705.5	77408.4	84433	-2.39278	2.39278
Frg1	17019.3	13231.1	13120.5	6876.65	5912.51	5026.54	3018.34	7042.69	-2.39273	2.39273
Dgka	5950.07	10225.3	10559.7	7998.2	4341.22	2992.45	2891.89	4299.26	-2.39131	2.39131
Pdcd1	925049	1.15663e+06	1.01238e+06	851923	376816	424728	410841	437996	-2.39096	2.39096
Esf1	581651	361075	557521	872170	238380	260037	287900	206239	-2.39021	2.39021
Galk2	13870.6	16074.5	20773.9	14954.6	7011.34	5836.25	5739.22	8901.32	-2.38916	2.38916
Pced1b	175348	184458	172448	114960	75346	72953.5	64465.9	58163.3	-2.38887	2.38887
Gpsm2	63289.7	89839.5	66901.8	57547.9	35684.4	36599.1	19114.5	24872.7	-2.38735	2.38735
Mapk1	118772	152865	118833	172786	53266.6	66829.4	60310.4	55627.3	-2.38634	2.38634
Ubr2	94917	100757	101871	106503	40092	50790.9	38949.8	39511.1	-2.38596	2.38596
1810009A15Rik	10149.6	10131.3	8273.43	12647.2	4192.28	3195.52	4994.37	4906.67	-2.38313	2.38313
Dock2	72430.6	63982.1	91323.6	66333	30714.9	24884.8	27465.7	40435.7	-2.3811	2.3811
Hmox2	1.09457e+07	1.22934e+07	1.27461e+07	1.354e+07	5.67331e+06	4.93064e+06	5.07752e+06	5.12991e+06	-2.37971	2.37971
Aars	4336.95	8876.53	10858.5	6835.63	4000.51	3085.2	1738.88	4166.08	-2.37922	2.37922
Eif3e	1.55585e+06	1.59828e+06	1.31934e+06	1.83313e+06	626491	700990	774159	550257	-2.37815	2.37815
H2-T23	68548.9	68212.3	60983.3	57547.9	27512	24392.2	35728.3	19781.5	-2.37672	2.37672
Arf1	30227.6	27878.7	36668.9	18315.8	11767.2	11114.3	11487.6	13223.2	-2.37624	2.37624
Setp9	118483	152436	142885	132422	61121.9	57367.2	53784.1	57600.4	-2.3762	2.3762
Ubl4a	332192	295104	272312	305205	118960	128397	124410	135345	-2.37583	2.37583
Mydgf	466987	375961	389057	465768	216196	136065	182341	180429	-2.3744	2.3744
Rpl23a	54773.9	57050.1	40331.3	40473.8	129293	139394	124086	64418.7	2.37343	2.37343
Cstb	146701	201016	165604	164881	74412.4	67851	73464.1	70116.2	-2.37263	2.37263
Akr1a1	33578.6	40586.7	44992	37811.4	20539.7	11531.5	12431.2	21691.9	-2.37134	2.37134
Ankrd17	1.36823e+06	1.39659e+06	1.18066e+06	1.22837e+06	511383	562565	542794	565309	-2.37109	2.37109
Tra2a	19780.7	12833.7	17123.3	18781.2	4351.5	8324.66	8898.25	7326.52	-2.37082	2.37082
Kars	739426	663701	822927	1.01821e+06	299334	357116	417682	294330	-2.37074	2.37074
Prpsap2	1.10608e+06	982486	929864	1.04856e+06	360835	442137	466377	446326	-2.37049	2.37049
Fam49b	2.62125e+06	2.83112e+06	3.24762e+06	4.09757e+06	1.27401e+06	1.34282e+06	1.46504e+06	1.32056e+06	-2.36885	2.36885
Snrpa1	95210.3	76684.7	66843.1	45771.1	32431.2	29930.6	30404.3	27431.1	-2.36702	2.36702
Prelid1	19086.4	15815.1	25450.5	45218.5	10169.4	12964.2	7170.89	14299.7	-2.36683	2.36683
Avl9	14744.3	14738.8	18489.6	13647.9	7375.36	5382.66	7399.94	5877.63	-2.36678	2.36678
Usp7	747164	1.01342e+06	899579	1.20605e+06	377385	377256	421936	457020	-2.36669	2.36669
Mob2	104037	39831.7	48711.9	54456.9	20470	35985.5	31706.6	16267.3	-2.36559	2.36559
Rpl3	1.25084e+06	1.2335e+06	1.19885e+06	1.6102e+06	614620	613091	549755	460574	-2.3652	2.3652
Actbl2	66882.3	67450.8	54714.4	43776.6	21215.5	22507.7	26721.2	28010	-2.36479	2.36479
Ddx39b	70844.7	74614.2	59583.5	58109.1	29302.6	30218.6	28309.3	23504.2	-2.36361	2.36361
Ik	214020	220793	261302	221926	116715	101017	92689	78147	-2.36262	2.36262
Pcm1	501084	444597	553700	632145	230510	223391	243335	205210	-2.36194	2.36194
Copb2	439990	393554	429420	479107	170203	220121	169862	177824	-2.3605	2.3605
Fbxw11	27902.8	26009.9	30996.3	8795.55	8228.23	9775.55	9666.88	12039.5	-2.35971	2.35971
Dgkz	23366.8	26573.3	36114.9	24532.7	11885.7	11663.6	10415.3	12919.3	-2.35876	2.35876
Fam98b	21449.4	12242.3	11520.5	22899.6	4372.48	8133.24	7365.73	9012.6	-2.35811	2.35811
Phf14	401921	411939	244070	325366	158327	140416	166010	122466	-2.35567	2.35567
Stag1	494027	521354	617974	635253	230903	233288	241431	257666	-2.35507	2.35507
Ppie	79088.5	122254	78851.5	128226	23088.5	58885	33544.9	57912.4	-2.35494	2.35494
Ncbp1	85257.5	153632	127167	116324	43646.9	53292.2	56871.8	51139.2	-2.35365	2.35365
Irf2bpl	117293	113031	164155	166695	67079.6	51105	63463.5	56790	-2.35354	2.35354
Sel1l	475065	450612	442637	507254	197470	206352	208776	184321	-2.35352	2.35352
Ccdc88b	3.80101e+06	4.22198e+06	3.94206e+06	3.98779e+06	1.88702e+06	1.73898e+06	1.61362e+06	1.53947e+06	-2.35324	2.35324
Ptpn22	60288.1	36572.4	39931	28739.7	10970.5	14845.1	18516	26022.5	-2.35283	2.35283
Stk38	66414.6	81997.8	71374.1	63017.5	23486.8	35195.8	24420	37142.4	-2.3519	2.3519
Cdc23	641385	638474	503882	314724	235997	259170	230978	166359	-2.35121	2.35121
Mllt1	178647	170500	206026	145412	80776.7	73622.9	67178.8	76477.8	-2.35051	2.35051
Timm50	908553	1.07262e+06	932681	1.01528e+06	433988	427312	425625	385412	-2.34949	2.34949
Mrps36	45684.1	44470	49240.8	34148.9	19163.2	17772.5	21007	15932.5	-2.34915	2.34915
Pak2	208693	223137	198977	195567	86120	89065.4	65019.2	111603	-2.34893	2.34893
Etnk1	101983	170732	93741.7	115935	57086	71300.6	40398.4	36685.7	-2.34774	2.34774
Timm8a1	366523	231907	270293	216733	96867.9	131165	135098	99274	-2.34741	2.34741
Sar1a	22610.5	27461	32987.2	38229.7	15286.3	14399.5	11418	10582.4	-2.34663	2.34663
Sec23ip	90176.5	80064.2	96740.9	253587	54145.5	62240.7	92629.5	12868.6	-2.34613	2.34613
Rps6kb1	279192	281271	270006	234920	107959	112620	119541	114337	-2.34432	2.34432
Orc6	660688	683513	558883	326506	271393	268800	273709	137727	-2.34292	2.34292
Sf3a3	427350	445477	518890	497023	205739	191065	201679	208137	-2.34155	2.34155
Pdxk	3.36047e+07	3.75867e+07	3.36687e+07	3.083e+07	1.40427e+07	1.42848e+07	1.45249e+07	1.5114e+07	-2.34084	2.34084
Rbm10	71614.3	75607.8	99194.2	85876	32490.2	31828.4	36385.7	41286.4	-2.34024	2.34024
Gcat	157228	173439	174496	118741	69836.5	77122.4	61791.8	58036.2	-2.33859	2.33859
Iws1	88344.1	23701.4	79015.9	47174.1	29418.5	21189.8	12099.2	39176.6	-2.3383	2.3383
Oxct1	349967	371231	540389	531818	239779	157429	122387	247438	-2.3381	2.3381
Ccdc71l	32613.1	37948	31880.8	22610.8	9292.96	16504.5	13784.9	13924.8	-2.33712	2.33712
Pycr2	301810	112514	94070.4	391602	100565	62995.2	117009	104577	-2.33676	2.33676
Asna1	126931	147897	108738	91147.1	67512.5	48627.2	50711.4	36385	-2.33577	2.33577
Ttc5	244180	400628	374020	341939	147321	133937	133628	167709	-2.3357	2.3357
S100a10	705711	634963	814123	636289	311534	276327	250977	356676	-2.33463	2.33463
Psmc5	1.05336e+06	1.16669e+06	1.28536e+06	1.02693e+06	482917	497860	435649	525042	-2.33449	2.33449
Baz2a	81669.2	99406.7	105451	102337	39718.1	38240.2	42953.6	45777.8	-2.33286	2.33286
Shcbp1	90355.1	139996	159189	86890.5	64755.5	40371.6	40014.7	59112	-2.33254	2.33254
Pcf11	314378	374224	334004	275151	145242	145686	138739	126705	-2.33254	2.33254
Pou2f1	142364	124134	113721	120714	61841.2	52308.7	46359.5	54321.6	-2.33175	2.33175
Eif3k	8.42108e+06	1.80074e+07	1.04747e+07	8.77357e+06	5.46212e+06	4.87222e+06	4.26664e+06	4.98985e+06	-2.33154	2.33154
Hk2	213926	212975	305620	190874	106706	107767	69329.4	112372	-2.33078	2.33078
Usp4	243232	226522	252516	288792	101595	100609	100661	131201	-2.32928	2.32928
Xab2	277228	297431	249223	386011	124070	146176	137406	111824	-2.32906	2.32906
Gbp5	35468.9	39682.3	26424.8	29419.6	12096	15848.9	15961.4	12364	-2.32797	2.32797
Ifi35	57312	46954	40313.1	60297.8	18666.9	18556	18192.4	32636.5	-2.32678	2.32678
Coro1c	158465	200117	227448	187865	85169	75137.8	75510.6	96966.4	-2.32552	2.32552
Rac1	533524	498650	489462	499958	207247	227378	235143	199823	-2.32476	2.32476
Rcc1	125928	165306	121497	117373	38861.1	54407.8	65495.2	69271.9	-2.32465	2.32465
Gpx1	8153.95	22015.3	25970.5	23662.4	8459.54	8196.95	4930.12	12754.3	-2.32382	2.32382
Sqstm1	215495	149420	95936.8	121435	71305.7	36795.8	44188.1	98391.2	-2.32282	2.32282
Ewsr1	76541.8	79600.1	66543.8	71802.6	25929.1	35395.4	42715.6	22843.3	-2.32094	2.32094
Lgals3	183366	201301	211484	209606	75883.8	82421.6	76102.6	112837	-2.32043	2.32043
Cd37	249278	282009	222383	199387	107959	87879.3	106586	108339	-2.32021	2.32021
Lpxn	36371	40717	51307.3	88177	22588.5	30679.6	19766.9	20350.7	-2.31912	2.31912
Srrm1	422354	239403	449522	419934	167791	167966	190771	133798	-2.31888	2.31888
Cndp2	60619.8	50211.5	33256	23698.7	12445.6	20770	21534.7	17611.5	-2.31871	2.31871
Metap2	4.9837e+06	5.27686e+06	4.96084e+06	5.91745e+06	2.57599e+06	2.15335e+06	2.23344e+06	2.15704e+06	-2.3179	2.3179
Ndufa4	142853	129542	125735	130143	52457.6	66841.1	61122.5	47512.9	-2.31765	2.31765
Hmha1	2.34609e+06	2.60313e+06	2.71422e+06	3.00304e+06	1.1068e+06	1.11691e+06	1.21592e+06	1.16472e+06	-2.31661	2.31661
Gspt1	54820.6	43399.7	50097.1	43413.6	20066.8	12037.6	20579.5	30086.1	-2.31643	2.31643
Nudt21	285004	291529	328798	181182	102089	131632	115805	119637	-2.31585	2.31585
Cblb	9687.05	17553.6	10080.8	6362.49	3318.78	5638.67	1997.01	7909.45	-2.31574	2.31574
Psmb1	1.01518e+06	1.00962e+06	1.04097e+06	941976	418859	477632	426487	407909	-2.31543	2.31543
Actr1a	21025.5	14917.3	14184	26018.2	9966.34	3944.34	10978.7	7998.05	-2.31532	2.31532
Sptlc2	171721	166026	160052	237580	74163.2	79215.6	102121	62315.4	-2.31385	2.31385
Cul2	218318	166228	171374	228091	75494.6	61926.5	96713.6	105033	-2.31157	2.31157
Lrrc47	332421	209369	257657	677387	179628	170775	188632	99912.4	-2.31135	2.31135
Vps35	135660	102358	121157	147393	49928.1	66999.6	52225.4	50028	-2.31118	2.31118
Nsun2	126850	139656	123469	106602	53343.1	56744.8	50964.2	54045	-2.30862	2.30862
Fbxo21	371008	416288	463702	448370	219580	177572	141056	198166	-2.30775	2.30775
Trip12	29526.1	35859	29500.3	27288.3	13387.5	13507.9	7142.04	18972	-2.30476	2.30476
Cul4b	445262	493265	496276	445176	208185	170582	218387	218702	-2.3043	2.3043
Polr3f	150910	128441	128094	105635	59624.3	66491.7	41903.6	54696.2	-2.30374	2.30374
Zc3h14	19037.1	16356.5	14259.7	51288.2	10918	13103.9	10508.1	9293.85	-2.30334	2.30334
Ptbp2	15128.6	24397.5	18891.7	24686	9092.04	10201.8	8775.99	8049.67	-2.3008	2.3008
Mrps33	461928	448547	404593	466329	178178	203695	200744	192008	-2.29969	2.29969
Dnm1l	6723.68	6751.29	8615.2	8059.94	3052.92	3307.8	2290.4	4460.7	-2.29946	2.29946
Acsl5	1.57919e+06	1.46132e+06	1.57683e+06	1.33452e+06	631192	628768	631289	697606	-2.29903	2.29903
Cstf2t	238207	201551	265340	170964	105506	104197	99804.2	71824	-2.29738	2.29738
Ddi2	491136	469883	525328	466027	211445	211487	246402	180510	-2.29733	2.29733
Rpn1	1.0932e+06	1.17413e+06	1.12437e+06	1.16905e+06	480709	524634	545263	434636	-2.29732	2.29732
Impa2	12888.5	15284.4	20086.6	21766	6303.42	6835.6	7392.2	9964.9	-2.29621	2.29621
Nudcd3	424484	462154	555062	675185	213822	202714	235036	270788	-2.29508	2.29508
Stat3	173316	223327	230371	188625	109004	85780.2	65911.6	94699	-2.29502	2.29502
Vim	213238	219424	199200	222211	90042.2	92964.1	95975.9	93234	-2.29456	2.29456
Pnrc1	140404	153424	167224	184200	62153.9	65584.6	75406.5	78195.2	-2.2935	2.2935
Nup155	102268	78344.7	97016.7	66764.7	38823.9	41067.4	35347.5	35010	-2.29216	2.29216
Smarcd2	556014	706717	659176	555345	277252	272875	255843	274937	-2.29183	2.29183
Uggt1	494197	452986	453835	612718	225197	208827	241467	203473	-2.29103	2.29103
Ubxn4	336860	301881	367805	504189	161720	146825	154834	196751	-2.28854	2.28854
Hccs	45104.2	41664.2	40857.2	45015.6	19168.5	17977.1	16714.9	21611.5	-2.28749	2.28749
Nop58	7037.91	6933.99	6729.18	3412.56	2852.31	2151.25	1879.63	3659.05	-2.28734	2.28734
Fhod1	522215	621636	600249	738904	262735	229031	256521	337346	-2.28715	2.28715
Fam32a	251565	207715	220382	280400	108952	99191	110007	101699	-2.28669	2.28669
Tmx2	45752.1	31760.3	39978.6	39223.5	13596.2	17420.8	21626	15901.2	-2.28633	2.28633
Bre	93424.7	100460	82631.3	85202.6	32536.1	49375.8	43965	32384	-2.28558	2.28558
Sec63	662983	732241	605120	760057	277887	308058	322644	299331	-2.28525	2.28525
Ncf4	138529	126573	207299	129594	85263	66758.9	55173.3	56268.9	-2.28493	2.28493
Ubap2	11605.8	12568.3	12457.8	5775.81	3783.87	2863.36	5157.98	6758.38	-2.28446	2.28446
Prpf39	1.98904e+06	1.73078e+06	1.8464e+06	2.83036e+06	937273	972290	941094	825899	-2.28382	2.28382
Mad1l1	10020.8	12384.5	12873.4	14316.1	5796.86	5173.92	4422.36	6333.04	-2.28272	2.28272
Seh1l	2.15991e+06	2.24347e+06	2.15236e+06	2.75127e+06	1.01373e+06	1.0239e+06	1.02926e+06	1.01345e+06	-2.28094	2.28094
Myg1	45582	55185.5	62705.3	59145.1	19405.7	16296	25766.3	36138.9	-2.28076	2.28076
Tor1a	19689.2	31810.3	20877.2	26806.1	12048.6	11853.2	8308.98	11298.8	-2.27956	2.27956
Pnn	100363	35839.4	25271.5	171815	41021.1	50788	15698.8	38713.5	-2.27934	2.27934
Ppp5c	15114.4	16667.1	16166.6	19062.2	7219.92	7419.25	7486.8	7279.08	-2.27887	2.27887
Tasp1	42847.9	35347.4	15573.8	32881.8	11308.9	15387.4	16231.8	12713.8	-2.27618	2.27618
Comt	213901	295438	248906	260356	133926	108512	102895	102804	-2.27297	2.27297
Faim	190173	242265	184351	271412	92648.3	109754	109177	79375.5	-2.27187	2.27187
Srpk1	36321.3	35358.1	33929.2	73991.3	15781.9	17242	23726.6	22317.4	-2.27146	2.27146
Rala	34574.8	27714.5	29985.6	34843.5	13150	12761.9	13533.9	16624.3	-2.26713	2.26713
Taldo1	53672.7	47322.9	51197.6	57262.9	29521.2	18881	21780.4	22209.7	-2.26703	2.26703
Polr2k	221966	183541	187978	377792	108744	104954	117979	96905.3	-2.26626	2.26626
Dkc1	74734.9	43183.7	63697.2	24315.2	16907.6	32348	34502.7	7120.68	-2.26599	2.26599
Septin7	1.2542e+06	1.18436e+06	1.41542e+06	1.41067e+06	563329	599028	552551	608775	-2.26565	2.26565
Adrbk1	11369.4	27364.6	18463.8	34778.3	7643.62	13509.3	10998.6	8446.71	-2.26552	2.26552
Kdm4b	91520	85972.2	73434.2	79193.3	33955	38983	41644.8	31234.3	-2.26393	2.26393
Yif1b	162695	167305	70828.3	100916	73684.4	39517.3	45946.1	62596.8	-2.26271	2.26271
Nudt5	114538	128185	97914.7	89981.5	58299.4	72971.1	29690.4	29425.2	-2.26182	2.26182
Rrp15	98866.7	33552.9	40413.5	36388.9	19347.1	27947.3	24034.2	21209.4	-2.26093	2.26093
Snap23	912889	648112	956686	1.36034e+06	486547	369123	316665	545722	-2.25722	2.25722
Snrpe	8911.15	11655.6	21025.1	16615.8	5031.43	5594.92	5824.29	9337.43	-2.25716	2.25716
Cbx3	15911.3	11188.6	16120.8	8994.13	5916.66	7521.71	4543.42	5151.9	-2.25709	2.25709
Mphosph6	26729.8	13876.1	33945	14657.6	11258.9	9785.53	9248.36	9231.13	-2.25708	2.25708
Atox1	5.83742e+06	5.73112e+06	5.08268e+06	4.94526e+06	2.50996e+06	2.51325e+06	2.4192e+06	2.1289e+06	-2.25638	2.25638
Ogfr	42668.4	48685.4	51125.4	43399.3	18579.5	30195.1	20888.9	12717.6	-2.25632	2.25632
Capn1	27578.4	31326.6	29068.9	32072.4	12135.4	14900	11359.1	14828.1	-2.25555	2.25555
Rps28	11040.3	4599.94	8368.16	12443	3771.32	4418.39	3294.86	4679.21	-2.25513	2.25513
Cytip	351698	274905	247345	236954	134201	131700	110159	116587	-2.25497	2.25497
Vps37b	82175.1	84633.5	68656.7	115374	45518.3	34409	30930.2	44806.5	-2.25382	2.25382
Txndc15	114236	87328.7	129380	168702	52518.9	56580.4	56089.5	56685.4	-2.25194	2.25194
Dctn1	23331.1	8068.44	22898	9778.1	8038.9	6050.86	4752.54	9613.06	-2.2518	2.2518
Lims1	177754	158684	183071	187550	72287.3	74541.8	96761.2	70453.9	-2.25146	2.25146
Prpf18	93692.5	108468	109776	127552	44912.7	39834.4	46588.6	63884.8	-2.25125	2.25125
Eif3l	34493.6	29730.2	34137.5	21393	10932	13391.3	13394.1	15483.5	-2.25098	2.25098
Shmt1	413128	434982	360462	617726	186633	212135	230913	181909	-2.25027	2.25027
Sgta	17275.2	12126.3	12997.8	11176.4	6553.97	5458.7	6377.86	5427.21	-2.2494	2.2494
Gpkow	1.70801e+06	1.61756e+06	2.12865e+06	1.51644e+06	788933	915805	800692	597567	-2.24643	2.24643
Sgpl1	31930.7	30237.2	33786.5	19572.5	13265.2	9761.75	10326.7	18079.6	-2.24615	2.24615
Polr2e	1.15051e+06	1.11951e+06	1.12132e+06	1.3097e+06	499249	522110	600085	472168	-2.24542	2.24542
Nomo1	1.1205e+07	1.0352e+07	1.06737e+07	1.08302e+07	5.57165e+06	4.78708e+06	4.01588e+06	4.82277e+06	-2.24306	2.24306
Ebna1bp2	28231.5	26583.4	47003.4	44622.8	16317.5	15459.6	13968.5	19585.3	-2.24153	2.24153
Psma5	1.61023e+06	1.59917e+06	1.60506e+06	1.53103e+06	774350	722891	691614	642449	-2.24119	2.24119
Phf6	386373	538352	554005	418052	252810	238414	204843	150641	-2.24018	2.24018
Srpr	9011.48	7396.42	15110.7	12313.5	6722.75	4344.52	1690.42	6816.11	-2.23932	2.23932
Gcn1l1	36348.1	53135.8	33302.3	34113.9	19915.7	20718.9	19405.4	10037.6	-2.23895	2.23895
Cse1l	334130	281057	325041	386041	159761	139512	143236	149879	-2.23885	2.23885
Pfdn4	85912.2	78160.3	92738.1	93232.2	41292.2	29048.7	44304.1	41844.4	-2.23685	2.23685
Rpl22	239023	336806	240132	755611	181948	198190	212063	110558	-2.23629	2.23629
Hexa	5.29811e+07	5.03084e+07	5.438e+07	6.27179e+07	2.7416e+07	2.67888e+07	2.27443e+07	2.16142e+07	-2.236	2.236
Kpnb1	105550	97246.9	68169.6	61640.4	33920	44355.6	35228.6	35254.5	-2.23588	2.23588
Abcf2	22978.2	14950.6	14272	28488	5210.05	4653.99	7458.54	18774.2	-2.23535	2.23535
Rpl27a	2.23372e+06	2.01048e+06	1.88608e+06	2.60722e+06	915060	1.09351e+06	1.12608e+06	775035	-2.23483	2.23483
Arid5a	137326	93260.6	123352	148036	61808.4	61450.9	44054.2	57407.5	-2.23377	2.23377
Zc3h7a	20945.4	29537.5	21387.2	23646	10347.8	12851.5	7800.62	11798.8	-2.23175	2.23175
Septin11	548659	451260	472235	803746	211613	282431	277278	248709	-2.23121	2.23121
Chaf1a	52320.7	94069.8	71485.7	281130	30813.3	49187.9	100346	43438	-2.22985	2.22985
Samd9l	30180.8	27939.4	25629.5	19550.1	10275.7	12144.5	9218.02	14699.6	-2.22928	2.22928
Ndrg2	88526.9	62810	63210.1	104681	27326.2	41346.3	48989.1	25560.9	-2.22889	2.22889
Ide	169017	135866	120564	150221	61445.5	57983.7	70117.7	68852.2	-2.22783	2.22783
Ppp2r1b	64191.1	66897.5	65663.4	52380.4	22687.5	30745.9	31007.6	27461.7	-2.22633	2.22633
Foxo1	24425.5	18740.5	9811.4	9535.92	4119.09	7332.64	8914.61	7713.26	-2.22629	2.22629
Pkm	147169	193799	135466	171616	70461.8	81987.1	68112.8	70754.6	-2.22456	2.22456
Zfyve26	114525	140936	122313	162550	47982.3	64104.9	68573.9	62299.3	-2.22392	2.22392
Tubg1	586583	585420	847108	627094	365470	225083	213437	386682	-2.22245	2.22245
Ubl7	131578	67438.9	71074.8	73011.3	49678.9	48081.1	16541.8	40099.6	-2.22215	2.22215
Cars	90729.2	100573	110316	100295	48002	43680.3	53807.9	35389.6	-2.22199	2.22199
Vdac2	277198	340417	333957	380852	151291	140956	167750	139685	-2.22188	2.22188
Zbtb7a	43873.8	35614.5	34273.7	46211.4	16726.1	18129.8	20581.6	16585.7	-2.22114	2.22114
Gpx4	15994.2	19212.4	7104.46	16700	5656.5	7121.26	7573.95	6219.3	-2.22088	2.22088
Cdc73	44021.7	30762.5	46863.1	43957.9	18692.3	17204.1	19738.6	18935	-2.22081	2.22081
E2f3	22451.1	23742.5	16535.2	22465.3	7302.56	10983.1	6835.95	13248.6	-2.22032	2.22032
Rassf2	64169.8	58246	63262.9	110319	25758.6	37183.3	43605	26767	-2.2203	2.2203
Pdcd2	796950	885922	817879	816437	396121	425785	315534	357142	-2.21947	2.21947
Erp29	79619.9	96782.8	92274.4	101719	37866.3	45230.4	48575.6	35328.4	-2.21793	2.21793
Kpna3	329449	244907	286645	313460	126341	136479	136811	130085	-2.21715	2.21715
Cdk6	51432.2	44463.5	35690.5	23469.9	19754.2	15124.9	16593.8	18462	-2.21715	2.21715
Cdk11b	145030	222881	183329	226273	72908.2	82395.1	105453	89927.8	-2.21713	2.21713
Gpi	1.06807e+06	1.08738e+06	1.05276e+06	1.42729e+06	500320	509603	533900	547169	-2.21689	2.21689
[truncated: 1,247 more rows]
