# Supplementary material for: Translation factor eIF5a is essential for IFNγ production and cell cycle regulation in primary CD8+ T lymphocytes
Source: Nat Commun. 2022 Dec 17;13:7796. doi: 10.1038/s41467-022-35252-y (PMC9759561; doi:10.1038/s41467-022-35252-y)
Supplement: Supplementary file 8 — Source Data [file 41467_2022_35252_MOESM8_ESM.zip › FigS4/Fig S4a and b/Volcano plot and heatmap source data.xlsx]

## Sheet: GC7vsMock
Gene	Mock_1	Mock_2	Mock_3	Mock_4	GC7_1	GC7_2	GC7_3	GC7_4	Log2FC	Abs(log2FC)	-Log10FDR
Aldoc	1.22795e+06	1.29898e+06	1.38198e+06	1.34e+06	35510.5	42824	31206.6	34829.6	-5.18417	5.18417	4.4051
S100a4	4.35023e+06	2.23227e+06	4.0381e+06	1.78471e+06	157186	67793.3	36466.4	121244	-5.01864	5.01864	3.14257
Gbe1	192219	217795	236484	202573	7449.67	8203.95	6109.11	7134.5	-4.87688	4.87688	4.96167
Myo1f	139059	90411.9	97823.4	57467.5	3028.38	4892.33	2223.68	4745.71	-4.69154	4.69154	3.84744
Rasgrp2	89310.6	106104	94976.8	126906	5154.06	2926.72	2168.09	6175.35	-4.66718	4.66718	2.95861
Capn2	94651.6	146837	98388.3	111818	5704.19	3607.21	4392.13	4529.69	-4.63071	4.63071	4.55268
Clk3	234597	206952	19082.8	6707.12	3958.02	4263.55	3132.5	7516.29	-4.63027	4.63027	1.09689
Impa2	370354	326258	352899	299273	26431.4	18859.2	5811.65	14314.9	-4.36585	4.36585	2.42617
Pygl	320329	342010	347859	385063	17065.8	19147.3	18907.3	15987.5	-4.29438	4.29438	5.15043
Slc25a11	76582.5	127858	127463	76311.2	7074.72	5292.7	4659.21	6249.76	-4.13239	4.13239	3.87652
Fdps	4.22545e+06	3.59549e+06	4.63448e+06	3.97926e+06	278463	238281	226115	248572	-4.05109	4.05109	5.01102
Gale	206451	230989	245573	233628	11351.1	17466.1	10019.2	17386.1	-4.02714	4.02714	3.24456
Slc25a4	387291	229315	286621	349529	23270.8	19417	22302.1	14685.9	-3.97482	3.97482	4.28821
Prelid1	99397.4	120912	96502.8	97000.4	4373.31	7905.6	6564.61	7958.31	-3.94857	3.94857	3.4749
Pmvk	87445.2	83443.3	101734	86855.4	5712.11	4915.78	6637.1	6449.12	-3.92208	3.92208	4.57786
Higd1a	904460	679626	779143	808043	57184.9	43341.5	54156.8	60265.5	-3.883	3.883	4.71692
Prkaca	92483.3	109220	140581	146414	9116.72	6793.65	7323.12	10763	-3.84549	3.84549	4.31342
Tecr	124216	140821	129238	158421	6587.72	12477.8	10980	10200	-3.77958	3.77958	3.44823
Lss	224701	229940	242103	150110	20749.2	11649.5	13061.1	17406.2	-3.75176	3.75176	4.07554
Gsn	166386	261295	209272	206129	13718	15904.3	17156	16022.3	-3.74682	3.74682	4.12062
Mrpl28	207557	158848	48081.1	52723.1	6208.13	14903.9	3657.78	10621.9	-3.72259	3.72259	2.37814
Nsdhl	92206.9	147328	86877.3	114986	3918.06	8609.09	12204.1	8811	-3.71803	3.71803	2.95695
Cyp51a1	831174	837806	923233	754242	66006.6	67118	78741.9	46401.8	-3.69569	3.69569	3.61911
Acaa2	362515	351440	307523	404943	21863.4	26348.9	22997.4	40970.5	-3.66851	3.66851	3.40451
Gcat	383778	456438	395576	324927	39571.5	33002.6	19957	30813.4	-3.66144	3.66144	3.53344
Prkacb	85245	89199.7	102423	118828	9410.23	5430.94	8637.12	8970.2	-3.60817	3.60817	3.85874
Acadm	66963.4	80624.7	71514.7	90789.3	7085.92	6427.77	5377.73	6536.76	-3.60726	3.60726	4.7163
Ndufs2	345897	365095	327192	316390	31345.6	30093.5	30562.2	19730.9	-3.59972	3.59972	3.43956
Ndrg2	236308	223239	264810	205843	26506.8	15429.8	24704.1	10635.4	-3.58945	3.58945	2.72998
Eif2b1	116643	129583	89584.5	150877	8489.52	8303.4	8657.97	14984.4	-3.58931	3.58931	3.89986
Pdk1	50730.4	66282.9	61621.4	57866.8	5428.99	5368.56	3366.53	5698.49	-3.57373	3.57373	3.64583
Cab39	116037	163534	193448	283948	23809.4	11232.6	14388.9	14314.9	-3.56983	3.56983	3.48058
Anxa1	1.14914e+06	1.17211e+06	839083	629643	111184	106003	77172.8	48677.3	-3.46575	3.46575	3.415
Plin3	297785	289050	361366	267220	34133.1	21788.8	24075.7	30431.5	-3.46026	3.46026	4.10355
Pgm1;Pgm2	602547	528630	569158	540335	56310.4	52838.9	52316.2	42452	-3.45787	3.45787	4.34234
Mtch2	141626	133458	263321	280074	29022.7	8882.86	14242.4	24421.3	-3.41811	3.41811	2.86338
Cpsf7	135227	10976.7	122834	81486.2	8730.14	4171	6100.19	13814.4	-3.41705	3.41705	1.44168
Trip13	41619.9	53005.4	54020	44845.1	5392.09	4865.6	1610.96	6294.55	-3.41317	3.41317	2.25377
Sqle	128467	111578	110428	107782	7360.03	12854.3	10394.4	12741.8	-3.40203	3.40203	3.25185
Rfc5	206590	144539	196925	253103	21181.2	16256.9	17768.1	21587.6	-3.38302	3.38302	3.89733
Mob3a	136386	169528	138776	263189	13832.6	17039.7	21366.2	16313.9	-3.36822	3.36822	3.50456
Fam46a	176196	215326	196015	103827	10752.1	17471.6	18090.1	20727.3	-3.36633	3.36633	3.59467
Fermt3	505059	570590	497766	492664	54569.5	51147.1	45088	51927.6	-3.34925	3.34925	5.025
Hsd17b12	577303	525819	494545	587660	64159.2	47664.5	39164.8	63650.6	-3.34787	3.34787	3.3858
Ppp2r5c	96081.1	67956.3	103935	69900.4	9800.48	11037.4	5781.53	6591.24	-3.34676	3.34676	3.62918
Hexb	39100.8	47856.7	62176	67569.3	5452.76	4927.52	3833.5	7543.43	-3.31615	3.31615	3.80661
Sec61g	1.87658e+06	1.9806e+06	1.84323e+06	1.86398e+06	152961	195275	198258	225195	-3.29313	3.29313	3.51051
Far1	159737	201158	165723	202033	17691.4	16233.5	22150	18383.3	-3.29073	3.29073	4.63695
Slc25a5	3.87103e+06	3.93931e+06	3.46812e+06	5.28569e+06	454842	397550	459376	388918	-3.28388	3.28388	3.95385
Ddost	278600	348309	213836	273933	32509.8	20946.9	32757.1	28855.6	-3.27605	3.27605	4.16254
Ndrg1	1.42814e+06	1.96587e+06	2.16024e+06	1.77537e+06	206099	192614	211748	150304	-3.26822	3.26822	4.3676
Aacs	362775	363079	410572	501401	46392.8	50090.2	39309.8	34353.2	-3.26694	3.26694	4.42515
Rdh11	125348	195402	161908	165673	13512.8	14963.7	25122	14844.1	-3.24376	3.24376	3.66725
Ap1m1	110372	165579	140346	133797	9413.51	6797.32	10191.8	31709.9	-3.24276	3.24276	2.17745
Nmt2	66102.4	83740.8	72862.4	71433	7706.56	8750.38	4590.61	10105.1	-3.23907	3.23907	2.89494
Map2k3	106896	130067	76637	92386.6	11963	8394.41	7665.57	15217	-3.23099	3.23099	3.54979
Acadl	834522	701997	740920	775018	85767.9	85283.5	90554.8	64730	-3.22554	3.22554	4.11937
Ripk3	343139	335458	340082	307271	41241.3	39917.6	37539.9	23098.8	-3.22512	3.22512	2.9974
Ubxn6	183328	317646	53877.7	173492	27923.8	22043.5	17859.2	10132.2	-3.22384	3.22384	2.10922
Slc25a3	614079	554727	566414	937337	72092.7	67085	80344.5	68320	-3.21487	3.21487	3.27959
Slc25a1	62727.7	34871.4	89129.6	91215.6	4583	4406.3	5147.57	16051.4	-3.20274	3.20274	2.58254
Asah1	78857.1	37778.6	80135.1	31747.3	7559.8	6707.41	4387.93	6225.4	-3.19922	3.19922	2.67506
Glud1	806887	897899	932257	967394	88145.5	105225	104521	94988.1	-3.19761	3.19761	4.91932
Me2	511537	499157	529335	444940	60715.7	51561.8	38644.2	66135.1	-3.19297	3.19297	3.31344
Prkag1	61468.2	87236.3	55473.4	52849.9	5851.21	6945.94	7008.18	8380.23	-3.1889	3.1889	3.9257
Acbd3	58067	57294.4	33439.6	55260.4	2909.83	5916.57	5453.95	8322.95	-3.1744	3.1744	2.99293
Rab8a	660474	856176	648260	682580	83253.7	79877.9	86040.8	71337.2	-3.15125	3.15125	4.47096
Anxa2	1.59891e+07	1.639e+07	1.53318e+07	1.50546e+07	1.64178e+06	1.84796e+06	1.67439e+06	1.9842e+06	-3.13429	3.13429	4.43462
Ugcg	53972.7	75501.2	70804.5	63554.4	10408	7723.57	4596.9	7367.14	-3.132	3.132	3.09538
Aim1	444559	448257	475918	413512	62754.5	51591.2	46802.1	43406.8	-3.12314	3.12314	3.76879
Arl1	480336	304676	338036	284876	33663.1	46934.2	8759.86	72688	-3.1191	3.1191	1.80743
Wdr36	79250.3	82922.7	96510.2	63721.7	8246.57	11529.1	9209.39	8160.73	-3.1176	3.1176	4.35904
Eif3l	501100	427359	459396	671733	75721.9	47477.3	57990.3	57125.8	-3.11141	3.11141	4.16257
Ykt6	135934	89125.3	165224	172823	23004.1	14109.4	13607	14646.9	-3.10677	3.10677	3.59581
Ngly1	18108.3	31201.9	31148.4	30451.7	2642.71	3074.1	2120.72	5097.37	-3.10005	3.10005	3.2682
Usmg5	226917	421491	322079	604334	63271	39345.1	47980.8	33430.6	-3.0972	3.0972	3.03232
Gls	387743	355166	603661	625595	65984.7	23872.1	75360.4	65469.7	-3.09577	3.09577	2.64534
Suclg1	76013.8	82394.7	114066	158480	20049.8	12606.2	8705.57	9275.74	-3.08926	3.08926	3.22235
Pdk3	126644	141572	139722	140953	16185	11658.3	10905.7	26049.5	-3.08249	3.08249	2.5514
Prkab1	74435.4	158581	49256.4	43956.9	13958.5	4796.22	10604.4	9162.97	-3.08213	3.08213	2.4941
Cdc45	48701.9	51027.9	55362.6	42232.2	6103.01	3963.69	4102.59	9210.81	-3.07722	3.07722	2.69923
Fam162a	935071	1.07617e+06	871510	1.20397e+06	146809	108946	135501	97549	-3.06361	3.06361	4.19137
Cdk7	36138	51193	54284.1	68049.5	5799.02	6902.03	5488.91	7245.13	-3.04319	3.04319	3.46472
Ero1l	232859	257413	270129	298723	38811.8	18563	32334	38845.8	-3.04242	3.04242	2.82238
Iqgap2	91372.6	72019.9	79144.6	95133.3	10468.4	6186.66	10108.1	14268.6	-3.0408	3.0408	2.94146
Pafah1b3	132554	112894	128842	120906	17854.2	11524	16026.4	14801.3	-3.04002	3.04002	3.62438
Psmd6	408565	387615	291595	363721	40208.3	43792.9	51256.5	41507.2	-3.03764	3.03764	4.42813
Acat1	971794	941554	1.02022e+06	890335	115819	128521	98924.6	123962	-3.03285	3.03285	4.31447
Ap1s1	258379	147522	98960.6	136366	18346.3	23898.5	18928.9	17292.2	-3.0307	3.0307	2.69918
Was	150432	172800	200248	231491	16121.1	21793.6	28683.4	27024.4	-3.0115	3.0115	3.73615
Plec	335635	269662	331110	536088	40385.9	43800.2	44091.5	56335.8	-2.99568	2.99568	3.28662
Plcg1	76327.4	106684	92519.1	57866.8	6226.44	10485.1	12397.4	12732.7	-2.99423	2.99423	3.4042
Arf6	837604	767302	942381	1.07257e+06	117013	86534.9	111024	142921	-2.98411	2.98411	4.03256
Spcs2	156134	167223	139649	165090	18388.5	24482.8	14977.9	21623.6	-2.98245	2.98245	3.47531
Atp6v0d1	94534.6	85421.6	85637.5	120571	19222.3	8415.33	14345.4	7066.83	-2.9769	2.9769	2.56533
Bzw1	823202	744113	661987	874632	100807	96689.2	115798	88149.8	-2.95083	2.95083	4.59663
Copb2	145968	207725	168357	163288	18994.1	23922	23961.9	21766.3	-2.95071	2.95071	4.41433
Akt1	76348.6	75672.3	144579	108602	11849.6	8327.25	13946.8	18462.9	-2.94588	2.94588	3.33681
Ndufa9	162629	200623	191261	125800	28197.3	18327.4	19530.5	22577	-2.94029	2.94029	4.04538
Txnip	880704	1.09796e+06	1.01164e+06	1.18087e+06	118756	142272	171490	116534	-2.92544	2.92544	4.15595
Surf4	86982.8	119476	120214	125331	18585.8	8539	11138.8	21273.3	-2.92448	2.92448	2.68468
Ldlr	230478	197276	247077	116033	38084.9	29799.2	21506.4	15608.4	-2.91306	2.91306	3.09891
Otub1	432182	403210	489791	462359	51935	63367.5	47166.5	75339.3	-2.91011	2.91011	3.4994
Pgd	1.15876e+06	937464	928955	851374	157916	128550	97061.7	133263	-2.90712	2.90712	3.96322
Bsg	224069	162745	127947	260383	23049.7	30817.6	33079.5	17379.5	-2.89336	2.89336	3.37225
Prpf38b	39425	52727.2	60676.4	60877.9	4865.08	4486.45	5024.57	14500.2	-2.88767	2.88767	2.35599
Uap1l1	85622.3	128587	105028	84632.2	12237.9	14883	12800.5	15166.4	-2.87408	2.87408	3.79585
Ipo9	41728.8	32340.6	26563.9	24527.7	4306.49	4050.04	4527.36	4193.6	-2.87362	2.87362	3.0128
Ncapg2	43723.3	38535	49175	61994.9	5966.54	3353.66	5990.87	11117.8	-2.87161	2.87161	2.53299
Cd3g	547808	592054	535285	629643	55916.8	55466.5	106324	98164.1	-2.86723	2.86723	2.66276
Vav1	95533.8	101783	93788.3	177000	17046.4	11481.4	14944.4	20747.8	-2.86574	2.86574	3.45593
Atp6v1h	191661	208685	187952	141196	31383.9	25840.6	20950.2	21995.5	-2.86444	2.86444	4.17862
Smim4	37387.5	240984	31604	171398	16114.8	16520.4	20610.3	12862.4	-2.86426	2.86426	1.23491
Actbl2	6.00617e+07	6.76296e+07	6.18313e+07	5.13406e+07	1.31802e+07	39352.4	1.99163e+07	20251.5	-2.86087	2.86087	0.977369
Arl6ip1	7370.73	147239	34008.9	14618	6130.51	8853.14	6135.14	7085.73	-2.84916	2.84916	0.857259
Pdcd6	74865.9	90010.3	101316	80077.8	10362.9	9287.27	15681.4	13110.4	-2.83757	2.83757	3.61886
Flna	341985	327017	323612	447007	39066	52648.1	46668.2	63031.5	-2.83746	2.83746	4.03945
Idi1	561413	507308	704245	690296	92668.4	81422.9	75611.1	95617.3	-2.83457	2.83457	4.22803
Galk1	1.46736e+06	1.38139e+06	1.30547e+06	1.4074e+06	201937	192295	188821	197992	-2.83203	2.83203	4.99187
Amica1	91074.9	148087	120163	64104.9	9511.62	11062.7	30403.5	9277.95	-2.81295	2.81295	2.49979
Hadha	647082	615384	722278	655706	118467	75349.4	64571.6	119530	-2.80464	2.80464	2.74938
Pdp2	48287.9	50160.7	33422.8	39400.3	5771.69	4051.29	8515.19	6178.97	-2.80442	2.80442	3.33748
Pgp	102156	121968	112313	146381	16498.5	25111	18717.3	8809.39	-2.80396	2.80396	2.54513
Satb1	213934	229278	274186	257431	34067.5	33068.3	40079.5	33511	-2.79226	2.79226	4.61382
Vps52	46285.9	48424.1	33761.7	19469.8	5450.85	7101.18	3717.12	5092.24	-2.79195	2.79195	2.83655
Spg21	135583	163013	156560	112320	20449.1	24492.7	16646.3	20429.2	-2.79056	2.79056	4.23037
Vrk2	108443	101181	140008	176951	24551.4	14653.6	8320.36	28618.4	-2.78986	2.78986	2.36861
Ldha	3.11894e+07	2.99011e+07	3.06159e+07	3.56446e+07	5.10731e+06	4.71337e+06	4.76218e+06	3.86377e+06	-2.78738	2.78738	4.47168
Tmed10	596169	726168	457151	636280	86637	105269	101962	57041.3	-2.78331	2.78331	3.49472
Itgb7	110090	90434.2	109056	103767	15813.1	13278.5	13208.4	17905.1	-2.7794	2.7794	4.2159
Themis	868162	982161	560134	459763	108965	105497	125521	78989.7	-2.77624	2.77624	2.96735
Mvd	69721.5	37500.5	63263.3	52500.8	11016.6	9293.88	4669.55	7580.61	-2.77575	2.77575	3.10565
Ints9	100614	101664	107544	95532.6	18251.1	11891	16626.2	12525.5	-2.77324	2.77324	3.15565
Fbxw11	50558.2	41974.6	20266.2	60117	8026.03	6798.42	4571.69	5968.15	-2.7692	2.7692	2.51686
Arf1;Arf3	2.83328e+06	3.28514e+06	3.48859e+06	3.02671e+06	519911	378393	412823	543214	-2.7683	2.7683	3.87381
Tradd	78219.3	128587	57233.4	39184.4	15620.7	7228.52	4771.25	16982.9	-2.76516	2.76516	2.29027
Acot9;Acot10	152021	162478	146465	158831	30676	18662.9	29018	12943.4	-2.7631	2.7631	2.40697
Prkcq	158111	200682	145760	151664	18730.7	26292	27929.7	24234.4	-2.75534	2.75534	4.18036
Mrps5	30495.2	28795.3	35399.9	29009.8	4982.9	3765.34	3982.71	5590.39	-2.75525	2.75525	3.78303
Dhrs1	31962.5	16102.3	34051.5	48177.3	8211.87	3455.28	2942.64	4742.66	-2.75118	2.75118	2.65812
Srpr	87493	27609.1	32871.1	41631.6	5025.7	6169.05	7359.47	9718.77	-2.7455	2.7455	2.44523
Snx17	74520.5	82268.3	49283.6	71729.8	12245.6	12542	6939.4	9807.41	-2.74168	2.74168	3.56279
Ghitm	31503.3	349737	48775.1	395596	31310.1	26404.3	35241.6	30544.1	-2.74095	2.74095	0.848581
Crmp1	23462	27121.2	36354.4	30604.4	4174.97	3498.1	5401.53	4509.23	-2.74086	2.74086	4.09311
Armc10	32216.5	67169.4	48448.7	81054.5	11707.8	9159.2	5224.91	8193.56	-2.73898	2.73898	2.91705
Vapb	118636	130282	35105	16656.7	11288.8	9303.42	12872.2	11582.9	-2.73871	2.73871	1.24157
Khnyn	36177.9	43079.8	49619.6	26245.3	5179.09	3690.8	3998.44	10433.2	-2.73491	2.73491	2.67525
Jak3	171520	172808	153984	149144	22323.6	25035.4	28291.5	21676.9	-2.73386	2.73386	4.38327
Aldoa	310051	386224	240577	578918	66842.8	54963.7	61883.3	44245	-2.73336	2.73336	2.82278
Fnta	39901.7	29287.6	51965.1	26415.8	5292.15	6617.5	4240.54	6108.21	-2.72898	2.72898	3.26624
H2afy	3.07769e+06	2.79578e+06	2.87027e+06	3.01991e+06	399775	446358	494290	435935	-2.72734	2.72734	4.46196
Cpsf3l	66091.8	83889.6	69979.9	66997.3	16634.6	8699	8055.25	9983.09	-2.72601	2.72601	2.83628
Dap3	33453.2	32271.4	35823.3	14127.5	5879.64	2722.64	3769.92	5156.83	-2.72226	2.72226	2.78467
Cul2	38930.8	46278.5	67624.9	51489.5	11822	8045.05	4850.59	6415.15	-2.71435	2.71435	2.9913
Dpp4	35783	15517.8	45307.2	19545.3	4016.23	3297.18	4894.77	5519.19	-2.71198	2.71198	2.36197
Coro1b	476366	590819	485037	420090	79520.6	52703.1	85375.3	85114.5	-2.70386	2.70386	3.63947
Ctla4	282963	396695	303957	223494	45135.7	38430.9	75912.3	26081.6	-2.7016	2.7016	2.69937
Atp2b4	43471.4	17069.2	39506.9	31459.7	4247.62	5218.27	4769.16	6008.51	-2.69961	2.69961	2.493
Clic1	2.4127e+06	2.51243e+06	2.39281e+06	2.61784e+06	360285	384449	428366	356576	-2.69941	2.69941	4.47832
Sdha	421271	441987	394901	607302	70021.2	73019.1	75220.7	69439.7	-2.69689	2.69689	3.15813
Picalm	639110	666269	677012	770161	126116	93933.2	88335	116852	-2.69443	2.69443	3.7727
Arhgap15	67840.2	81539.4	85864.9	107183	13517.5	9840.31	11850.8	17859.1	-2.68989	2.68989	3.64523
Apex1	63291.1	67035.5	76188.8	52201.8	12505.5	8475.88	8474.29	10723.2	-2.68687	2.68687	4.07097
Gpi	6.27587e+06	6.2861e+06	8.01507e+06	7.96072e+06	1.26068e+06	994184	929773	1.25608e+06	-2.68401	2.68401	4.28279
Bre	115197	85778.6	135805	142879	23280.4	17625.8	16699.1	17416.3	-2.67664	2.67664	3.66978
Rab2a	523760	501135	440439	387389	59409.4	58046.3	66765.4	107087	-2.66903	2.66903	3.16738
Pank3	67160	136500	67210.3	84643	13948.7	6755.12	6554.56	28751.1	-2.66616	2.66616	2.0575
Gna13	391511	396115	383977	436608	62975.8	61602.4	55469.3	73974.5	-2.66243	2.66243	4.15703
Sec61b;Gm10320	252501	247551	125394	447422	39579.7	37433.5	56871.1	36047.8	-2.65844	2.65844	2.23753
Pld3	347783	409376	398180	424790	47024.1	95599.3	55975	51837.2	-2.65753	2.65753	2.75607
Vps35	199745	168822	191650	225895	32498.9	30434.4	36102.8	25591.2	-2.65711	2.65711	4.37079
Cnp	76864.1	67327.1	51506.5	89564.4	5657.45	13219.1	14000.4	12352.4	-2.65696	2.65696	2.737
Fbxo21	36270.4	32240.2	49672.4	53812.1	8466.02	6911.82	4217.37	7714.29	-2.65489	2.65489	3.32265
Tbk1	57726.9	65903.6	52764	58784.2	10393.2	11241.8	10627.5	5114.67	-2.65352	2.65352	2.55314
Mrpl18	241511	207182	173125	162484	50336.3	30121.8	20476.8	23926.8	-2.65108	2.65108	2.74862
Fmnl1	358896	323417	327104	343722	46237	43657.1	55781.7	69823.6	-2.65056	2.65056	3.09516
Serpinb6;Serpinb6a	368281	508252	415986	413512	69715.1	70479.6	86888.6	45863.1	-2.64395	2.64395	3.26636
Dipk2a	49233.9	34039.2	48464.8	66587.1	5181.69	9155.17	6598.06	10802	-2.64363	2.64363	3.21944
Cul1	27202.9	38077.6	30116.9	29058.9	5409.04	4510.67	4274.52	5743.92	-2.64204	2.64204	4.34053
Mrpl46	56860.6	57946.6	42003.5	24470	9021.61	7024.11	4656.98	8382.25	-2.63988	2.63988	2.86547
Mms19	56887.2	47054.9	57045.6	43121	8390.05	5192.26	7967.49	11352.4	-2.63308	2.63308	2.94272
Rfk	359725	235399	307831	279032	59297.4	42295.6	15575	73546.3	-2.63173	2.63173	1.91251
Ndufaf3	110095	106104	128211	47234	16760.3	16691.1	17757.2	12187.4	-2.62708	2.62708	2.40381
Atp5j2	1.45046e+06	1.78902e+06	1.3734e+06	1.8772e+06	285814	247228	286295	231286	-2.62699	2.62699	4.19527
Polr2h	1.57971e+06	1.64392e+06	1.04861e+06	684954	242323	205880	255984	100713	-2.62264	2.62264	2.69953
Armc8	54373.5	44655	49224.1	71335.8	9963.09	7348.52	10558.4	8016.61	-2.61329	2.61329	3.9454
Tom1	128255	69236.9	162429	111667	27774.3	10649.9	22113.2	16576.4	-2.61246	2.61246	2.82038
Psmd3	387456	369736	322057	433732	65402.6	65822.6	59016.5	57244.4	-2.61197	2.61197	4.26142
Hmgcs1	1.83783e+06	1.33766e+06	1.70861e+06	1.32754e+06	263456	235569	296940	222964	-2.60792	2.60792	4.15792
Vps29	153658	80594.9	105776	161982	9313.21	25001.3	33202.9	14924.5	-2.60627	2.60627	2.35625
Znf385a	42765.1	48392.9	38617.7	64714.6	6768.91	7832.57	6072.67	11395.6	-2.60041	2.60041	3.47713
Asb3	125018	107502	262066	428648	65998.4	46449.8	10873.3	29330.8	-2.59645	2.59645	1.78143
Decr1	136508	124824	122085	142377	23246.5	20201.2	19473.6	24051	-2.59587	2.59587	4.55057
Cul3	133288	111228	125687	175079	33835.2	20686	17400	18366.7	-2.5944	2.5944	3.24441
Smg9	38829.3	55086.3	72739.1	58417.2	9020.52	10976.8	7653.67	9661.48	-2.59265	2.59265	3.36974
Cops6	249929	251731	325065	356943	40181	35645.5	45296.2	75178.5	-2.59212	2.59212	3.05848
Cul4b	73032.4	60316.1	64983.7	48750.4	11709.9	9278.83	7518.33	12538.7	-2.58969	2.58969	3.67885
Glb1	70008.5	38712.7	68565.4	82538.5	13290.4	7458.98	9275.58	13273.6	-2.58515	2.58515	3.15443
Apmap	85723.3	93200.9	71375.3	66549.4	19287.4	10636.7	5759.97	17157.2	-2.58406	2.58406	2.14326
Rpn2	230467	183525	204944	203301	42167.8	29633	28646.6	37147.3	-2.57913	2.57913	3.68128
Scd3;Scd1;Scd2;Scd4	42340.5	44603.7	46831.7	86547.9	8205.85	8267.44	12491.5	7909.47	-2.57894	2.57894	3.06707
Cdca3	65533.8	63227	59202.5	51964.4	14390.6	13441.5	3078.1	9246.34	-2.57889	2.57889	1.79622
Mical1	135780	158372	144176	153424	27332.4	26034.7	21100.4	25195.2	-2.56987	2.56987	4.38281
Arhgef2	145994	143788	162033	228604	24532.8	26643.6	22784.4	40916.2	-2.56633	2.56633	3.5325
Copz1	509932	1.2348e+06	1.15199e+06	583667	105434	151153	246432	84893.4	-2.56558	2.56558	2.51658
Psmd12	566249	764030	611629	548375	113569	134195	103122	70103	-2.56445	2.56445	3.25446
Slc25a12	83193.6	53585.5	76067	80104.7	13115.2	13396.7	12316.7	10924.2	-2.55781	2.55781	3.47053
Degs1	358641	432416	458861	403097	94707.2	57051.8	65586.7	64269.7	-2.5533	2.5533	3.44049
Akt2	58316.8	57962.2	84353.6	69425.6	16796.1	11658.3	9061.78	8596.52	-2.55003	2.55003	3.15995
Cd3d	215603	312693	219984	656084	72005.2	74758.6	74707.6	18371.3	-2.54976	2.54976	1.96559
Lck	630022	623587	725462	646425	105701	94219.5	119089	129932	-2.54799	2.54799	3.96983
Stk38	319755	282855	340875	365971	57040	44794.7	50297.2	72012.6	-2.54647	2.54647	3.61856
Rqcd1	51361.8	35075.2	60735.9	56895.5	13421.3	9054.97	2544.05	9976.86	-2.54374	2.54374	1.84091
Eif4a2	192304	178594	142921	146128	24940	33534.7	34342.6	20507.8	-2.54188	2.54188	3.44732
Trabd	24867.2	24582.2	31315	14768	3737.61	4031.47	3552.55	5091.16	-2.54117	2.54117	2.96742
Vim	3.223e+07	2.82642e+07	2.98148e+07	3.62139e+07	5.30325e+06	5.691e+06	5.35375e+06	5.41055e+06	-2.53974	2.53974	3.79948
Pfkp	3.26051e+06	3.51406e+06	3.50987e+06	3.59202e+06	643137	596783	668677	485343	-2.53518	2.53518	3.54541
Uqcrc2	1.16816e+06	1.18155e+06	1.3051e+06	1.40945e+06	222810	224915	203408	224793	-2.53147	2.53147	4.46567
Pfkl	608393	696836	666990	538797	125537	123736	95120.8	90071.4	-2.53096	2.53096	3.98416
Ttc39b	64694.1	107577	45376.1	77541.5	11631.2	14928.1	12863.7	11692.3	-2.52981	2.52981	2.57365
Lag3	326281	310447	407065	536169	63344.8	73173.2	79455.8	58669.5	-2.52426	2.52426	3.35038
LRWD1	67436.3	71659.9	74795.6	84157.3	10528.8	12899.4	17024.4	11383.3	-2.52352	2.52352	3.40841
Ppp3cc	34730.8	37522.8	41182.6	28638.6	8824.85	5058.97	1928.45	8911.1	-2.5227	2.5227	1.7976
Cyfip2	212637	235986	251002	275541	36961.6	38507.6	43463.1	51135.6	-2.51954	2.51954	4.25929
Fam49b	570076	607865	650160	638978	103958	96439.7	114218	118780	-2.50905	2.50905	4.51702
Ccar2	57631.2	51544	29076.6	49476.7	10900.5	7433.66	8477.64	6189.22	-2.50807	2.50807	3.23718
Rac1;Rac3	1.92898e+06	1.38882e+06	1.17488e+06	1.58143e+06	319510	210724	220861	320997	-2.50224	2.50224	3.66682
Acads	239932	196205	216081	221940	39940.5	37769.6	33801.9	43034.9	-2.49985	2.49985	4.60318
Lbr	167943	161258	181753	211039	26310	25805.7	42894.2	32867.8	-2.49722	2.49722	3.34787
Mrpl48	148067	188292	144410	121391	13678.4	36083.4	21865.2	35044.7	-2.49697	2.49697	2.41378
Cradd	145011	111548	85608.1	122708	19793.5	11433	25615.5	25581.1	-2.49572	2.49572	2.82738
Slc2a3	1.01877e+06	1.14979e+06	1.10841e+06	674971	203593	183102	181295	134511	-2.49199	2.49199	3.54335
Paox	21648.8	44855	45098.8	44228.9	6431.67	6829.98	7593.44	6901.53	-2.48908	2.48908	2.4086
Urod	309031	302192	330274	279091	53033.6	56027.9	39373	68979.4	-2.48906	2.48906	3.05143
Wdr1	951493	1.25771e+06	1.1773e+06	1.43131e+06	218935	217363	224754	203970	-2.47757	2.47757	3.24769
Flii	219557	196912	167315	253950	36961.6	36083	37809.8	39567.5	-2.47748	2.47748	3.1909
Magt1	22942.3	30778	16763	37967.1	4695.25	3562.62	5878.58	5364.03	-2.47545	2.47545	2.88926
No66	44421.6	37940.7	49791.3	68017.1	6585.81	4971.23	5586.7	18886.7	-2.47394	2.47394	2.09096
Nckap1l	83932.3	86983.4	76251.9	43175	14252.6	12623.5	10163.1	15224.9	-2.47387	2.47387	2.94199
Xpo1	570554	645653	577874	614749	115163	115416	83296.8	119841	-2.47351	2.47351	3.41698
Rsu1	371948	258893	399794	199767	64708.5	43671.8	54550.9	58669.5	-2.4731	2.4731	2.92155
Actr3	2.64069e+06	2.35595e+06	2.51834e+06	2.54499e+06	455689	409073	475290	473604	-2.47165	2.47165	4.87402
Rpl7l1	464100	573721	617931	624300	119393	73617.3	107179	110894	-2.47156	2.47156	3.64114
Myo1g	432783	470940	380162	386488	84106.4	66875.8	83497.5	67329.1	-2.46846	2.46846	4.39359
Mtmr3	31517.7	38174.3	27830.9	27243.6	5242.25	7038.42	5062.42	5216.59	-2.46741	2.46741	4.16258
Ptbp2	38002.9	15150.4	52122.1	14027.7	5728.78	3771.43	5150.74	6932.76	-2.46662	2.46662	1.77955
Mcl1	498363	444635	424430	415482	96087.3	93544.2	71234.7	61982.2	-2.4653	2.4653	3.25428
Rheb	183264	203739	196998	168824	32955.3	30645.5	48776.5	24272.6	-2.46183	2.46183	2.78465
Arpc4	9.56656e+06	1.05958e+07	8.12659e+06	1.09734e+07	1.84371e+06	1.94921e+06	1.97676e+06	1.36985e+06	-2.45925	2.45925	4.06817
Tpp2	255121	286410	264392	306159	63514.2	58831.7	40916.1	39535.3	-2.45515	2.45515	3.03209
Hip1r	64571.9	76509	61937.6	50739.4	11577.9	11702.4	10840.6	12482.9	-2.44493	2.44493	3.41092
Ly9	44933.4	36228	50920.3	36914.8	8528.33	6067.4	5382.19	11083.8	-2.44378	2.44378	2.91202
Stat4	338361	422673	441612	297768	67709.2	77077.9	79243.9	51923.6	-2.44286	2.44286	3.88063
Stt3a	30217.8	15745.4	74322.4	27078	5879.64	4735.41	6287.22	10228.9	-2.44135	2.44135	1.85813
Yme1l1	201158	221930	191657	221875	46461.1	38531.1	39741.1	29468.7	-2.43975	2.43975	3.39129
Vta1	262529	299440	289791	183648	32313	53712.3	53253.2	52661.3	-2.43147	2.43147	3.50329
Utp3	36999.3	34445.3	34990.6	58233.7	7400.65	11320.7	3366.86	8442.15	-2.43125	2.43125	2.30145
Utp15	67920	63705.2	70013.6	97011.2	16113.4	14957.8	10018.9	14348.2	-2.4295	2.4295	3.76432
Tmem173	179125	158454	172494	179056	42736.2	18054	37157.7	30280.8	-2.42606	2.42606	2.36793
Nmt1	568534	654399	502337	565967	89394.5	119416	116122	102150	-2.42354	2.42354	4.36334
Etfa	326760	240560	370822	191807	45676.8	48875.5	46835.5	69453.7	-2.42203	2.42203	3.16038
Ap2s1	57822.5	137734	73346.6	194824	21246.3	26986.3	23773.4	14597.5	-2.42078	2.42078	2.05183
Ipo5	1.0387e+06	847177	1.12337e+06	942733	262481	161689	139996	173981	-2.4206	2.4206	3.08305
Samhd1	1.27259e+06	1.27385e+06	1.36335e+06	1.17164e+06	264932	203891	211201	272654	-2.41517	2.41517	3.65887
Endog	44975.4	28590	41319.8	34730.9	7418.24	5835.47	4112.67	10686.6	-2.41504	2.41504	2.64527
Ccnt1	49589.9	54454.1	62831.9	46809.3	8535.44	6757.32	8438.97	16393.9	-2.41289	2.41289	2.52735
Smek1	52533.6	44201.3	52120.6	74379.3	10339.7	9197.73	4024.77	18476.2	-2.40878	2.40878	1.97103
Nip7	186118	261897	331807	240589	62194.2	38163.8	29649	62657.6	-2.40499	2.40499	2.8532
Nup205	33225.2	50306.5	38428.5	36361.7	6407.08	7983.03	7799.06	7725.54	-2.40393	2.40393	3.75106
Sbno1	67021.8	76773	66328.5	78469.7	12316.1	11685.5	17071.6	13506.2	-2.40261	2.40261	3.7638
Sympk	60570.1	66380.3	85079.9	55886.4	15760	11658	10441.6	12829.6	-2.40203	2.40203	3.94248
Tuba4a	1.72097e+06	1.35513e+06	1.0729e+06	1.07095e+06	239579	241283	253730	254542	-2.3998	2.3998	2.82312
Timm22	43147.2	103442	135966	72204.6	14115.1	17907.2	19231.6	16157.7	-2.39577	2.39577	2.04955
Copg1	484322	500495	468604	470092	94939.5	111581	91012.1	68261.8	-2.39464	2.39464	2.94429
Cap1	3.85078e+06	3.09074e+06	3.8205e+06	3.43504e+06	640923	662802	630490	768286	-2.39322	2.39322	4.55709
Cltc	1.42857e+06	1.56196e+06	1.82592e+06	1.70436e+06	350665	306300	318086	270905	-2.3878	2.3878	4.51509
Cyb5r3	54565.3	70175.5	57719.1	91345.1	11291.3	7358.06	18573.4	15141	-2.38651	2.38651	2.6928
Pcx;Pc	153419	141163	132136	137877	31411.2	26394.7	21781.6	28544	-2.38443	2.38443	3.60454
Pkn1	61112.2	60652.2	90105.4	53191.5	12602.8	14219.5	10023.7	13943.8	-2.38372	2.38372	3.57089
Cd44	29869.1	228088	268764	216554	14642.9	14803.3	100706	12342.4	-2.38299	2.38299	1.27222
Zfyve26	36201.8	21405.8	29701.7	21890.5	5699.54	5641.15	3019.43	6581.39	-2.38253	2.38253	2.96721
Noc4l	89804.8	98049.9	88821.5	34951.1	22603.7	10553.7	15173.8	11440.2	-2.38229	2.38229	2.38789
Acsl4	887719	927126	849134	1.00808e+06	193973	177740	196915	135779	-2.38211	2.38211	3.53262
Rras2	227566	204468	183697	361541	44764	37441.9	58034.9	47431	-2.38055	2.38055	3.08601
Uba5	81992.6	63112.4	161739	165668	22205	30487.7	20080.1	17995.8	-2.38009	2.38009	2.23862
Nup160	75700.3	54635.6	43126	26710.5	10740.9	7652.38	11099	9186.09	-2.37165	2.37165	2.3098
Fasn	436077	428972	465933	567424	94548.7	87067	95682.3	89655.3	-2.37112	2.37112	3.6644
Csnk1a1	725204	756742	791249	762606	124941	140312	167493	154489	-2.37007	2.37007	3.57314
Arf5	59299.9	52613.4	67894.3	48083.4	11397	10436.3	2530.14	19723.7	-2.36992	2.36992	1.54546
Prex1	26438.7	38462.8	32652.4	40331.7	6408.45	4538.52	5773.72	9960.98	-2.36955	2.36955	2.95746
Mrpl4	36380.4	41642.2	32609.9	43743.2	7138.94	7403.57	6426.28	8905.28	-2.36948	2.36948	4.28832
Spcs3	44761.8	73925.3	69419.4	115515	12708.7	9730.22	29339.7	6985.02	-2.36928	2.36928	2.11737
Acp6	93365.5	140746	89122.3	203733	20465.2	27663	31301	22608.6	-2.36861	2.36861	2.58662
Esyt1	574593	549201	614740	676752	131855	98025	107510	130501	-2.36795	2.36795	4.06876
Pygb	170791	169833	239455	172764	40987.2	26496.4	35870.8	42721.3	-2.36563	2.36563	3.67855
Nt5c2	28291.3	26881	32978.9	52987.5	6914.57	8012.02	6128.45	6330.73	-2.36562	2.36562	2.75581
Glrx	1.85229e+06	1.5308e+06	1.63121e+06	1.86506e+06	292291	281617	300826	461302	-2.36431	2.36431	3.18702
Tfrc	777392	582088	625994	845385	171479	115545	124975	138077	-2.36354	2.36354	3.95901
Gba	37775.9	34524.1	54734.6	22761	4700.18	7516.23	8697.39	8214.6	-2.3625	2.3625	2.8675
Vamp3	253330	253040	134051	160655	51924.1	42024	32988.4	29057.2	-2.36045	2.36045	3.05119
Nup85	65470	56058.3	38008.8	66900.1	14621	10998.1	7297.09	11202.2	-2.35966	2.35966	3.22681
Asf1b	109022	150824	271031	256055	39262.7	32441.5	34066.3	47591.8	-2.35929	2.35929	2.31295
Strip1	27089.1	17147.3	27307	35101.1	5380.89	5744.2	2817.26	6851.55	-2.35858	2.35858	2.78472
Tmed7	30816.2	40768.3	51191.1	53568.1	6740.76	8665.61	9088.8	9894.45	-2.35835	2.35835	3.35807
Crnkl1	32462.6	41753	31156.5	39777	9300.37	6345.93	5545.79	7147.5	-2.35664	2.35664	3.58905
Kctd10	278956	383963	356685	334559	76968.1	75621	54149.3	57706.7	-2.35636	2.35636	3.92755
Cdk6	1.21201e+06	1.38979e+06	1.02191e+06	1.41938e+06	227678	255701	208524	292956	-2.35632	2.35632	4.15498
Copa	413815	431390	417967	415438	90755.4	78410	74272.5	84394.9	-2.35623	2.35623	3.78537
Gm10020;Rpl15	935974	907269	897995	1.5238e+06	208392	164786	280915	181111	-2.35236	2.35236	3.39877
Tiprl	198411	262448	190924	169882	38751.7	51796.7	23450.7	46940.5	-2.35203	2.35203	2.79409
Npepps	131486	128274	154799	159699	30156.8	24934.2	25076.3	32421.5	-2.35064	2.35064	4.3431
Faah	132485	99693.5	146721	86510.1	31154.3	23547.7	12582.6	24067.5	-2.34899	2.34899	2.76144
Sf3b3	409904	463912	319269	476680	94371	68674	72573.3	92580	-2.34701	2.34701	3.92662
Tgtp1	627153	659226	638158	758127	134476	110752	153906	128925	-2.3449	2.3449	4.15637
Hspa2	157224	107830	73103.8	163693	23429	25519.9	30126.1	19980	-2.34096	2.34096	2.57418
Coro7	248728	249187	218069	181441	52276.6	43836.9	42042.7	39006.6	-2.34071	2.34071	4.17669
Arhgap18	12890	56839.2	20514.9	27897.7	6823.57	6635.85	4840.81	5062.37	-2.33825	2.33825	1.72197
Ncapg	112099	132551	124125	90357.6	18710.2	22140.7	23657.4	26405.3	-2.33634	2.33634	4.0487
Man1a1	12462.2	16915.2	37176.9	18102.9	3875.46	4376.43	3454.39	5080.97	-2.33427	2.33427	2.17279
Rfc3	367192	556832	507949	575734	109809	103677	120174	65067.7	-2.33207	2.33207	3.30725
Tcf25	155667	139876	178327	191839	32780.4	36517.5	27926	35024.6	-2.33164	2.33164	4.23885
Acat2;Acat3	727489	861903	987134	1.11552e+06	184670	166169	179131	205013	-2.32864	2.32864	3.50881
Ikbkb	70359.3	79910.7	68850.1	98711	13931.2	16131.8	19041.9	14244.9	-2.32685	2.32685	4.06667
Ndufa11	274455	278936	158284	177372	39219	42611.2	38718.6	56657.4	-2.32683	2.32683	3.07892
Mob2	41727.8	44880.3	34348.6	21501.5	9751.56	2864.81	8605.55	7173.91	-2.32679	2.32679	2.2021
Pik3cd	211665	173024	199911	176487	38929.3	35576.9	31524.1	45851.1	-2.32512	2.32512	3.95563
Etnk1	69110.4	71445.8	96356.1	100691	14857.4	13958.2	19344.6	19226.8	-2.32479	2.32479	3.8069
Il4r	43153.6	39716	50724.5	39896.2	11782.4	6723.19	5413.05	10725.2	-2.32418	2.32418	2.4778
Cs	2.55852e+06	2.47985e+06	2.14594e+06	2.32752e+06	548689	320091	542925	498268	-2.31617	2.31617	2.87226
Vdac3	89762.3	43574.4	162810	230013	28461.1	25625.2	34898.1	16789.7	-2.31451	2.31451	1.56951
Lig1	467842	348592	429595	316784	93502	71958.5	67840	80963.6	-2.3141	2.3141	3.91788
Rab10	290951	332007	281603	261117	57395.3	52138	53811	71136.2	-2.31363	2.31363	4.18551
Nup188	28401.3	36306.1	34021.4	19957.1	5931.01	4882.09	3933.41	9160.56	-2.31164	2.31164	2.87869
Paics	1.35672e+06	1.11186e+06	1.26475e+06	1.46563e+06	246808	252817	313081	236009	-2.3096	2.3096	4.36781
Sacm1l	25901.4	41167	45168.5	98770.4	11401.1	10209.9	11430.7	9646.2	-2.30539	2.30539	1.77939
Dpp9	28407.1	38116.2	28435.4	18553.5	6832.86	4272.39	3293.68	8572.6	-2.30493	2.30493	2.57712
Lrrc40	48051.4	72176.8	78278.9	95710.7	12305.2	14512.3	12147.2	20660.2	-2.3029	2.3029	3.18655
Prmt1	870873	990863	800786	728988	176584	181333	175457	155094	-2.30046	2.30046	4.01157
Oxct1	147674	207227	277751	104307	48352.2	39113.9	26673.3	35629.7	-2.29884	2.29884	2.49272
Ap2m1	103436	76253.1	120075	166283	19213.6	22192.5	29074.5	24246.4	-2.29863	2.29863	2.84206
Ppp3cb	63036	106498	81426.3	92127.6	11813	20299.2	11876.1	25754	-2.29847	2.29847	2.67009
Dcun1d1	186522	189058	185583	163358	57209.5	24816	38729.7	26680.7	-2.29694	2.29694	2.31331
Polr1e	19208.4	35532.6	49465.5	15390.8	8628.9	3313.48	5991.95	6414.75	-2.29625	2.29625	2.12738
Il2ra	33781.6	22730.3	38243.6	74336.2	7696.72	7576.42	10272.4	8961.76	-2.29283	2.29283	2.01197
Timm17a	302175	525343	578805	647342	114182	92546	95514.9	116876	-2.29277	2.29277	2.57247
Mrpl1	46523.5	40913.4	64591.2	57273.2	7256.45	12492.8	3792.56	19317.2	-2.28791	2.28791	1.76706
Slc25a24	88906.7	93490.9	98931.2	114954	16771.8	13601.1	25468.2	25368.1	-2.28682	2.28682	2.71105
Crot	164728	134700	109921	98182.2	29632.6	24302.6	19993.8	30166.2	-2.28559	2.28559	3.55127
Rraga;Rragb	224675	185786	185986	201008	45592	33102.4	43756.8	41111.2	-2.28556	2.28556	4.06969
Cstf3	59953.6	68211.3	78667.8	87319.5	15721.8	11652.1	11353.3	21676.9	-2.28384	2.28384	2.97597
Capns1	1.39046e+06	1.02827e+06	1.33848e+06	1.17634e+06	250120	210948	285812	267407	-2.28216	2.28216	4.23237
Rpp30	82662.2	55098.2	73180.1	47311.2	12994.1	6215.29	18895.4	14995.1	-2.282	2.282	2.35087
Acly	1.21009e+06	1.1399e+06	1.29446e+06	1.33358e+06	266058	249433	223943	284171	-2.28192	2.28192	4.46967
Ptpn1	649633	392620	428465	706053	104201	101361	132831	109407	-2.28126	2.28126	2.8124
Anapc4	6301.89	27517.6	25297.6	31171.6	4169.32	4655.38	4441.44	5318.32	-2.28045	2.28045	1.41722
Exoc8	10960.4	35041.7	27807.4	30385.9	5843.29	4634.34	4667.32	6308.42	-2.28001	2.28001	1.93667
Foxn2	141769	203925	145628	199842	28933.6	36214.4	41313.9	36033.7	-2.27811	2.27811	3.75047
Ywhaq	1.38467e+06	1.29921e+06	1.101e+06	977431	275153	258964	222471	225758	-2.27736	2.27736	3.96219
Gnas	274981	248168	199559	254609	57818.9	39495.5	60210.1	44126.4	-2.27697	2.27697	3.63381
Cul5	63477.1	62002.1	63468.7	33555.6	12847.9	10624.2	9928.5	12516.6	-2.27672	2.27672	2.70583
Tnpo1	670253	450429	559136	488973	115053	102425	110091	120155	-2.27621	2.27621	3.40068
Chaf1b	97197.2	59233.2	66718.8	62313.3	11352.2	18967.4	11313.6	17361.8	-2.27464	2.27464	3.26938
Hmgcl	167109	173715	167403	136841	37636.7	30481.4	27826.3	37398.6	-2.27431	2.27431	4.09227
Vps26b	76582.5	39113.6	88190.6	100977	15988.2	17312.7	12159.8	17692.7	-2.27123	2.27123	2.33255
Ndufv1	267950	261503	215707	208924	56140.9	63807.9	49393.7	28298.8	-2.27123	2.27123	2.55051
Cdk9	227672	120354	128035	200527	44274.8	15633.1	40960.7	39332.3	-2.27078	2.27078	2.35742
Capn1	197077	187504	167124	178360	33879	38985.4	42239.8	36594.5	-2.26681	2.26681	4.55893
Aldoa;Aldoart1	1.0427e+07	1.14823e+07	1.05161e+07	1.35949e+07	2.28693e+06	2.57399e+06	2.49694e+06	2.2185e+06	-2.26472	2.26472	4.13194
Ercc3	27236.9	22946.7	16324.3	11729.4	4016.37	3973.01	3317.15	5025.97	-2.26011	2.26011	2.53729
Sfn	200069	211288	130346	926706	63385.8	76120	123279	44273.1	-2.25767	2.25767	1.25716
Mthfd1l	467215	424079	452353	450957	118541	88692.8	87509.5	81027.9	-2.25574	2.25574	3.19006
Idh2	34868.4	47976.4	74149.9	69501.1	10012.3	19222.9	5047.18	13145.4	-2.25568	2.25568	2.14189
Fam96a	53497.1	46462.9	57656.2	35846.9	8541.45	11911.7	7935.52	12137.3	-2.25514	2.25514	3.55449
Arhgap1	508168	537644	444070	464334	88320.4	109926	122573	88628.2	-2.25484	2.25484	3.72795
Cyth4	149491	131748	156508	204240	31260.9	34628.7	24739.8	43881.2	-2.25483	2.25483	3.47614
Ddb1	645328	713874	650740	603525	155246	151310	120364	121256	-2.25325	2.25325	3.87744
Ganab	673495	594240	717678	655922	130204	130782	149058	144220	-2.25262	2.25262	4.81036
Hadhb	714947	834311	830719	744475	177196	146041	142503	190539	-2.25122	2.25122	3.9151
Csk	250508	252839	246322	276949	47633.5	58325.2	50081.6	59765	-2.2501	2.2501	4.0317
Rpf1	75227.3	58439	85498.1	39890.8	16506.4	14368.8	8862.11	14729.8	-2.2498	2.2498	2.90416
Sec11a	356781	364388	315153	382349	72691.2	70119.9	86189.6	69359.3	-2.24941	2.24941	4.51251
Zc3h7a	111785	153910	150962	132939	27725.6	26271.4	26734.6	34966.3	-2.24801	2.24801	4.15574
Pcyt2	49051.6	40855.3	35999.3	73526.7	9827.26	6456.76	13161.9	12607.3	-2.24562	2.24562	2.90029
Lmna	134914	128193	186148	246849	20987.5	36724.1	34089.4	55131.7	-2.24415	2.24415	2.67798
Asb6	70890.7	93498.3	89496.5	55346.8	13676	17124.5	18591.7	15889.2	-2.24395	2.24395	3.22119
Arl6ip5	829633	744597	743781	528312	166385	118194	145098	171328	-2.24365	2.24365	3.75824
Cdc42	1.84639e+06	2.27823e+06	1.59694e+06	1.04316e+06	401223	392192	350844	284272	-2.2435	2.2435	2.72071
Gnai2	2.06519e+06	2.05556e+06	1.93259e+06	2.26913e+06	397342	453367	472130	435774	-2.24257	2.24257	4.8828
Nup210	100986	109823	126473	133587	25807.2	23774.1	28103	21827.9	-2.24238	2.24238	4.32031
Nek6	115102	151404	145115	163612	34198.7	29346.7	27100.2	30964.2	-2.24188	2.24188	3.98071
Taf1b	12469.1	28012.9	30587.9	8808.42	4355.57	4311	2713.64	5549.48	-2.23825	2.23825	1.81565
Osbpl8	54511.6	54857.2	66307.9	64935.9	14417.1	7016.04	11294.2	18298.9	-2.2374	2.2374	2.28067
Pebp1	647985	356698	651804	866376	139228	129482	142086	125057	-2.23515	2.23515	2.23294
Osbpl9	26707.6	33062	35859.9	20699.6	7472.08	5826.29	4586.97	6844.91	-2.23386	2.23386	3.3981
Eif4b	57471.8	15605.5	42930.1	34025.1	9068.07	6218.23	3803.27	12819.8	-2.23323	2.23323	1.98078
Dpp3	160104	158923	127500	119659	30749.8	29583.1	32907.7	27187.2	-2.23311	2.23311	3.80743
Ccnd3	247229	206439	173947	345854	53271.4	49899.4	59525.9	44373.6	-2.23301	2.23301	2.78989
Acaca	58625	59939.8	51665.7	53000.5	13450.8	12382.7	10999	10728	-2.2307	2.2307	4.42738
Ccna2	167433	159376	100046	253972	27497.2	39781.8	41908.8	35874.9	-2.23061	2.23061	2.52967
Grhpr	556736	491980	466806	610162	129117	117163	111485	95269.6	-2.23024	2.23024	4.31166
Recql	27606.2	21536.7	23260.2	19902	3732.23	4539	5926.17	5520.96	-2.22687	2.22687	3.59276
Sod2	29225	44721.2	62869.3	90605.8	11812.7	11273	15913.4	9610.22	-2.22606	2.22606	2.12706
Pold1	126687	116561	154520	116238	26877.6	27987.1	28629.1	26584.2	-2.22326	2.22326	3.40978
Dck	557852	680764	513818	644698	98022.1	140334	148508	128412	-2.21789	2.21789	3.784
Nrd1	22193	29423.7	24906.5	28473.4	5914.89	3925.6	5099.6	7661.62	-2.21584	2.21584	2.94166
Pak1ip1	146600	129829	145826	197058	41766	26129.8	35678.5	29772.2	-2.21549	2.21549	3.66298
Emc1	30623.8	49686.2	69015.1	51206.7	10491.4	12480.4	8872.52	11495.5	-2.21007	2.21007	2.62944
Rap1b	3.61849e+06	3.74558e+06	3.83245e+06	4.39898e+06	856519	770988	799262	950844	-2.20705	2.20705	4.5816
Tubgcp2	31227.5	29276.5	16154.1	20524.2	5622.75	5416.8	4638.09	5394.16	-2.20538	2.20538	2.53713
Scpep1	117073	150638	185201	159921	40260.2	31304.6	19977.1	41342.4	-2.20532	2.20532	2.80963
Aar2	146605	174102	174739	128541	30878.3	28199.9	35454.3	41036.9	-2.20249	2.20249	3.98287
Ilk	542228	577730	478141	517255	114009	108385	121933	115662	-2.20123	2.20123	4.51443
Gdi2	4.27658e+06	4.53971e+06	5.38009e+06	4.82674e+06	1.12202e+06	964826	896271	1.15996e+06	-2.19898	2.19898	4.34015
Ctsw	413560	443467	453373	403939	102389	90935	83813.6	96347	-2.19853	2.19853	4.51582
B4galt5	85043.1	82878.1	85740.2	113184	21052.5	13127	16822.1	28998.3	-2.1971	2.1971	2.67497
Farsa	590058	659040	547970	508756	154333	131262	82423	134919	-2.19683	2.19683	2.87503
Arf4	115139	206030	151813	230725	47335.6	40203.8	46512.1	19770.3	-2.19371	2.19371	2.57413
Tomm22	977480	1.25815e+06	1.12733e+06	1.00036e+06	206875	235213	266811	244934	-2.19362	2.19362	4.38966
Ap1g1	64136.1	87422.2	104338	123037	18493.5	18241.2	21542.8	24606.2	-2.19278	2.19278	2.95171
Eif3e	950642	935382	801446	1.14709e+06	228235	206368	244840	160377	-2.19091	2.19091	3.80684
Atp2b1	63471.8	44837.9	46264.6	44573.1	9111.53	13527.3	10088.4	10894.9	-2.1907	2.1907	3.89039
Tmx1	57381.4	56415.3	34372.1	41298.7	15042.4	8442.49	7709.45	10394.2	-2.18769	2.18769	3.08298
Trap1	713937	634996	691487	658728	155322	123027	144867	169439	-2.18724	2.18724	3.61263
Dars	1.10604e+06	949438	1.05287e+06	1.01164e+06	206982	260112	259858	178777	-2.18549	2.18549	3.23038
Ywhab	3.50418e+06	1.28203e+06	1.1624e+06	1.58731e+06	365368	319192	329456	643599	-2.18467	2.18467	2.15722
Lrrc8c	71565.7	51485.2	39476.8	53835.8	15078.2	8725.43	12175.4	11635.6	-2.18398	2.18398	3.35525
Icos	36823.1	27992.1	29918.1	47075.4	6180.25	7617.88	9803.57	7622.02	-2.18323	2.18323	3.43497
Il2rb	361798	443467	536965	412735	131645	109350	73060.4	72398.6	-2.18308	2.18308	2.94404
Ndc1	22490.6	11244.4	25875.7	27517.2	4703.52	4484.14	3961.63	6057.35	-2.18153	2.18153	2.33077
Mina	130880	106439	185091	230304	33974.6	35427.6	28111.5	46438	-2.18087	2.18087	2.73698
Hspbp1	172954	231650	164461	235252	55588.9	46875.5	46381.9	28759.1	-2.17909	2.17909	3.11391
Keap1	115197	136351	129180	194543	30260.7	32832.3	32679.8	31360.2	-2.1779	2.1779	2.75437
Lfng	32808	34744.3	40610.3	105429	15453.4	15003.3	5762.57	10986.5	-2.17782	2.17782	1.97756
Ppp2r5e	119975	97901.1	83597.9	94841.9	22971.5	25010.1	14873.8	24839.4	-2.17609	2.17609	3.25078
Ric8a	207381	199247	217247	202654	43170.7	44258.9	43530	52190.9	-2.17404	2.17404	4.09315
Cdk4	655797	825015	664584	739726	125518	170544	176223	167272	-2.17349	2.17349	3.95296
Man2c1	15007.3	32576.3	22186.9	21360.6	7660.1	4578.6	2617.15	5371.08	-2.17167	2.17167	2.44016
Adprh	404302	496903	384821	451658	79523.3	90322.1	129582	86794.9	-2.16966	2.16966	3.34497
Hsd17b8;H2-Ke6	71990.8	69457.8	66884.6	91825.4	15329.6	19553.5	20051.1	11796.4	-2.1693	2.1693	3.21428
Mgea5	223925	246354	309651	347413	71231.8	50471.9	51892.4	77033.9	-2.1693	2.1693	3.53378
Abr	21143.4	44003.5	31039.1	29050.3	8191.37	6453.83	6596.2	6699.38	-2.16421	2.16421	2.66261
Rhoa	1.98494e+06	1.85669e+06	2.35363e+06	1.41642e+06	523246	349131	386573	441241	-2.16252	2.16252	3.59159
Midn	31448.6	37687.1	27260.8	49669.4	7939.4	7235.12	6166.37	11294.7	-2.1621	2.1621	3.19885
Ywhaz	1.97251e+07	1.17009e+07	1.04303e+07	1.37541e+07	3.00983e+06	2.83833e+06	3.21193e+06	3.36567e+06	-2.16202	2.16202	2.63238
Shcbp1	61893.4	80922.1	66982.2	96336.7	13363.3	16037.5	20039.9	19139.7	-2.1583	2.1583	3.64923
Anxa5	1.14483e+06	1.25079e+06	1.22961e+06	1.10619e+06	268214	291856	272467	228612	-2.15664	2.15664	4.22981
Eif4a1	3.10496e+07	3.16161e+07	3.05947e+07	2.92333e+07	7.28076e+06	6.92589e+06	7.03589e+06	6.24736e+06	-2.15573	2.15573	4.4696
Cbl	164446	141974	133780	208455	28453.7	36992.4	39990.2	40150.4	-2.15557	2.15557	3.67028
Prep	496232	336231	388547	684900	101370	113354	118657	94499.7	-2.1552	2.1552	2.57081
Gstt2	298444	270948	348241	232252	70362.8	67030	61169.4	60000.2	-2.15291	2.15291	3.4521
Actr2	4.56616e+06	4.15395e+06	4.50125e+06	4.95592e+06	990211	1.01455e+06	1.06356e+06	1.02025e+06	-2.15247	2.15247	4.23409
Rps9	557693	568248	550009	944460	138671	145354	188055	117529	-2.15196	2.15196	3.21694
Pgam1	1.25974e+07	1.46847e+07	1.62356e+07	1.45366e+07	3.60204e+06	3.44381e+06	3.15329e+06	2.86716e+06	-2.15155	2.15155	4.47525
Elp2	44737.3	66890.5	36694.8	22634.7	7553.52	18098.4	7574.48	5261.13	-2.15117	2.15117	2.1207
Mrps35	61935.9	43321.5	78051.5	74730.1	16043.4	11019.8	9853.39	21179.4	-2.15108	2.15108	2.79989
Hat1	285610	400168	357125	338849	83051.5	71231.9	93618.6	63503.8	-2.14963	2.14963	3.9133
Utp6	101635	111392	98608.4	117566	22250.3	27213.8	25582.7	21687.6	-2.14955	2.14955	4.39147
Mtmr9	22425.2	11508.4	21699	22895.9	5418.6	3736.6	3305.1	5315.59	-2.14329	2.14329	2.84568
Mvp	102554	109191	93098.7	34930	18874.7	18576.2	17339	22383	-2.13841	2.13841	1.77683
Rpl7	5.42343e+06	5.29384e+06	4.93873e+06	6.07958e+06	1.19058e+06	1.09943e+06	1.59028e+06	1.06182e+06	-2.13686	2.13686	3.41611
Sdhc	25569.2	26143.2	19931.6	40515.7	6847.07	6918.26	5009.14	6760.29	-2.13502	2.13502	2.8662
Cnot1	98472.6	91051.5	96026	112293	19923.6	21667.3	24458.7	24533.9	-2.13488	2.13488	4.46634
Ap2a2	51581.8	34295	47619.6	29033	8582.17	6381.53	7438.39	14612.4	-2.13454	2.13454	2.75375
Dock8	48751.8	65548.1	64374	67968.6	13446.1	15428.7	12270.6	15336.8	-2.12655	2.12655	3.98542
Xdh	112434	118792	136223	80768.5	31345.6	23533.4	30007.5	18036.6	-2.12263	2.12263	3.26594
Atp5l	1.02797e+06	924226	926021	1.42586e+06	206774	192019	223125	366606	-2.12235	2.12235	3.05374
Gls	328237	237563	379502	375458	67859.5	64718	66895.5	104070	-2.1214	2.1214	3.41037
Prrc1	466354	431434	507069	381766	103496	102300	86531.6	118396	-2.12099	2.12099	4.22886
Srp68	107768	227129	144344	172116	39732.8	38560.8	30902.1	41141.4	-2.11525	2.11525	2.64103
Depdc1b	40325.3	57392.5	51194	69155.8	16128.7	8894.6	9674.55	15714.9	-2.11291	2.11291	2.93922
Itm2c	56881.9	62017.7	70167	40874	10996.7	16674.2	14447.3	11053.2	-2.11254	2.11254	3.40018
Dnmt1	304147	260722	248736	371394	68269.4	64373	70212.2	71319.1	-2.11172	2.11172	3.04432
Ebp	189775	144331	143479	157050	33578.4	45074.6	34278.2	33975.3	-2.11103	2.11103	4.13076
Xab2	76114.8	61527.6	58128.5	42510.2	7760.12	16945.4	15536.4	14921.5	-2.11088	2.11088	2.72165
Ncapd2	295973	276905	326407	300504	66845.6	72475.9	73956.5	64494.8	-2.1108	2.1108	4.85265
Gpd1l	77980.2	54104.6	48830.9	97750.5	16561.9	20980.3	13023.6	14012	-2.10943	2.10943	2.82884
Ywhae	1.89487e+07	1.11417e+07	1.08118e+07	1.15579e+07	2.83219e+06	2.84189e+06	3.41777e+06	3.07581e+06	-2.10816	2.10816	2.72917
Gsk3b	28160.5	27934.8	17643.4	52446.3	9388.09	4908	3469.63	11514.4	-2.10755	2.10755	2.00669
Ppp3ca	24762	20905.2	15309.6	28715.2	3022.99	6578.97	1908.86	9308.9	-2.10703	2.10703	1.69292
Lrpprc	97872.1	81450.2	105116	98657	26776.2	20203.4	23093	18977.7	-2.10501	2.10501	3.97083
Cpne1	232184	224184	230805	248554	53796.1	45363.5	61585.9	56880.5	-2.10424	2.10424	3.53278
Lgals1	4.71363e+06	5.63855e+06	5.04269e+06	7.73461e+06	1.18348e+06	1.39272e+06	1.60185e+06	1.20703e+06	-2.10269	2.10269	3.39322
P4ha2	30455.8	43187.6	46872.1	43226.2	11623.9	8233.67	9493.1	8773.14	-2.10266	2.10266	3.6676
Sfxn3	75572.7	105286	90538.3	46574.6	14522.6	16770	27022.1	15743.1	-2.10218	2.10218	2.71472
Ppp2r2a	379744	372235	392157	315694	96510.9	70178.7	94871.7	78629.9	-2.10138	2.10138	3.87955
Anxa4	544779	512372	558292	520547	104204	128771	138572	126692	-2.1	2.1	3.57163
Rrm1	1.60798e+06	1.67538e+06	1.94e+06	2.03483e+06	468916	361600	396389	468137	-2.09829	2.09829	4.23087
Mars	191640	216114	197035	240756	46280.7	56160.1	53521	41559.5	-2.09788	2.09788	4.13828
Dbi	4.2246e+06	3.84137e+06	4.6705e+06	3.79255e+06	787295	1.03297e+06	1.15491e+06	895164	-2.09447	2.09447	3.67642
Ap3m1	45741.8	66429.4	45008.6	65335.2	18918.4	7293.47	10666.2	15309.9	-2.09211	2.09211	2.40574
Hectd1	71007.6	74575.3	85776.9	75971.2	17415.6	18802.7	19216.3	16654.2	-2.09194	2.09194	4.68895
Fkbp2	334503	332989	303194	244841	9182.03	97845.2	82939.8	95267.6	-2.09136	2.09136	1.1977
Sfxn1	402384	344799	331968	346188	90181.5	69463	97329.5	77638.9	-2.09074	2.09074	3.78483
Actb;Actg1	2.68191e+08	3.03185e+08	2.92541e+08	3.4569e+08	5.7882e+07	7.72989e+07	7.85718e+07	7.02633e+07	-2.09049	2.09049	4.10109
Isg20	66968.7	154096	143068	144396	31348.3	26183.7	22794	39125.2	-2.0899	2.0899	2.46887
Arrb2	131427	106580	124888	152603	41831.6	17940.3	22003.9	39346.3	-2.08951	2.08951	2.2574
Polr1b	22087.2	15665.8	20582.4	18213	4178.86	3715.02	1919.97	8190.08	-2.08806	2.08806	1.8182
Nup107	164058	156223	171680	152166	40787.7	39869.8	35696	35165.3	-2.08785	2.08785	4.62136
Stat3	1.45599e+06	1.38295e+06	1.67295e+06	1.50545e+06	359383	324117	345765	387029	-2.08701	2.08701	4.68756
Mcmbp	168830	172094	157601	228129	41528.3	31670.4	46746.3	51149.7	-2.08648	2.08648	3.55945
Rab27a	313851	277129	364183	141433	63549.7	69448.4	59354.9	66054.7	-2.08531	2.08531	2.02272
Apoa1bp	215295	234566	291229	222938	48494.4	55400.4	51922.1	71369.4	-2.0852	2.0852	3.88009
Ddx20	327881	277404	228802	274688	65760.6	70751.1	54119.6	70712.1	-2.08495	2.08495	4.06867
Coro1a	7.6167e+06	7.8656e+06	6.28212e+06	9.39396e+06	1.64441e+06	1.79747e+06	2.19324e+06	1.70956e+06	-2.08485	2.08485	3.89736
Snx9	218111	214872	287098	241766	56969	45440.6	46694.2	77825.8	-2.08356	2.08356	3.11347
Skiv2l	36090.2	40275.2	16812.2	28050.9	7757.66	6855.3	4655.9	9359.76	-2.0822	2.0822	2.53982
Myh9	3.69045e+06	3.1158e+06	3.09756e+06	3.47303e+06	737175	743501	917019	766356	-2.07989	2.07989	4.47561
Casp3	1.1731e+06	1.93791e+06	1.51353e+06	1.35695e+06	367117	316290	330758	402949	-2.07755	2.07755	3.25445
Rars	583840	582096	643660	598075	144976	142125	149445	135273	-2.07401	2.07401	5.02107
Otulin	23041.7	10692.6	11756.6	13182.6	3567.74	3091.2	2263.65	5056.3	-2.06946	2.06946	2.66075
Lxn	454864	488536	504061	507860	84857.9	127618	140454	113003	-2.06921	2.06921	2.82075
Cirh1a	97696.7	58741.6	115490	106233	24650.9	16508.3	21283.7	27669.6	-2.0692	2.0692	2.9284
Gusb	24572.2	27144.2	34789.6	15570.5	4204.82	6075.47	3946.76	10121.2	-2.06776	2.06776	2.41181
Mrpl16	116908	145982	150140	124672	50511.2	35869	17545.7	24527.8	-2.06556	2.06556	2.07848
Capg	2.94244e+06	3.15321e+06	3.21105e+06	2.87022e+06	739798	781300	724562	667700	-2.06339	2.06339	4.84797
Stk17b	1.01064e+06	1.23859e+06	1.09117e+06	971495	261792	230097	218020	322565	-2.06222	2.06222	3.65567
Med27	31805.7	26058.4	44542.7	31743.6	8936.9	8536.43	6939.77	7709.53	-2.06219	2.06219	3.16992
Prmt5	99790.6	118561	102387	135406	27398.5	26951.4	30841.5	24063.5	-2.06179	2.06179	4.04459
Trpv2	18262.4	22202.3	21932.3	33681.9	4352.18	6121.93	5570.34	6983.41	-2.06084	2.06084	3.18536
Aup1	53234	29081.6	42049.8	54936.6	6622.7	12402.9	9306.44	14661.2	-2.06021	2.06021	2.72359
Psmg2	49861	60502.8	44933	71503.1	13928.5	12870.5	11023.5	16570	-2.05994	2.05994	3.55013
Atp5f1	257927	218241	247760	370698	71149.8	59110.6	62270	70205.5	-2.05875	2.05875	2.98004
Msh2	243833	270792	225897	226451	55148.9	59712.4	52825.6	64788.3	-2.0564	2.0564	4.5425
Arl8a	199745	214872	155518	297099	42935.7	48141.6	60771.6	56673.5	-2.05622	2.05622	3.02178
Mdh2	3.83521e+06	3.18199e+06	3.50869e+06	3.66789e+06	803611	851943	690243	1.07177e+06	-2.05422	2.05422	3.32294
Pde12	84405.3	65879.1	96099.3	84249.1	20962.1	22713.2	15885.1	20118.3	-2.05296	2.05296	3.91477
Pyhin1;BC094916	130848	177486	129965	156230	35458.6	30367.7	24506.7	53001	-2.05237	2.05237	2.66279
Sec24c	119869	136663	114213	177464	30320.8	37131.1	33794.9	30924	-2.05232	2.05232	3.25998
Hk1	684549	628764	600441	544544	159225	141949	160213	132270	-2.04996	2.04996	4.48347
Tpi1	7.54336e+06	8.53494e+06	9.04659e+06	8.33306e+06	2.44079e+06	1.98323e+06	1.84093e+06	1.82102e+06	-2.04886	2.04886	3.88593
Tubb6	1.18426e+06	1.2589e+06	531037	1.03425e+06	346402	152804	166998	302845	-2.0484	2.0484	2.35259
Prkcd	33326.2	27745.2	40258.9	19788.2	5064.09	4490.16	8419.26	11319.4	-2.04779	2.04779	2.39947
Esyt2	30096.1	31547	26319.5	33680.8	6279.73	7249.8	7802.4	8124.75	-2.04599	2.04599	4.35645
Pcbp1	3.00605e+06	3.04738e+06	3.87295e+06	4.15043e+06	1.11833e+06	764896	766021	761472	-2.04517	2.04517	3.65768
Eif3f	1.52736e+06	1.08331e+06	1.33503e+06	1.57334e+06	347303	324873	325567	339711	-2.04493	2.04493	2.99851
Zw10	32253.7	47199.2	31107.4	32699.8	10633.2	6716.22	7534.32	9930.03	-2.04091	2.04091	3.43131
Ppil1	147828	168435	198304	273900	53107.4	43326.8	53249.5	41945.4	-2.04073	2.04073	2.88853
Eefsec	26351.5	51077.7	68286.6	28783.7	12672.5	6851.63	6623.72	16282.2	-2.04007	2.04007	2.12987
Sema4d	53144.8	35342.2	40914.1	40132	10082.8	9871.87	10065.7	11210.9	-2.03976	2.03976	3.19702
Ubash3a	16148.9	34034	29851.3	42554.4	4230.84	9096.81	8642.73	7862.63	-2.03884	2.03884	2.36995
Ndufa10	100024	99128.2	113524	72436.7	25236	17804.5	13701.4	36992.5	-2.03863	2.03863	2.28283
Ptpn23	17205.9	16428.8	15489.4	12087.2	3745.4	4026.3	2349.36	4786.03	-2.0378	2.0378	2.79333
Evl	485927	556118	579642	619983	132913	103875	130020	179352	-2.03718	2.03718	3.10182
Polr3c	92621.4	112418	146061	88296.2	31449.4	20345.8	21973.4	33310	-2.03685	2.03685	3.21421
Gnb2	2.32915e+06	2.34219e+06	2.27997e+06	2.62998e+06	574979	529185	626474	604502	-2.03671	2.03671	4.75308
Bag6	341799	353857	467224	531825	103810	107651	94715.5	107495	-2.03448	2.03448	2.86029
Prdx5	1.03323e+06	1.01697e+06	1.11134e+06	932264	295160	278083	204136	221918	-2.03445	2.03445	3.29849
Vwa9	28595.3	37879	25876.4	37063.7	12496.2	7955.14	3978.7	7211.36	-2.03211	2.03211	2.13142
Tbcd	51990.5	40684.3	19393.9	25169.8	7865.88	6716.58	9485.29	9524.19	-2.0305	2.0305	2.0565
C330027C09Rik;Kiaa1524	36199.7	39363.5	60715.3	33461.7	11791.9	5512.78	11845.6	12450.3	-2.02865	2.02865	2.53235
Ap2b1	260122	277924	335548	396158	79742	73345.7	84798.9	73628.7	-2.02717	2.02717	3.11843
Igtp	1.00341e+06	946984	807462	1.12259e+06	207963	215972	255757	272553	-2.02682	2.02682	4.10419
Eif3h	1.30278e+06	1.52016e+06	1.75923e+06	1.97406e+06	420462	357523	355142	475795	-2.02677	2.02677	3.71838
Hadh	382487	380378	474011	343998	120806	78659.5	74101.5	114790	-2.02527	2.02527	3.05432
Ncf4	186745	227330	219991	173147	57562	44736	51353.2	44689.2	-2.02497	2.02497	4.16401
Naglu	17058.2	24232.6	20203.8	22695.7	4215.78	4808.55	5592.27	6121.28	-2.02138	2.02138	3.84657
Pcid2	72580.7	56506.8	55273.1	54059.7	17891.7	15236.7	12043.1	13588.4	-2.0206	2.0206	3.8297
Ctnna1	118774	116397	137162	149015	30503.9	28114.4	39566.3	30327	-2.02035	2.02035	3.9888
Mov10	23796.3	15131	24043	25376.5	3890.6	4016.64	6595.46	7283.92	-2.01974	2.01974	2.81002
Dimt1	95390.3	58735	55087.5	60397.6	19347.2	19212.6	19340.9	8589.09	-2.01967	2.01967	2.45593
Dock10	72017.4	81762.5	74692.9	74060.9	20161.9	16486.7	17759.5	20223.4	-2.01924	2.01924	4.16719
Rab4b	53994.5	34638.6	66739.3	33188.1	12602.2	12137.6	13743.1	8055	-2.01855	2.01855	2.68847
Erap1	159918	161496	176992	201348	48240.2	40060.7	42410.8	42108.2	-2.01758	2.01758	4.35701
Vcpkmt	82152	55342.9	49586.6	51840.3	15805.1	17008	14663.7	11531.9	-2.01754	2.01754	3.31546
Rad21	536648	702718	654408	444584	130229	140055	152940	154306	-2.01753	2.01753	3.05933
Ipo7	209135	198912	227614	291265	64014.3	56883	55841.2	52731.7	-2.01415	2.01415	3.4451
Rbl1	29265.9	25454.5	29621	25918.3	6379.75	7247.6	5952.2	7720.32	-2.01394	2.01394	4.17454
Mrpl44	57179.5	21662.3	22137.7	13346.7	7538.21	5603.28	6853.13	8325.36	-2.01326	2.01326	1.55104
Eif3m	1.20595e+06	1.08606e+06	1.19109e+06	915212	305983	293563	262372	227868	-2.0129	2.0129	4.14466
Nrbp1	123488	161295	220901	193825	37311.5	40765.3	51539.1	43861.1	-2.0116	2.0116	3.02144
Prpf38a	244630	205836	101976	93255.4	40886	46016.7	32087.4	41366.5	-2.00957	2.00957	1.87962
Crip1	51646.1	53355.7	75305.5	162209	18126.7	21265.5	27050.7	18632.2	-2.00936	2.00936	1.76978
Nkiras2	40852.5	96190.6	71111.9	69690	11962.2	20591.3	19456.5	17014.9	-2.00909	2.00909	2.61283
Abcb9	39919.8	30370.5	50358.4	22001.7	12548.1	7314.02	6036.6	9558.56	-2.00833	2.00833	2.59374
Snap47	99918.2	95409.7	91382	77347.3	30241.5	21027.3	22409.6	16839.8	-2.00789	2.00789	2.99759
Pgk1	4.41247e+07	4.58054e+07	4.5129e+07	4.51236e+07	1.22819e+07	1.1454e+07	1.02187e+07	1.08491e+07	-2.00777	2.00777	3.70647
Plk1	296265	329330	237811	249450	57843.5	68652	80816.7	69508	-2.00725	2.00725	3.96639
Eif3b	910784	768641	781858	825203	228497	186361	195908	207225	-2.00639	2.00639	4.56235
Sts	9604.66	30775.8	11711.1	15401	3664.62	4699.56	3566.64	4868.98	-2.00628	2.00628	1.8149
Pold3	42614.2	70679.7	77188	67844.5	9212.1	18858.5	13214.7	23054.4	-2.00541	2.00541	2.46852
Bud31	222783	206706	295073	250961	59844	46695.7	49676.3	86843.2	-2.00487	2.00487	2.92767
Gvin1	73930.6	80513.1	67415.8	54920.4	18264.2	11876.7	20038.4	18790.6	-2.0047	2.0047	3.25643
Trim25	84028	124883	118512	185688	37918.1	23964.2	35108.2	31058.7	-2.00257	2.00257	2.71645
Micall1	211994	172510	179934	316606	50738	62461.1	57027.3	49819	-2.00141	2.00141	2.68468
Cpsf1	46117.5	37820.3	31217.4	42324	7099.59	13576.2	11013.1	7659.21	-2.0008	2.0008	2.79566
Ezr	3.83766e+06	3.62777e+06	3.55447e+06	3.08968e+06	823834	883724	946951	871987	-2.00037	2.00037	4.35959
Idh3b	261791	307450	369142	291470	81619.5	67408	59942.4	98485.7	-2.00004	2.00004	3.36371
Naa25	27050.4	25084.9	43782.6	34820.5	9814.42	10883.6	2966.14	9062.47	-1.99814	1.99814	1.80937
Aldh18a1	360209	321729	376237	428967	95024.2	87584.5	93205.9	97040.5	-1.99585	1.99585	3.62239
Hgh1	139022	79434.7	88278.6	35443.2	38658.8	17600.1	22824.5	6798.48	-1.99432	1.99432	1.55122
Ide	119890	92933.1	108982	105575	29465.4	23224.4	28096.6	26497.7	-1.99408	1.99408	4.38266
Agps	147424	68141.4	110464	123420	32567.2	18521.2	24716	37074.9	-1.99338	1.99338	2.69263
Rpn1	269853	265579	209551	247324	62205.2	53448.1	69327.3	64402.3	-1.99242	1.99242	4.28569
Dock2	287411	297291	293980	272346	60663.8	70006.2	79121.2	79755.5	-1.99105	1.99105	3.41746
Sucla2	69487.7	47085.4	57725	64768.6	15288.9	15134	8099.86	21657.2	-1.99006	1.99006	2.28678
Eif2b2	287757	288351	275543	156100	55050.5	78373.3	68542.7	51985.9	-1.98851	1.98851	2.84407
Ywhah	2.72566e+06	2.0598e+06	2.06487e+06	2.16979e+06	572683	549259	622682	529807	-1.98764	1.98764	3.79277
Stat5b	176605	200325	196866	205416	48874.2	46758	49773	51103.5	-1.98743	1.98743	4.50589
Nt5c3b	250880	242791	228949	233364	70854.7	50321.4	58923.6	61013.3	-1.98728	1.98728	3.31421
Chd7	22884.4	23488.2	29910.8	17958.8	7263.29	5542.36	3975.5	6998.08	-1.98667	1.98667	3.04386
Klhl6	69540.9	80758.5	83253.1	142987	24681.8	20855.6	33224.9	16342.3	-1.98522	1.98522	2.75103
Psmd13	504671	537317	527178	723160	139357	145589	171248	123045	-1.98458	1.98458	3.8378
Ndufs8	36073.7	34815.6	43847.9	29191.1	12307.9	6932	5469.94	11669.2	-1.98417	1.98417	2.32637
Rac2	1.55367e+06	1.47569e+06	1.78476e+06	1.87019e+06	391521	388339	440636	469765	-1.98353	1.98353	4.33349
Anxa6	8.13804e+06	8.32075e+06	7.99233e+06	7.6445e+06	1.99055e+06	1.9738e+06	2.02867e+06	2.13206e+06	-1.98192	1.98192	5.09697
Ndufs1	245353	279865	235324	214115	59953.3	76175.1	66523.7	44166.6	-1.98144	1.98144	3.05942
Tsta3	169654	180364	146127	206636	50278.9	47326.9	44519.1	36100	-1.97938	1.97938	3.96617
Usp39	56823.4	45129.5	50376.7	52228.3	15296.6	14683.7	11350.4	10589.9	-1.97813	1.97813	3.4088
Tkt	9.28224e+06	9.031e+06	8.51469e+06	1.00566e+07	2.51515e+06	2.39274e+06	2.41302e+06	2.04302e+06	-1.97783	1.97783	4.46651
Mrps36	880970	947802	996745	988115	251795	250105	263037	203868	-1.97689	1.97689	3.92657
Lancl1	47692.7	45627.8	53457.3	52581.2	10401.2	7009.43	17079.8	16186.5	-1.97597	1.97597	2.0685
Jak1	327419	243119	277685	238657	74620.6	71096.1	67222.7	63429.5	-1.97553	1.97553	3.60078
Hsd17b10	166657	142978	262741	206269	71488.7	27152.9	29402.5	69998.5	-1.97515	1.97515	2.00761
Uqcrc1	927843	1.19695e+06	945682	1.00538e+06	250076	288579	278568	219868	-1.97456	1.97456	4.19889
Fkbp5	553548	641719	554287	798653	141324	156870	183288	167101	-1.97412	1.97412	3.6187
Ap2a1	48534.5	41434	54975.2	39298.3	14591.7	8442.49	9718.05	14143.2	-1.97408	1.97408	2.93952
Cdk1	3.24999e+06	2.82114e+06	2.71525e+06	3.28179e+06	834547	646839	877940	712686	-1.97395	1.97395	3.96582
Usp7	130258	138686	123685	159295	41115.6	31859.1	28649.5	38922.2	-1.97342	1.97342	3.66907
Stard4	975992	1.12785e+06	886697	972844	255200	245338	278215	230723	-1.97313	1.97313	4.43302
Cblb	108937	102981	93993.8	79781	21166.8	25626.3	27374.6	24166	-1.97169	1.97169	4.08783
Fem1c	40512.9	51819.2	61083.6	38674.5	12026.4	9082.5	9986.88	17909	-1.97079	1.97079	2.9022
Wbp2	168193	241772	163441	390308	59535.1	53583.9	89346.4	43493.2	-1.97019	1.97019	2.36479
Tufm	369344	427753	420755	428778	117816	95529.6	92246.6	114723	-1.96997	1.96997	3.96194
Cnot8	192873	202371	137331	154476	47964.2	53264.6	46757.5	27400.3	-1.96988	1.96988	2.85725
Actr1a	415457	379627	375488	431411	108689	95929.6	112864	91830.3	-1.96858	1.96858	4.36711
Idh3g	341316	367467	343824	366991	84136.4	103218	82880.3	92650.4	-1.9679	1.9679	3.83159
Pitpnb	313713	259874	309636	337916	64708.5	86171.6	83393.4	77978.6	-1.96744	1.96744	4.16126
Apool	58268.9	13833.3	35351.5	46488.3	12339	9342.69	8949.11	8849.6	-1.96318	1.96318	1.48586
Ap3b1	43915.2	38366.1	57084.5	57607.8	12556	10625.6	14342.1	12994.4	-1.96313	1.96313	3.399
Gnaq	24600.9	28380.3	35135.8	23626.5	4968.55	9664.89	7140.18	6978.73	-1.95844	1.95844	3.01389
Dnaaf5	9590.84	31597.6	37565.7	3927.3	4240.76	4952.88	6296.14	5787.87	-1.95822	1.95822	0.781546
Aamp	311135	284008	272198	275449	84043.5	83514.7	67512.8	59065.5	-1.958	1.958	3.18641
Dpysl2	2.32145e+06	2.98312e+06	2.55509e+06	2.77147e+06	701101	714069	694890	626794	-1.9577	1.9577	4.06757
Xpnpep1	231982	288262	239880	197311	72415.2	65319.9	54699.6	54357.8	-1.95588	1.95588	3.89762
Plod2	44767.6	44826	47044.5	30089.1	15503.7	8341.57	10387	8767.98	-1.95507	1.95507	2.99458
Dhx8	55093.6	67343.4	66692.4	66187.8	16208.8	10894.3	18201.3	20561.1	-1.9547	1.9547	2.66568
Ccnb2	196439	233428	216580	238841	48117.2	66479.5	63679.2	50550.7	-1.95189	1.95189	3.58198
Ncdn	21459.6	30659.8	22296.9	25833.6	7955.8	5883.91	4371.24	7704.24	-1.95173	1.95173	2.91496
Vps33a	31050	17127.9	30709.7	13566.8	6268.52	3253.29	4991.37	9390.11	-1.95153	1.95153	2.15429
Eif3a	645328	647721	744148	864487	188305	196185	200849	164998	-1.95128	1.95128	3.91049
Galnt6	74212.2	93200.9	91198.5	85387.7	23460.2	22790.3	21157.6	21606.7	-1.95029	1.95029	3.95481
Gimap4	1.44643e+06	1.32799e+06	1.22836e+06	1.01364e+06	351621	333927	345200	267950	-1.94959	1.94959	3.93245
Unc13d	16194	15517	30460.3	9792.7	5809.67	4440.91	2932.6	5472.94	-1.94763	1.94763	2.09615
Dgka	104287	115654	146883	71880.9	28468.7	30701.2	32007.5	22565	-1.94748	1.94748	2.72555
Mtx1	48464.3	28233	26450.1	32215.2	7157.52	10329.9	6370.5	11261.9	-1.94647	1.94647	2.91601
Qars	155311	141327	166185	207661	51210.8	41389.1	46471.1	35101	-1.94469	1.94469	3.75958
Dhx40	23356.3	27850	25351.1	12856.7	5357.11	5836.2	5122.29	6944.82	-1.94263	1.94263	2.35707
Sptlc2	193580	120138	112496	132939	38576.8	32018.3	36481.7	38622.7	-1.94025	1.94025	2.78366
Gclm	220248	299001	272961	856987	139939	98102.1	72800.1	119059	-1.93969	1.93969	1.58391
Ppp4c	95857.9	43117.7	88718.8	118661	25907.5	20701.4	24700.8	19007.3	-1.93918	1.93918	1.99303
Itch	32365.3	41568.6	41436.4	28413.5	11238.5	9674.8	8001.33	8610.39	-1.93798	1.93798	3.58821
Gnai3	268450	305546	260936	333955	72158.3	72248.4	72684.9	88021.1	-1.93772	1.93772	4.26784
Mybbp1a	416510	371662	436514	455462	125572	98759	83568.2	130768	-1.93739	1.93739	3.05519
Psmd5	152526	149760	147550	211557	46903.8	36392.7	44779.3	44637	-1.93713	1.93713	3.62097
Pisd;Gm20671	18498.4	19956.3	34035.4	38324.3	4884.24	4724.51	6649.37	12702.6	-1.93598	1.93598	2.19717
Arpc1b	1.63583e+06	1.91441e+06	1.49996e+06	2.21841e+06	437106	494102	485738	482991	-1.93573	1.93573	3.10143
Capzb	1.7663e+06	1.90332e+06	1.63487e+06	2.10681e+06	467522	485258	553708	431050	-1.9355	1.9355	4.33086
Hmha1	376535	343341	339657	326433	89990.2	85276.2	88294.1	98825.4	-1.93529	1.93529	4.86112
Cd96	37863.1	13226.4	16348.5	9414.96	6297.49	4711.19	2601.98	6506.61	-1.93367	1.93367	1.67231
Pes1	120145	103367	97684	137030	27320.1	27326.1	35629.5	29681.8	-1.93354	1.93354	3.91331
Fzr1	26636.9	34797.8	35048.5	15146.9	9107.7	5802.8	8795.92	5542.04	-1.93229	1.93229	2.38306
Copg2	106019	70528	71252	86439.9	20277.2	25333.4	24091.3	17898.5	-1.93187	1.93187	3.55706
Rab8b	300458	287221	234561	200074	66531.3	69764	78120.9	53883.4	-1.92992	1.92992	3.5905
Sub1	3.41962e+06	3.25383e+06	3.18273e+06	3.48296e+06	964959	782621	747169	1.00674e+06	-1.92962	1.92962	3.21162
Ints7	42655.7	54358.9	43993.9	74104.1	13339	16095.8	11859.8	15274.5	-1.92701	1.92701	2.94192
Atl2	54914.5	88515.5	70695.9	33821.7	17579.3	20351.7	16563.7	10752.8	-1.92604	1.92604	2.2921
Gng2	175341	153799	52070	260280	27433.2	24567.9	43306.9	73590.5	-1.92527	1.92527	1.47651
Trappc4	93450.5	113274	101118	117852	28822.6	23908.1	31877.7	27490.7	-1.92504	1.92504	4.21915
Ttll12	139038	128014	144183	162624	33684.9	31378.7	42704.6	43463.1	-1.92394	1.92394	3.61954
Bcl2l1	65023.6	63892.6	51796.3	39383.6	15316.2	11649.5	14667.4	16440.4	-1.92218	1.92218	3.16084
Rad51	250566	292114	184123	274855	36546.2	50820.5	67152.1	109817	-1.92195	1.92195	2.10882
Tbrg4	47388.7	29648.3	36531.2	46575.1	13893	7925.05	8340.81	12108.2	-1.92176	1.92176	2.99304
Tm9sf3	4667.17	5899.49	29031.1	8872.63	3510.13	2551.11	2007.43	4729.07	-1.92121	1.92121	1.11798
Cotl1	941289	1.12882e+06	919491	912406	309781	271019	247316	202233	-1.92108	1.92108	3.46171
Cd2	67813.7	70998	93979.1	66155.4	22277.4	15978	21870.1	18819.1	-1.92097	1.92097	3.77857
Marc2	148311	143171	139055	198612	35362.9	35576.6	56395.2	38892.1	-1.92025	1.92025	3.33906
Nfatc2	73702.1	100809	105336	117085	21132.9	23243.1	24363.1	36190.5	-1.91947	1.91947	3.23062
Nop9	44541.2	31017.5	40239.1	34703.4	10113.7	8856.07	9316.11	11510	-1.91909	1.91909	3.78212
Lta4h	471844	500332	512689	475628	119052	152470	124343	122609	-1.91887	1.91887	3.60902
Nampt	129636	101992	139554	81901.7	28837.1	27283.2	27148.9	36586.5	-1.91848	1.91848	3.05888
Aqr	38650.2	52240.1	56586.3	38407.4	13173.7	11274.1	8782.16	15952.5	-1.91819	1.91819	3.1339
Nelfcd	67468.2	83911.9	51621	52113.9	17484.2	15749.4	17311.8	16985.1	-1.91753	1.91753	2.62854
Ubl5	7388.91	276920	175473	1.16128e+06	114843	92953.4	162421	59069.5	-1.91693	1.91693	0.108446
Mrpl41	22498	58768.4	33704.5	24144.6	8692.58	10449.9	9319.45	8427.81	-1.91499	1.91499	1.89128
Ostf1	1.62393e+06	1.78403e+06	1.93611e+06	1.85065e+06	526279	457734	407618	516299	-1.91493	1.91493	4.07406
Malt1	166753	242784	234642	132896	47308.3	55106.8	62653	41225.8	-1.91335	1.91335	2.83756
Dynlt1	689172	677804	698515	685116	217703	208904	147236	156914	-1.91229	1.91229	2.71477
Xpo5	122818	118911	115710	106735	30755.3	29375.3	25944.5	37249.8	-1.9122	1.9122	3.39702
Wash1	77735.7	78289.4	95321.7	98139	30706.1	23680.9	17084.7	21384.8	-1.91216	1.91216	2.99354
Myd88	116712	70469.3	70269.7	108003	13997.3	27886.1	20332.9	34954.3	-1.9111	1.9111	2.4198
Stard7	76540	85726.5	68775.2	113454	19721.6	35266.5	15119.2	21539.6	-1.91033	1.91033	2.57577
Herpud1	55185	85853	77023.7	33479.5	13892.7	21876.5	21043.9	10220.3	-1.90784	1.90784	2.22176
Rab14	406077	484877	544463	473858	139892	118495	112154	139028	-1.90568	1.90568	4.18296
Eef1a1	2.99474e+07	3.0261e+07	3.19981e+07	5.96077e+07	1.03935e+07	1.02327e+07	1.06999e+07	9.21146e+06	-1.90498	1.90498	2.20392
Shmt2	2.31794e+06	2.36376e+06	2.18078e+06	2.88074e+06	676669	593333	584086	751160	-1.90298	1.90298	4.16143
Kpnb1	1.71847e+06	1.50164e+06	1.64837e+06	1.76733e+06	455744	457918	457331	403512	-1.90286	1.90286	4.72586
Ccdc71l	71948.3	127962	116752	95883.4	24110.9	23017.1	25407.2	37820.7	-1.90239	1.90239	3.07086
Arhgdia	9.89553e+06	8.60039e+06	8.52203e+06	8.23593e+06	2.08729e+06	2.41649e+06	2.55498e+06	2.38775e+06	-1.89993	1.89993	4.51437
Exosc10	145713	145856	125130	126777	38390.9	33360.7	43388.7	30495.8	-1.89984	1.89984	3.60375
Nup133	77443.4	73109.4	72756.7	82349.6	18616.4	21006	21218.2	21249.5	-1.89664	1.89664	4.85089
Gapdh	7.07809e+07	7.73492e+07	7.58932e+07	8.68587e+07	2.45317e+07	1.91041e+07	1.79616e+07	2.19825e+07	-1.89514	1.89514	3.81976
Dak	75854.4	94547	87266.2	88080.4	24563.2	25667.4	19478.5	23318.2	-1.894	1.894	4.16414
Ptbp3	294310	348674	281581	514886	94029.4	77081.5	117627	98859.6	-1.89289	1.89289	2.89438
Ubxn4	75896.9	90768.9	72932.1	116475	26847.6	21095.2	23642.5	24302.7	-1.89275	1.89275	3.05868
Sh3kbp1	275948	183897	212273	156062	51667.2	62696	56313.4	52371.8	-1.89259	1.89259	2.76245
Ppp2ca	433590	506289	494171	667740	137692	115321	176945	136139	-1.8925	1.8925	3.56743
Map4k1	40788.2	54344.1	47697.4	39855.7	14471.2	14124.4	9737.38	10906.9	-1.89146	1.89146	3.49981
Anxa6	136768	119558	111220	62232.4	12579.5	39458.8	35401.9	28712.9	-1.88757	1.88757	1.99389
Iars2	5676.17	36495.7	28206.5	26397	4496.48	6104.46	7298.21	8268.07	-1.88688	1.88688	1.09199
Arhgap31	13275.9	14855.9	16688.9	10786.7	3825.9	3472.78	2325.49	5415.77	-1.88648	1.88648	2.532
Psmd8	670306	661227	633653	659969	195408	204552	180778	129371	-1.88629	1.88629	2.68397
Pkm	4.1628e+07	4.32931e+07	4.01153e+07	4.01866e+07	1.17206e+07	1.15432e+07	1.04619e+07	1.09729e+07	-1.88611	1.88611	4.83776
Ube2j1	22812.1	28867.7	15509.9	28784.8	6275.63	6304.83	6815.95	6570.94	-1.88595	1.88595	2.30541
Api5	149752	108670	56860.7	115563	25454.9	35118.6	31260.5	24742.9	-1.88589	1.88589	2.10801
Pik3r1	40413	37465.5	26541.1	43518.2	10511.3	6899.34	8264.96	14357.9	-1.88571	1.88571	2.74787
Cyb5a	877091	1.14213e+06	977596	1.02459e+06	268630	264461	348881	207325	-1.88431	1.88431	3.15184
Uqcrfs1	128042	198295	206712	176374	68788.6	50776.5	40343.5	32325	-1.88379	1.88379	2.71223
Pole	33754.5	33285.8	32921.7	22865.6	8341.68	7990.37	6530.02	10431.3	-1.88333	1.88333	3.46429
Cops3	435610	375232	456484	444168	133003	119706	112355	99016.4	-1.88281	1.88281	4.1028
Arhgef1	721006	738878	660417	617987	179079	183461	189888	190595	-1.88179	1.88179	3.92383
Vps25	314733	390508	286409	303995	94649.8	57848.2	81638.4	117779	-1.88037	1.88037	2.64637
Pnp	1.30368e+06	1.44594e+06	1.43224e+06	1.37098e+06	406115	359200	362898	380094	-1.8803	1.8803	4.8566
Iars	226710	190902	230666	270366	58258.9	55965.6	62240.3	73122.2	-1.87996	1.87996	3.9656
Stx5;Stx5a	67670.2	105048	95879.2	82527.7	20691.8	27558.8	23985.7	23193.9	-1.87947	1.87947	3.39314
Ap3s1	52298.2	38322.3	66214.8	51819.2	13456.2	24397.3	8887.39	9983.9	-1.87906	1.87906	2.15407
Tsn	9645.58	17241	25877.2	13747.6	4789.43	2573.9	3109.93	7610.16	-1.87893	1.87893	2.02413
Timm23	355075	311020	275932	253470	91711.9	69595.2	96939	66911	-1.8784	1.8784	3.55
Kdm3a	45611.5	44693.6	60198.8	37827.3	13176.1	12921.8	10076.9	15054.8	-1.87822	1.87822	3.50523
Wdr82	376827	510610	439888	585609	127898	120829	137855	135017	-1.87477	1.87477	2.94622
Foxk1	8136.12	8856.27	5797.55	28835	3113.32	2823.67	2057.51	6088.51	-1.87411	1.87411	1.35164
Klhl25	55078.7	74539.6	73864.6	56048.3	23385.8	17770	11871.3	17781.7	-1.87391	1.87391	2.86855
Ddx49	61521.4	57514.5	65164.9	65286.6	18893.3	14085.9	16318.7	18839.2	-1.87245	1.87245	3.49927
Ctsa	437342	338827	391614	398052	115873	127262	121848	62729.9	-1.87222	1.87222	2.36078
Mycbp	90904.9	108127	94191.8	91598.8	31187.1	30223.8	17006.2	26700.8	-1.87219	1.87219	2.527
Aurkb	1.04258e+06	1.12183e+06	1.17194e+06	1.45262e+06	285158	379715	238634	404677	-1.87215	1.87215	3.01481
Golga2	48460.1	33762.6	54444.8	26693.2	11955.9	12509	9026.45	11188.4	-1.87037	1.87037	2.44532
Emc3	59225.5	121923	85842.9	112380	22439.2	32142.4	33226	15957.1	-1.87029	1.87029	2.51449
Man2b1	153695	149188	141718	117172	39309.2	34436.4	40239.4	39704.1	-1.86997	1.86997	3.95734
Thy1	1.15971e+06	1.23725e+06	1.08199e+06	2.08134e+06	386438	386504	363177	386265	-1.86883	1.86883	2.254
Tor1a	53215.4	24916.8	50254.9	24961	10685.1	8929.83	11387.9	10989.6	-1.86861	1.86861	1.94035
Dcun1d5	92212.2	38273.2	46550	68313.9	14743.4	17749.4	22308.1	12389.4	-1.86851	1.86851	2.31648
Sec61a1	46270.5	38747.7	31386.1	94059.4	12278.6	12510.4	21735.8	11125.4	-1.86817	1.86817	1.98724
Birc5	525185	493378	594417	393470	162220	140165	127845	119560	-1.86769	1.86769	3.64593
Cnn2	2.0984e+06	2.23353e+06	2.7173e+06	2.53495e+06	675822	639609	591486	721229	-1.86661	1.86661	4.15494
Paxbp1	19947.6	34820.9	34209.2	25983.1	6448.07	11928.4	2907.06	10241	-1.86659	1.86659	1.69125
Map7d1	39554.2	47610.5	31876.2	36913.2	10672.5	13098	6870.61	12145.2	-1.8659	1.8659	2.79702
Sptan1	278361	260507	273416	260901	69701.4	71918.1	82028.8	70951.3	-1.86507	1.86507	4.18303
Rnh1	224016	298793	283401	210921	65498.3	68949.3	82928.6	61843.5	-1.86503	1.86503	3.64756
Ifrd1	105227	119045	76273.9	84891.2	19372.9	20561.6	28522.4	37354.3	-1.865	1.865	2.77332
Idh3a	660952	590611	646771	651821	179940	170070	155885	194627	-1.86408	1.86408	4.16294
Utp14b	79330	21142.5	30398.6	37126.9	8420.66	6799.52	22391.4	8554.51	-1.86354	1.86354	1.67775
Bysl	93482.4	113541	93311.5	107825	27080.7	25134.2	32532.9	27462.6	-1.86293	1.86293	4.28414
Snrnp200	313335	273522	245750	228189	73661.3	72846.6	78373.8	66856.7	-1.8624	1.8624	3.59127
Btbd10	20857.4	25956.5	39418.9	43625.6	8906.93	7201.36	8195.05	11412.1	-1.86232	1.86232	2.46134
Plscr1	77565.7	202608	148585	150877	40454.3	40860.7	42938.8	35414.6	-1.86007	1.86007	1.95318
Cd47	200744	101173	157330	146408	38598.6	39723.1	33092.1	55485.5	-1.85952	1.85952	2.87396
Vars	398244	547743	384197	462186	123987	131582	120130	118752	-1.85797	1.85797	3.07617
Lcp1	2.24254e+07	1.79764e+07	2.32303e+07	1.79681e+07	5.72138e+06	5.31338e+06	5.65642e+06	5.82162e+06	-1.85783	1.85783	3.23534
Arpc3	2.6603e+06	2.57348e+06	2.86513e+06	3.75634e+06	804294	756712	863141	849152	-1.85671	1.85671	3.10544
Gmds	69551.5	81167.6	68643.2	99623	32422.4	19538.5	18519.5	17623.7	-1.85621	1.85621	2.8556
Ppp2r4	287613	261897	259711	229629	86410.2	54982	52331.1	93599.2	-1.85425	1.85425	2.45737
Wdr43	120368	119684	146663	143932	44744.9	35380.2	33253.5	33482.9	-1.8533	1.8533	3.96533
Apeh	87179.5	152006	92100.9	35857.1	14944	23402.8	38945.4	24445.4	-1.85149	1.85149	1.61813
Acap1	116993	101263	151732	101436	29146.2	30742.3	37134.2	33812.5	-1.84927	1.84927	3.31527
Gga1	86664	99329	61116.6	69938.2	24224	25177.8	14787.9	23920	-1.84733	1.84733	3.06369
Arcn1	555461	800695	728206	687059	205260	178060	180968	206340	-1.84652	1.84652	3.49948
Atp1b3	421622	436804	487451	543303	153573	116671	125064	130380	-1.84548	1.84548	4.16445
Gimap1	20881.9	29558.6	15919.3	31947.5	6715.62	7711.08	4492	8439.33	-1.84533	1.84533	2.63329
Sec23b	426209	498777	497179	487673	125214	133321	136040	137122	-1.84477	1.84477	4.36609
Cand1	419502	308461	392876	291643	98426.6	97081.9	101237	96556	-1.84452	1.84452	2.78694
Cytip	261286	416828	244253	297811	100124	98513.1	72019.3	69246.7	-1.8439	1.8439	3.14524
Rgcc	569438	605649	637967	406907	152223	192966	159476	114161	-1.84293	1.84293	3.2661
Cyth1	162118	122466	132738	119055	38188.7	33038.2	39462.2	38853.9	-1.84269	1.84269	3.75968
Thoc6	78803.9	59668.3	88821.5	60273.5	20689.3	19618.8	24099.1	15780.2	-1.84245	1.84245	3.42146
Emc10	127436	130691	138094	127241	44198.3	39165.2	28802	33961.3	-1.84086	1.84086	2.84575
Sema4a	82880.1	64141	76652.4	69236.7	17732.1	17243.7	17510.4	29287.8	-1.84074	1.84074	2.78158
Gpsm2	50631.6	48355.7	41428.4	24528.8	12133.8	12285.5	10428.6	11221.1	-1.84011	1.84011	2.19751
Prkrip1	110898	110805	112621	189589	32042.5	35664.6	42117.1	36530.2	-1.83986	1.83986	2.68246
Gcn1l1	60378.8	57902	54508.6	48951.7	17969	14153.4	13446	16392.5	-1.83944	1.83944	3.95452
Eno1	5.98544e+07	6.01598e+07	5.81007e+07	5.80697e+07	1.95661e+07	1.65389e+07	1.51949e+07	1.47031e+07	-1.83931	1.83931	3.13544
Slc25a13	22487.9	17147.3	24714.3	14989.3	8614.14	5010.79	2381.86	6165.34	-1.83928	1.83928	1.84706
Dhx15	1.21047e+06	1.10435e+06	1.13042e+06	1.29047e+06	295707	322561	374488	330726	-1.83924	1.83924	4.34198
Nipbl	9497.3	52820.2	6229.23	4118.97	4565.7	5338.87	5749.18	4654.34	-1.83922	1.83922	0.532659
Twf2	212148	229129	182663	141924	54074.9	47895.7	48564.5	63739	-1.83763	1.83763	3.23441
Pacs1	31802	42398.5	41941.9	48829.2	7379.71	11698.3	9997.66	17114	-1.83658	1.83658	2.46877
Eif2a	314244	314307	289424	337160	70280.8	104319	113006	63942	-1.83605	1.83605	2.4262
Vps26a	193224	169179	210226	208584	59100.6	47374.6	56491.8	55897.6	-1.83568	1.83568	4.35255
Got1	334003	321580	348659	335013	89394.5	95452.5	99701.7	90718.7	-1.83544	1.83544	4.84244
Psme2	882511	548457	767405	791530	220056	190915	174301	252794	-1.83496	1.83496	3.37675
Ints1	27616.3	25537.8	18103.4	36123.2	7615.55	6254.19	7383.36	8890.8	-1.8328	1.8328	2.68451
Tmx2	32498.2	31675.7	31829.3	36229.5	9995.34	8221.93	10018.9	8896.23	-1.83233	1.83233	4.2739
Psmd2	952556	818172	817954	801405	207807	247353	239255	258623	-1.83072	1.83072	4.42381
Supt16;Supt16h	244896	205650	208363	167465	57354.3	60207.8	67661.5	47248.1	-1.82974	1.82974	3.76491
Pdhb	544566	519691	474282	463503	164332	134415	142964	121600	-1.82947	1.82947	3.91435
Tagln2	3.14711e+07	3.43388e+07	3.03782e+07	3.94468e+07	1.00087e+07	9.68998e+06	7.97103e+06	1.05255e+07	-1.82827	1.82827	4.13234
Mrpl40	181479	266322	267627	121785	66143.2	71448.4	62370.4	36059.8	-1.82668	1.82668	2.36456
Ptges2	13469.3	31618.4	44761.3	47436.4	13497.2	8052.02	6033.63	11195.4	-1.82386	1.82386	1.65142
Cdk2	344967	376548	379736	345363	114190	107566	120572	66452.7	-1.82328	1.82328	2.42701
Dld	236728	220919	286614	269945	71543.4	71620.9	60626.5	82843.1	-1.82307	1.82307	4.06901
Vps53	20355.8	27734	29224.8	36892.7	9649.35	6159.14	8225.91	8246.36	-1.82291	1.82291	3.08018
Iap	154343	182127	164021	159019	36991.7	54178.4	51271.4	44074.1	-1.8221	1.8221	3.22675
Seh1l	132799	131852	84764.4	123361	28253.4	40791	36988.9	27687.7	-1.82193	1.82193	3.28007
Usp5	827347	713026	762049	618688	230501	181638	173974	240291	-1.8216	1.8216	3.69267
Qil1	733441	1.40318e+06	789268	791260	290870	232615	218533	310162	-1.82081	1.82081	2.64337
Derl1	24699.8	20496.9	35014.8	25878.4	7457.97	5441.73	7676.73	9458.86	-1.82056	1.82056	3.13371
Sptbn1	294278	272599	269439	267635	74831	83977.1	88301.5	65608.4	-1.81974	1.81974	3.35565
Hmbs	82582.5	67042.2	107500	82479.1	33264.1	17606.3	14482.6	30984.3	-1.81769	1.81769	2.20382
Sfr1	144288	169751	163463	126836	45529.2	57323.4	29100.9	39593.6	-1.81675	1.81675	2.68184
Tmbim6	436391	470100	365914	390362	105223	129119	116716	121194	-1.81596	1.81596	4.19317
Gfm1	82534.6	98466.3	73824.2	81540.1	26841.8	24314.7	18171.5	26252.5	-1.81524	1.81524	3.4996
Fam175b	46188.7	59867.6	48195.6	107296	17130.3	20301.8	17875.2	19016.9	-1.81517	1.81517	1.96084
Chuk	24323.5	15293.9	9255.33	7886.74	3603.57	3525.55	2053.68	6947.03	-1.81513	1.81513	1.75524
Eci1	480038	523833	460533	307168	131533	129699	121777	120480	-1.815	1.815	2.53477
Ubl4a	168166	180312	171790	254220	47092.4	68956.6	54573.2	49740.6	-1.81336	1.81336	3.44095
Cog5	67617	67472.8	62305.1	86828.5	20653	18031.7	25338.4	16888	-1.81262	1.81262	3.57866
Ppme1	406030	415467	387755	341008	100498	130257	117568	93130.8	-1.81218	1.81218	3.62901
Rplp0	3.41069e+06	3.32746e+06	2.85846e+06	3.08299e+06	898550	860054	970822	881535	-1.81206	1.81206	4.44169
Pola1	31545.3	45636.7	42707.9	41367.8	13781.2	9505.26	9549.61	13094.1	-1.81185	1.81185	3.41075
Sugt1	898083	962378	992636	997829	288383	262057	260249	286262	-1.81171	1.81171	4.88312
Cox4i1	1.31096e+06	1.5163e+06	1.10584e+06	1.42009e+06	348779	378981	416058	381360	-1.81142	1.81142	3.6575
Mlkl	16417.8	12183.7	18561.2	12102.3	4112.85	3696.16	4134.68	4948.54	-1.81082	1.81082	3.11411
Rab24	24793	23242	42300.7	23803	10041.8	5870.33	8535.27	8099.82	-1.81018	1.81018	2.80968
Trip12	71071.4	63430.8	89459.8	83412.6	21864.2	20777.8	22336.3	22718.3	-1.80941	1.80941	3.04322
Elovl1	47459.4	66853.3	36894.4	14927.8	11505	12396.3	10421.5	13090.1	-1.809	1.809	1.33606
Apobec3	407358	427455	450585	388079	100673	131152	154799	91701.6	-1.80678	1.80678	2.6295
Lonp2	62472.7	55980.2	67651.3	45296.8	15395.8	16687.4	16065.1	18038.4	-1.80578	1.80578	3.12457
Naa15	231201	291705	270972	295275	77733.3	79507.3	88223.4	66102.9	-1.80559	1.80559	4.14656
B4galnt1	13913.6	37751.8	29723	16781.4	8854.91	6050.52	3674.77	9505.29	-1.80545	1.80545	1.90572
Mdh1	3.08099e+06	3.16132e+06	2.90556e+06	2.70369e+06	807382	872531	824955	890320	-1.80351	1.80351	4.53644
Syap1	12970.3	14707.9	43391.6	51467.9	9210.73	5108.92	9019.02	11788	-1.80259	1.80259	1.26919
Akr1b10	12492	21567.1	23558.1	11414.8	4841.94	4783.26	4603.51	5562.12	-1.80243	1.80243	2.03372
Coro1c	937356	1.16601e+06	991022	1.19846e+06	309918	293985	309549	317660	-1.80197	1.80197	3.3246
Snd1	884318	880421	853389	762660	237530	251364	235407	245597	-1.80146	1.80146	4.18484
Gimap7	69721.5	90025.2	103935	52023.7	24349.7	19014.4	31526	15746.3	-1.80042	1.80042	2.62237
BC004004	41684.2	28148.3	53506.5	36956.9	18205.4	12658.3	8972.17	6185.2	-1.80037	1.80037	2.09089
Kpna2	3.10873e+06	2.68697e+06	3.23101e+06	3.33532e+06	903934	909779	837671	899365	-1.79972	1.79972	3.814
Lgals3	1.29306e+07	1.21836e+07	1.30963e+07	1.56482e+07	4.46863e+06	3.92914e+06	3.5356e+06	3.53834e+06	-1.79955	1.79955	4.19288
Ccdc88b	15197.6	12612.8	54907.7	4731.07	7080.18	6824.84	4627.42	6596.47	-1.7991	1.7991	0.710898
Cope	710908	716432	634445	601906	186542	191036	203370	184633	-1.7988	1.7988	4.14148
Rpl18a	1.0589e+06	1.22037e+06	1.06798e+06	1.88886e+06	368702	365230	450564	321479	-1.7978	1.7978	2.72369
Cd8b	219296	296398	230225	269707	78867.5	66420.8	71513.6	75435.8	-1.79716	1.79716	3.62583
Chmp2a	1.43909e+06	1.41411e+06	1.23826e+06	1.21897e+06	337165	346877	535005	310142	-1.79606	1.79606	2.71009
Acadvl	134515	147611	132158	110966	38451.1	43484.6	33185.8	36130.2	-1.79605	1.79605	4.13408
Uba1	1.88434e+06	1.93077e+06	1.90097e+06	1.79588e+06	575580	507277	531250	549868	-1.7955	1.7955	4.63622
Afg3l2	19888.1	18412.3	15744.7	13114.6	4996.04	4515.52	4345.88	5509	-1.79404	1.79404	3.34362
Ubn1	64449.6	41985.8	35466	121839	18670	16558.6	24400.3	16439.6	-1.79375	1.79375	1.5759
Pdpk1	61983.7	79933	79981	69031.6	28357.2	12002.6	15770.6	27788.2	-1.79361	1.79361	2.01357
Iqgap1	1.11943e+06	1.03891e+06	1.09014e+06	1.27147e+06	297975	286715	348356	370867	-1.79346	1.79346	4.03918
Ptprc	430322	408602	452896	374513	119232	118370	133861	109270	-1.79337	1.79337	4.47334
Fmr1	47466.8	38979.7	43974.1	36015.2	14725.4	8663.04	9543.66	15112.1	-1.79253	1.79253	2.59738
Tgfb1	188977	126750	178554	92791.3	47819.3	40269.9	27972.8	53487.5	-1.79183	1.79183	2.54435
Stag2	110425	160968	150976	148108	39445.8	40163.4	39893.6	45322.4	-1.79123	1.79123	3.15967
Amd1;Amd2	23006.6	31686.1	42390.9	50296.4	11101.9	10896.1	8567.62	12053.5	-1.78997	1.78997	2.30803
Pmpca	146967	128319	150140	169780	48723.9	30234.8	32959.8	60321.8	-1.78897	1.78897	2.36981
Sars	1.72522e+06	1.62674e+06	1.8356e+06	1.49186e+06	474191	485184	481574	492821	-1.78831	1.78831	3.4772
Ptpn2	166726	107079	150478	135848	38874.7	43418.5	40886.3	39071	-1.78754	1.78754	2.84546
Sar1a	824478	396413	820888	1.06582e+06	83447.7	248006	272615	296554	-1.78681	1.78681	1.69899
Stxbp2	268779	313578	277495	309602	80488	90634.1	80667.9	87325.6	-1.78599	1.78599	4.52085
Prrc2b	75264.5	80691.6	109503	104204	39470.4	23181.8	11434.8	33247.7	-1.7841	1.7841	1.76118
Fanci	11048.1	19930.2	19761.4	13757.9	5053.57	2733.65	6298.74	4641.84	-1.78406	1.78406	2.46876
Snrpe	3.89569e+06	3.82597e+06	4.03252e+06	4.65972e+06	1.24185e+06	1.21426e+06	1.15856e+06	1.15216e+06	-1.78382	1.78382	3.88435
Ppp6c	350340	329828	276167	410862	85647.7	103666	104212	103809	-1.7828	1.7828	3.50031
Ankfy1	45629.1	83101.2	80942.1	49337.5	21697.5	17179.5	19857	16570	-1.78221	1.78221	2.37521
Ddx6	1.90214e+06	1.6582e+06	1.77823e+06	1.60167e+06	599657	551241	515522	352435	-1.78145	1.78145	2.70657
Ext2	19850.9	27560	20362.3	22793.3	6101	9942.33	4643.86	5666.17	-1.78099	1.78099	2.48967
Sdhb	330437	292337	328924	342578	107858	94322.2	85453.3	89028.2	-1.78081	1.78081	4.21797
Man2b2	38927.6	35547.5	35780.7	20756.8	16150	7413.48	9158.82	5406.98	-1.78073	1.78073	2.09632
Ep300	80361	77962.2	88315.3	103659	26891.3	24254.1	19371	31444.6	-1.78056	1.78056	3.2697
Tra2a	133798	148295	148196	148410	47685.4	32716.7	37706.1	50347.7	-1.78044	1.78044	2.77832
Ptbp1	3.96999e+06	4.18905e+06	4.37939e+06	4.48575e+06	1.3906e+06	1.10145e+06	1.01358e+06	1.45216e+06	-1.77981	1.77981	2.99208
Aco2	996612	1.03437e+06	964537	1.00965e+06	322708	311948	268682	263065	-1.7798	1.7798	3.48452
Prim1	171201	194621	150294	143451	38915.6	54149	52089.4	46938.5	-1.77972	1.77972	3.81812
1810037I17Rik	80791.5	37476.7	52221.8	126129	19338.1	26584.1	26830.6	13738.2	-1.77799	1.77799	1.74076
Pgrmc2	54155.6	82461.6	94690.7	118591	22718.8	30386.7	17954.7	30990.3	-1.77765	1.77765	2.55221
Gmfg	2.28308e+06	2.45977e+06	1.81154e+06	2.7998e+06	536363	709152	900473	585245	-1.77606	1.77606	3.16124
Reep4	74143.2	75678.2	72701.7	43900.8	22134.7	24319.5	20365.3	10973.5	-1.77601	1.77601	2.45642
Ckap5	153775	144406	158408	224411	49893.6	43770.8	51806.8	53380.9	-1.77596	1.77596	3.03544
Tex2	29509.3	22683.5	39683.7	18544.3	8331.02	5907.03	7624.67	10386.5	-1.77568	1.77568	2.54446
Uba3	40104.2	25122.1	14763.8	44275.3	3026.22	7450.91	19628.7	6193.04	-1.77543	1.77543	1.4298
Arpc2	1.64662e+06	1.5247e+06	1.50546e+06	1.78525e+06	481323	461955	533444	410949	-1.77538	1.77538	4.18889
Lrrfip1	167045	191267	207541	285761	56999	55862.8	51438.7	84591.9	-1.77468	1.77468	3.09239
Hccs	15619.5	6784.65	29331.2	28189.6	5982.66	3374.76	6976.58	7032.66	-1.77419	1.77419	1.33404
Eef2	1.0064e+07	9.22064e+06	9.78171e+06	1.13307e+07	3.19812e+06	3.1223e+06	3.28458e+06	2.20905e+06	-1.77375	1.77375	3.16143
Ccz1	73733.9	60313.9	55815.3	43854.4	19923.6	17095.1	18888.8	12505	-1.77243	1.77243	3.18992
Got2	1.65736e+06	1.52016e+06	1.6863e+06	2.08544e+06	499661	526249	434836	573748	-1.77219	1.77219	3.96677
Get4	93317.6	95313	65508.3	54132.6	23692.7	25919.5	25086	15608.6	-1.77129	1.77129	2.82205
Top2b	47165	50546.7	62662.4	60278.9	14366.3	13678.9	17183.6	19422.2	-1.77104	1.77104	3.68423
Syne3	120947	100296	121550	135260	32657.4	39917.6	34910	32702.9	-1.76981	1.76981	4.04875
Arhgef6	220923	209659	202868	173562	53432.6	73543.9	53822.1	55907.6	-1.76949	1.76949	3.7085
Galk2	53186.7	77672.1	39719.7	47560	10935.2	11879.6	22073.4	19113.8	-1.76905	1.76905	2.49039
Dhx35	10588.4	36256.2	19137.1	10665.8	5486.38	4886.6	4645.68	7510.46	-1.76645	1.76645	1.48131
Cog7	10236.5	7516.54	16536.3	7306.64	3205.11	2785.25	1948.57	4302.11	-1.76472	1.76472	2.26583
Tma7	77517.8	119060	41578	282259	39678.1	51950.8	29878.1	31653.7	-1.76462	1.76462	1.02052
Rpl10a	1.59677e+06	1.44683e+06	1.4585e+06	1.5571e+06	450961	515864	444838	372435	-1.76393	1.76393	3.3669
Actc1;Acta1;Actg2;Acta2	2.63426e+07	2.5412e+07	3.20649e+07	2.06813e+07	7.44828e+06	7.24589e+06	8.077e+06	8.02228e+06	-1.76282	1.76282	2.9305
Pno1	159482	49568.7	85388	89855.8	27925.7	22276.1	48754.2	14368.5	-1.76175	1.76175	1.76641
Pck2	310216	287652	267943	266464	82832.8	96670.9	78730.7	75797.6	-1.76117	1.76117	4.15408
Dcps	61080.3	59346.3	37833.5	36250	10443.5	17008.5	16138.4	13826.8	-1.76029	1.76029	2.79498
Papd5	26851.6	29159	13178.4	25456.9	9388.64	4835.26	4784.52	8944.67	-1.75953	1.75953	2.24757
Psmg3	223931	314760	336554	350705	100673	85184.4	77485.1	99012.4	-1.75842	1.75842	3.20911
Wdr3	45673.2	46876.4	55123.4	53134.3	12992.7	16455.1	15047.8	14870.9	-1.75809	1.75809	4.34309
P4hb	1.21886e+06	1.11313e+06	1.03145e+06	1.02756e+06	371763	332099	302722	291629	-1.75802	1.75802	4.18577
Rrm2	4.70295e+06	4.91953e+06	4.12144e+06	5.14468e+06	1.51905e+06	1.48656e+06	1.48621e+06	1.09744e+06	-1.75679	1.75679	3.60261
Tpm3	1.00235e+06	710148	653630	963293	220479	261250	297974	206682	-1.75505	1.75505	3.22637
Gtpbp4	259059	131740	215215	255343	58346.3	78989.8	66114.7	51766.8	-1.75488	1.75488	2.53216
Abce1	767401	699937	868869	840852	216413	265210	257229	203158	-1.75388	1.75388	3.96627
Araf	35267	38550.6	51438.3	54295	12008.1	12725.9	16367.4	12142.2	-1.75372	1.75372	3.21078
Fxr1	59193.6	29991.2	100743	114053	6486.33	20008.6	23895.4	39766.5	-1.75347	1.75347	1.29637
Copb1	352487	357338	407681	411127	119109	116946	117653	99842.6	-1.7529	1.7529	4.45989
Sra1	97085.6	158707	142503	165015	50677.9	58105	51792	6637.07	-1.75225	1.75225	1.12976
Adam17	19518.2	27195.6	15550.3	14975.3	5497.58	5106.79	3946.39	8379.43	-1.75209	1.75209	2.61772
Msh6	142014	165795	154623	166391	43733.7	43921.3	50475.7	48612.9	-1.75159	1.75159	4.54398
D10Wsu102e	332744	464634	452250	333205	112044	150606	107804	99653.6	-1.75145	1.75145	3.41047
Nat10	80010.3	87950.2	71987.1	44626	22580.2	21415.9	18379	22155.5	-1.75126	1.75126	2.33498
Nup93	213950	191185	150661	164162	65148.5	55231.6	47471.4	46044	-1.75101	1.75101	3.64073
Hsp90ab1	1.95651e+07	1.69077e+07	1.70661e+07	2.23682e+07	5.6025e+06	5.78972e+06	5.92116e+06	5.27447e+06	-1.74869	1.74869	3.3926
Stat6	128669	116085	178708	136690	53744.2	34965.5	30516.9	47491.3	-1.74841	1.74841	2.91472
Eif2s3x	700332	660699	655817	733143	190926	213789	222720	191186	-1.74816	1.74816	4.44213
Papola	23728.3	5784.66	20726.2	23110.6	3293.22	4739.12	5729.1	8093.59	-1.74683	1.74683	1.34579
Hsp90aa1	4.55133e+06	3.97055e+06	4.0838e+06	5.24516e+06	1.24153e+06	1.34149e+06	1.33729e+06	1.40364e+06	-1.74542	1.74542	3.47602
Hp1bp3	350797	377515	412200	597859	139521	125802	123915	129361	-1.74505	1.74505	2.52567
Rsl1d1	444974	499134	477818	595754	171528	173292	155029	102651	-1.74366	1.74366	2.84352
Hmgb2	1.33951e+07	1.33728e+07	1.13657e+07	2.2202e+07	4.33773e+06	4.91227e+06	5.09496e+06	3.68467e+06	-1.74264	1.74264	2.57868
Haus4	101295	88284.9	88528.1	69118	28601	25556.6	23388.2	26288.7	-1.74159	1.74159	3.40911
Pmpcb	166194	137905	151182	120679	47589.8	35990.9	39190.8	49529.6	-1.74104	1.74104	3.74975
Nfkb1	464175	540128	547889	528841	147176	148345	151683	176309	-1.73881	1.73881	4.45932
Wdr77	138836	121685	159971	174188	41659.4	40174.4	41351.1	55027.2	-1.73852	1.73852	3.66616
Cpne3	128138	124043	146685	120134	37207.6	40548.8	44522.8	33261.8	-1.73844	1.73844	3.98331
Acaa1a	820545	648569	787434	658027	224081	223257	205594	221295	-1.73721	1.73721	3.39815
Rala	192464	154922	115468	186589	40421.5	61140	48151.8	45173.7	-1.73656	1.73656	3.06845
Srebf2	43899.2	48279.1	62368.2	38859.6	17052.1	14413.6	14908	11697.3	-1.73574	1.73574	3.31991
Pias4	78777.3	74228.7	76568.1	68173.6	19344.2	21909.2	23696.8	24487.6	-1.73513	1.73513	4.06087
Atxn10	733548	697066	780317	594027	188748	206757	243256	204728	-1.73354	1.73354	4.13095
Clic4	617906	606973	653887	1.04267e+06	230812	179025	232139	236713	-1.73325	1.73325	2.75464
2210016F16Rik	29014	39930.2	40380	18775.8	9611.37	10227.5	7946.67	10749.5	-1.73303	1.73303	2.14042
Hnrnpl	2.89371e+06	2.09595e+06	2.23845e+06	2.13708e+06	697001	653885	648301	819503	-1.73228	1.73228	3.73517
Arhgap30	39514.8	25330.3	50538.1	59437.1	14818	10726.6	12607.5	14471.1	-1.7321	1.7321	2.1273
Gorasp2	116010	163638	191665	167373	59633.5	36977.7	31810.4	63899.8	-1.73159	1.73159	2.46431
Cnot11	49448.6	87578.4	45932.2	78065	25058.4	12098	8679.17	32811.5	-1.73072	1.73072	1.65845
Thoc1	129642	119692	94433.9	115623	37647.6	38476.1	35271.8	27155	-1.72931	1.72931	3.66452
Clpx	50024.1	47678.2	41322	44642.8	12945.5	9982.7	14519.4	17973.5	-1.72859	1.72859	2.64518
Ssr3	205697	140285	153207	29712.4	49292.3	34153.4	40562.8	35587.4	-1.72857	1.72857	0.933176
Ahsa1	309312	321766	323201	328872	106691	86134.9	101234	93472.5	-1.7273	1.7273	3.54636
Echs1	240150	296376	269901	223774	90618.8	80967.8	70052.3	69582.4	-1.72691	1.72691	3.96695
Gpsm3	148625	232149	202310	133884	64465.2	64534.5	43708.5	43893.2	-1.72686	1.72686	2.8978
Brd1	15490.4	20857.6	19713.7	21605.6	6054.54	5578.95	7102.63	4729.84	-1.72674	1.72674	3.58296
Sec23a	80764.9	70905.1	80127.7	85031.5	25141.7	23471	23671.5	23625.1	-1.72396	1.72396	4.01455
Ncbp1	54400	58191.3	36134.3	43825.8	11108.4	16727	12438.7	18021.3	-1.72379	1.72379	3.05104
Nsmaf	12728.5	26663.8	23048.2	8403.16	5045.65	5293.07	4339.37	6782.2	-1.72297	1.72297	1.58019
Cdc23	59645.4	42280.3	39683	39228.2	15179	13811.4	14277.7	11525.4	-1.72261	1.72261	3.20766
Dad1	17260.6	70124.9	70191.2	83132	22681.9	21017.8	22096.5	7154.47	-1.7223	1.7223	1.20972
Prpf19	384873	368754	528690	552314	159074	146426	104063	146875	-1.7212	1.7212	3.21739
Dync1h1	63535.5	60143.5	68040.8	70051.5	18569.7	18533.7	19502.3	22823.5	-1.72057	1.72057	4.22696
Pias1	175543	115832	176676	160714	53361.6	53752.7	38506.6	45344.5	-1.71921	1.71921	3.32318
Arhgap19	140935	94234.6	140302	71157.8	32121.7	37571.5	34818.5	31372.3	-1.7167	1.7167	2.12689
Prpf39	34054.8	20947.6	30260	24640.5	9571.47	8136.79	6051.11	9697.26	-1.71587	1.71587	3.09374
Pycard	1.0776e+06	1.12138e+06	965711	808474	321970	327908	337510	222662	-1.71522	1.71522	3.34347
Raver1	174852	165185	203946	181020	63432.2	52321.4	49601.9	55491.5	-1.71494	1.71494	4.22512
Ecm29	90559.4	86626.4	87941.1	61870.8	27910.1	24624.4	22354.9	24724.8	-1.71486	1.71486	3.21729
Birc6	16475.2	22556.3	26913.8	17307	6807.17	4766.05	5168.76	8633.31	-1.71406	1.71406	2.82419
Smarca5	497103	536551	491369	606601	158020	155344	180258	156317	-1.71358	1.71358	4.26658
Cmas	14724.6	28061.2	35354.5	19538.3	7488.75	8155.75	6788.44	7359.9	-1.71308	1.71308	1.90494
Drg2	402379	293431	283503	286943	96524.5	76670.5	105283	107750	-1.71304	1.71304	3.55997
Samm50	28594.2	29943.6	31096.3	32437	11939.2	7822.66	9568.2	7906.85	-1.71292	1.71292	2.77288
Lrrc59	262274	216806	329012	313703	101701	77628.3	38618.2	124300	-1.7127	1.7127	1.80754
Huwe1	28520.9	22365.9	31487.4	32989	8206.13	7329.81	8692.55	10972.3	-1.7125	1.7125	3.47711
Erbb2ip	17600.2	16475.7	19265.5	20518.8	8521.5	2770.6	3182.66	8080.93	-1.71131	1.71131	1.57662
Cad	150900	147187	146024	160282	44444.2	43169	52632.3	44411.8	-1.71064	1.71064	3.95777
Impdh1	275103	361555	577397	256044	126212	92593.7	94592.8	136378	-1.70863	1.70863	2.21939
Jmjd6	59900.5	17191.9	77970.8	30456.6	14484.6	7760.64	21449.9	13069.4	-1.70851	1.70851	1.29454
Snrpd1	1.27308e+07	9.87957e+06	1.19254e+07	9.35996e+06	3.53864e+06	3.64601e+06	2.80705e+06	3.44949e+06	-1.70742	1.70742	3.77431
Pqbp1	19914.1	68848	57399.2	102666	21971.6	11111.2	23616.1	19507.6	-1.70716	1.70716	1.24852
Gnb1	660474	712565	667078	634445	196960	202834	198767	220652	-1.70699	1.70699	4.85972
Banf1	381732	807760	721346	737622	189833	142327	116906	362204	-1.7069	1.7069	1.93436
Tubg1;Tubg2	102512	101783	95644.5	86283.4	18565.1	36241.9	31804.9	31707.9	-1.70674	1.70674	2.33526
Map2k4	37727.6	38938.8	33190.9	63559.8	10555.8	12092.1	12307.8	18215.9	-1.70552	1.70552	2.71801
Vat1	388997	383829	399934	348277	116513	131692	132032	86193.9	-1.70532	1.70532	2.79387
Nudt21	377661	346844	365474	572011	107710	122756	138297	140969	-1.7051	1.7051	2.91639
Ddb2	78580.7	94926.3	128409	111284	25138.7	24734.5	41537	35346.2	-1.70478	1.70478	2.91604
Wdr46	67245	63344.5	47352.6	23191.6	13338.5	20146.2	14027.5	14202.7	-1.70446	1.70446	1.72449
Zyx	114023	116040	142488	225134	42339.9	48838.8	45842.8	46401.8	-1.70421	1.70421	2.1275
Plod3	11942.5	18694.9	6414.55	18007.9	4428.18	3259.79	2397.66	6822.4	-1.70329	1.70329	1.75074
Elmo1	647932	740581	687745	677831	205019	202577	240616	197920	-1.70262	1.70262	4.22886
Polr2g	178614	142851	236660	222900	68693	37768.5	43593.2	89940.8	-1.70236	1.70236	2.20534
Smc4	173433	182565	153390	197381	47043.2	54596.7	60317.9	55264.4	-1.70207	1.70207	4.1854
Mrps31	29893.6	38804.9	35149.8	14618	10003	8294.59	9706.89	8425.4	-1.70128	1.70128	1.75529
Mxi1	38139.5	29926.5	29329	72323.4	12638.8	9804.35	18779.4	10982.2	-1.70089	1.70089	2.04577
Smek2	45279.4	28781.2	38140.1	25367.9	10908.9	11031.2	11710.3	8693.01	-1.69994	1.69994	2.67937
Ago2	75509	106974	107185	126399	38363.6	26175.7	26362.8	37173.4	-1.69982	1.69982	3.10664
G6pdx	319835	323655	207431	354547	101744	98443.4	62496.8	108619	-1.69892	1.69892	2.86899
Cdkn2b	77581.6	50976.5	49024.6	18360.9	18450.3	16756	9181.51	15980.3	-1.69858	1.69858	1.44187
Erp29	709526	674152	740480	772751	202992	249668	229064	211044	-1.69816	1.69816	4.21752
Gmppb	82816.3	100184	91132.5	135513	32766.7	34935.4	33475.5	25126.8	-1.69747	1.69747	3.16008
Clp1	30644	8886.61	36507.8	117096	13831.2	8368.36	18986.2	18381.7	-1.69701	1.69701	0.639024
Tbx21	147716	108224	178327	148718	38196.9	45983.7	22805.6	72830.7	-1.69693	1.69693	1.90607
Nol11	33923	44234	44915.4	32479.1	12890	12303.8	10893	12006.5	-1.69348	1.69348	3.11311
Cd28	22313.6	34965.1	32923.9	36058.4	10301.1	11687.3	8219.96	8850	-1.6927	1.6927	3.09363
Nap1l1	2.54465e+06	2.07326e+06	2.61606e+06	2.60575e+06	838591	735171	672841	800729	-1.69107	1.69107	4.15672
Phf8	13987.5	14667	43766.5	16078.8	5085.3	4477.02	7528.37	10327.4	-1.69054	1.69054	1.60703
Nxf1	228522	229687	214973	154654	67741.9	68123.6	61623	59133.9	-1.6897	1.6897	2.93624
Lnpep	128319	135711	125599	167664	41156.6	39403.8	50245.2	41961.5	-1.68961	1.68961	3.92558
Rpl32	504033	708735	730891	1.44647e+06	380890	315596	188512	167531	-1.68748	1.68748	1.90946
Nmes1;AA467197	1.36708e+06	1.82895e+06	1.5574e+06	253600	443528	304935	380958	426407	-1.68627	1.68627	0.844701
Dip2b	28100.5	21857.2	17068.9	33182.7	8366.82	7347.42	6772.08	8656.42	-1.68605	1.68605	2.41772
Psmb5	73250.3	97016.1	89430.4	134121	21869.4	13772.5	53811	33028.6	-1.68497	1.68497	1.68327
Zap70	596967	704169	545703	598021	154885	198845	214640	192215	-1.68457	1.68457	3.81744
Acsf2	92414.2	139363	100222	68626.9	29402.5	23589.6	38444.9	33211.5	-1.68439	1.68439	2.66408
Bzw2	210214	194093	161673	156386	50410.1	73437.4	54000.6	47155.6	-1.68278	1.68278	3.31378
Gps1	136359	166315	153808	244151	57906.4	43169	58343.5	58983.1	-1.68167	1.68167	2.82282
Mrpl24	52990.6	66428.7	65182.5	83099.7	14702.2	29164.3	26650.2	12993	-1.68061	1.68061	2.09481
Ints12	96182.1	81502.2	84118.8	96903.3	27221.7	32326.6	27705.1	24744.9	-1.67933	1.67933	4.15873
Tmed9	577197	352035	465471	409600	128699	127530	157000	150214	-1.6791	1.6791	2.98387
Man2a1	53314.8	66058.3	90369.5	81675.1	21901.6	19646.7	24050.8	25474.6	-1.67798	1.67798	2.80279
Atp2a3	66857.1	50930.4	51034.1	61498.5	16105.5	19055.5	19490.7	17356	-1.67742	1.67742	3.73659
Cuta	338930	442999	373199	426663	140778	135472	89714.5	128571	-1.67741	1.67741	3.12631
Gosr1	133707	122630	114235	120490	36803.1	37411.5	43161.9	36214.6	-1.67681	1.67681	4.45258
Mecr	37980	26809.6	22079.8	24433.3	9706.74	8653.87	4832.41	11648.1	-1.67563	1.67563	2.26869
Itgb2	327923	370769	382642	346863	109503	117416	104502	115696	-1.67547	1.67547	4.56617
Mrps9	125938	110284	92585.1	115995	37814.3	36592.7	29702.9	35257.8	-1.67427	1.67427	3.93468
Tyms	327844	331152	310098	290224	110317	57796.8	120353	106379	-1.67328	1.67328	2.11202
Lgals9	113066	121633	66949.9	156602	35111.5	28840.7	48586.8	31163.2	-1.67306	1.67306	2.30381
Klhl9	115027	136835	161475	180831	47300.1	49136.1	45563.9	44512.3	-1.6716	1.6716	2.67511
Sec63	15849.6	17088.5	25196.3	18000.4	6903.91	6346.8	4710.6	5940.83	-1.67142	1.67142	3.22685
Wdr26	64035.1	51418.3	58665.5	42824.8	24047.2	15005.9	13719.6	15345.5	-1.67121	1.67121	2.91318
Rnaseh2a	83937.7	152267	194908	177561	76976.3	36360.8	25302.7	52502.5	-1.67102	1.67102	1.89806
Cast	51862.9	46370.7	48265.3	37735.6	7862.33	16877.5	23620.6	9519.36	-1.67041	1.67041	1.74604
Prkar1a	7.28455e+06	6.97642e+06	7.62037e+06	6.01861e+06	2.45022e+06	2.25439e+06	2.06161e+06	1.9997e+06	-1.67028	1.67028	4.22985
Ddx54	160678	130178	93788.3	102731	34155	43169	37135.4	38671	-1.67028	1.67028	2.65482
Map2k2	159652	175485	133714	280198	60931.6	67121.7	58700.5	48814	-1.66892	1.66892	2.32
Exosc1	40659.6	64358.9	73436.8	72344.9	18887.5	14677.5	22582.8	22757.5	-1.66834	1.66834	2.73457
Gzma	44304.7	53335.6	30864.5	63662.4	19100.7	10890.6	13882.1	16599.4	-1.668	1.668	2.55231
Ogdh	200223	237667	230842	216042	74248.9	68373.1	66047.8	69765.3	-1.66797	1.66797	4.39472
Rps6ka1	149528	145982	142532	175197	40331.3	56328.9	51457.3	45020.9	-1.66682	1.66682	3.62519
Glmn	18358.6	22055	19614	14410.8	5976.11	5376.52	5126	6981.6	-1.66583	1.66583	3.4209
Rassf2	78198.1	48635.3	38782.8	40544.3	12540.2	7928.35	25482	19033	-1.66562	1.66562	1.84293
Papd4	39220.4	38824.3	40901.6	38443	13058.1	12532.1	11335.5	12722.7	-1.66452	1.66452	4.22279
Stat5a	52268.9	50322.1	29999.5	39010.1	11207.1	14096.2	9637.36	19284.9	-1.66201	1.66201	2.60111
Cpsf3	279318	354095	388503	344990	104690	105867	103918	117481	-1.66195	1.66195	3.33374
Phb2	947666	769459	994984	695639	304070	263749	290277	219808	-1.66059	1.66059	3.51541
Csnk1d	194807	191981	190410	242775	63014.1	55169.2	77470.2	63720.9	-1.66054	1.66054	3.81754
Stt3b	19733.4	26086.2	24187.6	19473.6	6986.17	6741.9	6181.62	8406.37	-1.65996	1.65996	3.73829
Xpo7	18190.1	15213.6	6183.38	19517.3	5280.37	4701.65	3108.96	5613.28	-1.6599	1.6599	1.61789
Oat	1.02377e+06	1.24008e+06	1.21332e+06	1.04116e+06	406552	314723	310493	400898	-1.65709	1.65709	3.64905
Sh3glb2	39697.1	81822	24244	31819.1	18710.5	16921.9	6805.54	13899.8	-1.65632	1.65632	1.5994
Fnbp1	425911	396331	545512	497003	144571	139930	143849	163672	-1.65527	1.65527	3.40019
Psmd11	673601	607233	606229	723537	212671	193854	210654	212230	-1.65422	1.65422	4.07289
Capza1	691510	839145	842091	723969	271177	210104	268949	233657	-1.65417	1.65417	4.00215
Reep5	48936.8	44902.6	29133.8	109622	12895.7	19936.3	24360.5	16758.4	-1.65318	1.65318	1.5208
Ppp2r1a	1.43202e+06	1.43605e+06	1.26042e+06	1.40568e+06	458176	461221	428217	413080	-1.65222	1.65222	4.73136
Rpf2	380069	451306	434239	411974	110386	164279	127998	131747	-1.65037	1.65037	3.21369
Lime1	302813	314775	300186	195687	72193.8	109332	93231.9	80135.5	-1.6496	1.6496	3.0667
Park7	2.63867e+06	2.49577e+06	2.16208e+06	2.69905e+06	758464	886916	938287	603980	-1.6488	1.6488	3.06454
Morf4l2	311146	200452	242169	203296	87629	76901.7	70022.6	70683.9	-1.64868	1.64868	2.9871
Dync1li2	31516.6	29583.6	35747.7	30022.7	6241.19	13561.8	4744.1	15922.6	-1.64844	1.64844	1.54921
Epsti1	161178	79308.3	148739	117814	27844.5	76498	33982.6	23848.4	-1.64456	1.64456	1.82619
Trappc6a	290914	311153	336781	293953	113037	88193.7	102691	90632.2	-1.64365	1.64365	3.85973
Eif2b4	138283	160685	166948	210500	53965.6	52207.7	54893	55441.3	-1.64349	1.64349	2.72347
Card11	18696.1	18889	17101.2	17353.4	3911.34	6820.44	4165.43	8186.86	-1.64189	1.64189	1.99053
Usp15	99067.9	101032	100384	85344.5	27605.4	28225.6	31163.1	36648.8	-1.64178	1.64178	3.76793
Atad1	99381.4	97469.8	76516.7	77266.3	31400.3	22852.7	36894	21349	-1.64009	1.64009	2.74677
Eif2s1	1.61527e+06	1.61707e+06	1.55799e+06	1.67106e+06	498458	502909	591969	480740	-1.63937	1.63937	3.56484
Ddx56	63721.5	49321.8	41418.1	50774	19656.3	18183.2	14785.3	13284.9	-1.63872	1.63872	3.34059
Ahcy	3.34038e+06	3.30552e+06	2.9564e+06	4.78578e+06	1.21534e+06	1.17922e+06	1.21623e+06	1.01237e+06	-1.63792	1.63792	2.83202
Vps36	108086	132447	100721	167999	42058.4	39224	39101.6	43469.1	-1.63598	1.63598	2.49297
Dnm2	210272	199582	241612	242246	70674.3	65140	75138.9	76802.7	-1.63496	1.63496	4.21567
Ski	50189.4	29204.3	29932.8	61806.1	17080.8	12369.5	10849.9	14860.6	-1.6334	1.6334	2.12266
Taf1	14358.9	17320.5	27407.5	14047.6	6995.74	4982.31	4819.14	6780.19	-1.63315	1.63315	2.48177
Nptn	65703.8	62109.2	52284.2	52121.4	15119.2	20312.4	19157.6	20300.8	-1.63264	1.63264	3.78525
Bmp2k	44533.2	43609.3	37512.1	44010.9	12015.2	14797.1	12365.4	15635.7	-1.63009	1.63009	3.74136
Aasdhppt	19670.2	28455.4	53656.1	45531	15560.5	13990.5	9259.96	8843.56	-1.6282	1.6282	1.84813
Tars	387392	386871	410286	456930	132519	119449	132876	146258	-1.62793	1.62793	4.42982
Pold2	131172	184135	207739	210780	64129.1	69037.4	69806.9	34473.8	-1.62783	1.62783	2.4056
Stx4	19364.6	23863	6457.62	30777.1	7111.34	5747.87	8706.68	4473.39	-1.62762	1.62762	1.20434
Junb	601218	509122	583207	560301	187351	192390	178164	171821	-1.62696	1.62696	4.45589
Cpsf2	56072.5	73215.8	34456.5	62459	15314.6	18966.7	20380.5	18587.8	-1.62673	1.62673	2.20603
Gabpb2	128148	50650.8	109635	155571	34431	24710.7	44537.7	40134.3	-1.62638	1.62638	1.71305
Fkbp8	408527	481018	375283	227590	137641	106271	99140.2	140551	-1.62576	1.62576	2.3694
Rps6	1.84124e+07	1.21182e+07	9.69073e+06	8.65521e+06	5.39617e+06	2.43891e+06	7.31588e+06	697610	-1.62479	1.62479	1.09275
Mbd2	135833	152624	151387	167805	47485.9	46747	36554.6	66263.7	-1.62467	1.62467	2.59399
U2surp	254898	234365	247459	244329	82709.9	82725.7	83754.1	68977.4	-1.62454	1.62454	3.66738
Mcm7	3.44678e+06	3.37982e+06	3.2547e+06	3.27235e+06	1.14481e+06	1.07033e+06	1.11591e+06	1.00148e+06	-1.62395	1.62395	4.30974
Rab18	203969	177181	245419	132923	66465.7	55429.8	51539.1	73053.8	-1.62352	1.62352	2.75193
Msn	8.19597e+06	8.36017e+06	7.7737e+06	9.97514e+06	2.66434e+06	2.75488e+06	3.01333e+06	2.70173e+06	-1.62341	1.62341	3.78384
Ndufa4	2.72141e+06	2.80731e+06	2.81583e+06	2.83137e+06	600312	1.02963e+06	1.03251e+06	965759	-1.62306	1.62306	2.28299
E2f3	207764	199715	155987	266971	65563.9	73932.9	70390.7	59740.9	-1.6229	1.6229	2.76263
Anp32a	1.78788e+06	1.10554e+06	1.29292e+06	1.57841e+06	352824	512194	532626	474589	-1.6225	1.6225	3.10778
Abcf3	63992.6	39981.5	49136.8	30395	15094.6	11937.2	15655	16962.6	-1.62125	1.62125	2.33734
Sae1	332946	305806	375290	515415	146350	108565	115590	126663	-1.62121	1.62121	2.88183
Ap1g2	59778.2	63458.3	45906.6	36428.6	13699.5	18815.9	14971.2	19341.2	-1.62112	1.62112	2.7905
Atg3	83560.3	123567	118204	114150	27260.5	31605.5	44076.6	40031.8	-1.62004	1.62004	3.09097
Psip1	222921	233316	254311	282631	79520.6	63573	73435.9	106856	-1.6188	1.6188	2.87086
Tbc1d10c	68674.6	116048	72356.2	42695.8	27044.9	37214	17083.9	16293.8	-1.61838	1.61838	1.94552
Gapvd1	58715.4	75817.3	72193.3	58352.5	27250.1	21586.2	17033.7	20487.7	-1.61802	1.61802	3.25759
Plcg2	9033.35	10060.9	20113.6	3109.49	3489.97	3160.85	2251.75	4885.22	-1.61786	1.61786	1.02392
Ube2l3	829526	844797	1.13152e+06	790613	377748	192992	188720	412517	-1.61763	1.61763	1.9734
Hdhd2	46814.2	52492.2	92680.5	51790.6	21532.1	17532.9	12094.8	28288.7	-1.61747	1.61747	2.25262
Phc2	21641.9	18070.2	17834.1	14735.7	7190.59	4227.95	3547.79	8597.33	-1.61707	1.61707	1.96461
Ehd1	730412	773698	890072	919583	298631	275636	244576	261578	-1.61688	1.61688	4.0898
Slc7a5	133102	69611	100545	150305	34748	34764.8	46504.6	32001.4	-1.61552	1.61552	2.21626
Ddx24	86796.8	99217.5	109518	107383	32682	31407.7	42210	25203.2	-1.61538	1.61538	2.93882
Mark2	36164.1	15215.1	45622.6	54812.5	13684.7	8246.89	14672.6	12975.9	-1.61447	1.61447	1.46794
Gpd2	400821	359919	426345	386126	127321	131457	123528	131741	-1.61374	1.61374	4.06994
Cdk5rap3	27060.4	24762.9	36163.7	45394.4	12049.4	10954.5	10366.1	10213.9	-1.61369	1.61369	2.29655
Psmd7	287619	302891	252793	331262	107836	110058	91261.3	74780.5	-1.61319	1.61319	3.30754
Trim27	141631	123611	115116	108214	46403.7	30685.1	43425.9	39306.1	-1.61212	1.61212	3.29816
Sgpl1	61351.3	57352.4	84749.7	87994.1	18228.4	24606.1	22512.9	30039.5	-1.61137	1.61137	3.0155
Smarcd1	44415.8	60411.3	58635.4	91005.2	15976.8	25315.8	21842.2	20155	-1.61127	1.61127	2.5472
Emg1	281273	308134	309078	240600	103739	95610.3	91677.7	81830	-1.61118	1.61118	4.02329
Phf6	93360.2	70003.7	84515	84443.3	22964.7	30389.3	27660.1	27786.2	-1.6109	1.6109	3.95262
Sdad1	83560.3	89564.1	91073.8	114554	28851.9	27199.9	43444.5	24523.8	-1.61068	1.61068	2.76298
Sec22b	69902.2	147194	163060	152846	36702	50321.4	38967.7	48737.6	-1.60903	1.60903	1.93675
Msto1	21158.8	26376.7	25266	22483.1	8999.75	5823.72	9842.98	6606.92	-1.60731	1.60731	2.62568
Eef1g	1.48724e+06	1.35112e+06	1.43459e+06	1.97212e+06	543059	555938	505148	446166	-1.60687	1.60687	3.33429
Faf2	47459.4	38831	39446	38233.6	16254.4	14979.1	6315.85	16294.6	-1.60657	1.60657	1.7636
Prim2	66830.5	66753.7	82666.2	68157.4	24081.4	24449	20390.6	24499.7	-1.60615	1.60615	4.16984
Samd9l	45103	50035.7	42278.7	33731	11439.7	15974.4	16464.5	12340.5	-1.60612	1.60612	3.3364
Prdx4	889314	708125	683717	935556	269698	249085	241393	297358	-1.60488	1.60488	3.40904
Brix1	97457.6	188872	248508	273771	88847.9	51712.3	46954.5	78442.9	-1.60424	1.60424	1.80513
Use1	52588.9	56154.3	61603.8	56685	7627.3	21951.4	27428.8	17701.9	-1.60353	1.60353	1.54961
Pigk	114543	162113	127566	106352	34122.2	41345.1	47582.9	44992.7	-1.60329	1.60329	3.33648
Por	210692	231985	233879	202400	78711.7	65110.7	70896.4	74569.5	-1.60328	1.60328	4.46278
Pds5a	87471.8	88173.4	101514	142879	35608.9	29477.4	32291.2	40938.4	-1.60255	1.60255	2.90132
Ufm1	259580	272860	367110	309294	119079	99804.9	51226.8	127998	-1.60239	1.60239	1.95456
Cat	321796	461131	434393	485746	143871	130132	134259	153615	-1.59981	1.59981	2.93796
Tln1	818100	783218	873638	878410	279665	264340	276579	287548	-1.59748	1.59748	4.58497
Top2a	1.71247e+06	1.525e+06	1.73524e+06	1.8431e+06	534013	515680	609817	594552	-1.59636	1.59636	4.43118
Kdm2a	73191.9	102936	104169	123161	30003.8	34011.8	37472.6	32118	-1.59444	1.59444	2.76286
Psmf1	237062	260008	235258	277030	77645.9	98414	78593.2	79647	-1.59422	1.59422	3.98159
Orc3	9096.6	18713.5	16932.5	12066.1	5730.97	4878.96	2765.17	5443.27	-1.59397	1.59397	2.24389
Myg1	428478	450473	483981	456828	156270	172023	133322	142123	-1.59175	1.59175	3.6129
Smc5	35174	27981.7	35265.7	26978.7	10693	9551.86	11460.4	9906.11	-1.59149	1.59149	3.48431
Cfl1	4.25134e+07	4.67335e+07	4.52427e+07	3.54643e+07	1.48336e+07	1.56119e+07	1.36295e+07	1.23396e+07	-1.591	1.591	3.94353
Sesn2	71119.2	77278	77985.5	43454	24162.8	23047.5	22210.3	20151.2	-1.59097	1.59097	2.28261
Oas3	9723.17	18874.9	8840.89	18775.3	4119.31	4089.42	3733.29	6721.09	-1.59075	1.59075	1.98782
Pitpna	305209	367765	281434	278120	91433.2	95540.6	105205	117178	-1.59019	1.59019	3.87712
Lrmp	15400	24081.6	15248.7	50504.2	8435.69	6710.71	11700.6	8111.22	-1.5899	1.5899	1.41097
Atl3	122797	102750	89907.3	105904	33835.2	44798.4	30280.7	31241.6	-1.58801	1.58801	3.36054
Snx2	315466	286432	288639	243239	94234.4	103464	98634.6	80965.6	-1.58736	1.58736	4.07559
Las1l	51554.1	31318.7	19744.6	31982.6	16199.8	6494.19	9908.05	12195.8	-1.58718	1.58718	1.96616
Rab5b	109888	152140	114213	103681	42801.8	35617.7	37522.8	43849	-1.58661	1.58661	3.29203
Suz12	138772	104178	122210	158124	39109.7	44420.4	41317.6	49400.9	-1.58645	1.58645	3.20281
Wee1	68626.8	93751.2	52559.3	68125.1	24838.4	27441.4	16114.6	25864.6	-1.58642	1.58642	2.79485
Tbl3	16405.5	11188.6	19085.7	12756.9	5828.26	4709.06	2956.62	6324.5	-1.58451	1.58451	2.36097
Ppp1cc	694593	589310	643345	588199	64746.7	266799	248893	258824	-1.58362	1.58362	1.34587
Nme7	52616.5	51432.4	35770.4	82101.4	16465.1	22262.9	19786	15555.1	-1.5831	1.5831	2.1961
Abcf1	94412.4	51398.2	88916.9	72123.7	24881.5	22603.8	28247.6	26720.9	-1.58256	1.58256	2.36866
Arhgap9	40050	22676.8	35131.4	28151.8	10613.5	8155.14	12284.8	11020.3	-1.58255	1.58255	2.79736
Nae1	26465.8	22379.3	12786.6	12954.4	4977.38	4296.5	5534.64	10098.1	-1.58238	1.58238	2.03467
Sept6	453116	516850	562562	553016	175586	173865	188300	159418	-1.58084	1.58084	4.14985
Pdcl3	216283	237965	172942	157886	51659	53550.8	85226.5	72014.6	-1.58078	1.58078	2.90416
Pafah1b1	496678	536387	470504	755429	165038	192849	221017	176379	-1.58059	1.58059	2.97206
Stk39	33796.5	36294.2	48611.5	27246.3	14701.9	7988.53	12279.2	13836.3	-1.58033	1.58033	2.65935
Hmox1	114894	150831	150954	256012	65593.9	41888.2	39105.3	78453	-1.57976	1.57976	2.20261
Ddx39a	2.76143e+06	2.45605e+06	2.31218e+06	2.97323e+06	840149	815282	926686	934160	-1.57867	1.57867	3.85986
Map3k11	11014.6	11797.7	11871.7	7337.94	3485.81	3481.92	2459.79	4642.89	-1.57848	1.57848	2.74741
Kif15	152510	150244	140118	113637	42818.2	46167.2	45418.9	51987.9	-1.57806	1.57806	3.60894
Chaf1a	18899.6	27583.8	40245	26418.5	8623.16	3538.03	11073	14674.1	-1.57761	1.57761	1.53427
Mki67	641927	518739	452595	600557	161449	199579	208375	172667	-1.57691	1.57691	3.55873
Noc2l	24152.9	21024.2	20080.6	18181.7	5418.33	7606.26	7173.65	7771.57	-1.57686	1.57686	3.4355
Fbxo5	88864.1	76877.8	74433.9	106341	24194.2	25402.8	31659.1	34922.1	-1.57659	1.57659	3.36398
Ptpn7	91074.9	83391.3	102335	77908.5	36333.1	13757.4	31040.8	37838.8	-1.57604	1.57604	1.73206
Pgls	319633	182796	319401	244081	98656.2	70916.3	83925.1	104112	-1.57563	1.57563	2.67862
Frg1	205155	211027	189082	212691	54919.3	76123.7	81709.1	61676.6	-1.57559	1.57559	2.79227
Capza2	1.39121e+06	1.32256e+06	1.30767e+06	1.3086e+06	433143	471386	451419	432718	-1.57526	1.57526	4.9167
Dock11	24374	27863.4	27182.3	21237.1	8129.88	6372.72	9153.62	10196.6	-1.5721	1.5721	3.09143
Add3	166737	254267	205802	220003	55979.7	87973.5	73804	67735.1	-1.56858	1.56858	3.23575
Umps	298694	309071	335651	386450	125318	102605	102985	117749	-1.5676	1.5676	4.01688
Dnajc7	662866	684802	664899	828926	211384	251903	255552	240391	-1.5667	1.5667	4.1029
Dcp1a	112327	101315	122151	198801	41632.1	45249.8	32676.8	60916.8	-1.56664	1.56664	2.48392
Twf1	88385.8	56574.5	86143.7	53283.8	23418.4	22908.8	26029.7	23690.2	-1.56605	1.56605	2.24593
Cops4	686940	607464	626207	583667	230782	199021	194160	222320	-1.56518	1.56518	4.37915
Ripk1	251624	275009	255801	388204	84499.9	100187	106450	104613	-1.56464	1.56464	2.94428
Rab1b	213721	297900	247554	207661	75260.1	98927.8	68862.5	83807.9	-1.56461	1.56461	3.42701
Esd	546692	498093	600536	580807	205391	150965	200779	195787	-1.56396	1.56396	3.4952
Tigar	110776	123834	118725	111425	42534	36799.7	36936.1	40934.3	-1.56385	1.56385	4.47673
Eif4h	1.84565e+06	1.46223e+06	1.62211e+06	1.59573e+06	588506	518836	506263	595497	-1.56268	1.56268	4.23055
Ubr2	14004.5	18419	17353.6	16260.6	4907.85	6444.65	5005.5	6000.27	-1.56248	1.56248	3.7833
Ran	4.6793e+06	4.50885e+06	4.80117e+06	7.12754e+06	1.91889e+06	1.59353e+06	1.83874e+06	1.79909e+06	-1.56233	1.56233	2.68974
Rbm45	34916.8	24379.9	34152	26564.8	12092.5	9318.83	6519.23	12719.3	-1.56187	1.56187	2.47248
Dnpep	125932	234945	220336	192654	55957.8	83811.9	72956.3	49415	-1.56174	1.56174	2.59363
Ndufa6	570022	558408	573523	616853	215492	206423	216102	148570	-1.55971	1.55971	2.74041
Mfge8	61983.7	71227.8	85512.7	70682.9	31004	14917.5	29217.3	23061.3	-1.55931	1.55931	2.21706
Wipf1	114336	117230	112064	126021	37636.7	44875.4	34953.9	42039.9	-1.55798	1.55798	3.60578
Acsl5	58109.5	51204.9	37397.7	74805.6	16752.1	15632	19864.4	23020.1	-1.5573	1.5573	2.51219
Gstp1	3.95978e+06	4.12323e+06	4.65282e+06	4.30675e+06	1.55908e+06	1.3627e+06	1.40125e+06	1.46867e+06	-1.55708	1.55708	4.53545
Nsmce1	203257	208885	227056	188262	81504.7	61646.4	68126.3	70109	-1.55614	1.55614	3.90815
Pygo2	49872.1	52879.7	77333.3	89289.2	23478.5	31721.8	31011	5414.7	-1.55578	1.55578	1.1998
Gmeb2	127723	110775	119297	143397	40913.4	44303	44600.9	40683.1	-1.55559	1.55559	3.60444
Cd8a	57248.6	84484.5	100758	161637	37628.5	35888.5	45623.4	18495.7	-1.55395	1.55395	1.80512
Atp6v1c1	55711.1	61181.8	24454.6	66813.8	19690.7	17817.3	19874.8	13552.6	-1.55312	1.55312	1.67397
Tm9sf2	31064.9	38680	51716.4	29194.4	11799.3	14370.7	13741.2	11453.1	-1.55242	1.55242	2.5109
Tap1	115670	128631	153794	119870	35827.5	37430.9	48750.4	54617.1	-1.55216	1.55216	3.06322
Nuf2	154035	157458	123376	133878	41030.9	55231.6	57202	40522.3	-1.55183	1.55183	3.1976
Hdac3	9698.19	16277.9	31201.3	7876.49	6008.08	4443.37	6053.71	5687.29	-1.55156	1.55156	1.21059
Runx3	989438	1.11417e+06	1.37157e+06	2.22046e+06	333858	296678	435691	876932	-1.55145	1.55145	1.79263
Rcsd1	133861	122905	141975	99185.9	40131.8	53209.5	40603.7	35999.5	-1.55087	1.55087	3.41013
Pnkp	45461.1	42020.7	23718	6219.84	10654.8	7842.84	8877.35	12724.7	-1.55001	1.55001	0.754448
Mrps27	33483.5	28261.3	25808.9	19317.6	8918.04	10175.7	7021.94	10392.4	-1.54959	1.54959	2.91865
Nmd3	345078	346725	279857	266815	113662	109365	134612	65459.7	-1.5495	1.5495	2.33065
Sf3b6	1.02999e+06	1.07498e+06	935778	1.0288e+06	335525	315016	377797	362063	-1.54937	1.54937	4.35973
Ptges3	104435	70976.5	75758.1	345665	44605.5	53965.5	70907.5	34473.8	-1.5491	1.5491	0.975487
Usp47	58502.8	64217.6	57014.1	51634.7	15340.3	20587.7	24280.6	18866.8	-1.5489	1.5489	2.96945
Oxsr1	68398.3	58344.5	87691.7	78199.9	27841.5	26139.3	18404.6	27649.5	-1.54859	1.54859	3.15929
Rnaseh2b	122393	129680	96708.3	177610	36841.4	41444.2	40458.7	61200.2	-1.54858	1.54858	2.75394
Ube3a	44470	25761.7	56767.5	59858	9429.09	19221	16171.8	19072.2	-1.54818	1.54818	2.01739
Kiaa0020	173172	167163	180124	164955	68329.5	60189.5	47166.5	58697.7	-1.54811	1.54811	2.9138
Atp6ap2	134866	126103	328021	135557	102493	42967.2	55718.5	46695.3	-1.54747	1.54747	1.73156
Setd3	96873	91735.7	105351	104431	30222.4	37119.7	34793.2	34216.6	-1.54685	1.54685	4.32567
Usp10	12938.9	24709.3	29471.3	21824.7	8670.99	7090.53	6504.73	8177.01	-1.54678	1.54678	2.01913
Commd9	76524	53901.6	115739	79575.9	27354.8	27787.1	19202.9	37183.5	-1.54631	1.54631	2.38199
Tubb5	2.43402e+07	2.64012e+07	2.25245e+07	2.15123e+07	8.39987e+06	8.68042e+06	8.19636e+06	7.20578e+06	-1.5449	1.5449	4.28976
Rtn4	12038.1	17036.4	23561.7	22539.2	3933.81	7656.05	7025.66	7170.55	-1.54367	1.54367	2.31282
Cluh	20094.8	29179.8	26278.5	32220.6	9249.54	6763.56	10681.4	10273.2	-1.54367	1.54367	3.01503
Dpcd	59555	99284.4	77565.8	54262.1	26374.8	28191.5	21303.4	23851.6	-1.5434	1.5434	2.44679
Anapc7	134584	132231	182164	129389	51063.2	52684.8	34020.6	60729.9	-1.54286	1.54286	2.78452
Ppp1r7	472279	572219	646756	451248	204784	158125	197001	175809	-1.54207	1.54207	3.37598
Eif3c	678543	663056	607117	682472	228825	243485	241780	189670	-1.5417	1.5417	3.5516
Ppp2r5d	210740	198697	176999	126016	39377.5	76909.1	63448.7	65065.7	-1.54118	1.54118	2.57461
Tfip11	90554.1	70037.9	64306.5	88490.5	24656.1	22355	37180	23513.1	-1.54088	1.54088	2.91366
Nrf1	59868.6	71447.2	46788.4	85204.2	22356.9	16934.8	17811.6	33390.4	-1.54087	1.54087	2.4496
Ylpm1	17413.7	14572.5	16297.1	11050.6	5368.86	5578.07	3345.81	6100.17	-1.54079	1.54079	2.68576
Thumpd1	130726	178125	221979	223467	70474.8	66663	68182	54197	-1.53931	1.53931	2.57771
Mapk14	566834	525447	594571	594675	160075	176511	189624	259166	-1.53855	1.53855	2.62421
Bcat2	152117	154230	133897	158340	52989.9	56042.6	50769.5	46596.8	-1.53612	1.53612	4.42942
Ndufa7	24967.1	105658	49040.7	74303.8	157607	218332	213309	147165	1.53586	1.53586	1.47606
Timm44	132469	122161	97698.7	61719.7	30342.6	41191	42563.3	28706.8	-1.53577	1.53577	2.20991
Inpp5d	130715	105011	135695	145022	55728.3	27161	50899.6	44347.5	-1.53563	1.53563	2.27747
Golph3	121282	63426.3	90780.4	68875.1	31241.8	29612	21837.3	36124.1	-1.53521	1.53521	2.49804
Rap1a	156012	142249	129370	129718	42006.5	50769.1	59626.3	39919.2	-1.53506	1.53506	3.03417
Vdac1	362037	456817	702785	754997	207681	173858	188181	216270	-1.53432	1.53432	1.95122
Ssrp1	682423	641317	578622	623167	203896	214427	248320	205355	-1.53419	1.53419	4.22293
Mgat1	16012.1	9664.98	11969.3	29216	5114.73	6441.53	3425.05	8107.46	-1.534	1.534	1.65692
Skap1	184556	165348	232691	131110	64096.3	69921.8	67858.6	44793.7	-1.53274	1.53274	2.82538
Casp8	293608	244145	161372	274030	77812.6	61881.3	101029	95657.5	-1.53258	1.53258	2.64805
Nup50	67590.5	86923.9	87897.1	129561	29207.7	35585.7	32751.9	31048.6	-1.53237	1.53237	2.31352
Rpl3	1.98382e+06	2.70587e+06	2.27821e+06	3.18779e+06	904672	947468	935350	724526	-1.53192	1.53192	2.99188
Mybpc3	45767.8	46315.7	20772.4	34827.5	11813.8	12070.1	14138.7	13091.3	-1.53072	1.53072	1.82586
Parp9	170946	145417	171321	128881	63823	43301.1	58722.8	47563.7	-1.53062	1.53062	3.30498
Tbc1d15	225201	244859	248464	223640	71502.4	89467.1	89130.7	76135.3	-1.53006	1.53006	3.61964
Cndp2	2.76611e+06	2.79682e+06	2.98986e+06	2.69214e+06	981712	1.03129e+06	993689	887726	-1.5298	1.5298	4.51172
Atp6ap1	224892	185845	192743	157956	72464.3	63903.3	66084.9	61517.8	-1.52835	1.52835	3.30548
Bub1	23748	26460	19898.6	6642.9	6711.79	8675.88	4630.32	6592.85	-1.52814	1.52814	1.22987
Khsrp	893406	767972	707414	1.0485e+06	256895	309680	318060	300534	-1.52776	1.52776	3.16766
H2-M3	37441.1	67539	56780	51942.3	12343.4	20400.1	21657.5	19730.1	-1.52745	1.52745	2.6476
Tapbp	110749	122734	108278	163763	38959.4	36203.4	55558.6	44745.5	-1.52658	1.52658	3.12937
Vdac2	197698	174883	365063	438815	109353	69554.8	111808	117682	-1.5264	1.5264	1.74147
Kpna3	80217.6	83264.8	239205	66608.7	21988.5	20936.3	42674.8	77337.4	-1.52619	1.52619	1.256
Eif4e	209401	252757	275939	258947	91804.9	87657.9	86215.6	80688.2	-1.52536	1.52536	3.48283
Tpm4	1.72522e+06	1.39648e+06	1.49145e+06	1.42241e+06	479738	595719	607586	414648	-1.52469	1.52469	3.08123
Tmx3	95725.1	146555	144718	186179	55107.9	58156.4	49196.6	36773.4	-1.52451	1.52451	2.59427
Akr1b1;Akr1b3	1.00278e+06	1.07007e+06	1.04553e+06	1.25512e+06	379715	370687	424610	346022	-1.52373	1.52373	4.17267
Riok3	157755	216627	134088	143074	69690.5	50743.4	44983.8	61180.1	-1.52373	1.52373	2.98675
Bhlhe40	134680	138047	121161	149457	43435.8	44405.7	60422	40723.3	-1.52358	1.52358	3.09021
Mrpl39	105334	118710	107126	88015.6	43140.7	34603.3	23504.6	44576.7	-1.52335	1.52335	2.36098
Tbc1d1	16911.5	20729.7	14818.8	2422.12	5475.99	4068.31	4784.67	4765.9	-1.52315	1.52315	0.655137
Mydgf	299204	277820	361593	344656	105759	108917	118475	113473	-1.5227	1.5227	3.3665
Cwc22;Gm13695;Gm13697	17757.5	22747.4	17868.6	18860	6445.89	7548.27	4593.14	8315.51	-1.52147	1.52147	2.53872
Nbas	11580	8186.63	15673.5	4979.19	3636.72	2945.06	1976.42	5521.48	-1.52143	1.52143	1.59057
Gars	1.35837e+06	1.00841e+06	1.23841e+06	1.44906e+06	469627	414688	407804	468579	-1.52135	1.52135	3.19002
Ddx18	170738	193245	181592	153429	70499.4	43543.3	35963	93663.5	-1.52038	1.52038	1.76895
Trmt6	89044.8	82446.8	134477	91469.2	34925.7	29815.7	27766.5	46064.1	-1.52009	1.52009	2.8597
Nacc1	43866.8	26665.3	47629.9	32260	14906.3	11150.4	12444.6	13955.9	-1.5198	1.5198	2.4688
Mob1a;Mob1b	1.75408e+06	1.50105e+06	1.50282e+06	1.97547e+06	576810	536378	691618	543516	-1.51971	1.51971	3.754
Hars	264070	234469	280664	245640	79116.1	80549.5	103070	94883.6	-1.51891	1.51891	3.65717
Fth1	559925	541526	520722	648044	199414	158177	277650	158228	-1.51658	1.51658	2.41859
Lonp1	429052	294874	424937	337943	136810	115258	105249	162662	-1.51569	1.51569	3.12942
Kdm1a	55089.3	94242.1	99921.7	100173	32258.4	32891.4	24727.2	32355.2	-1.51537	1.51537	2.36365
Kars	892290	756742	756914	818781	236997	291918	310006	290463	-1.51364	1.51364	3.84671
Racgap1	445511	631419	505367	622412	206747	198625	159023	207948	-1.51327	1.51327	3.37019
Plaa	81934.1	69684.6	72151.5	77136.8	23163.1	22830.6	32537.7	26988.2	-1.51181	1.51181	3.07364
Isyna1	183243	170726	179655	203247	69972	70086.9	54669.9	63797.3	-1.5111	1.5111	3.79217
Myh14	77496.6	58441.9	91418.6	87691.9	22363.2	28188.2	35111.1	24875.6	-1.51103	1.51103	3.04146
Haus5	33246.5	47464	32845.4	17717.6	13423.4	16479.7	3903.4	12271.8	-1.51041	1.51041	1.38775
Glul	227688	305159	269454	321760	94097.7	112506	95901.6	92107.7	-1.51021	1.51021	3.37536
Nufip2	125980	125255	110582	219382	54020.2	46552.5	58079.5	45531.5	-1.50916	1.50916	2.18915
Riok2	282910	346011	291405	245349	103827	122844	106729	76189.6	-1.50892	1.50892	3.09214
Pced1b	48369.2	43520.1	28908.6	66554.8	14863.1	16294.7	18557.5	16117.3	-1.50888	1.50888	1.94562
Thumpd3	46230.7	43685.9	54794.8	68125.1	19416.9	19282.7	13175.3	22967.2	-1.50782	1.50782	2.84564
Heatr1	15793.8	21204.2	19216.3	18966.3	5070.3	7647.98	4969.02	8749.89	-1.50779	1.50779	2.38491
Nek1	39807.7	35306.5	43010.1	24680.9	12014.9	11381.3	14139.4	12718.9	-1.50673	1.50673	2.48023
H3f3a;H3f3c	45168.3	56308.2	58493.8	232856	26229.9	39168.9	49226.4	23663.7	-1.50621	1.50621	0.919984
Ubl7	208907	154215	192831	195444	75394	63870.3	57845.3	67522	-1.50559	1.50559	3.75593
Orc1	48088.6	37924.4	39791.6	19733.7	10944.2	15190.1	13010.6	12151.8	-1.50446	1.50446	1.84938
Nfrkb	8910.06	16975.5	11648	19855.1	4359.59	4016.02	5213.75	6645.11	-1.50395	1.50395	2.09268
Chp1	166221	185473	242338	107604	59160.7	65352.9	69643.3	53300.5	-1.50354	1.50354	2.02507
Hnrnpa0	1.66926e+06	1.7078e+06	1.78938e+06	2.00871e+06	518709	633481	624876	753532	-1.50353	1.50353	3.32256
Drg1	78989.9	71929.2	77758	87816	27170.6	28660.5	27339.6	28519.9	-1.50267	1.50267	3.64312
Cd37	18882.1	35968.4	34497.6	28833.9	13674.1	11635.9	7003.35	9448.34	-1.50076	1.50076	2.36962
Emb	114905	158477	124807	132470	48524.4	44497.5	57410.3	37135.2	-1.50037	1.50037	3.25759
Aldh9a1	474139	495319	443667	424051	153617	169439	174349	151983	-1.50034	1.50034	4.47812
Comt	103479	86217.4	117008	94507.3	55025.9	18007.1	21912.1	46912.4	-1.49992	1.49992	1.53972
Laptm5	75051.9	99314.2	88117.2	54373.3	30993.1	38794.6	37204.5	5109.77	-1.49902	1.49902	1.05344
Hspa13	16532	20582.5	25486.6	21173.9	7624.57	8530.93	5325.67	8158.52	-1.49899	1.49899	2.99216
Trmt5	56347.8	43338.6	47233.7	25548.7	22441.1	6869.25	14595.7	17171.8	-1.49761	1.49761	1.6897
Ssb	924123	869489	1.09271e+06	1.08579e+06	387695	300598	349747	368837	-1.49741	1.49741	3.92459
Gltscr2	169702	159644	101396	97745.1	44971.7	59026.2	52877.7	30574.2	-1.49537	1.49537	2.37001
Zc3hav1	522033	471766	455508	632233	153472	179164	214209	191692	-1.49491	1.49491	3.54381
Isy1	57934.1	102839	65719.6	118278	26845.9	24317.6	36923	34290.9	-1.4943	1.4943	2.14679
Pmf1	41241	43452.4	44587.5	39895.1	16259.1	9606.18	14048	20168.5	-1.49353	1.49353	2.05611
Diaph3;Diap3	40191.9	49570.2	39888.4	25068.9	9167.55	14285.9	15917.1	15676.7	-1.49091	1.49091	2.44694
Gtf3c3	25107.4	28235.3	14859.9	10901.1	8203.67	5698.03	5660.32	8602.95	-1.48984	1.48984	1.71633
Eftud2	631032	561770	628840	511427	214295	203572	203705	209154	-1.48978	1.48978	3.26925
Hmgb1	7.2314e+06	6.84656e+06	6.7292e+06	8.81332e+06	2.54294e+06	2.97701e+06	2.86535e+06	2.16262e+06	-1.48964	1.48964	3.60868
Ddx10	50733.1	58630.1	45230.9	60187.2	18330	17997.2	22826	17386.3	-1.48859	1.48859	3.69521
Map4	126304	90218.6	100523	118634	37316.9	40956.1	34450.4	42596.7	-1.48802	1.48802	3.38749
Nelfb	66129	79836.3	69456.8	46375.5	23102.4	26165.4	22252.3	21858	-1.4873	1.4873	2.5107
Hspa4l	51168.3	63442.7	58187.2	53544.4	19176.4	13764.8	24537.2	23254.2	-1.48728	1.48728	2.41753
Fignl1	25213.2	26582.7	29196.2	38294.1	11079.7	6065.19	6104.65	19309	-1.4869	1.4869	1.56726
Elp3	92722.4	104892	130581	102289	43255.4	24929	37233.5	48263.2	-1.48602	1.48602	2.41994
Etf1	711546	664090	670409	715497	251773	233928	254693	245919	-1.48535	1.48535	4.97952
Irgm2	40569.2	31381.2	55167.5	47584.2	10606.4	11762.5	8174.23	31864.7	-1.4851	1.4851	1.5275
Pml	47176.1	37800.9	47033.5	35572.2	12702	20032.1	13659	13497.6	-1.48447	1.48447	3.02185
Psmd1	280976	292680	227826	260188	88208.4	98135.1	106692	86429.1	-1.4843	1.4843	3.98623
Etfb	290813	268925	194709	263734	92119.1	93144.2	104915	73884	-1.48374	1.48374	3.27957
Abi1	194271	136946	168944	199410	55501.4	65444.6	71896.6	57451.4	-1.48285	1.48285	3.27929
Vprbp	11609.8	11676.5	11275.7	8651.39	5121.89	2780.29	2509.58	5054.07	-1.48239	1.48239	1.97884
Ppp2r1b	131661	131755	135739	182018	60133.6	48130.5	42529.8	57385.1	-1.48114	1.48114	3.37163
Dctn4	258634	255196	215817	294044	93340.7	89834.1	95154.3	88439.2	-1.48084	1.48084	3.06746
Dtx3l	131523	143372	142811	140672	47617.1	47657.1	45537.9	59246.4	-1.48082	1.48082	3.26168
Krr1	75524.9	95945.2	127815	80563.4	37784.2	23865.9	35912.8	38558.4	-1.48053	1.48053	2.74041
Nomo1	14631	15916.4	14933.3	20932.2	6993.28	4898.94	5104.81	6809.34	-1.48012	1.48012	3.17559
Gyk;Gk	17918	31181.1	28780.9	37943.8	12251.9	9324.7	10099.9	9842.79	-1.48008	1.48008	2.10917
Srrm1	77943	41544.8	58313.3	37431.7	20325.9	24139.3	15308.4	17383.7	-1.48002	1.48002	2.18474
Matr3	981041	1.0694e+06	1.25565e+06	1.08644e+06	413384	394027	386610	380677	-1.47998	1.47998	3.42193
Ppt1	875284	647051	850895	772967	281523	259742	259286	327469	-1.47982	1.47982	3.66403
Grwd1	182398	233733	245588	182428	91020.5	79874.2	49765.5	82045.1	-1.47958	1.47958	2.58042
Itk	559394	547082	503511	402218	181049	195843	187144	157539	-1.47955	1.47955	3.40909
Elf4	131024	217936	233989	132411	63686.4	55958.2	37597.9	99342	-1.47923	1.47923	1.9787
Taldo1	680138	782772	590294	1.04132e+06	269854	289394	335119	215828	-1.47891	1.47891	2.75675
Dnajc10	11141.6	12739.3	10241.4	16651.3	4230.24	3854.11	4032.13	6107.81	-1.47822	1.47822	2.89256
Dph2	31532.5	17104.1	16358.8	34227.5	16725.8	4593.46	6662.39	7635.49	-1.4781	1.4781	1.58014
Fis1	806462	787829	613874	444934	243471	253910	185872	269377	-1.47769	1.47769	2.4866
Camk4	45960.7	58084.9	47405.4	57861.4	21498.5	15990.1	17254.6	20433.8	-1.47729	1.47729	3.62959
Rpa1	1.52657e+06	1.62681e+06	1.55036e+06	1.65703e+06	564976	557369	572560	591839	-1.47591	1.47591	4.83272
Mrps6	4103.42	6281.53	6535.83	18135.8	27070.3	23864.1	25621	20897.8	1.47502	1.47502	1.4112
Gbp7	137433	107629	131439	138131	49554.7	43099.3	46690.5	45824.9	-1.47469	1.47469	3.5239
Nubp1	28337.5	27465.5	30009.8	60316.7	12445.1	11687.3	15864.7	12632.6	-1.4733	1.4733	1.85506
Ppp6r1	82901.3	114300	94808.1	44156	38475.7	27917	28707.9	26019.3	-1.47274	1.47274	1.77931
Ash2l	42669.5	53022.5	29117	41793	7832.54	7236.96	16101.2	28867.7	-1.47245	1.47245	1.41296
Necap2	45893.7	39561.3	44963.1	29086.4	19719.2	10093.9	8069.75	19604.9	-1.47227	1.47227	1.79239
Calu	328545	350295	524860	575248	161780	176705	153676	149112	-1.47201	1.47201	2.15706
Mrps11	28704.7	40162.5	22955.8	41910.6	10914.9	16893.3	10045.6	10371.8	-1.47149	1.47149	2.46191
Grpel1	219854	149455	161857	168107	65962.8	64314.3	64017.6	57935.8	-1.47111	1.47111	2.86579
Cdc73	47205.9	43703.8	48172.8	52894.7	15915.8	11515.6	18375.3	23494.8	-1.46998	1.46998	2.15804
Sec24b	53201.1	43453.1	82776.2	82878.4	30993.1	14273.1	23718.8	25729.9	-1.46961	1.46961	2.12647
Usp3	37187.1	31090.4	29805.1	25224	12144.2	11608.8	8237.07	12553.4	-1.46896	1.46896	3.11683
Gltp	91144	116858	136076	127457	35551.5	42662.6	43779.1	48395.9	-1.46853	1.46853	3.25468
Lmnb1	1.45557e+06	1.41708e+06	1.39145e+06	1.57539e+06	467386	547241	610077	485604	-1.46839	1.46839	3.42951
Adrbk1	327254	385354	365753	306218	129565	127589	118010	125313	-1.46807	1.46807	3.47723
Rnmt	122345	142293	60472.5	48626.3	27917.5	35658	33273.9	38291	-1.46756	1.46756	1.36711
Prc1	451702	431033	446528	338078	166084	156544	139766	140891	-1.46664	1.46664	3.51777
Fcho1	27353.8	35142.1	19121.7	27547.4	11279	8541.2	7176.99	12515	-1.46614	1.46614	2.58113
Gak	40407.1	23511.2	34187.2	24056.1	13579.8	10637	9195.63	10822.3	-1.46554	1.46554	2.53775
Ubac2	110563	88827.8	56276.7	50529.5	18441	32408.1	34150	25884.7	-1.46541	1.46541	2.01765
H2-Q7;H2-Q9	10941.8	12254.4	58816.6	25721.3	16293	5435.17	8143.37	9163.72	-1.46463	1.46463	0.880664
Mapkapk2	266972	241170	248039	442528	103403	103166	125250	102729	-1.46389	1.46389	2.20522
Eftud1	36133.8	39378.3	23169.2	20553.4	10535.6	10129.5	10928.7	11631.4	-1.46386	1.46386	1.93825
Glo1	256407	218978	67444.4	327431	87415.9	63701.5	80920.8	83741.6	-1.46253	1.46253	1.00672
Vps37c	63774.7	52215.6	21085.7	19656.5	13593	13900.2	14999.5	14404.5	-1.46188	1.46188	1.13814
Rps6ka3	96224.6	89861.6	100171	109892	30856.4	33924.8	39309.8	39724.2	-1.46183	1.46183	3.76456
Fam177a1	180597	304943	201085	385354	85112.1	93911.2	116452	93794.1	-1.46143	1.46143	1.94051
Zbtb7a	61473.5	78795.1	62570.7	78982.3	26634.1	25761.7	25187.1	24827.3	-1.46042	1.46042	2.89887
Wtap	171764	193543	177483	202416	51762.9	65877.7	75469.8	77699.2	-1.46036	1.46036	2.85735
Uba2	211139	159994	135856	167778	63918.7	59554.6	51513.1	70432.7	-1.45914	1.45914	3.18567
Bin2	368696	349879	323062	300072	81100.2	118701	156409	131829	-1.459	1.459	2.28248
Smc1a	244168	179152	177953	200743	57974.7	78024.7	84025.5	71896	-1.45805	1.45805	3.38554
Sh3bgrl3	1.12953e+06	1.50983e+06	985666	2.31899e+06	550274	558800	688978	365500	-1.45803	1.45803	1.97861
1110037F02Rik;Kiaa1429	15694.5	11541.1	16468.8	9441.94	3574.6	3846.15	5711.26	6219.97	-1.45749	1.45749	2.45341
9030624J02Rik	41355.2	44876.6	27668	22912.1	13441.5	10404.7	12264.3	13710.2	-1.45737	1.45737	2.09
H2afv;H2afz	1.10737e+06	642098	404424	532888	270171	287555	240482	180307	-1.45721	1.45721	1.74044
Sh3bp1	356860	359948	362180	423965	131008	167758	128332	120350	-1.45701	1.45701	3.37649
Chek1	111052	37788.3	17829.7	122422	22893.1	19911	26351.7	36190.5	-1.45639	1.45639	0.670559
Ubr5	19085.1	22388.9	29494.8	26408.3	8091.62	7727.61	8226.66	11446.1	-1.45609	1.45609	3.0812
Prdx1	2.55794e+06	2.33185e+06	1.79525e+06	2.32153e+06	864882	726290	727425	964874	-1.45576	1.45576	3.46212
Tbl2	17581.6	22935.6	26711.3	9585.48	5859.69	5759.79	8060.82	8325.96	-1.45562	1.45562	1.64635
Ipo4	37570.3	47339.8	26957.8	34851.8	14233.2	15000.8	10491.8	13784.6	-1.45517	1.45517	2.78549
Napa	965257	1.03117e+06	1.02022e+06	819860	344981	372118	353774	329379	-1.45411	1.45411	3.61955
Nsa2	868641	831336	968132	1.10532e+06	344762	356353	413827	262402	-1.45399	1.45399	3.10528
Anxa7	770589	469512	624094	650202	199920	243385	262286	212511	-1.45349	1.45349	2.91457
Adgre5;Cd97	69551.5	83882.1	166185	170929	40033.4	29732	21381.8	88071.4	-1.45267	1.45267	1.39324
Agpat1	14166	12586.8	14845.2	9289.05	4698.33	4306.04	4021.17	5565.9	-1.45266	1.45266	2.9225
Ube2q1	17218.5	21056.2	36375.7	6673.66	8849.44	7494.58	6036.23	7335.05	-1.45248	1.45248	0.97781
Ncaph2	137810	175061	171299	124235	52402.4	63268.4	57242.9	49608	-1.45109	1.45109	3.23853
Hdac1;Gm10093	870979	837955	1.03915e+06	1.25971e+06	379961	337200	355362	394064	-1.45035	1.45035	2.76248
Pdcd11	18239	18382.6	24528	21238.7	7138.12	7609.08	5864.08	9578.46	-1.44838	1.44838	3.02112
Dlgap5	230457	258037	234195	283209	82302.7	107948	99553	78943.5	-1.44778	1.44778	3.41054
Kif11	744761	687175	605180	666337	222108	241459	266506	261538	-1.44696	1.44696	4.23934
Ermp1	12174.7	11663.9	14684.6	5080.26	4347.73	2935.08	3167.3	5549.1	-1.44644	1.44644	1.62939
Kifc1	194887	183681	167337	273609	65585.7	72641.1	87844.2	74734.3	-1.44594	1.44594	2.80944
Itgb1	116871	152185	162487	129335	56632.8	48772.8	48479	52072.3	-1.44534	1.44534	3.18627
Sdf4	382901	410075	506379	359798	137247	172584	148783	151006	-1.44447	1.44447	3.40984
Nsmce2	242728	182476	261215	208120	95032.4	81466.9	55268.5	96921.9	-1.44442	1.44442	2.60381
Cmpk1	586285	555441	605708	574817	240416	224141	233358	155410	-1.44436	1.44436	2.4778
Rap2c	130163	159763	105285	199146	55523.3	51785.7	56636.9	54562.9	-1.44364	1.44364	2.08993
Phb	8365.91	9404.23	22762.8	4872.13	30492.9	37570	31709.3	23695.6	1.44321	1.44321	1.40037
Ppp1r10	48916.6	52192.5	71560.9	86359	20757.4	13789	22827.5	37899.1	-1.44297	1.44297	1.92662
Ap1b1	52927.4	34559.8	38602.3	60764.6	15740.6	16485.2	17394	19130.5	-1.44247	1.44247	2.2673
Arih1	114570	105509	104566	127818	32794	45991.1	45184.6	42592.7	-1.44174	1.44174	3.29849
Ddx47	254775	246383	230402	288276	95762.1	95698.4	98839.1	85237.1	-1.44131	1.44131	4.08916
Smad2	94322.1	103472	101587	84281.4	33775.1	35387.6	36161.5	35987.5	-1.44096	1.44096	3.47015
Kntc1	11354.7	11086	6982.91	5573.48	2753.55	2434.66	3103.5	4605.35	-1.44019	1.44019	2.08862
Wdr37	9020.6	5587.65	5296.47	20167	5774.15	2561.06	2123.25	4308.86	-1.44018	1.44018	1.16888
Ube2v1	67563.9	74274.1	42876.6	163148	36890.6	34088.5	36186.5	21038.5	-1.44007	1.44007	1.32039
Dazap1	669296	1.1283e+06	965418	833405	389362	328407	286198	322002	-1.43951	1.43951	2.75822
Pdcd1	26711.3	18361.7	17980.1	15700.5	5514.8	8954.05	7517.21	7050.82	-1.43946	1.43946	2.79208
Eprs	335677	335108	373266	381496	142098	126459	135207	121887	-1.43934	1.43934	4.47578
Odf2	108538	122250	91748.8	87163	35155.2	42842.4	36580.6	36624.7	-1.43808	1.43808	3.25125
Dnajc19	44186.7	39338.9	29856.5	43635.8	12893.5	13542	16402.7	15172.4	-1.43654	1.43654	3.07055
Ect2	65204.3	60811.4	49386.3	37338.4	19990.3	18760.1	19872.2	19990	-1.43626	1.43626	2.17277
Kif22	453100	464537	458508	503532	156467	199660	169568	169010	-1.43601	1.43601	3.61874
Slc2a1	118439	127568	105886	127322	50697	30955.2	59763.9	35742.2	-1.43563	1.43563	2.12818
Psmg1	153349	51334.3	146149	110043	42982.2	45998.4	48155.5	33259.7	-1.43549	1.43549	1.42652
Cecr5	24689.7	36734.4	23495	13590.6	6821.38	8075.51	9320.2	12205.5	-1.43543	1.43543	1.82488
Med11	61489.5	97744.9	120926	145912	51290.1	38978.1	25624.4	41672	-1.43516	1.43516	1.98062
Nras	299167	563815	438993	649285	178336	174922	174866	193493	-1.4351	1.4351	1.83079
Ptp4a2	144464	163660	144990	269179	63276.4	66035.5	73008.3	64848.6	-1.43483	1.43483	2.02963
Cdkn2d	810182	746434	754419	676698	252875	301717	323991	227346	-1.43379	1.43379	3.06693
Wnk1	48865	43805.7	42777.5	71821.5	13775.4	18743.6	28885.7	15336	-1.43345	1.43345	2.26734
Ahnak	328609	311250	311441	342762	117704	117636	117349	126458	-1.43336	1.43336	4.86651
Foxo3	18649.3	46576.7	12791.7	23268.7	52733	56772.9	79619.4	84258.2	1.43248	1.43248	1.57534
Akap13	60931.5	47083.9	45932.2	41121.2	13987.2	20233.9	23457.7	14597.7	-1.43238	1.43238	2.66768
Ppp1ca	3.49514e+06	3.21932e+06	3.44897e+06	3.7021e+06	1.25459e+06	1.21907e+06	1.28673e+06	1.37765e+06	-1.43222	1.43222	4.6292
Mier1	19997	12636.6	25039.3	30112.8	6577.06	7928.35	7689.74	10361.4	-1.43104	1.43104	1.9228
Scaf4	38683.1	22886.5	69474.4	100092	20945.9	19119	19929.5	25764.1	-1.43039	1.43039	1.05429
Pura	173465	268858	190821	448750	49951	86432.2	145674	119497	-1.42989	1.42989	1.57321
Nmral1	100179	80609.8	38234	78901.4	34674.2	27657.1	15864	32427.6	-1.42929	1.42929	1.75609
Ube2k	267227	377277	312945	370596	114212	142455	137576	98909.9	-1.4292	1.4292	3.23367
Tspyl1	48822	56287.4	29213.8	44753.9	10139.4	18117.2	22195.8	16053.4	-1.42903	1.42903	2.18302
Mpp2	47958.9	62353.9	72577	27344.5	9848.58	5829.23	31311.1	31106.9	-1.42868	1.42868	1.13183
Gimap9	25038.8	49147	8483.3	11524.4	5661.83	16189.8	7429.84	5717.18	-1.42833	1.42833	0.857358
Tasp1	156496	163898	43807.6	43938.5	15789	89342.3	21720.2	24815.3	-1.42816	1.42816	0.953818
Tacc3	499383	520234	407160	307578	169022	184071	171583	119839	-1.42811	1.42811	2.71674
Dhrs7b	42146.5	47664.8	52684	65184.1	22299.8	18317.9	12620.5	23962.6	-1.42767	1.42767	2.45354
Usp8	5113.11	8941.5	13355.9	15873.2	3082.22	4749.13	2130.65	6130.92	-1.4274	1.4274	1.43766
Crlf2	113257	114925	127221	124807	37931.8	44871.8	53963.4	41796.7	-1.42723	1.42723	3.05983
Mllt1	8533.69	16945.2	16297.9	16751.2	6233.82	4148.24	5413.42	5970.54	-1.42705	1.42705	2.11158
Nap1l4	360915	365630	355144	343172	140360	130543	126852	132161	-1.42699	1.42699	4.74753
Klf13	239241	207614	216880	250502	67023.2	94913.1	97002.2	81116.4	-1.4268	1.4268	3.06002
Jund	256588	209651	200417	233067	82248	78266.9	105394	68758.2	-1.42675	1.42675	3.12738
Cmip	97951.8	79583.5	116055	91965.7	31118.8	41631.3	45575	25124.8	-1.42639	1.42639	2.49712
Pik3c3	29326	54594	36264.2	32704.1	12768.4	13985.7	17114.8	13027.8	-1.42606	1.42606	2.38381
Eif3k	947666	981194	1.14612e+06	1.10386e+06	356869	439459	480793	278664	-1.42546	1.42546	2.4694
Uck2	319271	308766	304742	296527	120598	110198	121822	105555	-1.42388	1.42388	3.96919
Ubr4	17278.7	15438.9	18591.3	16588.7	6170.96	6636.95	5025.16	7474.08	-1.42382	1.42382	3.03631
Ascc2	17032.1	22363.7	38389.6	26275	10534.8	12279.6	4820.59	11154.2	-1.42369	1.42369	1.78685
Gzmb	3.09471e+07	3.1245e+07	2.88603e+07	2.98242e+07	1.25396e+07	1.10878e+07	1.03972e+07	1.10382e+07	-1.42352	1.42352	3.90835
Tcp1	4.19739e+06	4.51056e+06	3.73899e+06	3.79147e+06	1.56868e+06	1.6437e+06	1.57946e+06	1.26334e+06	-1.42317	1.42317	3.79973
Dpy30	207302	136775	340479	274084	135279	51440.7	52193.5	118653	-1.42278	1.42278	1.55627
Apip	131683	156104	98821.2	111856	57321.5	39745.1	50918.2	37959.4	-1.42262	1.42262	2.93829
1700017B05Rik	22086.1	29954	35339.1	30375.6	15886.6	10567.7	7128.28	10349.1	-1.42245	1.42245	2.24433
Hk2	642405	691719	589091	477004	219883	264399	259884	151454	-1.42221	1.42221	2.59481
Appl1	94672.8	86619	104573	95160.3	37800.6	37236	39514.3	27715.9	-1.42129	1.42129	3.07914
Nosip	344829	332535	332746	314664	111451	128899	120799	133560	-1.42109	1.42109	3.9181
Eif6	1.75456e+06	1.90384e+06	1.46078e+06	1.08163e+06	583751	660931	638484	432618	-1.42096	1.42096	2.64233
Csde1	364428	310350	338366	409373	126469	157857	138650	108375	-1.42071	1.42071	3.38376
Pex10	40502.8	39170.1	28641.6	44642.8	16358.5	10980.9	14638	15163.5	-1.42053	1.42053	3.05052
Mapk1	1.04232e+06	1.08591e+06	872904	1.1016e+06	351239	371458	473877	336434	-1.42022	1.42022	3.40962
Rictor	10417.8	5215.05	12043.4	5550.51	3089.02	2783.48	2437.26	4106.9	-1.42007	1.42007	1.71451
Grap2	4.25819e+06	4.11669e+06	4.0995e+06	4.30848e+06	1.62049e+06	1.50414e+06	1.45992e+06	1.68755e+06	-1.41997	1.41997	3.87697
Smchd1	92802.1	75922.2	86554.5	85036.9	30872.8	31938.3	32334.3	32047.6	-1.41985	1.41985	3.40956
Asns	1.00761e+06	851342	1.06527e+06	1.23748e+06	387996	374063	410816	382687	-1.41974	1.41974	2.80349
Mrpl15	37438.5	49559.8	45335.8	43770.2	21024.1	14365.5	13424.8	17010.2	-1.41973	1.41973	2.93291
Lars	662387	651670	654335	724455	255312	230457	251198	270121	-1.41894	1.41894	4.47228
Ass1	522533	520591	589267	865027	228109	229859	301748	174570	-1.4185	1.4185	2.66041
Spty2d1	31495.3	38154.9	47845.6	57364.9	19835	11418.3	21504.5	12670.6	-1.41822	1.41822	2.26592
Ech1	425465	547550	479293	405844	186966	173417	147277	187692	-1.41805	1.41805	3.63722
Med17	32059.2	37233.5	23146.5	46795.3	11399.2	10054.6	12925.8	17724.8	-1.41804	1.41804	2.35249
Gm17669;Rpl29;Gm3550	521236	860415	284486	1.8404e+06	389663	340165	447552	135456	-1.41736	1.41736	0.826696
Shoc2	29645.4	33184.7	38096.1	42254.4	12290.4	11655	15343.2	14318.5	-1.41734	1.41734	3.40959
Neil3	60447.9	61160.2	56964.2	65669.8	17639.7	26087.9	28989	18764.3	-1.41677	1.41677	2.31951
Hexa	14043.8	29407.9	18373.4	36757.8	9858.97	8985.25	4954.59	13133.5	-1.41645	1.41645	1.62718
Cd247	271957	272897	307714	344294	113772	94597.4	122677	117433	-1.41614	1.41614	3.82667
Tpt1	1.51287e+07	1.42496e+07	1.27273e+07	1.59952e+07	5.95449e+06	5.86018e+06	5.58168e+06	4.37494e+06	-1.41613	1.41613	3.48155
Acot7	1.07038e+06	1.17389e+06	1.37061e+06	1.34265e+06	483045	456780	390774	528138	-1.4153	1.4153	3.70156
Rpl14	4.98765e+06	5.05064e+06	3.86994e+06	6.23769e+06	1.93267e+06	1.93413e+06	2.20078e+06	1.48855e+06	-1.41477	1.41477	3.03763
Dlat	102671	91691.1	140368	120436	42714.3	41524.9	41838.2	44647	-1.41472	1.41472	2.52124
Ift27	86764.9	57002.8	71053.9	59194.3	27039.1	20378.1	29350.8	26017.3	-1.41462	1.41462	3.06124
Ube2n	1.24193e+06	1.02842e+06	978330	1.38069e+06	365258	467900	557612	345781	-1.41459	1.41459	2.84774
Ccnb1	181691	348986	218450	448188	124597	85397.3	168731	70567.3	-1.41408	1.41408	1.71379
Igf2r	23831.4	23071.7	19063	22138.8	8687.38	8740.11	7222.36	8420.24	-1.41369	1.41369	4.07504
Atp5c1	1.69031e+06	2.01414e+06	1.38235e+06	1.62574e+06	603510	701372	661984	552842	-1.4136	1.4136	3.35804
Gtf3c5	17862.2	29701.1	24804.6	47726.7	7597.52	11112.6	16048.4	10337.5	-1.4131	1.4131	1.79415
Dnajb1	563433	735152	554609	587390	227104	245481	217518	226682	-1.41257	1.41257	3.16756
Gnb2l1	3.73939e+06	3.54143e+06	3.48126e+06	4.81341e+06	1.5094e+06	1.75684e+06	1.30985e+06	1.27616e+06	-1.41221	1.41221	3.39887
Mau2	9966.04	11567.2	14401.4	10101.9	4749.07	3798.62	2614.88	6146	-1.41129	1.41129	2.03244
Atic	996984	953677	988161	1.04494e+06	367636	354617	367505	409080	-1.41029	1.41029	4.38384
Eif2ak2	39361.2	37412.7	57875.4	40790.9	17127	9246.17	18028.4	21655.6	-1.40919	1.40919	2.02699
Hnrnpk	9.55275e+06	8.11177e+06	1.09401e+07	1.0497e+07	3.97234e+06	3.54102e+06	3.4235e+06	3.79362e+06	-1.40842	1.40842	3.34782
Nbr1	17258	20129.8	14198.9	16368.6	7405.12	4911.6	5283.29	8004.34	-1.4082	1.4082	2.66273
Lsp1	436907	342285	298983	418622	119543	157975	183307	103191	-1.40807	1.40807	2.59197
Jag1	13772.8	9016.76	9657.95	37511.6	5813.77	5878.4	8736.8	5933.69	-1.40801	1.40801	1.00527
Csnk2a1	1.96841e+06	1.73435e+06	2.46346e+06	2.45492e+06	899862	663756	661054	1.02417e+06	-1.40795	1.40795	2.8569
Mrpl14	41448.2	76458.4	74616.6	76618.8	28048.9	27992.6	21437.6	24054.7	-1.40641	1.40641	2.15699
Inpp5b	10871.4	13277	9785.83	12541.5	4425.93	3599.68	3467.07	6053.13	-1.40535	1.40535	2.54984
Xrn2	278861	362150	352694	277446	111908	124954	134772	108359	-1.40505	1.40505	3.4489
Mrps7	26710.2	32854.5	18981.6	23558	10614.3	12505.7	4505.13	10937.3	-1.40478	1.40478	1.71419
Wdr75	53987.1	37936.3	22783.3	28134	8705.42	6173.82	20607	18499.3	-1.40376	1.40376	1.43221
Smc2	323544	282015	302043	379240	110290	122991	127295	125930	-1.40331	1.40331	3.41713
Thoc2	20320.2	18600.5	32292.2	25065.2	7430.81	10671.9	8851.7	9447.8	-1.40318	1.40318	2.6039
MLV-related proviral Env polyprotein	18174.2	17647	24459	14510.1	6290.66	4843.26	7984.6	9160.56	-1.40312	1.40312	2.47013
Il12rb1	41352	67431.2	26725.3	56992.6	14196.6	10706.4	22655.7	25295.7	-1.40178	1.40178	1.70473
Hnrnpa3	1.12693e+07	1.23494e+07	1.1329e+07	1.54906e+07	4.90507e+06	4.92916e+06	4.7012e+06	4.56208e+06	-1.40114	1.40114	2.81241
Sf3b2	543344	523521	529724	611943	200745	226358	200266	209154	-1.40061	1.40061	4.42551
Rrp1	103176	77895.2	231913	106050	56712.1	34070.1	35599	70219.6	-1.40056	1.40056	1.555
S100a10	1.52094e+07	1.69084e+07	1.66179e+07	2.14977e+07	7.39171e+06	7.15855e+06	5.87989e+06	6.17499e+06	-1.40045	1.40045	3.44787
Ifi47	587666	580735	502652	606601	194055	174342	250782	243788	-1.40017	1.40017	2.94547
Ist1	232912	207547	248501	247022	100602	96425	112426	45231.9	-1.39994	1.39994	1.71639
Pycr2	147036	122845	129165	197997	57477.3	59576.6	67624.3	41702.2	-1.39909	1.39909	2.80304
Nln	46298.7	35463.4	51162.4	50195	15735.7	16727	17139.7	19833.4	-1.39903	1.39903	3.11885
Arhgap4	25485.8	48301.4	31644.4	40213.5	14058	11848.8	16004.5	13321.5	-1.39886	1.39886	2.27989
Ptcd1	22664.3	28508.2	21019.6	29559.7	9875.09	12814.7	10640.9	5275.68	-1.39815	1.39815	1.92264
Hnrnpa1	5.02267e+06	5.69321e+06	5.92138e+06	6.90035e+06	2.53578e+06	2.17755e+06	2.27693e+06	1.94054e+06	-1.39811	1.39811	3.64585
Fnbp4	26921.7	27663.4	29533.7	26599.3	10002.7	10129.1	10108.5	11769.9	-1.39808	1.39808	4.15742
Nisch	13105.8	13217.5	14169.5	17106.2	4720.35	4391.84	3902.1	8842.36	-1.39797	1.39797	1.93595
Cct8	2.2775e+06	2.1782e+06	1.948e+06	2.51768e+06	810033	859283	970227	745793	-1.39797	1.39797	3.87948
Asna1	1.00899e+06	1.04575e+06	856324	863840	401250	317581	370629	343007	-1.39794	1.39794	3.96345
Eurl	203762	170986	194680	180340	63183.5	89536.8	61678.8	70209.5	-1.39746	1.39746	2.97123
Ptk2b	48787.5	65722.1	70646	57915.4	21677	25183.3	22026.6	23445	-1.39648	1.39648	2.95303
Nup88	127713	141743	128461	169013	46953	60747.3	52401.8	55282.5	-1.39626	1.39626	3.64686
Rplp1	3.835e+06	4.61669e+06	5.52924e+06	5.31628e+06	1.96125e+06	2.00771e+06	1.48234e+06	1.88275e+06	-1.39571	1.39571	3.28021
Ugdh	46146.7	35117.6	36766.7	35838.8	16752.1	11858	16232.4	13659.4	-1.39516	1.39516	3.34052
Cars	228581	203360	171563	267015	86279	77676	78492.8	88551.8	-1.39504	1.39504	2.69515
Pcna	7.58109e+06	7.20064e+06	6.06708e+06	7.86089e+06	2.5233e+06	2.7522e+06	2.69903e+06	2.94515e+06	-1.39461	1.39461	3.60272
Csnk2a2	228033	205554	228949	205773	86839.2	77195.3	54004.3	112359	-1.394	1.394	2.03202
Aurka	270570	245156	322174	237405	114160	108924	93205.9	93070.5	-1.3933	1.3933	3.56435
Riok1	125959	92010.9	90208.1	118148	42326.3	29088	49509	41396.7	-1.39312	1.39312	2.8093
Hdlbp	247027	202348	223894	179687	83893.2	83074.3	79530.2	78549.5	-1.39182	1.39182	2.88887
Dkc1	249620	226913	263717	328721	115351	101475	79232.7	111588	-1.39083	1.39083	3.21117
Slc38a2	205155	201828	217071	139210	52276.6	85111	80140	73705.1	-1.39001	1.39001	2.79312
Ppwd1	15077.5	36580.5	40821.6	26658.1	12512.6	11297.2	7198.93	14461.8	-1.38963	1.38963	1.64669
Prpf6	93089.1	83183	50916.7	112687	29814.1	29724	38175.7	32053.7	-1.38908	1.38908	1.92305
Cct7	2.36364e+06	2.5749e+06	2.19172e+06	2.10751e+06	889286	866219	947918	824710	-1.38864	1.38864	4.07426
Hsp90b1	2.16685e+06	2.28745e+06	2.20815e+06	2.36319e+06	850425	859210	799225	938401	-1.38858	1.38858	4.26234
Pdlim5	15858.7	39781.4	42177.4	56636.5	14848.1	16644.5	12819.1	14713.1	-1.38779	1.38779	1.23847
Dcaf4	49814.7	79159.5	54952.5	64881.9	20205.1	19964.2	30012.7	24907.7	-1.38768	1.38768	2.88884
Uap1	53205.3	98280.4	95593.1	95160.3	32580.9	31607.7	35709	30905.9	-1.3876	1.3876	1.99148
Ppp1cb	685505	693273	652684	770862	161324	309765	325173	276855	-1.38482	1.38482	1.97234
Fkbp4	334736	356602	336869	504606	149452	138785	134992	163778	-1.38473	1.38473	2.7402
Pak2	1.07346e+06	1.14213e+06	1.03952e+06	1.17224e+06	381328	420633	450341	446287	-1.38211	1.38211	4.2894
Raly	203114	159971	174409	246520	62292.6	86623	79935.5	72344.3	-1.38018	1.38018	3.04359
Smc3	287587	258275	244172	265660	95445	101394	110429	98544	-1.37931	1.37931	4.47914
Impdh2	2.46069e+06	2.66414e+06	2.36192e+06	3.10566e+06	1.03093e+06	994551	962344	1.08432e+06	-1.37917	1.37917	3.30044
Gm9493;Rps7	4.27572e+06	3.65417e+06	4.46119e+06	3.85325e+06	2.036e+06	1.53874e+06	1.24021e+06	1.43064e+06	-1.37903	1.37903	2.68933
Lap3	239980	241356	201738	292188	107666	85386.3	85007.2	97012.3	-1.37862	1.37862	3.39678
Gaa	29321.7	18574.4	25104.6	18382.3	12558.5	6154.74	6479.82	9965.81	-1.37804	1.37804	2.12814
Nfyc	335491	332141	335409	300973	122413	122616	126020	130832	-1.37754	1.37754	4.47222
Nob1	322396	339504	312783	256837	107524	90553.3	172107	103867	-1.37732	1.37732	2.31364
Psmb2	2.66173e+06	2.35245e+06	2.72325e+06	1.96554e+06	1.03629e+06	998368	908207	792729	-1.37709	1.37709	3.41952
Zfp36l2	35972.2	28529.8	39981.6	44215.4	14039.7	13313	13732.3	16185.5	-1.37653	1.37653	2.80747
Dnm1l	142737	149723	139759	113443	53298.7	49147.1	54651.3	53085.4	-1.37636	1.37636	3.19526
Aifm1	66160.9	62355.3	77537.2	69603.6	25808.8	23632.1	23147.3	33621.6	-1.37596	1.37596	3.05165
Il16	53453	59315.8	49894	85285.1	20726.8	20211.9	20683.9	33931.1	-1.37565	1.37565	2.52697
Rnf115	48959.1	33343.1	33179.9	25437	10739.5	16269.8	14665.6	12638	-1.3755	1.3755	2.4522
Mff	100274	82298	188752	187943	61606.7	44926.8	14672.3	94443.4	-1.37485	1.37485	1.11329
Parp1	270485	257896	234943	242300	87730.1	96597.5	98266.5	105228	-1.37463	1.37463	4.37016
Scyl1	12564.3	11979.2	13403.6	15979	6271.53	5714.99	2703.52	6113.03	-1.37419	1.37419	1.78131
Suclg2	53203.7	52802.4	49894.7	41133	22909.8	20724.5	17766.6	14614	-1.37409	1.37409	2.93852
Rrn3	13623.4	11289.8	5829.25	14885.1	4745.39	4947.89	3653.2	4267.74	-1.37317	1.37317	1.59977
Gspt1	288947	257383	310436	386407	123640	88355.1	138290	129671	-1.37305	1.37305	2.95204
Irf2bpl	50254.8	75894.6	66421.7	102084	23385.8	20472.8	23667.5	46247	-1.37287	1.37287	1.99146
Txnrd1	426182	411629	488662	492108	181817	166672	139762	214260	-1.37222	1.37222	2.9676
Clta	714363	802183	814652	754997	260133	351754	305619	274724	-1.37217	1.37217	3.23894
Vps37b	1.00745e+06	1.12741e+06	1.24956e+06	879111	400950	442321	423309	380777	-1.3719	1.3719	3.04191
Mafg	17752.6	37223	13263.5	13570.1	6557.66	9095.22	5874.49	10082.6	-1.37188	1.37188	1.47051
Smyd3	112120	165713	139333	143111	66711.7	44721.3	57536.7	47537.5	-1.37173	1.37173	3.0936
Pcbp2	3.15847e+06	2.86234e+06	3.96825e+06	4.75907e+06	1.57589e+06	1.34289e+06	1.2395e+06	1.54736e+06	-1.37007	1.37007	2.58577
Hars2	8794.74	7752.37	9501.83	17646.4	4232.13	3622.1	3411.48	5643.27	-1.36969	1.36969	1.92299
Spag7	500260	374838	408283	302538	157749	180357	168921	106792	-1.36944	1.36944	2.67189
Psma6	1.30092e+06	1.56888e+06	1.47721e+06	1.66524e+06	535489	548488	586726	656443	-1.36934	1.36934	3.95094
Glrx3	2.14703e+06	1.74923e+06	1.65556e+06	1.53038e+06	747286	795502	622124	577205	-1.36891	1.36891	3.35759
Bin3	77438.1	93171.1	102416	71692	37978.3	33701.3	27118.7	34672.8	-1.36889	1.36889	3.25723
Psma2	1.47603e+06	1.37685e+06	1.56716e+06	1.7022e+06	651581	595682	507304	616503	-1.36852	1.36852	3.92629
Cuedc2	78075.8	83049.2	59512.9	146570	31435.8	33987.5	49062.8	27729.9	-1.36851	1.36851	1.87453
Cd2bp2	389470	341965	343311	312143	109869	166903	155851	104725	-1.36792	1.36792	2.4507
Bdh1	300767	333353	431451	229441	133929	117776	123246	127067	-1.36715	1.36715	2.12011
Plekha2	109383	172191	157212	101690	40126.3	45400.2	75183.5	48922.5	-1.36637	1.36637	2.36671
Exosc3	182154	245179	223513	198709	91496	83613.8	83267	71218.6	-1.36601	1.36601	3.61834
Nom1	8255	4654.66	10884	9838.02	3990.79	2557.75	2146.75	4357.61	-1.36545	1.36545	1.82445
Rpl10;Rpl10l	3.62747e+06	3.50246e+06	3.09359e+06	3.92627e+06	1.52298e+06	1.53434e+06	1.31075e+06	1.12466e+06	-1.36519	1.36519	3.3938
Emc7	766497	783515	762636	865782	327053	220365	378058	309137	-1.36426	1.36426	2.36515
Aprt	451011	142063	380954	88614.6	69665.9	114895	69052.1	159603	-1.36269	1.36269	0.825314
P4ha1	43344.9	50860.5	31797	45640	20443.1	16755.3	16458.1	13109.4	-1.36222	1.36222	2.90164
Snrpa1	55270.5	45987	51205.7	55627.4	24443.5	26043.8	5462.51	25000.2	-1.36211	1.36211	1.14119
Adss	659464	694768	641819	551181	224007	305218	265711	197001	-1.36061	1.36061	2.86343
Gtpbp1	420974	384647	408694	379964	162171	159758	147779	151354	-1.3601	1.3601	4.76901
Scfd1	168129	169893	198884	150348	74579.6	57609.6	56726.1	78987.7	-1.35913	1.35913	3.15439
Rhof	41108.1	52368.8	65227.3	35666.1	8592.28	39414.8	7946.67	19837	-1.35871	1.35871	1.21262
Wdr92	96070.5	150162	116282	132044	36833.2	53026	55432.1	47646.1	-1.35801	1.35801	2.95057
Aagab	30458.1	25090.1	33111.7	46478	17392.9	6621.54	10605.2	18136.7	-1.35702	1.35702	1.65925
Gle1	17463.6	14952.6	17057.9	15815.4	7426.17	5524.01	3968.32	8571.6	-1.35692	1.35692	1.89033
Hnrnpul2	135164	188850	104492	205357	55960.5	45668.1	67155.8	78780.6	-1.35636	1.35636	2.19111
Tpd52	343521	304572	306423	199292	99282	94535.1	124759	132149	-1.35608	1.35608	2.6307
Cish	247452	238366	167418	186265	91914.2	88061.6	86791.9	61294.7	-1.35556	1.35556	2.93797
Fam192a	72176.8	24913.9	14768.2	54458	16861.9	13736.2	9983.53	24419.3	-1.3554	1.3554	0.908005
Rab7a	1.84453e+06	1.95293e+06	1.66033e+06	2.02835e+06	696947	705812	808000	715400	-1.35521	1.35521	4.16324
Snw1	896435	966618	869749	859199	372774	348466	379917	303609	-1.35446	1.35446	3.65708
Ddx3x;D1Pas1	1.68382e+06	1.66355e+06	1.60538e+06	1.54663e+06	704817	688307	615394	535535	-1.35317	1.35317	3.0549
Iffo2;Gm21969	40126	51076.2	45717.3	17391.2	11561.5	21921.3	8583.98	18344.7	-1.35294	1.35294	1.42839
Srrt	138012	131182	140199	170859	65274.2	57594.9	50721.1	53714.6	-1.35205	1.35205	3.76421
Glyr1	192549	246012	211855	188170	78640.6	70641	85743.4	93713.7	-1.35102	1.35102	3.64543
Dhx36	49502.2	55000	48133.2	40671.1	23540.8	17340.6	22512.9	12416.9	-1.35041	1.35041	2.20709
Hnrnpu	3.42829e+06	3.51108e+06	3.37407e+06	4.68109e+06	1.37555e+06	1.42748e+06	1.56801e+06	1.51048e+06	-1.35018	1.35018	2.90313
Cdc40	183971	175113	190872	149134	73696.9	84112.9	59782.5	56643.3	-1.35006	1.35006	2.9822
Ppp2r5a	51068.9	45339.9	20451.1	40370	15103.9	19431.3	11727.4	15417.2	-1.35001	1.35001	1.71192
Purb	73393.8	25954.3	55638.5	96660.4	23449.2	16254	10980.4	48050.1	-1.34979	1.34979	1.15663
Utp18	154832	77999.4	59457.1	140089	42935.7	63007.9	30327.6	33454.7	-1.34909	1.34909	1.55167
Nt5c	1.18512e+06	1.27184e+06	1.14186e+06	853101	467987	454432	393451	431874	-1.34893	1.34893	2.83163
Skiv2l2	400093	386982	340552	283128	138982	147608	138606	128790	-1.34855	1.34855	2.86388
Slc9a3r1	290021	224094	200366	262584	85494.7	90098.3	107187	100988	-1.34822	1.34822	3.1577
Ndufa5	155024	332937	201664	98214.6	92078.1	84300	78303.1	54786.7	-1.34811	1.34811	1.35676
Ppia	1.17436e+08	1.31588e+08	1.02466e+08	9.07764e+07	4.23702e+07	4.82048e+07	4.23076e+07	4.08494e+07	-1.34805	1.34805	2.95931
Gpank1	47118.7	52197.7	43387.2	55589.6	16286.1	20381.4	18687.2	22568.8	-1.3475	1.3475	3.51724
Tsr1	418667	441928	522769	310222	165852	165347	159614	174753	-1.34743	1.34743	2.29188
Manf	415978	391036	327618	222722	140953	153149	125373	113966	-1.3474	1.3474	2.22999
Arhgdib	9.7531e+06	1.21323e+07	1.14273e+07	9.94438e+06	4.55527e+06	4.06675e+06	4.25501e+06	4.12428e+06	-1.34729	1.34729	3.51354
Il2rg;Gm20489	248414	300466	263262	142777	101996	100080	93934.7	79450	-1.34672	1.34672	1.9265
Strap	734451	779351	707209	716414	267179	263217	325292	299488	-1.34644	1.34644	3.50483
Rrp1b	43006.9	60568.9	60064.6	41835.6	20407.8	21906.2	17191	21317.1	-1.34615	1.34615	2.75439
Dap	174671	320234	327163	304076	111443	106800	135181	89550.8	-1.34609	1.34609	2.2055
Bms1	62727.7	40236.6	33230.5	40546.5	16486.4	17186.5	21168.8	14705.4	-1.34558	1.34558	2.36854
Osgep	71225.5	98206	105666	54281	32698.4	35324.8	38915.7	22687.8	-1.34539	1.34539	2.19991
Tamm41	28117.5	25676.2	38581.8	35490.2	10995.3	8936.07	8489.54	21921.5	-1.34478	1.34478	1.74378
Ppp1r13l	24725.3	21531.4	20395.3	24217.9	7632.5	7132	11790.6	9249.41	-1.34366	1.34366	2.52675
Glipr2	338239	318940	267018	457842	126209	146896	155357	116344	-1.34299	1.34299	2.66549
Dync1li1	68536.4	57988.3	61385.1	65281.2	25300.2	19821	21662.9	33062.8	-1.34244	1.34244	2.43613
Dctn1	34228.6	46503.8	44411.4	39582.7	14093.5	19873.9	11566.4	19427.8	-1.34241	1.34241	2.43422
Cct5	5.92618e+06	5.22006e+06	5.09206e+06	4.44339e+06	2.29379e+06	1.99358e+06	1.80602e+06	2.07035e+06	-1.34105	1.34105	3.75124
Sf3b1	394970	365162	390294	373407	163439	151277	156204	130788	-1.34057	1.34057	3.45246
Vamp8	141052	76798.3	81917.9	113561	36723.9	50244.3	52256.8	24093.7	-1.3396	1.3396	1.97879
Hcfc1	151638	133778	140991	183243	53227.7	56721.5	66958.7	64151.1	-1.3386	1.3386	3.50001
Uggt1	105307	84387.9	93421.5	98198.4	41596.6	36102.8	30032.7	43097.2	-1.33807	1.33807	3.10344
Mrps18b	12066.8	12905.9	9691.55	26708.9	6130.79	5828.86	6867.26	5452.51	-1.33787	1.33787	1.45751
Mak16	216453	255464	159707	172613	96308.6	73874.1	65813.5	82300.3	-1.33725	1.33725	2.79383
Lchn	15841.7	16582.8	20782.7	14397.3	5897.67	7406.99	5456.93	8019.62	-1.3359	1.3359	3.06275
Rpl35;Gm10269	710058	794894	617527	1.67511e+06	382120	349600	505817	267226	-1.33555	1.33555	1.56501
Rab5c	685399	823973	786847	933182	322216	330752	373150	253879	-1.33513	1.33513	3.26605
Mapkapk3	22419.4	27195.6	30645.2	19741.2	9228.49	9202.5	9485.66	11722.4	-1.33502	1.33502	2.85216
Ttc5	28504.4	29280.9	30406.7	29063.8	13419.9	8856.44	8443.06	15781.3	-1.33434	1.33434	1.92493
Prps1l3;Prps1	572201	469483	657680	610756	257832	216427	164805	277136	-1.33423	1.33423	2.66895
Mat2a	2.28818e+06	2.34702e+06	2.33808e+06	3.65251e+06	984690	1.0045e+06	1.02574e+06	1.20062e+06	-1.33378	1.33378	2.45352
Apbb1ip	189822	209540	189559	161075	70272.6	72718.2	76035	78545.5	-1.33365	1.33365	3.42164
Cops2	265973	285644	305865	317178	119210	115137	120431	111477	-1.33305	1.33305	3.81476
Gpn1	20230.9	23419.7	29155.8	23456	11213.6	8413.86	7331.3	11250.5	-1.33305	1.33305	2.80889
Pgam5	14548.1	6218.09	23982	30290.9	7245.52	8018.87	7700.9	6820.59	-1.33301	1.33301	0.888267
Rapgef6	22357.7	28737.3	35265.7	27484.3	10898	11233.7	9210.51	13861.2	-1.33257	1.33257	2.98881
Srpk1	136014	122250	126157	111376	52839.6	46699.3	39317.2	58084.6	-1.33199	1.33199	2.96554
Tceb1	1.7604e+06	1.89968e+06	1.499e+06	1.76922e+06	614332	841081	754234	542913	-1.33173	1.33173	2.78548
Prpf8	143629	144019	186118	168269	68695.7	60171.1	58886.4	67582.3	-1.33026	1.33026	3.4998
Med12	17042.7	13081.4	14712.4	15206.8	5160.54	5415.31	5812.39	7491.37	-1.33022	1.33022	3.16348
Nub1	86403.6	81717.9	40465.8	62820.6	28896.1	31235.2	33086.2	14735.8	-1.33006	1.33006	1.80341
Fbxo28	88343.3	80617.2	69850	67909.2	22087.7	22979.3	54855.8	22080.3	-1.33	1.33	1.64057
Sbds	419279	376794	340185	379154	159596	166720	156275	120434	-1.32942	1.32942	3.25734
Sfpq	3.8215e+06	3.51443e+06	3.42124e+06	5.74933e+06	1.54359e+06	1.55471e+06	1.70146e+06	1.77041e+06	-1.32903	1.32903	2.24277
Acy1	37104.2	55155.5	36052.2	40879.4	18364.2	19179.6	15284.3	14556.5	-1.32817	1.32817	2.92275
Med30	55422	62176.1	51477.2	67688	18533.9	26412.7	27439.3	21963.3	-1.32736	1.32736	3.04473
Prpf31	393429	317430	369186	358454	138053	122965	156970	155605	-1.32646	1.32646	3.76366
Anp32b	622795	537450	462624	809661	250120	243723	245383	232170	-1.32433	1.32433	2.14018
Blvra	497337	443750	385158	560679	172624	210882	216131	154148	-1.32381	1.32381	3.16044
Morc3	26296.8	32658.1	30988.5	22598	10865.5	9964.35	9174.81	14981.8	-1.32289	1.32289	2.8005
Rdx	203146	224451	185832	218475	71649.9	88703.8	79184.4	93004.2	-1.32288	1.32288	3.69718
Rtraf	133288	92412.5	205685	163666	74647.9	48655.3	33732.8	80861.1	-1.32267	1.32267	1.74605
S100a11	868269	1.30538e+06	1.27414e+06	886720	543086	426725	395534	367691	-1.32257	1.32257	2.71795
Gtf3c1	15172.1	15145.9	16431.4	12139.5	6987.54	5089.69	4974.26	6502.19	-1.32204	1.32204	3.1521
Unc119b	132591	156833	90208.1	28365.5	43260.9	45510.3	38919.4	35555.3	-1.32152	1.32152	0.787313
Psma4	1.19702e+06	1.11975e+06	839963	1.12129e+06	405514	436486	511469	358787	-1.32105	1.32105	3.23051
Alad	303307	182863	259087	177496	96530	91874.5	78132.1	102944	-1.32045	1.32045	2.27947
Adh5	440271	425589	393074	460945	207586	187381	153899	139934	-1.32015	1.32015	2.72577
Rpp25l	27014	35438.1	32477.1	28945.1	12321.6	14241.5	6673.91	16388.5	-1.31972	1.31972	1.75359
Ampd2	18229.5	25882.9	21600.7	33240.5	11599.5	5561.04	12163.5	10353.6	-1.31842	1.31842	1.96578
Ahcyl1	85659.5	85800.9	100142	78669.3	26491.5	37571.1	42440.6	33983.4	-1.31804	1.31804	2.7496
Klhdc2	24079.1	29544.2	37524.6	14429.2	7409.77	9331.31	10540.5	15112.1	-1.31637	1.31637	1.71218
Colgalt1	136083	144948	139407	103158	52686.6	59202.3	55034.3	43348.5	-1.3162	1.3162	3.28884
Nsrp1	25581.4	26752.3	18641.1	39062.5	9474.18	7661.55	14694.2	12361.1	-1.31617	1.31617	2.10922
Pigs	113279	84692.8	142400	93206.8	39935	51033.4	43418.5	39752.4	-1.31605	1.31605	2.52793
Mthfd2	349760	337079	367059	338483	140179	143263	123383	152413	-1.31602	1.31602	3.63962
Btf3	5.00524e+06	5.48594e+06	6.68115e+06	6.30245e+06	2.72105e+06	2.59909e+06	1.95084e+06	2.16021e+06	-1.3156	1.3156	3.28976
Aip	328428	196391	270232	398354	118699	130807	112426	117564	-1.31549	1.31549	1.90913
Lcp2	362244	356788	472213	351558	147017	155835	170557	146586	-1.31523	1.31523	3.18688
Rrp12	18149.7	14539.1	20490.7	24132.1	8765.82	7194.76	4409.05	10711	-1.31467	1.31467	1.90428
Kif2c	299087	243966	254150	119519	91977	95324.1	126919	54440.2	-1.31419	1.31419	1.66844
Commd2	30444.1	47122.6	55826.3	46125.1	19277	16248.9	19024.5	17652.3	-1.31401	1.31401	2.17121
Timm50	92249.4	53091.7	50424.4	40614.5	30908.3	15646.3	22706.7	25822.3	-1.31384	1.31384	1.91818
Cct4	2.39612e+06	2.1837e+06	2.27058e+06	2.55227e+06	1.02361e+06	987983	930739	841132	-1.31336	1.31336	4.15866
Ing5	24721.6	21550	14893.7	45169.4	8783.85	10438.9	14071.8	9508.91	-1.31282	1.31282	1.46147
Tnfaip8	178545	114605	109980	65691.4	60136.4	43668.1	38521.5	46452.1	-1.31235	1.31235	1.64842
Ywhag	1.04997e+06	1.21152e+06	1.12616e+06	1.17839e+06	450114	413623	454803	520138	-1.31227	1.31227	3.92713
Casp4	91941.2	302697	310289	273506	101036	91657.9	92287.5	109039	-1.3122	1.3122	1.09806
Glg1	75896.9	59259.3	72141.2	46487.2	23735.4	22781.1	29478.3	26222.4	-1.31197	1.31197	2.57746
Rbm14	307000	322495	266013	539272	130543	145296	163210	138855	-1.31193	1.31193	1.93694
Eif3d	1.39387e+06	1.51258e+06	1.23746e+06	1.19992e+06	548579	560819	575088	469483	-1.31087	1.31087	3.86055
Pih1d1	159360	157949	156714	189449	61377.1	67165.8	53989.5	85001.9	-1.31031	1.31031	2.76723
Rpl13a	1.74334e+06	1.11194e+06	937319	1.32554e+06	342548	520194	844773	358566	-1.30872	1.30872	1.78141
Polr3f	69695	64683.9	61213.5	82738.1	28479.1	30304.5	25289.4	28318.9	-1.30826	1.30826	3.37225
Znf622	761183	893287	823456	803726	352633	385366	296665	291448	-1.30722	1.30722	3.21657
Pycrl	136402	185384	160844	226068	63593.5	79118.3	90677.5	53141.7	-1.30648	1.30648	2.57407
Ddx3y	182239	186388	176390	132885	72950.8	77786.1	69450	53929.7	-1.30629	1.30629	3.15969
Ikzf1	231020	215066	253878	420970	90711.7	106425	138859	117509	-1.30551	1.30551	2.1349
Atp6v1b2	592768	689689	602942	574169	255455	258369	234224	247668	-1.3046	1.3046	3.93328
Mapre1	1.90347e+06	1.6965e+06	1.85372e+06	1.96252e+06	704653	820053	766132	713711	-1.30353	1.30353	4.38222
Ctsc	152340	158819	111425	163256	58802.7	52754.5	80478.3	45638	-1.30152	1.30152	2.59881
Hist2h2aa1;Hist2h2ac	5.36444e+06	1.08442e+06	3.23585e+06	3.26431e+06	1.62555e+06	1.41562e+06	1.11691e+06	1.09662e+06	-1.30116	1.30116	0.93496
Selt	23540.7	68301.3	53751.5	41802.7	12378.9	38435.7	11248.1	13994.3	-1.30094	1.30094	1.31884
Stk10	279764	355278	314705	355972	114988	117530	135073	162562	-1.30036	1.30036	3.22616
Cfap36	44365.8	41990.3	34431.5	37279	19171.8	14814	14731.7	15587.1	-1.29754	1.29754	3.60502
Pds5b	21734.9	18666.7	23362.9	27760.6	5916.8	6901.17	8932.38	15487	-1.29742	1.29742	1.71792
G3bp2	475516	467452	503291	634553	248699	191304	199500	207144	-1.29731	1.29731	3.41587
Eif3g	417642	369148	468897	408116	180626	194430	142800	159462	-1.29658	1.29658	3.45281
Nars	1.18326e+06	1.15143e+06	1.27062e+06	996426	367800	571535	538129	396114	-1.29638	1.29638	2.57423
Hnrnpd	3.49179e+06	3.5444e+06	3.33607e+06	3.21213e+06	1.5466e+06	1.46495e+06	1.41229e+06	1.10908e+06	-1.29584	1.29584	2.8379
Ube2c	1.33227e+06	1.52641e+06	1.74661e+06	1.49239e+06	619005	666692	648078	550028	-1.29571	1.29571	3.76926
Sec23ip	50440.8	50092.3	64108.5	77660.2	22942.6	27812	20383.5	27579.2	-1.29543	1.29543	2.76249
Sec31a	82205.2	83822.6	96282.7	128299	35013.1	42923.1	39808	41434.9	-1.29507	1.29507	2.58061
Rpl4	5.54938e+06	5.71515e+06	5.24158e+06	7.49502e+06	2.82837e+06	2.58636e+06	2.83586e+06	1.53058e+06	-1.29502	1.29502	2.2174
Mcm5	2.59344e+06	2.68021e+06	2.80615e+06	2.84869e+06	1.06356e+06	1.09041e+06	1.18801e+06	1.1125e+06	-1.29477	1.29477	4.73831
Atp6v1e1	428223	441854	467870	640327	192593	205480	222021	186581	-1.29418	1.29418	2.69497
Bin1	198156	173514	218084	174863	76391.5	60042.7	66542.3	108884	-1.29384	1.29384	2.31124
Rbm3	9.64203e+06	8.17573e+06	9.7619e+06	8.27208e+06	4.71924e+06	3.55596e+06	3.04669e+06	3.30175e+06	-1.29374	1.29374	2.78983
Supt4h1b;Supt4h1a;Supt4a	404504	443906	508140	589117	192148	227503	199191	174804	-1.2937	1.2937	3.12882
Ehd4	294719	331777	320369	252029	95518.8	135938	131121	126545	-1.29344	1.29344	3.21405
Fbl	742051	557761	755300	816407	300845	299533	279178	292212	-1.29313	1.29313	2.57058
Nek7	238141	207353	209918	335126	106781	63749.2	107696	126257	-1.29213	1.29213	2.23651
Usp4	122499	97752.4	88696.8	107518	41746.9	44754.3	41440.3	42122.3	-1.29212	1.29212	2.82226
Trnt1	62334.5	59342.6	66182.5	47088.3	17619.2	29562.1	23722.5	25092.7	-1.29129	1.29129	2.74692
Slc7a1	189344	150995	219507	148885	75659.1	61628	55848.6	96479.6	-1.2911	1.2911	2.57381
Nop58	881767	698933	823383	750087	331589	343512	328058	286925	-1.28979	1.28979	3.89172
Hells	191188	208328	191966	257711	76104.5	83382.6	90179.2	97920.9	-1.28872	1.28872	3.41165
Arpc5	937941	1.11796e+06	937172	1.21066e+06	486489	526213	456327	253879	-1.28683	1.28683	1.9655
Snx5	226269	172763	141637	159009	74494.9	69613.5	77581.8	65198.3	-1.2862	1.2862	2.55439
Nedd1	12978.3	14107.7	32422.1	38223.4	10129.2	9186.72	7066.19	13709.8	-1.28551	1.28551	1.18783
Sharpin	27684.9	46204.9	63675.6	46252.5	29990.1	3839.17	18923.3	22690.6	-1.28481	1.28481	0.962655
Sirt2	63801.3	98674.6	102181	88906	32067.1	32228.2	36695.1	44243	-1.28359	1.28359	2.72071
Tprg1l;Tprgl	27443.1	21464.5	51947.5	32077	24473	11760	6396.53	12009.3	-1.28269	1.28269	1.38424
Strn3	13693.1	22806.2	12700.8	15083.2	6740.9	5952.53	4375.85	9381.27	-1.28114	1.28114	2.09683
Swap70	20387.1	13392.2	17814.3	10724.1	7925.73	7329.81	6378.31	4014.97	-1.28075	1.28075	2.06818
Gabpa	109824	122503	79826.9	93336.3	45572.9	39381.8	30084.1	51879.4	-1.28053	1.28053	2.60634
Ets1	261312	336269	279938	371842	128253	136855	142123	107316	-1.27981	1.27981	3.16962
Stip1	2.11897e+06	1.97509e+06	1.82115e+06	2.40965e+06	786858	928422	856151	858178	-1.27938	1.27938	3.46421
Hist1h1a	224021	192353	291119	306116	95324.8	99456.3	130288	92919.7	-1.27796	1.27796	2.67815
Snap29	167109	145410	143104	168663	62604.2	61029.9	64415.5	69562.3	-1.27701	1.27701	3.96267
Psmb7	1.82418e+06	1.91106e+06	1.31119e+06	1.16279e+06	627805	781080	649081	505906	-1.27609	1.27609	2.50404
Sdcbp	2.62464e+06	2.47234e+06	2.51247e+06	2.01421e+06	1.08332e+06	1.0333e+06	951190	906762	-1.27578	1.27578	3.60416
Tap2	58837.6	24925	42038	55881	18213.3	16885.2	23011.6	16933.8	-1.2756	1.2756	1.62944
Brcc3	85569.2	66808.7	82277.3	79608.3	32179.1	41855.2	24252	31587.3	-1.27487	1.27487	2.55291
Ptpn22	43070.2	33555.1	16529	25168.8	17040.9	7715.5	15191	8967.59	-1.27438	1.27438	1.56428
Hnrnpa2b1	1.11912e+07	1.10874e+07	1.21455e+07	1.49748e+07	5.14748e+06	4.79888e+06	4.85216e+06	5.62322e+06	-1.27437	1.27437	3.17495
Anp32e	3.15985e+06	3.22289e+06	4.01998e+06	2.28521e+06	1.46401e+06	1.48829e+06	1.04679e+06	1.24625e+06	-1.27435	1.27435	2.58018
Ola1	220540	177107	185319	164308	77129.4	75742.1	66899.2	89189	-1.27422	1.27422	3.55218
Def6	227991	216546	214393	211698	86448.4	77129.2	107841	88610.1	-1.27394	1.27394	2.788
Rtfdc1	94380.5	89095.6	87816.4	62054.3	32518	33906.4	38536.4	32950.2	-1.27329	1.27329	2.62926
Fhod1	10087.7	9801.82	17002.9	9756.54	4434.11	5287.93	3616.39	5961.25	-1.27327	1.27327	2.30773
Exosc4	67983.7	46681.6	166295	46382	33447.2	19135.5	39510.6	43370.6	-1.27289	1.27289	1.04232
Ctsz	208806	213132	180997	298847	83316.6	97973.7	106056	85860.2	-1.2728	1.2728	2.61359
Psd4	9874.1	16174.5	14793.9	21527.9	5098.58	5451.75	6538.25	8726.17	-1.27266	1.27266	2.03216
Kif23	224791	221067	210527	135778	79375.8	95423.2	80441.1	72657.9	-1.27255	1.27255	2.38795
Rhog	140393	84149.9	83113.7	98122.8	30550.3	37372.9	51542.9	48548.6	-1.27211	1.27211	2.39358
Cirbp	294926	422443	279101	150359	139846	127123	127083	81015.9	-1.27145	1.27145	1.56737
Pam16	114432	59715.9	121381	99612.2	45163	51088.4	26000.7	41442.9	-1.27136	1.27136	1.9664
Gm10094;Sap18	647826	652726	653454	483890	263525	256850	244383	245236	-1.27129	1.27129	2.71835
Mapk3	131502	138924	141776	185661	49830.7	66762.1	76905.1	54193	-1.27128	1.27128	2.8697
Igsf1	13440.4	16407.3	16402	13229.6	6100.72	5828.49	4852.45	7888.76	-1.2696	1.2696	2.78418
Carm1	79834.9	40898.5	66036.5	78604.6	30271.6	26992.9	22713	30093.8	-1.26959	1.26959	1.97422
Eif3j1;Eif3j2	492830	485762	462610	429366	216344	193069	188843	178281	-1.26835	1.26835	4.1621
Usp19	16963	20569.8	25203.7	23118.7	8517.95	7010.17	10788.2	9342.67	-1.26764	1.26764	2.93926
Cog2	10812.6	9542.49	19714.5	15593.7	5864.06	5510.73	2610.12	9138.45	-1.26737	1.26737	1.43873
Emd	341045	372041	351931	364422	131568	173171	192097	97096.7	-1.26708	1.26708	1.89048
Cdc6	29188.3	33522.3	32810.2	24416	12331.4	13237.4	12861.5	11409.9	-1.26689	1.26689	3.01013
Tbcb	270267	259406	203631	252353	90840.2	111034	107473	100528	-1.2659	1.2659	3.5054
Hcls1	848446	833642	628253	823961	295871	331295	370290	306062	-1.26573	1.26573	3.32623
Taf15	87158.2	100266	102064	97815.2	38984	44493.8	33842.8	43758.5	-1.26569	1.26569	3.37183
Commd3	247022	174124	228237	162576	83680	101717	69695.4	82714.4	-1.26521	1.26521	2.7918
Tsnax	226115	250199	267319	197300	112430	61477.6	89926.4	127673	-1.26506	1.26506	2.00824
Gabarapl2	224568	213943	201819	194953	85213.2	86259.7	89904.1	86266.3	-1.26466	1.26466	3.81934
Hnrnpul1	78251.2	51425.7	67915.4	77374.2	22929.2	26321	27237.7	37965.4	-1.2645	1.2645	2.6839
Wbscr22	340418	343200	337749	194872	144221	135229	121301	105933	-1.26327	1.26327	2.16613
Kif5b	126804	97752.4	115270	111527	45523.7	43469.9	46173.7	52882.4	-1.26314	1.26314	3.78628
Rbm38;Rbm24	359204	314708	347749	631369	196047	150683	176015	166244	-1.26256	1.26256	1.89229
Xpot	35421.6	56800.6	33704.5	84308.4	22170.3	15274.9	22524.1	27657.6	-1.26256	1.26256	1.53388
Pdha1	372751	399715	305718	300488	153773	143373	165277	112267	-1.26242	1.26242	3.10374
Aimp1	449969	475544	455765	445506	198187	203231	186750	174200	-1.26075	1.26075	3.81884
Trir	45134.1	27789	29166.1	92127.6	17182.2	23390.3	10458.7	30029.5	-1.26059	1.26059	1.12953
Kiaa0753;4933427D14Rik	7186.69	5191.4	7320.76	15225.6	3895.65	3262.91	2802.61	4624.05	-1.25973	1.25973	1.42998
Elf1	234900	277456	243651	172462	89845.4	95881.9	96760.6	105541	-1.25869	1.25869	2.4521
Fxr2	21274.1	16538.9	16400.6	8595.81	7390.64	6283.18	3772.93	8803.36	-1.25866	1.25866	1.63937
Dhx37	7437.59	12781.7	13199.7	9997.75	5426.53	3740.57	3614.87	5374.08	-1.2578	1.2578	2.32132
Pdia6	1.15631e+06	1.44579e+06	1.26548e+06	1.0649e+06	471020	530910	513551	547496	-1.25759	1.25759	3.20815
Ewsr1	727064	451343	696901	1.09021e+06	297975	325046	359875	257799	-1.25714	1.25714	1.73547
Gba2	17338.2	20093.1	25967.4	18693.3	8764.18	7295.31	7174.02	11126.6	-1.2565	1.2565	2.77365
Pdcd2	219185	230572	215560	143700	94182.5	91191.9	80582.4	72704.1	-1.25633	1.25633	2.56874
Grsf1	79112.2	112299	83627.3	71934.8	44605.5	45748.9	23893.2	31090.8	-1.25541	1.25541	2.12796
Mat2b	148466	191081	148541	215982	66583.2	83536.7	75388	69534.2	-1.2548	1.2548	2.76696
Ugp2	118646	125947	127338	133128	50114.9	63488.6	48687.2	49388.8	-1.25457	1.25457	3.07765
2310022A10Rik	12687	12664.2	10341.8	15809	5240.34	3994.4	6242.97	6133.34	-1.25286	1.25286	2.75681
Drap1	90538.2	79977.6	114154	82916.2	38393.7	31106	34332.2	50544.7	-1.25163	1.25163	2.75226
Hnrnpf	1.36821e+07	1.53667e+07	1.59326e+07	1.6925e+07	7.09164e+06	6.16331e+06	6.3469e+06	6.41239e+06	-1.25079	1.25079	3.95759
Abcd3	5421.18	11095.7	13573.1	8544.54	5000.64	3856.49	2173.6	5207.6	-1.25049	1.25049	1.54659
Eif4a3;Gm8994	1.94481e+06	1.99785e+06	1.64918e+06	2.29142e+06	783114	876237	967699	687821	-1.24984	1.24984	3.27463
Hax1	85686.1	85265.4	76229.1	71934.8	34390	30490.2	44660.4	24726.8	-1.24897	1.24897	2.26231
Arhgap17	37784.4	34848.4	45836.1	22894.8	14709	13892.9	14359.5	16529	-1.24868	1.24868	1.91553
Sh2d2a	148104	190545	178606	165527	76402.4	71709	67230.2	72000.6	-1.24866	1.24866	3.41091
Uchl5	415240	368880	340391	381507	148700	160496	155513	169181	-1.24843	1.24843	4.0379
Naa50	583734	469951	486321	582210	270245	170081	227926	225537	-1.24757	1.24757	2.82037
Rpl38	68467.3	71312.6	50414.1	50592.3	161616	174243	155107	80523.4	1.24697	1.24697	1.80666
Ctnnbl1	183376	251270	207005	206102	93015.5	84813.8	91830.2	87645.2	-1.24649	1.24649	2.93887
Aldh3a2	41973.3	50733.3	56240.1	47264.2	25674.6	14414.3	15539	27114.8	-1.2457	1.2457	1.93467
Anxa11	1.71029e+06	1.74573e+06	1.47582e+06	1.53546e+06	639229	703207	678493	706636	-1.24555	1.24555	3.90957
Trim33	24725.8	16042.1	21404.1	23476.5	5439.37	10405.8	11122.8	9158.15	-1.24538	1.24538	2.05232
Khdrbs1	924283	829626	1.02866e+06	1.27277e+06	374168	446395	522103	367913	-1.24534	1.24534	2.91366
Psma7	1.3826e+06	1.22811e+06	1.16233e+06	1.3107e+06	451043	552672	582971	557908	-1.24519	1.24519	3.60261
Fau	3.27656e+06	3.5389e+06	4.05952e+06	5.12197e+06	1.59251e+06	1.67853e+06	1.8313e+06	1.6507e+06	-1.24419	1.24419	2.44186
Snx6	119013	95855.9	83553.9	57213.9	40539	37413.3	38005.4	34288.9	-1.24307	1.24307	1.82457
Prkd2	23858	19768.8	31813.1	56523.1	12711.8	16205.2	8963.62	17874.6	-1.24296	1.24296	1.41957
Baz1a	18430.3	18423.5	23112	17059.8	9219.2	6728.33	9249.92	7347.04	-1.24293	1.24293	3.15156
Vasp	933955	1.26678e+06	1.12447e+06	1.50756e+06	471731	471569	527420	571275	-1.24287	1.24287	2.58782
Mri1	130046	49789.6	60889.9	68071.1	25587.4	44981.9	39633.3	20334.1	-1.2422	1.2422	1.51821
Rpl7a	1.56356e+06	1.54188e+06	1.49856e+06	2.01276e+06	768275	766364	687194	575718	-1.24196	1.24196	3.33427
Actr1b	83602.9	84313.5	68393	54720.8	26519.4	28134.6	33401.5	35012.6	-1.24171	1.24171	2.72557
Ddx52	88555.9	93267.8	74479.4	72636.3	36628.2	37773.3	35386.7	29380.2	-1.24099	1.24099	3.53312
Ilf2	267525	275991	326627	277408	145894	126271	115861	97683.7	-1.24039	1.24039	2.93798
Pdcd6ip	626355	555746	692125	790181	288137	279239	304169	256512	-1.23997	1.23997	2.99198
Cops8	549987	491943	536774	598884	212753	275151	212328	222280	-1.23909	1.23909	3.48019
Fip1l1	34878.5	32512.4	38745.4	10994.4	10285.3	12219.4	12083.6	15049.4	-1.23861	1.23861	1.05415
Dhx38	29208.5	33216.7	45143.6	30665.9	14857.1	14579.5	13019.1	16149.1	-1.23803	1.23803	2.6104
Fbxo38	26811.7	15302.8	14400.6	28624.5	5465.61	10166.6	9207.16	11265.7	-1.23763	1.23763	1.73985
Pin1	502402	514923	305087	406707	197908	175520	207513	153082	-1.23614	1.23614	2.39911
Stk24	617534	651692	772467	794066	288629	291610	301789	322082	-1.23577	1.23577	3.09862
Ppp1r14b	98860.6	152817	98564.4	160282	28860.6	73606.2	41931.2	72390.5	-1.23569	1.23569	1.59055
Ndrg3	106572	192040	158959	145405	54558.6	66615.3	71089.7	63923.9	-1.2349	1.2349	2.29668
Itgal	146616	141289	205193	208368	83849.5	63881.3	79329.4	70987.5	-1.23483	1.23483	2.62846
Sf3a1	593831	563265	553296	634067	246838	257940	260970	230401	-1.23482	1.23482	4.48214
Cct2	4.75126e+06	5.27748e+06	4.92758e+06	4.98474e+06	2.35878e+06	2.17373e+06	2.01703e+06	1.92434e+06	-1.23465	1.23465	3.64628
Pxn	75360.2	45715.5	49913.8	35924.6	13713.1	18556.4	23145	32528.1	-1.2344	1.2344	1.79584
Stx8	83018.3	102497	89217.7	78771.9	29358.5	43994.7	30525	46428	-1.23383	1.23383	2.40192
Cdca4	801732	798092	629853	393406	294996	323963	288723	207948	-1.2334	1.2334	1.906
Mpp1	223309	213125	257532	181765	100971	92028.6	83973.5	95597.2	-1.23297	1.23297	3.12184
Tmod3	1.13569e+06	1.34078e+06	1.16585e+06	1.2691e+06	542485	534139	532031	481765	-1.23235	1.23235	4.15895
Mtbp	57105.1	55587.6	61551	42686.1	23954	22215.6	26258.7	19915.6	-1.23214	1.23214	3.1329
Pbdc1	260866	278921	248721	244458	107650	111332	81274	139504	-1.23201	1.23201	2.29127
Exosc2	127479	213415	117177	144919	71357.5	89125.8	50498	45857.1	-1.23127	1.23127	2.05052
Tmpo	458154	289883	337867	270916	121085	163957	168872	124092	-1.23107	1.23107	2.52036
Scyl2	28263.1	34326.3	41233.9	47787.1	19107.8	17999.4	14272.5	13228	-1.23059	1.23059	2.56546
Serf2	112721	100080	120926	316984	67681.8	77800.8	115787	16085.8	-1.23028	1.23028	0.871576
Rrs1	348990	351589	337507	293651	134949	140774	149426	142921	-1.22917	1.22917	3.73598
P4ha1	825859	854391	698603	408132	339242	336000	342136	172158	-1.22831	1.22831	1.76602
Sh3glb1	534187	556847	648612	621278	257173	238831	252098	260171	-1.22746	1.22746	3.47724
Pfn1	4.20059e+07	4.69834e+07	4.20858e+07	3.85375e+07	1.75533e+07	1.7856e+07	1.81561e+07	1.88925e+07	-1.22703	1.22703	3.55019
Rbm7	89517.8	94509.8	123993	107345	40612.8	39785.4	45482.1	51608	-1.22666	1.22666	3.28845
Ggnbp2	196535	216799	218120	148427	87295.6	96403	77239.7	72545.3	-1.22564	1.22564	2.91902
Kcmf1	110430	29626.8	98769.8	58967.6	36773.1	26487.2	15124	48970.7	-1.22546	1.22546	1.02063
Pafah1b2	437459	464039	675486	664772	299724	196786	152984	309298	-1.22534	1.22534	1.96162
Ccnk	40766.4	47435	39851	28263.5	11616.2	20630.6	17231.2	17406	-1.22473	1.22473	2.41674
Rab11b;Rab11a	377263	140642	117588	489502	125706	78743.9	146262	130722	-1.22451	1.22451	0.80243
Atg4b	158664	184871	135922	113934	84390.6	60784	63389.2	45481.2	-1.2239	1.2239	2.39487
Txndc9	305225	500785	467525	427424	184151	167421	167036	209637	-1.22385	1.22385	2.4729
Sash3	882139	793704	1.01765e+06	795361	389417	345409	313721	445844	-1.2232	1.2232	3.21736
Psme1	1.3167e+06	1.45836e+06	1.6067e+06	1.28367e+06	603647	622324	544561	656303	-1.22311	1.22311	3.79685
Bcl2	102086	124258	131813	127921	49647.6	47800.3	53692	57222.2	-1.2221	1.2221	3.58836
Skp1;Skp1a	112944	174994	198987	108613	80944.4	50464.5	50018.4	73890.1	-1.2219	1.2219	2.02863
Pdcd4	392972	467779	417505	343938	181552	182107	173424	158381	-1.2219	1.2219	3.217
Ppm1g	177955	155167	142151	150893	77301.5	65385.9	57949.4	67901.9	-1.22141	1.22141	3.6027
Eif5a	1.05264e+07	2.25093e+07	1.30934e+07	1.0967e+07	6.82765e+06	6.09028e+06	5.3333e+06	6.23731e+06	-1.22128	1.22128	1.67735
Hmox2	267408	266218	382025	238593	133383	134708	86661.8	140465	-1.22081	1.22081	2.52532
Vapa	304040	283153	315645	360990	126993	125761	125826	164001	-1.21989	1.21989	3.44194
Ythdf2	346535	371788	311529	482514	155087	182720	171758	139779	-1.21975	1.21975	2.82214
Gfpt1	44336.1	49602.9	33031	36774.5	15120	19811.1	19951.8	15455	-1.21907	1.21907	2.90295
Ikbkg	71640.1	58692.6	50391.4	75372.2	23333.6	23195	22740.5	40795.6	-1.21833	1.21833	2.22991
Cpox	198081	250147	284310	234831	106461	93922.2	94388.3	121208	-1.21755	1.21755	3.21947
Rangap1	666905	623312	611827	624948	259059	284223	293929	249779	-1.21708	1.21708	3.81839
Rfc4	157410	206632	151872	146716	48576.3	68009.8	81868.9	86589.9	-1.21701	1.21701	2.33959
Gse1	10192.4	27519.1	32463.1	29578	10574.4	10246.2	6162.65	15942.9	-1.2165	1.2165	1.1847
Srsf10	269369	186775	119921	151794	89132.1	45994.7	55235.1	122989	-1.21588	1.21588	1.52652
Exosc9	95677.2	99500.1	83179.7	89753.2	32411.4	44244.2	53394.5	28554.1	-1.21471	1.21471	1.99639
Lman2	229208	251627	264355	262007	94854.7	103027	95128.2	141046	-1.21439	1.21439	2.54752
Cdc20	311597	352511	277979	249234	134949	109849	133233	135423	-1.21426	1.21426	3.18806
Lsm14a	45463.8	50896.2	64134.1	110221	28235.6	38349.5	24708.6	25438.4	-1.21358	1.21358	1.60486
Ssr1	527943	299254	561902	524918	209739	209957	238463	167248	-1.21343	1.21343	2.03783
Coa3	75774.7	62764.4	41570	29623.4	15557	25962.4	26918.3	22014.4	-1.21332	1.21332	1.52793
Mif	6.22963e+06	6.59608e+06	6.20105e+06	7.39681e+06	3.21999e+06	2.69168e+06	2.7918e+06	2.6963e+06	-1.21282	1.21282	4.05375
Ndufs7	178566	161927	157168	162678	65572	83551.4	76403.1	59391.1	-1.21266	1.21266	2.79726
Hnrnpc	2.93261e+06	3.25391e+06	3.39278e+06	3.7538e+06	1.3835e+06	1.39614e+06	1.5199e+06	1.4559e+06	-1.21201	1.21201	3.34344
Gtf2i	68525.8	54249.6	62621.4	54267	25083.5	15047	25724.4	37607.6	-1.2119	1.2119	1.71847
Nup37	356255	364411	410997	226478	127611	164540	144756	149546	-1.21154	1.21154	2.13085
Ccbl2	12108.8	21942	12601	7953.11	4148.47	7048.33	2496.27	9886.81	-1.21147	1.21147	1.19367
Psmc6	1.26898e+06	1.26202e+06	1.30121e+06	1.17747e+06	523574	597040	533109	509886	-1.21128	1.21128	4.1457
Adam10	26281.9	18646.6	17730	32522.8	12457.9	4930.42	13723.4	9997.57	-1.21121	1.21121	1.52641
Srrm2	214652	207532	200065	296975	92704	99019.5	127652	77894.2	-1.2103	1.2103	2.69454
Cyb5b	272898	207785	214217	285114	94368.3	77408.1	120892	131291	-1.20888	1.20888	2.47629
Lsm6	415527	261711	322071	846734	224535	213469	235790	124891	-1.20874	1.20874	1.2125
Wasf2	169574	127947	151446	184242	62410.1	83749.5	65281.8	62535	-1.20863	1.20863	3.11288
Nudcd3	158563	174571	154337	133252	66678.9	70931	63705.3	67556.2	-1.20703	1.20703	3.18834
Fh	463760	520360	579627	560463	274475	221965	176320	247708	-1.20649	1.20649	2.72084
Ttc33	36907.6	44823.8	36875.3	34110.4	16734.3	16884.8	8927.55	23714.9	-1.20461	1.20461	1.61642
Cyc1	556577	616582	620345	556469	260232	213227	272984	273377	-1.20433	1.20433	3.33164
Ppil3	188637	160552	160118	132044	74530.4	83114.7	52379.5	68370.3	-1.20398	1.20398	2.78566
Zmat2	23796.3	20445.6	17824.6	64110.3	13647.5	16379.9	13135.1	11617.3	-1.20373	1.20373	0.977974
Ptprd	18910.8	30496.9	23614.6	30857.5	11365	12752.3	10970	10062.1	-1.20213	1.20213	2.29595
Mta2	577410	560684	505741	582911	222723	254619	250931	240009	-1.20144	1.20144	4.36774
Dock9	8404.6	8439.12	10769	10074.9	3816.16	4134.75	2863	5575.87	-1.20129	1.20129	2.1706
Actn4	1.97399e+06	1.82665e+06	1.97103e+06	1.66815e+06	788990	785960	789111	872007	-1.20103	1.20103	3.98685
Ctsb	297759	251939	331675	213705	131882	130246	124755	89780	-1.19999	1.19999	2.73663
Ddx21	613920	587354	656660	582533	264306	264358	308002	225637	-1.19996	1.19996	3.1017
Rps2;Gm6576	1.3665e+06	1.46766e+06	1.40546e+06	1.46131e+06	600886	655793	681579	543294	-1.19995	1.19995	3.20743
Ints3	16110.6	19105.5	25108.3	27207.5	7879.28	8544.51	9240.25	12456.1	-1.19925	1.19925	2.40221
Nup35	530605	577693	693827	843982	267277	253393	293795	338485	-1.19854	1.19854	2.63822
Stoml2	216644	279159	287964	235781	136255	107225	82389.5	118374	-1.19851	1.19851	2.64303
Vrk1	266547	274280	249000	277764	112553	116205	119970	116543	-1.19822	1.19822	4.33926
Polr2b	175505	191780	209030	230250	77692.3	81980.7	94258.2	97744	-1.19755	1.19755	3.56546
Nup98	127835	97930.9	121271	83455.8	48529.9	51334.3	44184.4	43762.6	-1.19671	1.19671	2.48413
Smu1	695018	883396	823970	694182	346566	341094	319804	343671	-1.1965	1.1965	2.93193
Usp14	617746	566232	567294	765898	281496	261034	301834	254341	-1.196	1.196	3.1006
Upf1	421075	377351	459756	630236	202150	183531	193543	245939	-1.19443	1.19443	2.50409
Heatr3	56380.2	52080.2	51071.5	56269.5	23960.6	22471.4	20893.6	27014.3	-1.19376	1.19376	3.34746
Nrros	8797.39	8667.49	8411.48	4265.69	3565.39	2689.06	2349.53	4573.81	-1.19367	1.19367	1.75954
Fli1	652768	777045	750311	923630	328419	286289	320652	421683	-1.19355	1.19355	3.0552
Farsb	314457	259644	275477	350500	136189	123989	137509	127124	-1.19326	1.19326	2.93136
Tor1aip1	57190.1	39700.4	49973.2	49029.4	16995.3	21775.9	27032.5	19876.4	-1.19303	1.19303	2.79583
Bub1b	116781	125575	103289	106503	40670.1	61719.8	54956.2	40480.1	-1.19256	1.19256	2.4453
Setp9	828729	915301	756400	950072	347358	385072	403305	374164	-1.19235	1.19235	3.6181
Ndufa12	173162	158216	259124	161993	106579	83448.6	68966.6	70336.2	-1.19215	1.19215	2.45611
Ube4a	14507.2	15710.4	15572.3	7219.76	4729.84	3579.2	6447.47	8447.98	-1.19185	1.19185	1.58257
Psat1	2.4863e+06	2.16348e+06	2.308e+06	3.53795e+06	1.17159e+06	1.21536e+06	1.17637e+06	1.03237e+06	-1.19145	1.19145	2.27406
Map1s	12526	15480.6	16091.7	17895.2	7246.07	6467.4	5527.95	7916.3	-1.19075	1.19075	3.07951
Sf1	2.69989e+06	2.80433e+06	2.69045e+06	3.43909e+06	1.26716e+06	1.27988e+06	1.28658e+06	1.26681e+06	-1.18963	1.18963	2.74918
Nab2	56977.5	68981.8	78381.7	73931.4	24257.1	20370	32207.9	45173.7	-1.18951	1.18951	1.82686
Traf2	24611.6	39762.8	26096.5	33507.6	15060.7	14816.5	10386.2	14123.5	-1.18876	1.18876	2.53702
Polr1d	125454	44799.3	31589.4	214768	51276.4	63485	19623.5	48391.8	-1.18862	1.18862	0.527826
Preb	18893	20833.8	20208.2	23827.8	9024.89	9274.06	9358.49	9098.85	-1.18832	1.18832	2.99207
Tceanc2	53559.8	44184.2	19467.2	41102.3	14136.2	19234.2	20289.8	15892.2	-1.18661	1.18661	1.37928
Cops5	267376	369297	311133	325445	167407	135640	128619	128505	-1.18458	1.18458	3.33426
Fam207a	237716	302831	230438	339265	115810	137193	136472	99219.4	-1.18388	1.18388	2.80885
Ssbp3	45401.6	44197.6	42411.5	92489.1	19727.4	21552.4	29658.3	27896.8	-1.18362	1.18362	1.65229
Rassf5	43218.5	34643.1	37482.1	43554.3	16437.5	15952.3	16917.3	20780.4	-1.18087	1.18087	3.50266
Tbce	67090.9	59153.7	63996.9	71578.7	36901.5	23601.3	27225.5	27762.1	-1.1808	1.1808	2.61288
Ppih	277458	229427	234972	472239	135930	131193	147474	121132	-1.18031	1.18031	1.66242
Dnajb6	93418.6	53979.7	79621.5	30394	21134.5	40435	43128.4	8900.85	-1.18014	1.18014	0.971171
Sept7	1.56775e+06	1.48045e+06	1.76928e+06	1.76334e+06	704162	748786	690689	760969	-1.17993	1.17993	3.66358
Aff3	14211.7	34205.8	23079.7	43472.8	9554.52	16886.7	13748.3	10558.4	-1.17984	1.17984	1.26849
Kif20a	114400	107465	91792.8	98991.6	42443.8	48728.7	52056	39042.8	-1.17883	1.17883	3.39199
Zbtb8os	203369	209131	88535.4	126146	92105.5	49396.6	57432.6	78246	-1.17805	1.17805	1.52093
Nup43	143172	160232	122393	112477	72874.3	91213.9	37113	36781.5	-1.17749	1.17749	1.47987
Rwdd1	123583	41941.2	50516.8	45486.2	24183.8	34934.1	30042.8	26511.8	-1.17692	1.17692	1.16133
Snrpf	1.14111e+06	810140	1.19586e+06	1.70042e+06	608183	461404	395831	682153	-1.17454	1.17454	1.97842
Spag9	11138.9	14569.5	26281.4	20769.7	6289.29	6993.65	7280.36	11671.8	-1.17451	1.17451	1.64378
Ccdc174	19889.1	13985.7	20151	11242.7	7395.83	9402.14	5679.28	6439.88	-1.17446	1.17446	2.10707
Mrpl19	33412.3	17345.1	42431.3	18322	14073.6	12231.9	11560.4	11538.9	-1.17446	1.17446	1.30478
Atp5a1	7.29677e+06	7.16391e+06	6.35335e+06	6.18157e+06	3.13745e+06	3.14156e+06	3.02401e+06	2.66112e+06	-1.17401	1.17401	4.04172
Otud5	53335.5	60856.8	63906.7	54249.2	23224.3	37743.9	26111.1	15897	-1.17397	1.17397	1.71439
Casc3	34473	39158.2	36336.1	40090.5	15169.2	18625.1	14198.9	18535.1	-1.17348	1.17348	3.06648
Rrbp1	13800.4	5749.93	10460.2	15553.7	4714.15	5522.98	4118.58	5849.01	-1.17321	1.17321	1.35659
Dbnl	439622	343631	309181	296192	167751	164624	137699	145733	-1.17311	1.17311	2.76308
Wbp11	102719	105792	85820.9	144218	56897.9	43011.2	38662.8	56008.1	-1.17237	1.17237	2.53691
Ubap2	142795	109161	161724	210877	65648.6	70725.5	70111.8	70856.8	-1.17117	1.17117	1.84957
Ddrgk1	29163.9	10085.6	28622.5	12222.6	10048.6	7563.57	5940.67	12016.3	-1.17108	1.17108	1.07527
Lrpap1	222193	198354	228839	234437	90359.2	93177.2	120952	88067.3	-1.17086	1.17086	2.99421
Prpsap2	117116	135585	137220	159440	56140.9	49793	58235.7	79856.1	-1.17072	1.17072	2.67806
Eif5b	43117	37162.8	42671.9	26741.2	13665	16739.2	16742.6	19354.4	-1.17055	1.17055	2.49446
Slbp	516410	543727	450578	772158	233291	265169	288641	227386	-1.1701	1.1701	2.34251
Sin3a	21594	15157.8	16247.2	13970.5	8192.46	6823.37	7972.33	6784.01	-1.16954	1.16954	2.65842
Grcc10	2.13502e+06	2.02195e+06	2.66081e+06	1.89555e+06	986166	1.14476e+06	1.00087e+06	746959	-1.16763	1.16763	2.879
Sil1	39913.4	37796.5	42233.2	24465.6	16581.5	12202.2	12908.3	22599.5	-1.16746	1.16746	2.10309
Ppib	1.43814e+06	1.39938e+06	1.40165e+06	1.63712e+06	624061	652637	750106	590210	-1.16698	1.16698	3.71893
Npm1	1.40062e+07	1.294e+07	1.33421e+07	1.35377e+07	6.96456e+06	5.98385e+06	5.01985e+06	6.02846e+06	-1.16547	1.16547	2.75014
Edc4	35289.3	33229.3	58754.3	55778.5	20396.9	19324.5	17460.6	24481.6	-1.16448	1.16448	1.94343
Psmc3	2.01279e+06	1.99897e+06	2.00632e+06	1.91379e+06	967938	903614	864517	803061	-1.16426	1.16426	3.38016
Pin4	482967	672940	692507	522565	316012	298018	256054	188301	-1.16362	1.16362	2.46942
Ssh2	11264.4	9245.53	18888.4	15391.8	8403.44	5430.65	2113.03	8520.14	-1.16306	1.16306	1.13144
Gimap3	45435.1	66419.7	41627.9	42642.4	24894.7	25898.6	24256.8	12547	-1.16282	1.16282	1.85594
Cstf1	417663	351321	406302	482552	199701	174390	179046	187349	-1.16276	1.16276	3.06032
Phax	107390	97700.3	115923	116540	51615.3	36310.9	55380.1	52305.5	-1.16147	1.16147	2.55863
Rpl36a;Gm6525	298779	421007	300164	944514	227434	247738	265079	138197	-1.16111	1.16111	1.07325
Hist1h2af;Hist1h2ah;Hist3h2a;Hist1h2aa;H2afj	6.62264e+07	6.28855e+07	6.79749e+07	7.83974e+07	3.427e+07	3.3486e+07	2.84304e+07	2.70178e+07	-1.16092	1.16092	3.53214
Larp4b	131938	121559	85211.9	77050.5	42400.1	55444.4	44035.7	44068.1	-1.16084	1.16084	2.11549
Abt1	28722.8	18688.2	17840	35610	6512.57	5817.48	9323.17	23467.7	-1.1605	1.1605	1.20283
Rpl6	2.79215e+06	2.51309e+06	2.35759e+06	3.25902e+06	1.14383e+06	1.36689e+06	1.40761e+06	968794	-1.16016	1.16016	2.92288
Armc1	171658	116576	154190	185046	77260.5	76813.6	55067.8	71759.3	-1.15948	1.15948	2.66131
Zmynd11	26181.8	36921.8	26734.1	29557.5	12934.8	16064.4	9750.77	14748.5	-1.15818	1.15818	2.56564
Sept11	685824	564075	590294	1.00468e+06	264517	353039	346598	310886	-1.15782	1.15782	2.13911
Chmp1b1	65400.9	117587	89357.1	351412	38516.6	61484.9	125432	54297.5	-1.15694	1.15694	0.700063
Scfd2	37726	34924.2	32036.9	24437.6	12844.6	15180.6	11522.5	18374.5	-1.15658	1.15658	2.60181
Ndufb3	110659	78512.5	79012.6	130851	34157.7	51682.9	61236.3	31951.2	-1.15633	1.15633	1.94267
Igbp1	211272	169833	150705	187776	76806.9	72479.6	87647.1	86065.3	-1.15564	1.15564	3.12941
Ppp6r3	80238.8	83621.8	82079.3	65475.5	28359.4	38432.4	38759.5	34327.1	-1.15467	1.15467	3.19929
Fuca1	30531.8	23425.7	12264.3	11919.9	5148.87	9165.8	11143.3	9641.58	-1.15464	1.15464	1.27497
Plrg1	183961	242248	169332	214520	88077.2	102484	85141	88443.2	-1.15352	1.15352	2.86261
Mfap1a	143156	176169	152891	203188	59977.9	80131.1	85717.3	77874.1	-1.1531	1.1531	2.98135
U2af2	733229	731775	1.05888e+06	783867	456837	281353	266796	483353	-1.15215	1.15215	1.98473
Ufc1	164473	84298.6	88843.5	91264.2	62098.6	60101.4	20677.2	50124.5	-1.15196	1.15196	1.32138
Cbr1	113412	125716	137895	125368	60002.5	54600.4	67259.9	44236.9	-1.15185	1.15185	2.67193
Vps4b	346497	425522	417446	476065	189114	176195	209688	174607	-1.15178	1.15178	3.26209
Zfr	54842.2	44518.1	42842.1	57764.3	20907.7	22662.2	25727	20732.1	-1.1513	1.1513	3.10347
Gsk3a	19992.8	24015.4	8880.58	20875	7070.62	8901.58	9467.44	7774.12	-1.15113	1.15113	1.30019
Cdk11b	55027.1	38453.2	58578.9	54947.4	23365.3	21505.1	24673.2	23668.7	-1.15108	1.15108	2.37283
Edc3	28063.8	29678.1	20669	28081.7	9128.2	13728.8	8544.94	16560.8	-1.15077	1.15077	1.94556
Rbm25	80212.2	72807.5	79078.6	137899	32198.3	46479.1	54506.3	33458.7	-1.15076	1.15076	1.97828
Pdlim1	996187	1.1074e+06	1.02235e+06	1.02055e+06	495152	532231	394418	446427	-1.15022	1.15022	2.90773
Etv3	99524.9	120979	115343	127149	47332.9	56538	60719.5	44160.6	-1.14922	1.14922	3.13738
Larp4	411812	306133	358306	391824	157927	170599	171014	162606	-1.14871	1.14871	2.81013
Cebpz	64290.2	55579.4	44613.1	29337.4	24692.7	18906.2	20742.3	23077.5	-1.1487	1.1487	1.66878
Cdkn1a	181287	278601	229162	282842	91135.3	102994	131816	112410	-1.1487	1.1487	2.59907
Grb2	1.33509e+06	1.35922e+06	1.31596e+06	1.78412e+06	625400	637004	667375	683962	-1.14854	1.14854	2.67857
[truncated: 1,247 more rows]

## Sheet: KOvsWT
Gene	WT_1	WT_2	WT_3	WT_4	KO_1	KO_2	KO_3	KO_4	Log2FC	Abs(log2FC)	-Log10Pval
Eif5a	4.27262e+06	4.72971e+06	4.99792e+06	5.35592e+06	566514	507458	237336	665570	-3.2915	3.2915	2.83607
Ltb	74715.2	16494.1	15453.9	5868.81	176532	114208	328334	205423	2.87318	2.87318	1.84102
Pold1	60453.8	42267	42804	198489	14366.1	12579.5	10028.4	10317.4	-2.86282	2.86282	1.84174
Pck2	74119.1	121032	94800.1	76090.5	5943.18	9952.64	10267.8	24840.1	-2.84333	2.84333	2.50704
Lgals9	105869	17728.9	74369.6	234093	16299	20258	16467.9	17636.9	-2.61223	2.61223	1.1363
Hmox1	142339	201491	82814.3	317262	32553	27682.6	26244.5	39136.6	-2.56609	2.56609	2.17628
Dgkz	3749.76	5048.37	3139.38	3398.05	64410.3	4979.76	7738.16	8484.55	2.48095	2.48095	0.875183
Fyn	73925.3	50186	106359	138015	16177	17879.5	18579.9	15936.5	-2.4259	2.4259	2.34534
Cops7b	30440.9	205416	286161	151099	37634.2	34817.5	33288.9	26463.8	-2.34809	2.34809	1.15894
Dpy30	510446	138770	610002	1.06263e+06	166472	63998.7	70850.3	156480	-2.34248	2.34248	1.49657
Acat2;Acat3	554875	361122	909841	637377	166829	113936	127501	136628	-2.17649	2.17649	2.68559
Raver1	324403	276443	418826	618453	81223.7	130385	87350.9	68681	-2.15568	2.15568	3.14265
1700017B05Rik	10332.6	9480.42	27830.8	78967.2	4419.12	5937.09	8992.31	9359.05	-2.1409	2.1409	0.998103
Sdf2l1	7511.98	14261.8	7539.15	7933.89	40686.4	13089.1	68397.2	38659.8	2.11037	2.11037	1.64839
Nudcd1	13190.6	6278.14	16199.8	10025.2	38992.9	51505.2	60647.4	44391	2.09737	2.09737	2.66159
Diablo	9253.2	11932.9	12835.8	10909.3	12084.7	44452.2	62183.8	72162.3	2.0869	2.0869	1.29199
Baz1a	81160.7	37192	84283.2	170353	27224.4	14560.1	23813.6	22876.3	-2.0758	2.0758	1.77997
Znf131	30288.4	28193.3	3925.95	4736.44	13770.1	90020.1	73624.3	97698	2.03469	2.03469	1.14082
Map3k11	8145.07	6918.26	17132.5	12473.5	31921.4	74614.2	38399.2	33994.8	2.00203	2.00203	2.56065
Fubp3	8013.88	20841.5	16169.4	30612.6	85369.7	101830	71901.7	40034.3	1.98363	1.98363	2.112
Pyhin1;BC094916	295935	547498	96228.6	93536.4	86692.7	98691.9	22570	55898	-1.96931	1.96931	1.15602
Lrrc40	110590	57805.1	118184	195844	42836.6	14892.4	29468	36593.6	-1.9624	1.9624	2.10725
Vgll4	49034.9	67727	45994.3	115219	56669.2	924543	52604.9	40854.9	1.95087	1.95087	0.235797
Ifrd1	86384.8	72590.8	130915	154715	7973.13	37186.4	33982.4	36659.5	-1.94087	1.94087	1.65137
Pnkp	26663	68745.4	59379	29305.2	10866.1	9012.1	13538.8	14722.1	-1.93515	1.93515	2.11876
Mrps6	6321.24	26104.3	7878.2	22065.1	69364.1	44015.6	71010	49183.9	1.90498	1.90498	1.69246
Lbh	45852.2	108490	60159.8	66949.1	116417	245987	446081	239343	1.89645	1.89645	1.93816
Slc25a4	314876	213148	717200	2.8938e+06	359976	388903	178455	198413	-1.87841	1.87841	0.603997
Anxa1	572205	754712	420264	227300	147003	160053	125879	122529	-1.82971	1.82971	1.78489
H2afv;H2afz	965550	576655	3.26436e+06	6.23648e+06	1.08583e+06	910568	652919	505868	-1.80734	1.80734	0.689632
Arl2	80231.3	40309.7	62080.1	45214.8	143114	190111	177642	282565	1.80011	1.80011	2.97966
Cblb	48500.8	18066.7	62043.8	57815.4	17242.5	5354.98	13468.9	17639.3	-1.79546	1.79546	1.67226
U2af2	2.31822e+06	691848	3.57304e+06	3.97403e+06	946467	796160	493029	826022	-1.78582	1.78582	1.16324
Ptpn22	68373.9	10809.8	88598.3	58395.3	14364.1	15008.6	9889.58	26415.4	-1.78398	1.78398	0.95479
Ogt	63324.7	17867.2	41179.3	65033.9	8588.62	7440.2	18014.6	20489.5	-1.78096	1.78096	1.64362
Srpr	156302	36431.7	92140.6	24565.4	6120.01	34963	24125.9	24934.4	-1.77936	1.77936	1.03923
Syne2	5725.19	5522.88	4487.54	3625.69	6321.21	8508.73	10854.6	40579	1.77504	1.77504	1.00643
Myo1f	65359.2	39486.9	37425.9	98903.2	21165.4	13751.3	19825.7	16337.5	-1.76257	1.76257	2.02228
Bloc1s2	17022.8	38752.8	19365.9	18784.5	74246.4	81729	66920	94540.3	1.75687	1.75687	2.43905
Cul1	38483.3	16018.5	44924.6	44764.6	9276.91	4795.14	13065.5	15552.3	-1.75602	1.75602	1.85331
Pik3r1	50211.5	52002.4	60658.3	108088	27923.2	15953.3	13803.8	22606.5	-1.75485	1.75485	2.60663
Isg20	193055	193980	169744	417143	69341.4	79211.2	43017.1	99987.4	-1.74003	1.74003	2.29409
Ccdc86	12267.2	26033.9	34034	20933.5	81727.5	84462.2	31672.7	113227	1.73786	1.73786	1.76805
Dnttip2	96739.1	74102.1	92803.2	8588.08	16895.7	380650	245203	264449	1.73658	1.73658	0.534664
Htatip2	236200	121655	251853	188946	83183.7	23149	41630.1	93011.6	-1.72869	1.72869	1.71357
S100a4	3.12082e+06	4.10942e+06	3.5604e+06	4.61092e+06	1.39627e+06	1.29976e+06	823795	1.12958e+06	-1.72796	1.72796	3.59069
Kcmf1	114604	39215.7	94626.8	201908	50553.4	22309.9	25894.1	38749.1	-1.71156	1.71156	1.38196
Micall1	1.0516e+06	651268	1.35878e+06	2.30971e+06	614817	465694	293822	279198	-1.69974	1.69974	1.81164
Ccdc137	10492.6	12834.5	17739.9	20579.7	34976.9	37309.4	73936.3	51543.3	1.6817	1.6817	2.60201
Lig1	482090	241431	413692	1.00273e+06	293129	144154	91977.7	140828	-1.67515	1.67515	1.57283
Gpatch11	35129.2	13853.4	10958.3	44398.8	61273.6	106925	84188	76062.6	1.65438	1.65438	1.57156
Selt	69578.1	212509	65709.9	63729	338278	343012	310871	292780	1.64265	1.64265	1.68255
Tk1	718058	289222	581754	635367	192265	30136.7	205412	290153	-1.63143	1.63143	1.14777
Tap2	357169	197800	206095	794616	172940	174856	71657.7	83214.9	-1.62986	1.62986	1.35066
Rsu1	499447	389692	839598	479781	217456	72780.1	188569	238288	-1.62284	1.62284	1.83276
Cap1	5.09581e+06	4.02661e+06	5.87908e+06	6.11185e+06	1.9332e+06	1.68423e+06	1.45677e+06	1.7943e+06	-1.62009	1.62009	3.80265
Sec61a1	104810	39159.6	137142	687280	129411	122812	27668.5	35302.3	-1.61935	1.61935	0.505774
Ctnna1	87303	139396	81189.6	86012.7	25035.1	38710.8	27360.9	37207.3	-1.61815	1.61815	3.23892
Sra1	6458.63	68046.4	30928.4	6981.34	60630	114648	99224.7	64570.8	1.59277	1.59277	1.14251
Syap1	39105.2	64549.2	62014.3	77853.1	9616.76	23777.5	28393	18999.4	-1.59186	1.59186	2.03718
Grcc10	245916	626727	301306	177515	613451	1.46933e+06	1.10522e+06	827879	1.57119	1.57119	1.82654
Hmbs	268493	112144	276056	359702	130391	46447.7	70900.6	94898.4	-1.5687	1.5687	1.71904
Nfatc2	78957.3	62249	76229.5	91883.1	25054.6	30236.3	27563.5	21760.5	-1.56401	1.56401	4.22808
Bud31	446551	309668	714338	526098	221211	123798	145742	185409	-1.56215	1.56215	2.47187
Ctsa	166173	375935	179823	110527	144285	64399.4	44362.7	29185.7	-1.56049	1.56049	1.43273
Gabpb2	336505	333582	563934	525895	196881	134677	132103	135604	-1.55424	1.55424	2.89659
Cwc22;Gm13695;Gm13697	59108.4	50809.3	124679	204566	29623.2	20571.9	54102.8	46508	-1.54206	1.54206	1.27455
Paip2	162899	468960	179043	572119	816658	1.37151e+06	869412	952108	1.53567	1.53567	1.5503
Mina	177663	92297.6	119727	203680	84422.2	52916.7	42186.1	25797.7	-1.53104	1.53104	1.88283
Uxs1	209094	109989	150204	116576	81435	18589.2	34689.2	68182	-1.52983	1.52983	1.49923
Usp8	11965.8	16601.4	23437.8	34450.7	5239.44	6959.56	8277.67	9857.91	-1.511	1.511	1.86707
Swap70	20924.7	16634	39370.5	40369.5	12195.2	9586.23	10299.3	9087.91	-1.51057	1.51057	1.74133
Nup85	93405.7	28154.2	106207	82975.8	26855.4	20314.2	35010.1	27473.4	-1.50277	1.50277	1.33407
Rcsd1	59083.4	72093.9	89108.9	71832.7	34620.9	40851.9	18680.5	9182.24	-1.49922	1.49922	1.44158
Pdxk	68336	101277	41798.8	18799.5	204568	135632	105233	204642	1.49765	1.49765	1.40042
Gtse1	12573.9	9598.04	7874.04	14775.4	18747	42359	48995.4	16245	1.49513	1.49513	1.47056
Skp1;Skp1a	252299	94570.4	123361	365399	133328	41942.3	66887.5	55263.3	-1.49036	1.49036	1.30229
Inpp5d	126370	160937	272226	367612	51432.6	51297.9	33503.3	198048	-1.47173	1.47173	1.3234
Akt1	128669	90472.1	134199	141197	54808.3	19733.1	33213.5	70721.9	-1.47034	1.47034	1.64005
Rps28	2.24311e+06	4.23421e+06	2.11765e+06	1.77934e+06	4.01386e+06	8.17441e+06	9.08599e+06	7.42007e+06	1.46775	1.46775	2.10257
Mta3	65998.3	59405	73500.1	106605	22017	42063.9	24258.6	22415.8	-1.46384	1.46384	2.62998
Mfge8	76720.4	68428.5	79497.7	35791.2	52419.2	7346.11	14288.5	20535.5	-1.46119	1.46119	1.29417
Comt	330114	166114	273207	214844	103711	14391.2	101592	139651	-1.4537	1.4537	1.03905
Abr	47586.9	43977.8	38392.1	49716.9	23366	16929.6	10336.3	15082.2	-1.45111	1.45111	2.26196
Chaf1b	182564	15350.2	86995.1	93818.7	64161.7	24700.3	22229.9	27737.8	-1.44785	1.44785	0.61361
Acsl5	99082	40845.7	96666.7	183795	54571	34341	28257	36951.6	-1.44767	1.44767	1.2664
Foxk1	4877.36	11807.7	31392	36938.3	4397.07	8754.13	8370.82	9648.75	-1.44753	1.44753	0.687898
Gfpt1	18930.6	27584.3	8845.37	55416.9	120878	64467.1	50194.7	64287.8	1.43647	1.43647	1.3033
Tecr	260680	190642	185789	674868	160431	181052	61568.6	83193.6	-1.43199	1.43199	1.2341
Unc13d	42473.1	23542	71866	106699	25971.3	15415.1	19415.8	30442.5	-1.4225	1.4225	1.1529
Rasgrp2	101227	30279.6	58895.2	80455.2	43116.2	19677.4	22513.8	15910.6	-1.42006	1.42006	1.51808
Tasp1	22327	28930	18087.9	45148.7	33691.3	77008.4	83272.2	108055	1.39941	1.39941	1.56878
Irgm1	333413	238380	158025	304279	79104.3	206237	44813.7	61895.9	-1.39926	1.39926	1.46169
Dpp9	29316	15514.8	39162.2	115136	33649	16473.5	12037.4	13347.9	-1.399	1.399	0.780232
Vapb	89994.7	52320.6	78655.1	73017.9	165773	100067	357775	147401	1.391	1.391	1.40514
Ndufb8	73648	105948	51238	53257.4	149036	166559	217551	211854	1.39089	1.39089	2.3577
Rhog	121908	169596	48070.5	101169	181912	459175	281105	232050	1.38893	1.38893	1.58078
Dhrs1	30110.1	10885.4	36053.8	43055.4	11048.8	12322.3	9762.7	12768.5	-1.38765	1.38765	1.17042
Ap1g1	70572.1	27311.8	71874.1	128080	51691	24833.9	19268.5	19247.9	-1.37237	1.37237	1.17689
Trim35	65306.7	22639.7	50785.1	55607.6	13242.2	8138.53	35292.5	18408	-1.37205	1.37205	1.38381
Rfc5	440435	269988	523834	587422	272666	83569.1	122125	229220	-1.3643	1.3643	1.5854
Arhgap25	56373.6	40907	84896	45423.4	33013.5	11984.4	14633	28877.3	-1.36262	1.36262	1.70792
Man2b1	106050	168904	135059	124201	56014.2	56887.8	44946.8	51022.9	-1.3548	1.3548	3.27159
Nt5c2	54960.1	14085.9	46065.5	104410	35246.6	14737.3	12315.2	23718.2	-1.35166	1.35166	0.796066
Clic4	391709	371293	467030	468895	192119	163792	90231.4	219654	-1.35147	1.35147	1.93603
Trim25	72846.9	58256.2	31905.4	89278.6	30341.6	30395.8	10402.5	28199.7	-1.34463	1.34463	1.47268
Scly	11611.9	14389.7	27861.7	8304.22	31370.4	17943.9	58878.9	49570.4	1.34353	1.34353	1.35703
Cpsf7	265090	46473.6	387353	313613	132473	82139.7	83191.4	101588	-1.34209	1.34209	0.603668
Gba2	74661.8	60014	95918.2	117478	40613.3	24871.8	30378.9	41667.4	-1.33963	1.33963	2.4898
Ect2	29483.9	19639.2	23209.3	47209	11277.3	14532.2	9036.08	12507.4	-1.33598	1.33598	1.94109
Dhx8	23733.5	47739.7	17852.8	45812.6	9968.79	19000.8	12103.9	12481.2	-1.33536	1.33536	1.54055
Rbm42	906633	1.49366e+06	1.29376e+06	1.3591e+06	498497	542085	468454	493868	-1.33509	1.33509	2.62806
Trip13	75207.9	37580.5	104433	127177	41356	21612	33787.2	39893.3	-1.33361	1.33361	1.39413
Arl3	7889.42	36653.4	19177.8	37596.6	7748.68	8466.67	11348.6	12689.7	-1.33169	1.33169	0.911354
Lgals3bp	594660	677491	465914	458390	239414	323795	96730.1	213294	-1.33074	1.33074	1.61675
Cbr1	57897.3	103467	58494.7	75996.4	220934	163091	169006	189112	1.3268	1.3268	2.59158
Polr2d	24848.4	57369.5	39242.8	20186.7	64962.9	106469	91970.8	91448.5	1.32491	1.32491	1.76591
Rbm15	36871.7	33962	39797.8	49401.5	9851.61	13882.7	24400.6	15799.4	-1.32371	1.32371	2.05234
Polr2g	175208	29652.4	298283	84476.4	40176.1	100672	31980.3	62680	-1.31911	1.31911	0.559033
Ccar2	29625.2	94395.7	107068	25863.1	15559.5	13389.5	19379.7	54762.9	-1.31757	1.31757	0.915361
Myh14	47881.5	83021.2	7959.24	49208.2	124789	126490	103396	112679	1.31324	1.31324	0.991925
Asns	426861	477775	498409	508344	218919	232132	194292	124060	-1.31281	1.31281	2.29315
Smarcd1	31280.7	13173.1	7595.86	21544.2	43584.2	38242.3	46018.9	54845.1	1.31174	1.31174	1.40032
Trmt5	82371.7	27487.8	74454.3	170221	39854.3	50438.7	19110.2	33490.6	-1.31098	1.31098	0.874176
Ncstn	134337	54924.6	188114	153250	59125	33258.5	55066.9	66738.5	-1.30881	1.30881	1.34976
Gripap1	4439.11	5179.02	3974.06	2389.67	3470.54	5912.57	21014.6	8999.96	1.30167	1.30167	0.806183
P4ha1	29765.6	35602.4	7205.2	17850.5	42310	77421	50426.8	52725	1.30151	1.30151	1.251
Napg	52558.7	71516.3	37709.5	33535.1	107802	95436.5	168992	105532	1.29046	1.29046	2.20736
Ubr2	22339	11219.7	11468.8	31306.9	6517.06	7653.91	9236.04	7939.12	-1.28405	1.28405	1.33388
Sec24b	68982	55292.3	73342.9	165472	62362.5	43272	22757.8	20739	-1.28374	1.28374	1.3424
B4galnt1	100874	66108.7	87650.9	119007	58419.6	9679.73	30418.8	55021.6	-1.28304	1.28304	1.11131
Metap1	24539.8	24683	12827.3	8315.16	26509.2	48853.9	48803.2	46086	1.27474	1.27474	1.54854
Ecd	103690	50475.5	128855	123942	32950.2	43794.3	40941.1	50513.7	-1.27472	1.27472	1.61289
Eif3f	1.8083e+06	1.23041e+06	1.56157e+06	2.44276e+06	884919	537839	672319	822137	-1.27161	1.27161	2.44464
Iars2	13124.3	13790	13248.7	12692.5	14237.7	39302.9	35594.2	38472.2	1.27158	1.27158	1.34172
Abcd3	16672.2	12310.2	24240.1	44060.1	11341	7871.2	10002.1	11098.4	-1.27094	1.27094	1.21025
Aes	73612.7	67380.1	62137.9	78140.6	190622	117020	200473	170123	1.26983	1.26983	2.5514
Maz	4365.55	22055.5	6988.84	7737.78	29566.4	22461.2	20793.5	26270.4	1.26795	1.26795	1.30473
Mrpl18	135414	29887.1	142894	50032.3	400770	125465	186144	148831	1.26549	1.26549	1.05683
Atp6v1f	98892.5	73206.2	134511	210108	82055.8	38483.5	47476.8	47122.7	-1.26411	1.26411	1.58524
Ppfia1	9223.65	8957.36	6267.87	5657.45	10917.3	24028.5	16977.8	20285.6	1.26212	1.26212	2.10537
Dync1h1	42872.8	12945.1	33081.3	83420.9	23552.9	11429.2	16483.6	20454	-1.26063	1.26063	0.780162
Plcg2	87614.8	28056.4	91939.1	70054.7	30512.3	34715.8	27109.5	23551.9	-1.2606	1.2606	1.222
Rap1a	36351.8	79218.8	67489.1	26011.4	97214.6	159963	124827	118806	1.26027	1.26027	1.54849
Suclg2	58193.6	62139.5	52760.5	15520.2	76055.3	113043	148891	112202	1.2551	1.2551	1.27703
Adar	9403.59	8935.1	7067.06	8884.14	37808.1	13139.9	12766.2	18130.4	1.2551	1.2551	1.28879
Rsl24d1	270766	441225	250845	165195	531229	623242	813755	723916	1.25495	1.25495	1.89018
Esyt1	2.04164e+06	1.17242e+06	1.99979e+06	2.86506e+06	1.18444e+06	607373	704140	893031	-1.25331	1.25331	1.91791
Asf1b	95972.5	47674.5	125398	198478	31810.8	65521	33779.8	65173.4	-1.25209	1.25209	1.13651
Dimt1	117722	37137.2	61017.1	60175.8	204487	177408	173413	101288	1.25007	1.25007	1.6662
Glrx	2.71306e+06	1.68247e+06	2.74617e+06	2.6013e+06	1.0611e+06	624597	963012	1.45134e+06	-1.24873	1.24873	2.13657
Btbd10	91838	85808.2	78945.4	73859.8	43054.4	20207.3	33464.9	43918.3	-1.23238	1.23238	1.8934
Paxbp1	19702.4	13335.2	83212.1	24902.1	11576.8	17508.2	10612.5	20403.3	-1.23179	1.23179	0.669615
Dhx38	66790.8	24324.4	90929.8	59595.8	33111.1	31540.1	17985	20499.6	-1.22832	1.22832	1.19728
Ilkap	70568.7	24701.2	20829.4	90804.7	25784.4	19272.8	22028.8	21340.5	-1.22641	1.22641	0.768393
Mrps33	124190	124622	159947	113068	611192	188444	202883	217940	1.22578	1.22578	1.12279
Wdr36	30527.9	43985.6	49394.2	115133	31438.7	40160.1	6971.82	24131.1	-1.2188	1.2188	0.935367
Map4	38219.7	83992.7	35391.3	34516.9	31175.4	6097.57	28277.7	17110.6	-1.21673	1.21673	1.07734
Iars	108040	82807.3	146374	388189	109505	103044	63081.3	36659.5	-1.21591	1.21591	0.875582
Hook3	54563	35931	64359.3	23774.6	116997	80716.3	99032.4	116270	1.20924	1.20924	1.67724
Isyna1	137481	72213.9	170443	207117	61779	53018.3	64465.4	75043.1	-1.20742	1.20742	1.42537
Coro7	28383.1	68934.4	94086.5	150023	33670.1	24945.5	58793.2	30703.1	-1.20489	1.20489	0.87771
Bola2	37230.1	219955	101638	41249.5	113953	57029.3	293703	457128	1.20422	1.20422	0.609951
Exosc3	28179.8	39377.4	24785.7	35740.3	80344.4	54312.1	64738.9	95663.2	1.20392	1.20392	2.61637
Imp3	267803	380512	294722	147418	573502	559190	806790	571964	1.20359	1.20359	1.8171
Aldh18a1	239801	171773	245376	394370	186950	112633	82685.7	75531.1	-1.19941	1.19941	1.7119
Khnyn	22827.4	17868.5	24641.9	27382.3	11284.6	6905.34	11731.6	10480.3	-1.19846	1.19846	2.71356
Psph	653361	390370	706745	731639	309446	243515	287375	241504	-1.19808	1.19808	2.15528
Exoc4	16294.1	13078.7	7966.09	5681.86	30016.6	17510.7	27627.1	23442.3	1.19651	1.19651	1.60626
Sqle	74422.3	33177	66228.6	94057.8	41549.4	22491.7	28160.9	24847.2	-1.1945	1.1945	1.52282
Il21r	19196.8	100642	89813.1	81795.6	22535.5	44147.1	35551.3	25422.4	-1.19097	1.19097	0.752808
Ndufa7	68046.6	189664	62928.1	99989.3	193305	135650	349213	280912	1.18911	1.18911	1.40093
Rps21	357393	946043	184486	149857	826263	1.54716e+06	732472	624944	1.18776	1.18776	1.08149
Stat4	218560	241861	209817	190698	107218	118629	63757.1	89959.4	-1.18157	1.18157	2.28051
Mrpl48	95025	105572	83878.7	39260.5	131015	214490	212361	173744	1.17626	1.17626	1.6483
Ctla4	901465	764648	2.10972e+06	1.19911e+06	567619	359180	835817	440370	-1.17522	1.17522	1.451
Mrps26	118454	66042.2	80056.8	64250.5	171250	143118	225832	200584	1.17183	1.17183	2.40006
Cbx1	70678.9	125897	40386.4	51550.7	45989.6	212935	197308	192682	1.16939	1.16939	0.827004
Sts	26296.1	46748.7	15262.4	17852	12802.6	7106.69	14915.5	12396.4	-1.16873	1.16873	1.28333
Mlkl	46861.7	26036.5	23222.8	38324.5	5866.14	15318.8	16179	22473.6	-1.1679	1.1679	1.31275
Elovl1	49600.8	70679.1	55551.7	563004	194881	27240.1	50137	56872.8	-1.16659	1.16659	0.290692
Sf3a2	264901	228496	307891	154031	48297.5	85516.7	162131	130116	-1.16492	1.16492	1.42164
Nemf	7962.29	24373.9	18634.9	4051.73	36538.7	36091.3	21066.5	29532.6	1.16324	1.16324	1.06263
Larp4b	26903.3	40535.3	21403.2	192166	50559.9	37363.2	492896	48471.8	1.16312	1.16312	0.311939
Gtf2i	80003	27832.1	76183.8	130862	25015.6	48110.3	24064.9	43475	-1.16254	1.16254	0.938385
Gbp6;Gbp10	591852	612592	135759	729045	536479	224079	56551.5	108139	-1.1612	1.1612	0.766113
Capns1	1.29269e+06	1.25163e+06	1.62123e+06	1.29238e+06	716282	629063	424596	670733	-1.16108	1.16108	2.6248
Fam96a	175380	66549.5	306507	262260	101060	81318.4	111671	68960	-1.15916	1.15916	0.846655
Inpp4b	94232.6	59843.2	104942	107070	58109.2	41735	29466.5	34904.7	-1.1566	1.1566	2.17528
Lgals3	7.50966e+06	9.65271e+06	6.24461e+06	6.97816e+06	3.84304e+06	3.60266e+06	2.7148e+06	3.50208e+06	-1.15314	1.15314	3.18362
Cherp	96205	59229	86734.3	83703.2	62139.9	11827.4	19738.2	53279.9	-1.14863	1.14863	1.07598
Gng2	111485	261304	94833.7	130776	283897	413782	337886	288854	1.14618	1.14618	1.62779
Dnajc15	180152	137114	246881	278945	25990.8	131224	101403	122711	-1.14466	1.14466	1.04939
Oxct1	40282.7	41212.1	42822.8	21394.6	133045	48381.4	83531.5	57111.2	1.14425	1.14425	1.40707
Ndufb6	12423.1	50222.5	43746	66381.9	47957.8	128116	101341	104300	1.14361	1.14361	1.02844
Seh1l	22210.7	22244.6	23612.5	12103.2	28548.9	46395.8	75447.5	26371.8	1.14067	1.14067	1.28605
Psmd8	763399	616974	905917	996062	589430	315920	321266	265260	-1.1376	1.1376	1.9871
Vps37c	34799.3	124927	28767.5	24441.8	47010.3	160708	115152	145169	1.13621	1.13621	1.01662
Pdha1	210239	223580	244825	189615	556177	506700	492083	352333	1.13533	1.13533	2.85888
Aff3	57208.2	86712.7	88979.9	162420	58801.6	38728.8	38890.2	43722.5	-1.13388	1.13388	1.46533
Arpc1a	35332.5	33092.3	18878.1	10863.2	80209.5	51124.5	42795.3	40966.5	1.13168	1.13168	1.33744
Eml4	16458.6	24572.2	42699.2	7072.65	72221.3	79109.6	18758.7	28692.7	1.13038	1.13038	0.769457
Scfd2	31148.1	26090.4	18501.9	18019.4	7108.82	9284.21	14979.9	11595.9	-1.12568	1.12568	2.02846
Chchd3	139066	142916	114289	94808.2	260640	242658	314035	253940	1.1253	1.1253	3.01797
Diap1;Diaph1	118945	64344.5	130552	232270	73646.7	50085.9	45477.7	81407.3	-1.12371	1.12371	1.16635
Serpinb9	161685	322316	60299.5	185057	34788.3	183024	76851.8	40212.8	-1.123	1.123	0.819692
Pin1	96704.6	239775	253922	202332	238178	308903	616588	562784	1.1229	1.1229	1.26563
Skiv2l	43065.7	20540.3	38261.8	48938.5	21659.5	12723.2	10396.2	24508.4	-1.12203	1.12203	1.50419
Dhx35	8126.81	16136	6155.39	8108.62	15600.5	30700.8	14637	22886.4	1.12151	1.12151	1.59093
Slc25a24	82904.1	117973	48179.4	41158	44271.7	36824.9	17606.2	35142	-1.11656	1.11656	1.22449
Mpp6	43676.4	22820.9	7037.89	24952.5	42298.7	38712.8	63995.2	68025.8	1.11306	1.11306	1.04826
Mad1l1	25774.1	19218.1	14660.6	15065.1	39428.4	25314.3	44540.2	51915.6	1.10931	1.10931	2.00673
Man2a1	49876.4	16593	54852.9	50106	35308.4	4619.13	24350.3	15274.7	-1.10763	1.10763	0.841405
Dnajc24	51516.4	64510.1	58595.5	38914.6	107936	82845.4	148558	119912	1.1048	1.1048	2.44586
P4ha1	375869	973231	375823	266609	889843	1.46505e+06	1.06374e+06	863950	1.1046	1.1046	1.35472
Rpl24	5.5407e+06	1.77949e+06	3.05404e+06	3.12958e+06	8.31349e+06	8.12357e+06	8.17009e+06	4.42962e+06	1.10451	1.10451	1.50473
Mob4	95757.1	172047	48331.2	45660	166244	173389	234941	203181	1.10414	1.10414	1.22963
Drap1	276770	221493	454707	386053	112009	137069	138498	236300	-1.10185	1.10185	1.82085
Plek	32174.8	61394.9	81246.1	116747	19579.1	24096.3	53616.3	38646.7	-1.10085	1.10085	1.07448
Nt5dc1	56191	50106.4	76889.3	82657.8	27955.7	37745.9	25068.9	33182.3	-1.10079	1.10079	2.51444
Eif3m	554091	531981	668257	745323	288903	300470	306716	270433	-1.09951	1.09951	2.92541
Ppp1r35	140995	161094	67502.6	28153	138753	266421	246060	199489	1.09685	1.09685	1.01043
Snx3	141882	81469.5	35638.6	58639.5	99043	172353	201685	205484	1.09514	1.09514	1.25692
Mef2d	32080	51912.4	35371.2	63426.4	89145.2	109696	96024.8	94770.5	1.09194	1.09194	1.89547
Prelid1	1.21861e+06	224819	459719	353547	208420	214769	389418	247925	-1.08943	1.08943	0.687223
Trmt2a	21141.7	12410.8	27039.3	50357.8	9708.96	18022.2	16387.9	8040.98	-1.08889	1.08889	0.977296
Ncapg2	30969.8	18172.3	35539.1	56556.4	23665	17090.3	14701	11104.8	-1.08537	1.08537	1.29416
Armc6	61388.4	42217.4	73363.1	26626.9	13106.2	9794.36	60146.2	13153	-1.0816	1.0816	1.02044
Coa7	18848	27693.9	22460.8	44629	63737.5	61010.4	74198	41383.4	1.08065	1.08065	1.79064
Prpf4	94422	20943.2	103981	130280	80058.4	33784.8	39506.8	12065.2	-1.07972	1.07972	0.633315
Tnip1	61663.1	33385.7	88056.7	73407.1	140047	49745	148354	203526	1.07839	1.07839	0.925349
Hnrnpl	1.14023e+06	966620	1.16283e+06	1.31092e+06	733656	565430	405654	468773	-1.07551	1.07551	2.34298
Rpl30	1.20251e+06	1.37943e+06	1.01825e+06	906454	2.76566e+06	2.22015e+06	2.41922e+06	2.08613e+06	1.07453	1.07453	3.04913
Nfkb1	493572	327728	527610	460145	200944	189337	260463	208648	-1.07385	1.07385	2.72479
Mvd	49700.7	51630.8	92550.5	19553.6	32262.7	26630.1	19627.7	22911.8	-1.07329	1.07329	0.832507
Arhgap18	22155.5	81036.6	34270.6	36808.6	21789.5	18386.2	30554.8	12213.7	-1.07112	1.07112	1.04199
Sema4d	100245	117969	103180	76934.9	194183	219852	215570	206681	1.07004	1.07004	2.67878
Mrpl13	239034	203433	185319	167764	371645	430747	479366	388049	1.06966	1.06966	3.50759
Stx12	38820.1	60693.4	7075.39	9857.79	43216.9	67720.6	44753.1	88546.4	1.06861	1.06861	0.882435
Otulin	9560.79	22230.2	31354.4	52382.5	17460.6	7355.08	10810.2	19513.7	-1.06708	1.06708	0.720821
Apool	48645.5	60237	63484.4	26515	108749	95139.5	92075.3	119952	1.06438	1.06438	1.61016
Scyl2	32529.7	24677.8	49925	23682.8	10614.3	8769.48	18760.3	24415.1	-1.06424	1.06424	1.36962
Snap47	11175.2	42188.8	34426.4	42900.3	48846.8	92045.5	89999.2	42293.3	1.06372	1.06372	1.0567
Fam46a	35078.4	30979.8	82737.7	100770	17771.5	37228.8	33454.5	30970.9	-1.06331	1.06331	0.9189
Ccnk	28504.6	66291.3	33609.4	19171.9	72000.3	109595	64889.8	61808.7	1.06283	1.06283	1.36722
Rqcd1	111003	71904.9	145931	152571	60163.5	49691.1	43577.6	77337.6	-1.06081	1.06081	1.75843
Bola1	57609.6	13172	43456.3	54058.6	52975	118918	70721.7	108132	1.05942	1.05942	1.02367
Ep300	125991	69990.6	80951.8	122713	51679.7	41828.7	65533	33099.1	-1.05656	1.05656	1.90282
Psme2	2.12312e+06	1.19236e+06	1.4898e+06	1.77598e+06	875444	754455	461400	1.07399e+06	-1.05603	1.05603	1.78526
Fam76b	32141.2	52804.4	8244.94	24857.6	60166.8	78898.2	53483.2	52793	1.05541	1.05541	1.00127
Atp6v0d1	18668.8	65554.6	108709	78300.8	153076	151801	158212	100469	1.05503	1.05503	0.999556
Rps19bp1	116016	128063	111690	44922.3	229331	201727	205219	196243	1.05499	1.05499	1.35274
Parp9	74629.9	48466.1	30560.2	60244.4	36785.8	28547.8	12837.5	24955.7	-1.05252	1.05252	1.34116
Znf385a	70029.4	70606.1	80459.9	126500	42493.7	42424.7	35097.3	47608.6	-1.05218	1.05218	2.04651
Ybx1	595358	1.00477e+06	366725	368299	686734	1.71731e+06	1.24316e+06	1.18801e+06	1.05006	1.05006	1.31804
Ppie	43180.3	42226.6	50873.8	25623	81647.9	91409.6	96753.8	65062.8	1.04848	1.04848	2.10001
Srsf10	629218	402106	1.36268e+06	1.41292e+06	408100	462683	473052	497621	-1.04778	1.04778	0.837028
Ube2g1	80200.3	125421	156601	53112.4	161801	232950	246800	217078	1.04776	1.04776	1.41858
Eps15l1	35944.1	28450.2	6229.3	17095.3	61395.5	38507.5	47261	33998.8	1.04633	1.04633	0.988505
Ing3	142417	38120.4	32174.2	76698.4	123989	155216	131719	186556	1.04578	1.04578	1.12017
Zcchc9	28032.8	64893.4	41712.8	29045.8	79120.6	93562.6	84174.7	80791.6	1.04461	1.04461	1.58799
Snrpa1	611491	435996	719189	338336	349915	173908	197900	299241	-1.0439	1.0439	1.64722
Snrnp70	409168	351486	646420	1.50672e+06	399534	357724	299115	357344	-1.04341	1.04341	0.724356
Huwe1	41309.4	16574.5	61433.7	86073.8	32623.5	18752.7	25283.4	23027.4	-1.0429	1.0429	0.692033
Gars	1.40725e+06	1.1796e+06	1.44828e+06	1.77824e+06	709651	823890	668992	620410	-1.04217	1.04217	3.168
Rtf1	32153.3	21597.8	28016.3	4280.64	30465.1	30870.3	66859.4	48829.9	1.04074	1.04074	0.827707
Rala	352388	437222	233133	176066	487477	665265	699778	613695	1.0407	1.0407	1.59581
Pfkl	291852	175868	287895	463706	119261	183167	140370	150211	-1.03995	1.03995	1.46867
Psip1	493693	331079	493154	368248	189356	194772	217492	218447	-1.03994	1.03994	2.45505
Cnot3	30831.1	29808.9	39781.7	13789.8	51005.2	57069.2	76491.5	50213.5	1.0396	1.0396	1.45521
Erbb2ip	30227.3	17762.8	43513.5	65929.2	18165.1	12037.7	18480.5	27988.7	-1.03796	1.03796	0.988767
C1qbp	300759	334743	180051	117066	292706	466571	714314	441172	1.0378	1.0378	1.29015
Pdhb	198318	270914	179890	123972	424726	412327	403229	346470	1.03736	1.03736	1.82911
Gvin1	42311.2	37577.9	20926.2	94103.6	34627.4	33378.1	14791.4	12232	-1.03643	1.03643	0.818964
Arhgap4	13803	12441.7	22240.4	50151.8	8629.09	13507.9	8085.14	17870.4	-1.03632	1.03632	0.789812
Nudcd2	126111	220581	289198	42684.1	223860	364303	317377	486118	1.03623	1.03623	0.918776
Nrbp1	224012	158512	258948	201717	109146	88385.4	95038.5	118836	-1.03529	1.03529	2.69147
Rpl22	1.55006e+06	2.10391e+06	1.04709e+06	1.23525e+06	2.68764e+06	3.46351e+06	2.96854e+06	3.01945e+06	1.03203	1.03203	1.941
Phc2	29962.8	22687.9	16758.9	32863.6	10424.7	10345	16523.4	12818.6	-1.02921	1.02921	1.93751
Cmas	56567.4	24643.9	62655.3	68869.5	23502.5	35714.5	26478.1	18543.9	-1.02917	1.02917	1.22623
Atp6v1a	804227	663669	729496	653706	851959	716080	3.56504e+06	677255	1.0271	1.0271	0.45851
Ssh2	55040.2	35438.1	62268.3	62266.5	25410.6	29604.4	21236.5	29451.4	-1.02441	1.02441	2.15111
Eny2	198430	131391	119972	231092	196783	388245	389611	409523	1.02353	1.02353	1.61014
Mrpl14	58566.6	71414.6	32508.8	36953.5	88106.7	96580.8	103470	116737	1.02156	1.02156	1.65544
H2-M3	82971.2	91204.9	65138.7	175966	78083.7	59461.4	29318.7	38151	-1.01836	1.01836	1.21623
Ripk1	100650	100517	69744.1	49691.4	56605.8	34917.1	20381.8	46396.4	-1.01811	1.01811	1.37802
Prps1l3;Prps1	750927	368229	1.04885e+06	1.17848e+06	588309	397834	272277	397939	-1.01463	1.01463	1.05903
Ola1	495889	242383	552109	455567	242030	199636	209552	214724	-1.01167	1.01167	1.45817
Prex1	20534.5	7255.85	12045.5	29195.8	7473.85	6165.94	9339.8	11259	-1.01164	1.01164	0.834635
Cwc27	33304.9	125654	34485.6	25600.6	61900.9	81388.2	147687	150424	1.01086	1.01086	1.00818
Kri1	25494.1	35680.7	27179.1	30218.3	20146.3	9765.05	14234.2	14767.9	-1.0091	1.0091	2.01226
Tfap4	82443.2	19031.6	54537.1	19592.8	75457.2	90199.5	98409.9	88648.8	1.00617	1.00617	1.03097
Psat1	1.72337e+06	1.28155e+06	1.63843e+06	1.79322e+06	755207	782205	648601	1.02236e+06	-1.00445	1.00445	2.86482
Usp7	99082	86467.6	120197	160118	60828.3	74195.5	44764.9	52704.8	-1.00272	1.00272	2.10592
Sdad1	43126.9	46866.1	13510.5	57355	34820.8	140000	79592.3	67809.7	1.00227	1.00227	0.806289
Gimap9	35377.8	120141	15715.9	35552.1	81906.3	139663	76012.4	116605	1.00213	1.00213	0.969284
Rbm45	48515.5	34367.6	49222.2	45924.5	31814.1	25347.4	15045.6	16698.2	-1.00178	1.00178	1.75707
Polr2b	58779.3	24703.9	50794.5	154708	49323	53460.9	19755.8	21778.7	-1.00174	1.00174	0.582473
Gmfb	166379	989674	324931	304966	503730	1.35307e+06	838463	878333	1.00069	1.00069	0.986346
Pim2	18324.3	16109.7	21681.4	18356.9	35513.2	53094.1	43860	16351.1	0.998778	0.998778	1.01709
Ndufv2	251007	334600	280369	150859	389653	574141	600041	467637	0.998439	0.998439	1.79425
Cpne1	435913	413529	464530	573611	358594	165624	208206	212402	-0.998419	0.998419	1.84327
Rfc3	423329	219433	393844	450912	204340	203406	192503	144409	-0.998258	0.998258	1.70844
Itgb7	300095	165931	302610	309900	160657	101983	102490	174992	-0.99772	0.99772	1.78729
Drg2	314626	208219	374788	329129	516277	1.07822e+06	491462	358257	0.994518	0.994518	1.15721
Eurl	168188	104014	188679	219778	70197.9	58193.5	65281.6	148081	-0.993975	0.993975	1.43687
Mark4	25979.1	26572.4	22016	13434.2	36506.2	45879.5	46292.4	46417.7	0.992541	0.992541	1.83305
Adpgk	42259.5	16481.9	41919.7	36889.9	105552	45018.3	21984.4	101056	0.992156	0.992156	0.60507
Scd3;Scd1;Scd2;Scd4	26184.9	40335.8	18562.3	35882.7	12679.6	9026.25	22757.8	16380.6	-0.991408	0.991408	1.42784
Sqstm1	491737	644188	508729	477466	247052	273299	289179	259022	-0.98985	0.98985	3.25076
Thyn1	72830.6	133478	65916.8	193962	164411	307448	263213	189365	0.987665	0.987665	1.27434
Cars	395180	317100	308469	278640	174176	199564	148006	133555	-0.987605	0.987605	2.95392
Rab5a	431253	399459	420129	141504	521348	772557	812217	654108	0.98727	0.98727	1.21511
Dock2	71554.9	45422.6	56687.3	175023	50426.6	59563.1	38198.1	27731.1	-0.987025	0.987025	0.817005
Marf1	4757.2	7726.85	5379.99	4547.2	8117.94	9057.75	14153.3	13076.3	0.98651	0.98651	2.00566
Fbxo38	12368	33719.5	5771.18	19108.5	8440.07	6675.29	10446	10393.6	-0.980961	0.980961	0.565557
Galk2	49508.6	86414.1	56454.8	55905.2	29166.5	25669.2	38150.8	32838.4	-0.980566	0.980566	2.26133
Akirin2	68748.6	124334	51259.5	51510	168396	43547.1	216561	154857	0.979513	0.979513	0.673351
Armc10	57334.9	49860	104183	19517.3	203333	87390.7	57101.6	107263	0.97891	0.97891	0.831632
Rps26	1.54955e+06	3.35168e+06	1.83383e+06	1.60551e+06	4.00768e+06	5.54276e+06	3.4466e+06	3.43585e+06	0.978368	0.978368	1.7004
Hk2	199981	273574	172351	190637	327470	499683	452011	368462	0.977878	0.977878	2.57188
Scpep1	204632	260469	181704	107902	114725	112557	67234.9	88801	-0.977375	0.977375	1.5006
Eno3	40325.8	64092.8	41747.7	26637.1	71984.1	51937.8	136122	80165.7	0.977293	0.977293	1.30942
Eif4a2	18667.1	61101.5	35076.9	19260.6	72879.6	74777.6	67524.8	48777.1	0.97694	0.97694	1.20707
Vimp	174054	163532	70766.8	88182.3	187519	214131	314922	260665	0.976813	0.976813	1.4144
Syf2	205338	393187	207909	81800.7	355344	350767	579044	461236	0.975363	0.975363	1.0703
Rngtt	23777.5	17918.8	9993.82	8069.45	28310	43244.1	22402.9	23463.9	0.974448	0.974448	1.25908
Fdps	2.50875e+06	2.02098e+06	2.6091e+06	1.84325e+06	1.20232e+06	1.09589e+06	1.03819e+06	1.2367e+06	-0.97388	0.97388	2.82948
Bdh1	69574.7	329540	185091	224204	428383	524642	358573	276114	0.973791	0.973791	1.03252
Gtf3c3	16532.6	13363	12147.5	9111.78	24111.6	31075.6	17891.9	27334.4	0.97301	0.97301	2.12478
Aimp1	525821	640993	381359	340219	775474	803157	1.23698e+06	885048	0.970625	0.970625	1.98009
Cab39	312973	213031	263181	300387	147996	153608	149186	105708	-0.969313	0.969313	2.79265
Kpna1	63455.6	120282	74569.8	16985.5	123402	125969	187682	101591	0.968367	0.968367	0.881949
Slc3a2	3.01453e+06	3.19064e+06	4.03505e+06	3.11432e+06	1.63334e+06	1.82229e+06	1.68564e+06	1.69844e+06	-0.965325	0.965325	2.99872
Gnaq	16716.1	53809.7	10678.4	52077.5	63771.6	54053	70068.1	72204.9	0.964575	0.964575	0.934094
Cep250	19263.1	21788.2	28353.6	12085.1	8208.96	7226.3	10008.2	16341.2	-0.963651	0.963651	1.42935
Ipo9	93181.7	21957.7	117319	55948.5	50244.6	47035.8	13846.1	36859.3	-0.962647	0.962647	0.593042
Cdk2ap1	165888	101899	205329	177933	107296	49180.8	79987.1	97913	-0.961289	0.961289	1.56822
Vwa9	45004.6	16741.8	49454.7	58837.9	18095.7	17880.5	19236.6	32149.6	-0.96078	0.96078	0.904468
Chmp4b	803357	1.48036e+06	691721	617385	1.35085e+06	2.25065e+06	1.78412e+06	1.60431e+06	0.960162	0.960162	1.57441
Aco1	81880.8	38690.2	59193.5	109321	43753.3	31548.1	38615.1	34689.6	-0.960005	0.960005	1.16259
Opa1	18223.5	17988.7	14226.1	16868.5	57829.7	9098.42	33115.9	30860.4	0.959689	0.959689	0.513702
Il16	130685	134049	138096	161529	62117.1	69765.9	70201.2	88599.1	-0.957167	0.957167	3.23357
Ddx24	39600.5	12727.7	32828.6	86312.9	20373.9	25382.1	23679	19028.8	-0.954794	0.954794	0.475759
Akt2	123863	43855.2	104938	88518.1	73141.2	19809.2	48857.9	44546.2	-0.954645	0.954645	0.994343
Cradd	136249	172634	363795	269356	152946	85397.1	135359	112446	-0.954383	0.954383	1.20049
Gpd1l	33208.4	28139.8	42063.5	60066.4	19670.1	18968.5	20122.8	25647.5	-0.953629	0.953629	1.61273
Taf1	21020.3	9001.87	15205.8	32868.7	6177.54	11704.5	10950.7	11516.8	-0.952707	0.952707	0.906576
Ndufb3	132787	208845	138849	151920	256511	305773	292328	368026	0.951088	0.951088	2.60853
Irf4	73721.2	125768	86336.6	94207.9	54374.4	61833.7	42379.8	38353.5	-0.948361	0.948361	2.23398
Impa1	135474	465140	73955.7	29869.9	206632	658527	230948	260371	0.945319	0.945319	0.745242
Ankfy1	23428.6	19446.3	7031.04	36691.6	4169.37	8896.67	10661.6	21248.2	-0.945174	0.945174	0.654273
Ttc5	7569.51	21636.9	28983.9	33704.7	29767.9	29672.2	61500.6	55973	0.944988	0.944988	0.921669
Tacc1	6070.59	28764.4	77983.2	110283	31580.1	35341.6	21231.3	27856.8	-0.943451	0.943451	0.110954
Ppp4c	31047.3	83868.8	73181.7	33440.9	91846.4	114317	107474	112020	0.942135	0.942135	1.21831
Rbbp5	56372.7	25783.5	71222.3	101169	44086.4	25589.4	23767.7	39086.9	-0.941614	0.941614	0.837872
P4ha2	24452.8	49827.4	32776.2	13125.7	9596.6	19843.5	14884.8	18258.9	-0.941359	0.941359	0.865356
Rpl27a	1.39304e+06	2.23861e+06	1.59879e+06	1.3871e+06	2.89616e+06	4.27667e+06	3.05638e+06	2.4722e+06	0.940621	0.940621	2.16887
Pik3cd	127463	36800.8	119082	197604	67161.9	63019.8	50818.7	69603.1	-0.940482	0.940482	0.585134
H2-Q7;H2-Q9	28621.7	22920.2	8139.85	26540.4	7457.92	10095	10292.2	17115.7	-0.93939	0.93939	0.842117
Fasn	255443	170547	208809	712105	263256	200328	133073	106138	-0.938473	0.938473	0.677763
Cyb5a	547217	1.00862e+06	514871	429089	1.01166e+06	1.38923e+06	1.08499e+06	1.30355e+06	0.938041	0.938041	1.59031
Bcat1	85241.8	85267.9	128238	51914.4	64281.9	71189.3	28878	18703.2	-0.937824	0.937824	0.983419
Spc25	230912	275269	297732	353292	155124	145165	167528	136557	-0.93713	0.93713	2.68528
Ap1g2	40785.7	28343.2	25325.9	62113.9	15580	21650	22364.1	22178.4	-0.937108	0.937108	1.27761
Pabpc4;Gm10110	334317	321299	249071	273375	647956	583690	562424	460637	0.936524	0.936524	3.21035
Asah1	49908.3	47626.3	72318.9	29132.2	35313.3	19665.1	27541.4	21527.2	-0.93543	0.93543	1.42106
Mrpl19	50369.1	27184	73451.8	52283.3	28690.3	27244.1	22921.9	27450.1	-0.935298	0.935298	1.21599
Mrpl40	184468	225653	182188	162018	231174	393369	486671	330910	0.934933	0.934933	1.66452
Cd82	188766	235798	162178	35129.8	175541	273099	390276	349889	0.934823	0.934823	0.801706
Eif5	750418	590177	996062	868632	405353	350029	425572	497743	-0.933113	0.933113	2.33204
Reep4	128308	159764	99580.2	76052.3	232214	233089	254755	165122	0.932768	0.932768	1.7916
Ctbp1	172684	168591	176221	361686	186251	52368.4	74823.5	147208	-0.932487	0.932487	1.02186
Fam136a	22750.7	36504.8	5875.47	19748.5	34534.8	41083.1	38924.2	47381.4	0.931824	0.931824	0.911672
Trafd1	100081	112809	126144	162196	100636	25882.5	57727	79034.7	-0.928875	0.928875	1.08671
Yars	196544	195870	181906	241004	127911	113548	85796.8	101010	-0.928868	0.928868	2.92666
Nup88	64228.2	40380.2	39777.6	90878.5	22361.6	12905.6	50299.6	38265.2	-0.925898	0.925898	0.976556
Snap29	231997	418810	355222	323940	184772	123150	178529	214238	-0.924545	0.924545	2.00691
Sh2d2a	89055.8	85648.7	100447	90250.2	16184.4	65246.8	43499.2	67840.1	-0.922599	0.922599	0.991047
Exosc4	123036	115392	103201	43411.5	81300.1	127702	263080	256932	0.920937	0.920937	0.790419
Map2k3	100839	221859	138929	141469	142829	92167.1	51105.5	32476.3	-0.92074	0.92074	0.99337
Sin3b	6927.98	9148.04	12568.2	14596.4	11620.7	25354.4	16686.3	28186.5	0.920559	0.920559	1.23565
Galnt6	82304.6	33469.1	35670.8	36966.3	49362	145811	85032.3	76340.5	0.920206	0.920206	1.07894
Rps14	2.92995e+06	5.4439e+06	1.72122e+06	1.34646e+06	5.01047e+06	7.46093e+06	4.59701e+06	4.58086e+06	0.92004	0.92004	1.07072
Slc1a5	1.39554e+06	1.27154e+06	1.25456e+06	2.15249e+06	609551	663431	711948	1.22757e+06	-0.918983	0.918983	1.70877
Ostf1	1.4691e+06	1.14328e+06	1.98985e+06	1.80548e+06	880547	785016	801940	922438	-0.918549	0.918549	1.9442
Sdcbp	1.21284e+06	1.04624e+06	1.01097e+06	898290	648655	612357	531623	414281	-0.917441	0.917441	2.56305
Rbm17	58633.8	71130.3	41782.7	27359.4	49638.3	117297	118224	90106.5	0.915828	0.915828	1.15088
Nhp2l1	240740	221363	179984	126676	402135	285399	427568	334481	0.915028	0.915028	1.93039
Ddx50	33190.3	28793.1	31203.9	29111.9	14287.4	9555.53	18954.6	22086.1	-0.914487	0.914487	1.49118
Ccz1	66041.4	48304.4	20838.8	39774.3	69297.5	85323.4	78407.8	96418.9	0.913033	0.913033	1.23954
Rps5	1.31104e+06	1.78314e+06	1.27573e+06	804129	1.98293e+06	2.19264e+06	3.23116e+06	2.31751e+06	0.910295	0.910295	1.70289
Sars	1.14893e+06	1.40512e+06	1.3694e+06	1.22434e+06	669133	854590	673502	542913	-0.909704	0.909704	2.61014
Il2rg;Gm20489	1.03205e+06	909741	1.0151e+06	997970	455346	334739	551762	767230	-0.907015	0.907015	1.54004
Abt1	24939.4	32183.5	53953.9	4908.13	36644.4	38132.7	101469	41196.8	0.906701	0.906701	0.664223
Ogfr	67423.9	56854.5	79147	67623.2	42391.3	36519.9	21375.2	44332.2	-0.906298	0.906298	1.65171
Ppp1cc	136043	142603	22302.3	26642.2	177686	201498	39295.3	194934	0.904967	0.904967	0.575993
Ski	78433.6	29881.9	41625.4	102581	47835.9	24299.6	26654.1	36073.2	-0.904917	0.904917	0.811166
Ints6	16607.6	11861.9	9729.89	13239.9	25391.1	12495.4	28067.7	30328.8	0.904412	0.904412	1.25877
Orc1	16554.2	11629.9	4534.44	20616.7	24472.8	13923.1	30968.9	30278.1	0.90168	0.90168	0.911725
Mef2a;Mef2c	33803.6	59851	31820.7	86163.6	19717.3	38094.8	29704.6	25893	-0.900061	0.900061	1.01105
Rbck1	28519.2	21175.3	27973.3	21613.1	10895.6	16384.1	11457.7	14478.4	-0.899663	0.899663	2.56891
Prpf31	912835	693960	870049	807995	394545	383939	456299	526612	-0.899105	0.899105	3.18074
Cmip	44794.4	28373.2	29524.1	57675.5	71059.3	78266.3	90308.2	59341.8	0.898648	0.898648	1.64821
Acbd6	18479.3	50605.9	32557.1	37406.3	54309.3	37791.8	95179	71788	0.897743	0.897743	1.13661
Mphosph10	75915.1	166740	84335.6	67147.5	166066	170194	251812	146153	0.897521	0.897521	1.42302
Derl1	338606	303017	411609	688934	323992	259623	159706	192632	-0.896376	0.896376	1.33527
Sumf1	89676	114998	35626.5	15733.6	127607	123214	158286	67348.2	0.896004	0.896004	0.789736
Tsnax	276339	241405	274040	138862	102638	143760	65769.6	187955	-0.895951	0.895951	1.21712
Mrfap1;Gm5814	772357	1.23726e+06	536802	352631	887340	1.50532e+06	1.55108e+06	1.44322e+06	0.893893	0.893893	1.14058
Tcf25	36548.7	102780	126183	261014	99176.3	52282.7	69594.9	62457.9	-0.893095	0.893095	0.419226
Cd3g	1.45876e+06	1.36391e+06	1.24126e+06	1.05805e+06	2.0876e+06	1.95462e+06	2.61455e+06	2.85543e+06	0.893075	0.893075	2.69221
Coq6	2.76919e+07	4.07422e+07	4.05677e+07	3.90485e+07	82106.2	4.12673e+07	3.8368e+07	65226.1	-0.891941	0.891941	0.719996
Atp2b4	17053.8	9570.4	16803.2	22780.9	20175.6	20667.4	32481.6	49501.4	0.891533	0.891533	1.10027
Apex1	125422	136801	196285	145676	90287.8	51587	105077	78829.8	-0.891081	0.891081	1.7776
Cytip	381467	196457	574269	527319	242713	32116.2	316697	315066	-0.889518	0.889518	0.632041
Larp7	50706.8	48301.8	37106.1	47275.1	68312.6	66203.5	118180	86994.4	0.889308	0.889308	1.87107
Dnajc1	20763.6	36499.5	14457.3	20637.7	32537.3	58474.6	42530.7	37523.7	0.889245	0.889245	1.4569
Rrp7a	78230.4	70008.9	109294	77321.6	55370.6	207353	201966	155029	0.88808	0.88808	0.701796
Phf10	58259.9	27443.5	87179.2	64532.8	28579.8	24584.7	48773.6	26385.3	-0.887628	0.887628	0.980868
Evl	804847	778887	634554	567608	477563	300450	351313	377814	-0.886328	0.886328	2.52
Uba2	351906	163063	421930	361559	288838	181429	94884.8	137308	-0.886311	0.886311	1.03856
Timm23	480282	507062	402982	405078	621529	876300	1.0423e+06	775416	0.884937	0.884937	2.24471
Tbc1d1	22900.6	10041.4	19297.4	17082.4	8032.45	6219.37	11305.7	11982.6	-0.884875	0.884875	1.36498
Mrps31	60980.1	86618.8	32789.6	9129.33	70891.9	43351.7	130107	105379	0.883904	0.883904	0.688663
Ifi35	867097	756433	539235	729655	545727	279738	319432	422994	-0.883452	0.883452	1.80599
Zyx	375007	431510	264781	292858	163306	202598	156260	217839	-0.882406	0.882406	2.22843
Uqcrb	378504	574999	411878	39685.3	442994	634505	799766	711713	0.881744	0.881744	0.660634
Appl1	43934	33307.4	51772.8	25175.6	68805	52988.4	80312.4	81715.6	0.880277	0.880277	1.71098
Sel1l	112364	69928.1	83632.8	71858.1	69037.5	13277.2	58325.9	42893.8	-0.880046	0.880046	0.877914
Ube2s	375429	385676	871219	783171	442896	763506	1.66716e+06	1.57063e+06	0.879602	0.879602	0.673313
B4galt5	151797	168213	184096	189076	148537	90416.8	73754.4	64051.5	-0.879588	0.879588	1.48424
Shmt2	2.13716e+06	1.48349e+06	2.3539e+06	2.59061e+06	1.51456e+06	1.05404e+06	995189	1.09692e+06	-0.87793	0.87793	2.04806
Ap2a1	35451.4	40414.9	27548.6	72013.3	25602.3	19812.2	28999.3	21085.9	-0.877311	0.877311	1.18309
Ndufa5	79960.8	145720	166277	95642.4	212662	181471	213130	288154	0.876863	0.876863	1.59403
St13	1.05074e+06	1.65652e+06	1.03573e+06	868175	1.78644e+06	2.60132e+06	2.18425e+06	1.89086e+06	0.876015	0.876015	1.92688
Nup62	1.09363e+06	1.06035e+06	1.18873e+06	870082	501308	567383	622000	604779	-0.875987	0.875987	3.32167
Ftsj3	93078.3	202364	78157.9	56358	137458	217480	221721	211945	0.875104	0.875104	1.13317
Ccdc6	19177	22088.1	120374	4838.44	24294	25932.3	30346.4	10196.1	-0.875055	0.875055	0.0280682
Anxa6	29154.9	74760.6	17182.2	82046.5	45237.1	135756	135591	55997.4	0.875051	0.875051	0.685444
Cdh2	83070.3	77668.4	62452.4	56907.4	114636	154517	114956	129315	0.874215	0.874215	2.69519
Dido1	9218.05	31599.2	7449.38	27021.1	5401.8	17871.5	7911.59	9890.88	-0.874128	0.874128	0.52449
Tbl3	26725.9	7187.13	22142.3	43625.2	16229.8	14481.9	12406.1	11274.9	-0.873898	0.873898	0.466084
Cbx3	2.26783e+06	3.44739e+06	2.26426e+06	1.27801e+06	3.23064e+06	4.59404e+06	4.86199e+06	4.27858e+06	0.87389	0.87389	1.38701
Nup133	84404.5	35674.1	78429.4	202243	67425.2	47113.5	56996.6	47356	-0.872493	0.872493	0.500117
Pdap1	472056	820367	537770	288000	630939	1.11391e+06	903437	1.22919e+06	0.872284	0.872284	1.26187
Impdh1	103733	219381	228792	182948	73474.4	123695	89946	114576	-0.871373	0.871373	1.36504
Acly	572834	259726	551638	850294	411383	366396	235931	207938	-0.871117	0.871117	0.93642
Trappc3	176225	233490	192965	154746	316987	386212	357065	324895	0.870875	0.870875	2.66806
Smarca5	536071	571622	615632	780398	401257	373972	299411	296209	-0.869006	0.869006	2.74588
Mrpl44	87508.8	27017.1	95349.8	65534.9	52523.2	31217.2	52418.6	14732.5	-0.868074	0.868074	0.719797
Apbb1ip	157843	223606	148041	184688	77887	110829	69847.8	132743	-0.867984	0.867984	1.77736
Acy1	18127.9	15575.3	36690.8	18696	8996.88	8515.71	14935.9	16415.7	-0.866487	0.866487	1.20254
Ecsit	40951.1	19073.3	83816.9	77603.9	33975.7	18242.3	33640.1	35637	-0.866051	0.866051	0.568851
Txnrd1	528862	377709	526737	503461	351199	269451	204495	237984	-0.865335	0.865335	2.21357
Pdcd5	595737	712894	628977	436185	973187	1.11558e+06	1.10661e+06	1.12755e+06	0.864815	0.864815	2.17903
Ttn	3515.73	4316.55	3006.15	1044.31	2680.51	3730.56	7040.21	8149.77	0.862233	0.862233	0.738255
Eif6	794270	862367	734522	537137	1.00394e+06	1.54327e+06	1.31756e+06	1.44789e+06	0.859371	0.859371	2.26796
Idi1	454734	360340	717980	538739	254561	259065	373848	255259	-0.858392	0.858392	1.7046
Stxbp1	23314.9	37926.1	25758.6	13508.7	40662	66765.7	39471.3	35237.4	0.857703	0.857703	1.25328
Znf207;Zfp207	264823	630705	222436	165797	541582	840795	494730	446416	0.855937	0.855937	1.05204
Wdr92	38105.2	62606.3	82959.5	35498.6	81265.9	35624.8	146445	133038	0.854811	0.854811	0.638073
Ccnd2	180652	330466	204012	140250	326511	403496	408257	408661	0.854765	0.854765	1.48417
Kdm5a	7125.4	6574.27	5477.42	3086.8	3748.42	10284.9	14686.6	11468.1	0.852059	0.852059	0.703759
Bin3	110081	113997	112732	101162	66750.7	69728	20421.3	85768	-0.851857	0.851857	0.941161
Pdlim5	85188.4	83036.8	81619.7	115530	42542.4	46395.8	47432.5	66351	-0.849877	0.849877	2.4216
Polr3c	132890	115495	106099	70209.9	100608	38070.9	26674.8	70473.4	-0.848694	0.848694	1.00075
Casc3	15944.3	85179.3	38660.9	21289.6	52524.8	94280.3	78546.8	64589.1	0.848035	0.848035	0.908383
Idh2	21747.3	45297.4	56974.9	62365.7	18165.1	25585.5	37574.1	22230.1	-0.847892	0.847892	0.961538
Dock8	14480.9	5070.14	21150.6	54442.7	14949.1	17634.5	7526.71	12784.2	-0.847002	0.847002	0.223276
Arhgef2	201548	90919.3	148094	229011	96845.7	81444	97793.3	96430	-0.845951	0.845951	1.10378
Nup160	16236.3	14886.1	12518.8	92460.5	17700.2	21288.7	22883.5	13934.7	-0.844284	0.844284	0.163231
Purb	10348.8	54357.4	118297	114063	155586	44254.8	172570	160689	0.843619	0.843619	0.557929
Ablim1	143717	233686	100056	76441.5	210305	198410	323499	261730	0.843539	0.843539	1.17828
Bicd2	23215	37946.9	63308.4	21658.1	50283.6	44201	96134.2	71513.1	0.843055	0.843055	1.05594
Flna	257054	237206	210274	396964	170486	164219	129922	149886	-0.841951	0.841951	1.70042
Ankrd44	13681.6	29027.8	17878.3	23857.5	56888.6	22849.3	38291.3	33283.7	0.841448	0.841448	1.19536
Tgtp1	1.71983e+06	2.58612e+06	1.44734e+06	1.45176e+06	1.09404e+06	1.5212e+06	595590	810259	-0.84142	0.84142	1.2983
Utp14b	152615	62053.4	258344	132974	350061	278861	435021	21672.2	0.841157	0.841157	0.125294
Umps	439497	324155	495358	542148	282646	258846	181797	282667	-0.840358	0.840358	2.03097
Rps12	1.19648e+06	2.53501e+06	703775	752063	1.98309e+06	3.44876e+06	1.61422e+06	2.23899e+06	0.839923	0.839923	0.991059
Polr2a	135379	100783	134293	206524	87212.8	95061.7	67109.3	73094.5	-0.839317	0.839317	1.62529
Rab1b	430719	420557	466371	205125	531896	570952	761957	855419	0.837024	0.837024	1.37616
Pde12	84283.9	13316.7	40971	119040	58832.4	23946.8	20193.5	41244.4	-0.836956	0.836956	0.28933
Rcc2	588226	511978	730182	1.10032e+06	440036	509192	401203	290843	-0.836432	0.836432	1.41298
Irf2bpl	101959	96324.3	59334.6	119269	44158	54469.6	59829.7	52667.2	-0.836037	0.836037	1.56562
Glmn	31159.3	13291.5	27058.1	10136.8	49761.9	25549.6	39165.2	31227.6	0.835593	0.835593	1.03538
Thop1	60682.1	42543.4	55863.5	42729.8	73211.1	80836	106537	99279.4	0.834388	0.834388	2.42104
Ptpn11	4848.42	7990.38	4938.67	7854.02	16910	5039.3	8784.85	14966.6	0.834298	0.834298	0.759866
Gorasp2	278751	138118	320456	321346	158167	145017	117858	173156	-0.83324	0.83324	1.14987
Usp19	26059.2	15148.6	26837.7	59145.6	22548.5	20490.6	17776.1	10584.2	-0.833015	0.833015	0.715532
Tpt1	2.40676e+06	4.16314e+06	2.12128e+06	2.07896e+06	4.34118e+06	6.58557e+06	3.61295e+06	4.63777e+06	0.832376	0.832376	1.52954
Nbas	7372.61	9758.04	7846.31	6866.12	13820.3	12572.5	14237.3	16069.5	0.832361	0.832361	2.92622
Orc3	8798.06	9416.53	6743.32	8701.26	15385.5	14076.8	16077.3	14381.6	0.832065	0.832065	2.74153
Timeless	29539.9	19743.6	14681.6	39362.2	11650.1	16925	10186.9	19293.5	-0.831714	0.831714	1.03197
Exosc5	29171.1	70988.2	15449.2	76950.2	22488.3	122156	55473.5	142562	0.831564	0.831564	0.422634
Cdv3	272541	421874	377462	129705	337970	527453	826619	443637	0.829759	0.829759	0.942883
Ints1	16893.6	5483.24	8432	46265.3	5211.49	13188.7	10697.1	14298.4	-0.828694	0.828694	0.23555
Sec31a	51439.8	22298	68970	159156	39509.7	52394.4	32460.9	45641.7	-0.828309	0.828309	0.342706
Fis1	396050	310581	417495	320735	586537	715143	520267	739040	0.825769	0.825769	2.64282
Copg1	289682	197931	168655	397651	164944	112338	173886	143455	-0.825717	0.825717	1.19251
Pfdn4	605453	595276	270411	263735	602156	816215	918903	734963	0.824457	0.824457	1.18526
Rnaseh2a	112588	75780.3	154814	120325	82697.8	54655	75610.2	48880.9	-0.823883	0.823883	1.54928
Gbp2	612576	677556	273247	395438	311071	390976	99431.7	305216	-0.823725	0.823725	0.820522
Rpsa	3.67329e+06	5.18232e+06	3.09758e+06	3.02479e+06	6.42883e+06	7.69317e+06	5.88287e+06	6.49092e+06	0.822919	0.822919	1.94849
Ambra1	23178	16646.2	25547.6	19090.2	5540.28	12837.1	15966.8	13442.4	-0.8217	0.8217	1.15181
Prkacb	808120	533363	894655	1.00858e+06	592941	419205	407369	416573	-0.821457	0.821457	1.71832
Aurkb	1.40346e+06	1.0132e+06	1.27619e+06	1.47589e+06	778464	631734	776359	738665	-0.821266	0.821266	2.63195
Wdr26	41881.4	21142.7	46476.7	54836.9	18972.9	16777.7	18317.3	38996.6	-0.820361	0.820361	1.03584
Hook1	11647.9	15263.9	9411.26	21227	17334	30663.4	29979.6	23605.6	0.819763	0.819763	1.4054
Camk4	33280.8	40225	36846.7	22341.8	50306.3	69339.3	59801.6	54699	0.819304	0.819304	1.89637
Rpl17	1.17365e+06	1.72355e+06	1.19945e+06	1.15147e+06	2.09052e+06	3.3433e+06	1.86427e+06	1.96207e+06	0.819237	0.819237	1.7476
Exosc7	29401.2	35894.5	24025.1	28453.1	65172.6	60938.6	66767.7	14813.3	0.818427	0.818427	0.474318
Naglu	21680.1	8569.73	16948.4	31504.4	12854.3	9887.85	10292.2	11621.7	-0.817556	0.817556	0.73222
Atp5f1	988117	496605	1.25072e+06	1.56372e+06	784201	418268	534107	704451	-0.816568	0.816568	0.867653
Vrk2	120995	62923.1	127950	223454	77349	49162.9	106816	70843.7	-0.81552	0.81552	0.802306
Cpsf2	69777.1	23343.8	66664	101393	40673.4	26998.9	34196.8	46556.7	-0.815293	0.815293	0.607897
Dap3	14345.7	25311.5	46925.6	54083.2	54358.1	79521.6	56853.1	56644.6	0.81444	0.81444	0.961902
Unc45a	11886.5	17289.5	15495.9	14093	21635.1	27674.7	26899.6	27119.4	0.814213	0.814213	2.80067
Ssu72	42275.8	80331.1	42480.1	13693.4	84327.9	57912.4	108259	63362.7	0.811943	0.811943	0.825079
Ext2	42528.2	39603	43939.5	38258.4	72956	78692.9	75108.9	61691	0.811727	0.811727	3.52215
Pias1	143054	119854	130842	215002	154565	64387.4	51010.9	76864.9	-0.811633	0.811633	1.13796
Dynlt1	1.11095e+06	530729	1.12435e+06	1.10424e+06	366915	342055	620225	877714	-0.810402	0.810402	1.05075
Ikzf1	197534	171369	269417	362830	183553	118831	116465	152077	-0.810284	0.810284	1.37837
Fermt3	1.47142e+06	1.03418e+06	1.69353e+06	1.93655e+06	917489	892846	780144	908785	-0.810172	0.810172	1.6188
Cox7a2	497931	627692	553184	530091	815016	1.22002e+06	805474	1.02601e+06	0.807712	0.807712	2.20604
Ddx20	218793	134128	193073	255113	139395	100227	94544.7	123685	-0.807113	0.807113	1.70153
Rictor	12743.6	11791.2	12156.6	21779.6	11048.6	32384.9	25905.9	32951	0.806879	0.806879	0.827485
Atg4b	87123.8	45131.8	127418	38576.3	152576	119319	146031	103768	0.806681	0.806681	1.02651
Emc10	108591	136762	66303.8	43131.7	134573	158358	186263	141132	0.806067	0.806067	1.07831
Ndufs4	33160.2	58698.3	19817.5	77207.9	80622.3	57182.8	92718.5	99610.1	0.805551	0.805551	0.948886
Mrps35	82650	58475.3	28360.3	36788.2	86019.8	144242	113248	16788.3	0.804632	0.804632	0.29041
Rrp12	43859.9	24894.2	36454.3	95474.6	42753.7	34087.8	15691	22437.1	-0.803665	0.803665	0.665142
Cd47	1.80433e+06	1.48701e+06	2.39139e+06	2.44965e+06	1.64016e+06	990309	938540	1.09022e+06	-0.803585	0.803585	1.74392
Lcp2	794442	842469	951366	740694	514327	551156	383903	460181	-0.801831	0.801831	2.77275
Dnajc10	15210.5	17422.5	17304.5	12747.2	4189.2	7311.62	11090.3	13382.2	-0.801184	0.801184	1.06986
H2-Q4	294376	422304	114172	240009	216091	160288	76058.2	162170	-0.801035	0.801035	0.707947
Clpx	92415.1	48842.9	68850.4	54114.6	40598.6	15645.3	43981.2	51457.1	-0.800703	0.800703	0.978571
Rela	181255	178971	121066	130333	60851	107629	105049	77853.9	-0.799602	0.799602	1.74322
Cactin	77259.6	92461.9	78192.9	62314.9	81633.2	22561.5	371452	64313.2	0.799518	0.799518	0.0333256
Pdp2	9185.58	10859.9	5534.8	13494.2	7127.34	14351.7	20509	25975.2	0.79853	0.79853	0.698222
Birc5	831678	651764	1.18059e+06	1.10004e+06	685808	473568	527852	479454	-0.796805	0.796805	1.69069
Son	42130.3	142330	37640.9	37411.4	71582.6	174765	102654	101755	0.796547	0.796547	0.888889
Rplp2	2.17075e+06	3.56318e+06	2.37863e+06	1.79981e+06	3.67418e+06	5.61333e+06	3.50471e+06	4.42019e+06	0.796146	0.796146	1.66009
Ddx54	70655.6	78742.9	62832.7	136776	42006.1	68609.7	46571.9	43812.8	-0.796058	0.796058	1.30184
Znf281	18702.4	17579	20689.6	9925.2	6818.71	11213.1	9850.69	10689.8	-0.794357	0.794357	1.37244
Uhrf1	472452	276860	520931	629212	491362	197196	141111	265727	-0.794134	0.794134	0.967809
Fam162a	1.74378e+06	1.97391e+06	1.91701e+06	1.44387e+06	2.99189e+06	3.34849e+06	3.49421e+06	2.43162e+06	0.793159	0.793159	2.62696
Timm22	263109	162997	278031	199438	360967	353877	428973	421412	0.792656	0.792656	1.86302
Fam175b	98728.8	114247	79831	76065.1	34525	43718.5	56437.6	78376.3	-0.791878	0.791878	1.43608
Prkaca	482736	332500	808636	590958	393456	349810	222446	315664	-0.789502	0.789502	1.18024
Parp14	12754.8	18056.2	9968.02	16018.2	7531.55	5870.3	7760.41	11727	-0.788203	0.788203	1.52937
Prpf38b	279311	172803	249125	224001	141040	133945	143768	117071	-0.788065	0.788065	2.09231
Anp32e	5.19763e+06	4.3796e+06	4.80749e+06	3.2069e+06	7.11664e+06	6.90513e+06	8.12677e+06	8.22325e+06	0.787843	0.787843	2.09404
Nop10	233806	221467	140004	122591	286693	361472	283944	306433	0.786851	0.786851	1.50434
Jak3	42356	29610.7	34087.8	82912.2	97770.5	88174.1	74896	65127.7	0.7866	0.7866	1.17642
Mrps27	29467.6	31356.7	37459.5	20434	36854	44246.8	42277.8	81382.9	0.78641	0.78641	1.23387
Ppp1r10	66430.7	58163.7	96978.5	64698.1	37006.8	43046.7	54130.9	31833.1	-0.786046	0.786046	1.85191
Anxa4	152710	289326	240551	85842.3	269465	424308	376894	254031	0.78568	0.78568	0.991363
Strbp	22350.2	18879.4	11971.6	14161.9	10953.7	6290.94	9231.42	12647.1	-0.783936	0.783936	1.41915
Nup214	53368.3	46344.5	75409.7	97908.7	45248.5	22544.7	51450.1	39389.2	-0.783378	0.783378	1.14947
Mrps34	58425.3	38029.1	71743.7	88787.7	53098.5	44214.9	27431.9	24576.4	-0.783265	0.783265	1.10352
Mcm10	9393.51	12790.2	8265.23	30727	8596.91	4649.41	8010.34	14302	-0.782765	0.782765	0.593054
Snap23	124905	205142	16775	9917.06	86440.8	231554	178973	116666	0.782508	0.782508	0.653963
Cpsf3l	27707	21372.2	31628.6	66341.2	24097.4	12620.6	25996.1	22800.2	-0.78206	0.78206	0.800356
Mrpl16	79359.6	166701	134014	70080.2	198441	199096	193183	183249	0.781855	0.781855	1.21637
Ssr3	1.41061e+06	1.85238e+06	999690	627533	1.41965e+06	2.49725e+06	2.64664e+06	1.84065e+06	0.781211	0.781211	1.07113
Otud5	27890.4	52732.6	36610.1	25777.1	65059.4	75573	36608.6	68522.8	0.781153	0.781153	1.25844
Gls	501126	110835	454518	131127	266198	137865	127964	165071	-0.78072	0.78072	0.348694
Vti1b	69020.8	219420	87320.3	45230.1	190721	80365.5	211045	241068	0.780603	0.780603	0.74975
Rpl5	2.04017e+06	2.22675e+06	1.29758e+06	1.22653e+06	3.03756e+06	3.67802e+06	2.39423e+06	2.55558e+06	0.780531	0.780531	1.58181
Rpl18	4.58943e+06	6.30973e+06	4.98824e+06	5.31395e+06	8.82886e+06	1.23475e+07	8.53414e+06	6.67715e+06	0.779291	0.779291	1.76467
Utp18	117782	116954	120839	196844	46722.6	45030.3	107940	122285	-0.778798	0.778798	1.00024
Foxm1	23627.6	12731.1	23693.1	34814.4	14808.3	9211.85	15804.8	15490.1	-0.778222	0.778222	1.01912
Grsf1	91028.3	60126.1	111364	134433	59165.6	61161.9	72624.7	38571.6	-0.777805	0.777805	1.24736
Plin3	218095	202351	153698	131526	96715.7	129903	103526	81756.2	-0.776699	0.776699	1.86036
Tspyl1	28939.5	39185.7	38839.6	39972.7	38178.6	84189.1	50184.3	79031.6	0.775835	0.775835	1.13996
Myl12a	6.79931e+06	7.69102e+06	6.49201e+06	5.288e+06	9.50919e+06	9.92791e+06	1.39779e+07	1.1545e+07	0.775207	0.775207	2.40718
Rfk	179997	113305	154182	57177	205787	197752	226083	233734	0.774642	0.774642	1.04152
Nomo1	19506.9	8211.53	22212.2	32937.3	25753.5	37173.8	30435.1	48384.6	0.774431	0.774431	0.912385
Rpl19	3.01608e+06	4.34113e+06	2.41424e+06	2.92076e+06	4.98609e+06	6.79409e+06	5.31595e+06	4.59993e+06	0.77349	0.77349	1.89685
Csrp1	92070.6	153439	85488.6	62210.6	124018	299454	114502	133808	0.772698	0.772698	0.872456
Rcor1	47739.4	139017	90951.3	19945.1	117248	51624.9	200606	138921	0.772329	0.772329	0.602179
Gnl3l	119126	123565	137263	101058	176321	189234	217285	238653	0.772177	0.772177	2.90855
Rad21	876314	471021	671066	1.02485e+06	496530	328659	542314	415650	-0.771185	0.771185	1.28441
Nol7	903015	1.0138e+06	1.19656e+06	725789	1.15466e+06	1.75012e+06	1.96082e+06	1.68373e+06	0.770557	0.770557	1.84239
Snrnp40	439643	420870	293996	366569	638497	601971	688939	665144	0.77039	0.77039	2.20402
Banf1	640415	199091	1.01584e+06	1.07359e+06	281865	164462	520917	752329	-0.768327	0.768327	0.440695
Twf1	80843.7	104455	26681.8	27267.9	66664.6	134125	104829	101783	0.767944	0.767944	0.820863
Xdh	18730	23848.4	19648.2	40257.6	12307.9	13251.7	17335.3	17300.1	-0.767684	0.767684	1.2263
Eif2b3	49312.2	41723.2	32616.3	26995.7	67317.9	80826	48232.4	59918.9	0.766631	0.766631	1.68106
Cnpy2	168292	243583	143740	408613	100202	154953	143008	168703	-0.766367	0.766367	0.852403
Gsk3b	39533.3	11894.8	43469.2	12934.7	21076	13095.4	14253.6	14982	-0.766072	0.766072	0.433465
Itm2c	162408	52235.8	186569	149110	95387.8	117848	36033.4	74407.1	-0.765727	0.765727	0.628413
Cyp51a1	893110	822075	898660	1.00512e+06	721808	649815	426918	330829	-0.76515	0.76515	1.32386
Ndufa12	150677	65081.2	125514	97168.5	177426	137474	291057	138322	0.763463	0.763463	1.08157
Cdc45	75458.5	65708.4	44509.3	85641.4	58418	29167.8	41419.7	30833	-0.763368	0.763368	1.34593
Abcf3	37184.4	52866.9	42465.3	45217.4	55570.5	72879.8	92805.7	80189	0.762175	0.762175	2.02497
Rps20	2.12217e+06	2.90025e+06	1.73197e+06	1.39478e+06	3.74195e+06	3.90049e+06	2.82008e+06	3.34962e+06	0.761214	0.761214	1.53698
Eif2ak2	42164.7	32968.4	38401.5	81066.4	13257.2	27000.9	32604.4	41979.9	-0.760866	0.760866	0.856877
Acadm	63104.2	86415.4	93957.5	61134.7	142844	119321	146365	107505	0.760496	0.760496	2.06874
Nutf2	79419	249972	264660	166784	326853	356209	275427	330362	0.76043	0.76043	0.965128
Card11	10093.4	8857.52	12092.5	34407.5	9818.29	7258	11279.2	10285	-0.760301	0.760301	0.499058
Cd247	521859	687479	398547	212038	649158	810354	828719	794425	0.760296	0.760296	1.03927
Golga3	13288.8	10981.8	12020.2	10500	17830.2	10626.7	33195.8	17588.8	0.760028	0.760028	0.827104
Vps28	96652.9	187682	148269	79351.3	145374	258786	263198	199093	0.759102	0.759102	1.18684
Eef1b;Eef1b2	994835	986831	863868	700786	1.39198e+06	1.28627e+06	1.69496e+06	1.62591e+06	0.758428	0.758428	2.57515
Llph	579363	840813	394986	175102	772808	1.26994e+06	818087	501253	0.756399	0.756399	0.764248
Rbl1	39690.1	21917.3	48108.1	59690	24581.7	18231.3	19826.9	37660.7	-0.75615	0.75615	0.938403
Nol11	45117.4	27322.2	39003.6	106320	23856.8	36753.2	39969.6	28390.4	-0.755726	0.755726	0.585657
Sp110	112898	151888	64606.6	90812.3	142355	274754	142219	149815	0.754984	0.754984	1.14443
Tlk2	3914.11	5157.51	3788.2	3793.56	4192.28	4873.22	9854.38	9183.86	0.754947	0.754947	0.920579
Akap13	9917.99	16529.4	9048.83	7664.27	12526.1	17129.5	23211.7	19949.8	0.754568	0.754568	1.34853
Srp72	137851	80009	88365.8	105651	181343	187667	163314	162424	0.754273	0.754273	1.80465
Iigp1	893282	1.08108e+06	274040	508268	565197	551674	103257	416553	-0.752154	0.752154	0.518752
Hist2h2aa1;Hist2h2ac	1.54995e+07	1.06542e+07	2.24768e+07	1.18159e+07	1.2528e+07	7.65849e+06	6.51663e+06	9.22139e+06	-0.750689	0.750689	1.22173
Trir	179412	193575	68959.3	232600	113813	121368	32809.8	132946	-0.75054	0.75054	0.612925
Mau2	19525	10817.6	22055	30309.9	12085.9	11159.1	13350.9	12576.8	-0.750162	0.750162	0.912764
Gltp	63452.2	72435.6	76197.2	62215.7	113040	149020	75114.8	124162	0.750063	0.750063	1.44371
Trim33	38168.1	20850.6	31582.9	38370.3	23010.1	15860	19051.2	18777.2	-0.749785	0.749785	1.51122
Nufip2	84625.9	227361	91936.4	28094.5	112607	271664	162071	179800	0.749162	0.749162	0.710501
Nedd1	11442.9	13924.3	8564.64	20587.6	10856.7	28239.6	25546.6	26989.5	0.749086	0.749086	0.860545
Utp3	125672	124560	144197	133075	181766	239170	218660	246768	0.748715	0.748715	2.72959
Cdkn1b	14884	75087.9	40776.1	22267.8	21738.6	10714.4	41739.6	16892.3	-0.748397	0.748397	0.44851
Lsm5	863359	1.33118e+06	715749	581623	1.31363e+06	1.56084e+06	1.56764e+06	1.42172e+06	0.747825	0.747825	1.34044
Smchd1	98332.6	66475.2	65840.2	114121	57307.9	66361	39839.5	41848	-0.7475	0.7475	1.47272
Tyms	302016	236241	393481	299700	202650	140066	172156	218660	-0.747413	0.747413	1.93971
Cnot1	36541	38717.6	25776.1	65407.8	27479.5	28033.5	23902.3	19754.1	-0.747057	0.747057	1.06249
Ezh2	27068.7	25131.6	24285.8	29933.5	41716.8	55708.3	44500.3	36657.5	0.746831	0.746831	2.32466
Polr1c	187207	176194	195156	124969	311738	248101	288410	298258	0.746177	0.746177	2.11037
Isoc1	297994	60234.4	279079	229589	70560.3	109224	107218	230153	-0.745261	0.745261	0.441629
Pmf1	72729.8	24825.1	112220	94988.8	38196.5	47131.5	40371.8	56215.5	-0.744427	0.744427	0.467772
Parg	10258	9528.28	31820.7	23518.2	28641.6	31460.4	37926.1	27805.1	0.744143	0.744143	0.919175
Gspt1	268467	186208	261058	369087	159821	203446	135401	149217	-0.743648	0.743648	1.53627
Eif3k	674051	922194	445703	456533	800373	1.02053e+06	1.3437e+06	1.01662e+06	0.742874	0.742874	1.35395
Mogs	85313.3	46507.5	165524	201015	275104	167899	241994	148081	0.741264	0.741264	0.808181
Aamp	109108	150701	109870	76164.3	50452.6	69361.2	73361.1	73538.8	-0.741245	0.741245	1.53112
Gmeb1	47649.8	83409.8	66334.7	39382.6	13024.6	39219.2	67174.3	22230.1	-0.741216	0.741216	0.778527
Gps2	33085.2	15582.3	28630.4	22959.9	46018.9	19191.4	41574	60538.7	0.738919	0.738919	0.768853
Mrpl12	465690	464110	491017	331749	489980	616603	881005	936517	0.738527	0.738527	1.38501
Nckap1l	58693.2	26281.7	37002.6	35506.3	24885.6	20781.1	30186.7	18583.5	-0.737782	0.737782	1.25421
Ckap5	150556	75000.5	132869	193229	89166.3	76446.2	85882.6	79327.8	-0.737706	0.737706	0.980205
Cstf2	246985	423152	272992	255520	134828	192764	209478	183340	-0.734517	0.734517	1.66514
Elf1	416266	613962	495291	424994	193094	252367	375001	352283	-0.733964	0.733964	1.48678
Ccdc115	73193.2	47651.1	60294.2	192410	166501	207632	97503.5	149491	0.733593	0.733593	0.87405
Sh3bp1	233237	291790	287357	430920	536121	493344	545596	492215	0.733551	0.733551	1.64437
Dpp4	117997	100372	96342.9	96878.6	76648.6	48985.4	57456.4	64651	-0.732375	0.732375	2.20647
Ssbp1	381760	446219	414391	235479	514879	479927	750334	709208	0.73184	0.73184	1.49545
Ssb	1.75455e+06	1.54582e+06	2.09669e+06	1.73426e+06	1.13158e+06	1.14513e+06	861279	1.15727e+06	-0.731421	0.731421	2.73605
Snx9	213960	158381	151172	122825	107901	73858.6	109231	98312.7	-0.731397	0.731397	1.81015
Fbxo21	33848.4	40693.5	32472.5	69057.7	25439.8	32216.6	22352.6	26149.7	-0.729944	0.729944	1.16771
Cpne3	97488.5	69995.9	178008	208869	87656.5	91941.9	68156.2	86542	-0.7297	0.7297	0.697175
Acaca	17572.3	10512	12753.5	60275	13427.2	19049.9	11551.8	16954.8	-0.729471	0.729471	0.249657
Eif2b4	210842	103563	158684	251844	127757	85114.1	138173	86306.7	-0.729059	0.729059	1.0311
Slmo2	50330.3	73943	56849.9	65186.5	78038.2	128383	117290	84559.9	0.729055	0.729055	1.73084
Carm1	89581.3	60620.3	47917.3	29384.1	98908.1	96427.3	97197.4	84332.7	0.728165	0.728165	1.06293
Timm10b	68663.3	37339.3	126882	85679.5	55622.6	60043.5	62223.7	14782	-0.725438	0.725438	0.597401
Phf8	15701.4	33153.6	11090.4	17867.6	17549.3	8929.37	7422.56	13189.9	-0.724554	0.724554	0.785401
Incenp	323705	332878	293687	263939	114151	261995	180200	178643	-0.72422	0.72422	1.34974
Ndufb7	111839	161367	188423	60577.6	137441	202311	225462	297334	0.723986	0.723986	0.907815
Bnip1	53928.2	73649.6	64755.7	50713.9	69921.6	72459.2	115623	143313	0.723505	0.723505	1.14409
Trim12c;Trim5	72713.4	63027.5	60927.1	87772.8	71785.8	29512.7	20274	50772.4	-0.72283	0.72283	0.930692
Kdm4a	13784.1	11587.2	10898.6	11998.4	21830.1	17925.9	28557.2	11344.6	0.722737	0.722737	0.998963
Aprt	824477	225575	895650	1.83697e+06	634531	509571	359372	788937	-0.722541	0.722541	0.255303
Tfam	52217.6	85788.2	20282.4	27718.1	59058.4	59186.3	90215.1	98208.2	0.721326	0.721326	0.832769
Eif4b	241618	137700	246491	279632	122930	177901	97175.2	151205	-0.721264	0.721264	1.26013
Lsm12	115215	148849	90142.3	128037	166504	167138	218882	242498	0.721234	0.721234	1.90097
Nme1	684723	874768	1.06221e+06	659505	1.00046e+06	1.24634e+06	1.46974e+06	1.69266e+06	0.721189	0.721189	1.7012
Osbpl8	84427.8	47043.4	132144	114388	82345.1	40347.5	55213.3	51490.6	-0.720557	0.720557	0.827038
Camk2d	33818.2	33544.8	6755.42	53260	56589.6	51915.9	57234.6	44032.9	0.719708	0.719708	0.682153
Prrc1	479368	515669	573355	408257	294559	367333	306952	232324	-0.718619	0.718619	2.20447
Fnbp4	43424	13198.9	33387.6	17330.1	13985.1	22123.9	17076.2	12050.2	-0.718472	0.718472	0.609295
Satb1	414810	670867	253156	439848	243168	340042	194691	303461	-0.717958	0.717958	0.974057
Mybbp1a	861826	600166	884980	1.63196e+06	788492	752901	448728	431667	-0.71631	0.71631	0.890116
Hn1l	23673.2	53842.3	32963	28542.2	63638.3	41162.8	48093.5	75492.5	0.716182	0.716182	1.21062
Ubl7	194468	140660	236560	149895	116610	83092.6	112113	127428	-0.716144	0.716144	1.69581
Dynlrb1	844547	1.35048e+06	827893	477288	940194	1.84017e+06	1.61762e+06	1.35051e+06	0.715743	0.715743	1.04118
Dnm1l	160720	131468	179178	216543	136533	76153.2	103325	103296	-0.714208	0.714208	1.69623
Mtr	14405.1	15155.8	18136.3	17891.5	24248.5	23102.7	38604.8	21578.9	0.713286	0.713286	1.52764
Vps26b	189998	113516	240739	181590	234278	418088	304054	232932	0.712448	0.712448	1.25694
Wash1	17097.7	24819.9	33425.3	47955.1	9076.36	21449.8	30142.3	14583.3	-0.712352	0.712352	0.749617
Ddx18	326746	192298	295649	376871	201610	199652	163920	162495	-0.711486	0.711486	1.39405
Tubb6	549379	153778	365274	344288	215311	159598	317540	170630	-0.710911	0.710911	0.659319
Eif2b2	216295	153009	105920	120844	225745	201143	264514	284097	0.710665	0.710665	1.44311
Noc3l	13773.7	12655.6	4973.75	12680.1	16381.1	16889.5	23004.7	15843.7	0.710152	0.710152	0.994238
Dhx40	7357.71	11950	10113.6	8968.33	12733.2	14618.5	14379.7	21028.1	0.709119	0.709119	1.77377
Ngly1	27303	13166.9	26172.5	37500.4	21618.8	10767.4	16211.2	15165.3	-0.707778	0.707778	0.846458
Gmppb	122347	92979.6	111019	139688	90055.3	47051.7	64495	83783.9	-0.707521	0.707521	1.50118
Mapkapk2	391089	378921	306453	319235	589105	743371	431398	515231	0.707481	0.707481	1.76933
Mkrn2	15149.3	25199.4	18766.6	35770.8	28773.2	38060.9	46765.6	41307.3	0.707135	0.707135	1.22598
Atp2a2	175716	157012	127366	228085	299825	355691	227636	240216	0.706972	0.706972	1.6692
Nmes1;AA467197	7.13627e+06	5.0012e+06	2.95245e+06	3.54468e+06	3.17685e+06	2.10832e+06	2.5591e+06	3.57441e+06	-0.706589	0.706589	0.98056
Fkbp8	609631	551006	566152	277648	681875	872871	769601	945890	0.706198	0.706198	1.24318
Cd3eap	81231.3	55421.4	67803.6	56223.2	99236.4	97467.9	105265	123320	0.706168	0.706168	2.26303
Tpp2	177517	109618	141496	248215	119403	124466	80126.1	91003.2	-0.705722	0.705722	1.13425
Pfdn1	1.02145e+06	1.31658e+06	991332	680896	1.40318e+06	1.56357e+06	1.82671e+06	1.74662e+06	0.705613	0.705613	1.59909
Aarsd1;Gm27029	281017	194749	318642	216790	379267	314385	436662	517533	0.704518	0.704518	1.70705
Supt4h1b;Supt4h1a;Supt4a	626194	613414	796299	675885	495685	316279	428145	424069	-0.704437	0.704437	2.18719
Nop9	45870.3	42486.1	69081.6	105867	59536.2	53642.3	30751.5	17704.7	-0.703999	0.703999	0.726881
Pgm1;Pgm2	341690	249542	267603	317658	153213	211340	195844	161947	-0.703733	0.703733	2.4413
Mrps28	20459.5	23607.2	33851.3	31083.1	51042.6	31926.8	35289.6	59227.1	0.703363	0.703363	1.33007
Clp1	52896.3	64936.5	59796.9	97298.3	54276.8	40624.6	37478	36529.7	-0.702807	0.702807	1.52898
Pcbp1	2.60212e+06	1.85616e+06	2.11147e+06	3.52179e+06	1.88216e+06	1.8005e+06	1.1858e+06	1.33246e+06	-0.702592	0.702592	1.40024
Txn	549784	1.46484e+06	401275	319667	395585	1.50328e+06	1.56868e+06	984182	0.702527	0.702527	0.547753
Ifngr1	58760.4	173977	184607	169091	77929.3	116209	79271.4	87376.8	-0.700827	0.700827	0.621558
Kif23	50168.4	24087.1	40063.9	74984.1	24690.6	40720.3	24116.7	26945.9	-0.700699	0.700699	0.756767
Rexo2	288424	423908	264848	127696	433096	493503	434400	434659	0.700628	0.700628	0.972237
Fam207a	163141	327832	136314	95329.6	300865	363545	319477	190207	0.700246	0.700246	0.925232
Pygo2	96945.8	102003	152274	129385	75031.4	89097.1	64392.9	67284.2	-0.700209	0.700209	1.91403
Pcna	4.53258e+06	4.34152e+06	4.67822e+06	4.89986e+06	2.86187e+06	2.98068e+06	2.41108e+06	3.1079e+06	-0.699633	0.699633	2.96467
Idh3g	184786	207241	184244	184665	343642	353797	275856	262075	0.699095	0.699095	2.32562
Cecr5	30715.7	48239.2	26128.2	17916.6	48972	56895.7	52559.1	41053.7	0.697594	0.697594	1.13837
Polh	16630.8	13853.7	8195.22	14957.5	21274.3	21767.9	30297.6	13634.7	0.697355	0.697355	1.09683
Mrpl49	81078.9	87626.8	103475	81012.2	119019	99672.8	152779	200990	0.696723	0.696723	1.28046
Nsfl1c	171720	312054	155848	121385	204796	322399	359638	346562	0.696652	0.696652	1.10619
Nploc4	44884.9	80970.1	67436.7	51380.3	100423	46682.9	124386	125044	0.696603	0.696603	0.780494
Golgb1	7708.19	7657.47	5741.75	4520.75	8706.29	10247.3	10966.5	11608.8	0.696384	0.696384	1.66717
Nsdhl	123320	106751	185857	79814.2	100020	51405.6	88309.1	66588.4	-0.694536	0.694536	1.04242
Necap2	87074.7	34530.6	68369.3	36630.5	30083.2	45369.2	29614.4	35006.1	-0.694003	0.694003	0.774483
Bre	112579	48187	129715	120813	78080.4	63091.6	73540	39679.3	-0.69312	0.69312	0.774091
Eif2d	24568.2	15827	21977	27272.9	27365.8	29303.4	31252.8	56910.3	0.692085	0.692085	1.12417
Atg5	29309.1	59654.1	108849	48857.2	38396.4	31918.9	52394.9	29982.9	-0.691941	0.691941	0.594297
Prep	373887	95741.4	411032	621124	551480	80180.1	157074	140950	-0.691866	0.691866	0.433348
Ptprd	44329.3	44159.1	68533.3	63917.3	32634.9	39095.6	30242.8	34818.4	-0.691667	0.691667	1.68039
Nsmce1	109866	53771.9	56101.4	30060.6	110810	98066	84835.7	109656	0.691323	0.691323	0.942098
LRWD1	79723.1	41339.9	81392.6	127744	71090.2	56429.2	27204.2	49780.3	-0.69121	0.69121	0.724826
Pno1	251352	248473	308496	408054	188088	179529	105240	280922	-0.690373	0.690373	1.0988
Nars	312525	296550	357063	685373	205803	315003	225034	277879	-0.689966	0.689966	0.954527
Ndrg3	47088.2	91976.8	36170.8	29610.4	104865	43262	85101.8	97207.1	0.689828	0.689828	0.810662
Pcyt2	43760.8	21758.2	44189.5	24219.5	12943	32054.4	25429.7	12624.3	-0.689379	0.689379	0.834054
Riok2	149350	175307	147087	70255.7	187600	261178	210912	214136	0.689056	0.689056	1.11168
Ndufs7	156293	153218	170429	112704	265207	161917	281593	246748	0.689036	0.689036	1.58269
Rab14	592791	828321	542285	501935	847148	1.03606e+06	1.0879e+06	1.00273e+06	0.68875	0.68875	1.87096
Sae1	345635	231717	384840	394319	272504	164215	155743	249487	-0.688096	0.688096	1.3699
Rpl23a	2.05335e+06	4.14658e+06	2.68475e+06	2.28043e+06	3.61242e+06	5.15522e+06	4.52057e+06	4.6756e+06	0.686095	0.686095	1.41522
Sec23a	48732.5	53615.4	17852.8	10409.7	10911.4	22468.2	28826.3	18974	-0.686076	0.686076	0.294125
Lamtor1	111236	69400	230875	121909	81870.5	73298.4	88207	88379	-0.685154	0.685154	0.660601
Dnaja2	785208	940097	637080	391038	1.20722e+06	1.13869e+06	1.08302e+06	996963	0.684743	0.684743	1.17166
Plec	275556	289065	167298	419958	236813	228923	129455	121474	-0.684616	0.684616	0.916935
Vat1	64257.5	166310	100442	156175	54169.6	137279	66429.1	45325.2	-0.684185	0.684185	0.752022
Jakmip1	32424.6	22481.9	14330.3	18677.7	12186.6	15315.9	10505	16749.9	-0.683045	0.683045	1.10623
Ahcy	1.88366e+06	1.87272e+06	1.51668e+06	1.7697e+06	3.5305e+06	2.96553e+06	2.57507e+06	2.23281e+06	0.682609	0.682609	1.96805
Sptbn1	153829	169961	176772	185543	144698	108855	89188.9	84874.4	-0.682112	0.682112	1.66831
Plod3	19226.1	22288.9	52028.2	22244.7	16126.6	21439.3	11975.1	22629.8	-0.681996	0.681996	0.739041
Lonp1	316160	164354	350626	559596	261111	193358	219740	192946	-0.681485	0.681485	0.65483
Bsg	462632	524379	602651	477034	311461	189298	378032	409899	-0.681421	0.681421	1.26075
Cdc23	41508.4	16617.2	28141.3	5829.64	50699.6	35333.8	29998.9	31571.4	0.680511	0.680511	0.67574
Acp6	69386.9	140217	32897.1	6437.54	36985.7	48786.1	39514.2	30121.6	-0.679734	0.679734	0.00499664
Ptpn6	1.19587e+06	780035	4.31981e+06	4.45043e+06	1.83341e+06	1.85805e+06	1.78353e+06	1.23467e+06	-0.679509	0.679509	0.178632
Suz12	198508	110847	202614	240706	98188.2	99399.6	99548.5	173064	-0.67875	0.67875	1.09357
Utrn	4053.48	5529.27	3980.1	3829.93	5789.27	6317.45	7465.73	8262.98	0.678433	0.678433	2.16689
Phf6	39176.7	52856.5	36805.1	39001.1	71811.8	75182.3	64332.3	57110.2	0.6775	0.6775	2.3693
Ylpm1	14965	37336.7	25149.9	29157.7	13117.4	18679.1	20044.8	14831.9	-0.677153	0.677153	0.959039
Rps15a	3.42746e+06	4.66217e+06	3.92512e+06	2.87218e+06	5.90745e+06	6.37426e+06	6.14031e+06	5.36568e+06	0.676169	0.676169	1.88052
Cdc37	1.91932e+06	2.52027e+06	1.65523e+06	1.11535e+06	2.65335e+06	2.84971e+06	3.12203e+06	2.89407e+06	0.675929	0.675929	1.25627
Ndufs1	290397	278516	361927	325924	553804	459095	519409	475183	0.67568	0.67568	3.0224
Cluh	32751	29254.7	34906.2	42462.8	72517.1	37094.1	68324.7	44600	0.67507	0.67507	1.16715
Trim27	96945.8	34727.5	24956.3	44337.3	103079	43138.4	105247	69331.2	0.674696	0.674696	0.732746
Nifk	407825	461202	324407	368121	651808	782265	630872	427397	0.674519	0.674519	1.53974
Plaa	102941	61315.4	70636.4	101645	65385.5	40831.9	53725.7	50949.9	-0.674256	0.674256	1.47204
Hnrnpul2	271033	266402	254097	322770	266295	243655	75552.5	112943	-0.673921	0.673921	0.8357
Dnajc17	46043.4	33454.8	31467.3	64866	34143.1	25840.6	22711.9	27569.8	-0.673213	0.673213	1.13201
Acp1	290069	600857	389355	196498	649646	496852	586526	620431	0.672326	0.672326	0.993338
Slc25a1	108720	90865.9	106031	143549	81634.9	90725.8	36391.2	73125	-0.672185	0.672185	1.06776
Eci1	449170	593294	534854	387833	776156	773912	905743	674364	0.671605	0.671605	2.10733
Polr1d	33328.1	44916.7	136000	161440	69007.7	38009.1	27841.5	101043	-0.671338	0.671338	0.321835
Psmg4	112121	157064	239799	219254	98246.7	89123	105641	164280	-0.671299	0.671299	1.05434
Adam10	68595.3	70539.6	62262.9	36119.3	95282.2	81537.7	106208	95117.5	0.670911	0.670911	1.34652
Csnk2a2	229137	135797	232045	63942.7	295241	291141	305222	159695	0.669623	0.669623	0.760544
Ets1	195751	197605	209750	175501	337758	311196	281726	307813	0.669618	0.669618	3.93408
Glyr1	161375	168448	194296	105951	83318.6	110083	101394	101884	-0.667537	0.667537	1.46784
Lime1	256451	286157	218485	134393	168910	53660.2	195135	146143	-0.667365	0.667365	0.746671
Rpl18a	1.38916e+06	1.01244e+06	1.85533e+06	2.6018e+06	1.41337e+06	1.16566e+06	920338	819490	-0.667293	0.667293	0.879259
Myl6	5.3618e+06	6.88178e+06	4.47019e+06	3.61946e+06	7.2166e+06	7.18223e+06	8.57362e+06	9.31309e+06	0.667048	0.667048	1.5275
Rbm38;Rbm24	334145	282310	339687	374887	243412	229601	170914	194356	-0.667033	0.667033	2.37185
Nudt5	885788	823301	1.07028e+06	961903	1.30419e+06	1.55633e+06	1.63921e+06	1.43967e+06	0.666788	0.666788	3.05207
Cdc5l	333628	441812	337926	229734	522047	593957	543585	471998	0.666362	0.666362	1.51944
Zc3h7a	159144	146489	20060.7	147978	125041	21280.8	131010	21145.8	-0.666264	0.666264	0.328968
Celf1	96248.1	70791.7	55202.3	17902.7	29184.4	62826.5	43766.8	15584.6	-0.665898	0.665898	0.3881
Mettl21A	47346.6	60246.1	46908.1	79402.1	36802	40594.7	28044.1	42001.2	-0.665763	0.665763	1.52769
Sephs1	164717	230739	113295	83309	213588	200822	227976	296858	0.665757	0.665757	1.02339
Atp6v1e1	1.40312e+06	1.25115e+06	2.5837e+06	1.56545e+06	1.17774e+06	1.17722e+06	948374	986546	-0.665319	0.665319	1.15208
Gtpbp4	242661	247090	192603	204049	370881	445699	339616	249355	0.665101	0.665101	1.58273
Mcmbp	358564	212639	356216	434837	282451	224218	207970	146488	-0.661702	0.661702	1.15644
Cebpz	48172.7	52422.3	20176.3	11840.2	55682.7	70204.5	55979.2	27888.3	0.661498	0.661498	0.656326
Bag6	817311	687597	820556	872346	649873	516907	388782	466358	-0.661357	0.661357	1.84471
Haus1	80918.6	54311.7	83018.6	65977.5	45459.8	37458.9	37902.4	58983.7	-0.66061	0.66061	1.71407
Smn1	40884.8	80437.6	106532	140680	65897.5	12828.9	88045.9	66732.4	-0.658349	0.658349	0.501582
Nudt21	1.09949e+06	757881	1.51413e+06	1.46982e+06	869918	729776	620299	848927	-0.657668	0.657668	1.15589
Cox5b	108445	173520	127587	119791	279818	198117	159232	197764	0.657454	0.657454	1.56419
Ptbp1	9.51136e+06	6.38823e+06	8.19681e+06	8.25857e+06	5.9198e+06	5.3462e+06	4.4555e+06	4.79368e+06	-0.657296	0.657296	2.24609
Rps3a	2.04172e+06	2.38296e+06	1.79204e+06	1.8969e+06	2.74176e+06	4.28704e+06	2.83354e+06	2.931e+06	0.656976	0.656976	1.81629
Pqbp1	197112	119313	105836	211764	78806.9	98466.7	123852	101189	-0.656214	0.656214	1.04008
Utp14a	105447	99335.1	100020	99671.4	101656	131988	234083	169514	0.655795	0.655795	0.975783
Mob3a	504813	442738	643262	879137	514440	385873	248663	419028	-0.655552	0.655552	1.09763
Rapgef6	13274.2	8716.43	10020.3	4201.03	7872.36	16248.3	15377.5	17523.3	0.65504	0.65504	0.779878
Ptpn1	378651	409930	366107	390377	673927	619633	593372	545864	0.65495	0.65495	3.39259
Ccnb2	201367	202103	173533	214206	130451	123994	114811	133261	-0.654888	0.654888	3.54078
Prpf4b	42411.9	32703.7	48187.4	59489	26241.1	19645.5	44596.4	25653.6	-0.654381	0.654381	1.15527
Prkar2a	214649	179871	178976	122349	269091	269651	312823	243177	0.653751	0.653751	1.67357
Wdr18	39528.1	35052.1	40644.4	22916.7	53766.5	33729	65320.1	64428.8	0.653173	0.653173	1.13833
Kiaa0753;4933427D14Rik	5249.29	5456.9	5297.34	4781.46	5805.03	5980.15	9441.54	11448.9	0.652674	0.652674	1.04034
Ppwd1	16303.5	35490.3	16992.7	10299.9	24604.4	27481.3	36675.1	35564	0.652613	0.652613	0.913706
Dld	412011	296224	450984	228691	576070	563396	585136	456823	0.652358	0.652358	1.33008
Taf10	183055	140439	97278.2	89634.7	249880	191056	225122	136020	0.652096	0.652096	1.14343
Ly9	84872.2	83669.3	84651.4	64535.3	47007	37710.1	56884.2	60688.8	-0.651367	0.651367	1.84002
Bax	777060	981980	1.11894e+06	760126	1.17292e+06	1.62034e+06	1.46437e+06	1.45357e+06	0.650605	0.650605	2.04576
Rpl13a	886994	1.18163e+06	753135	1.16144e+06	1.37796e+06	2.24806e+06	1.47492e+06	1.15149e+06	0.650489	0.650489	1.27622
Ltv1	63929.4	84815.5	52795.5	9718.41	46555.2	102729	83092.3	99173.9	0.650217	0.650217	0.559701
Txndc17	194718	463888	308724	394497	455703	504029	529390	648001	0.650127	0.650127	1.12993
Xpot	63858.7	25552.7	43527	56243.5	50910.9	25637.3	32691.5	11326.9	-0.649943	0.649943	0.663866
Mrpl28	125879	244091	274161	126945	326446	265464	324711	291979	0.648393	0.648393	1.05267
Endog	78757.5	53593.3	142329	148771	48258.5	43284	76490	102165	-0.648181	0.648181	0.636837
Arhgef7	10817.5	13868.4	13035.8	18142.5	8843.13	30822.4	23603.2	24266	0.647932	0.647932	0.550236
Zbed5;Chchd2	314928	465727	175845	176292	306732	531520	453903	482152	0.647374	0.647374	0.925366
Faf1	101675	66553.4	156278	82184.7	171429	127319	172674	165021	0.646095	0.646095	1.17115
Ssr4	965808	977051	734885	1.03661e+06	1.4993e+06	1.69436e+06	1.28881e+06	1.32292e+06	0.644284	0.644284	2.35695
Itgb2	770419	582940	766573	628093	476458	321901	412456	547873	-0.643896	0.643896	1.7288
Rpl35a	158696	548515	511094	434990	496774	842549	723600	519653	0.643466	0.643466	0.768582
Ep400	8279.35	13808.8	5137.43	6126.21	9947.01	16331.7	12897.2	12905.4	0.643003	0.643003	1.00702
Chmp1a	108316	152031	77570.7	20613.8	63748.9	242598	114715	138799	0.642972	0.642972	0.483531
Synrg	10608.8	11520.2	8843.89	10473.6	15290.4	8466.27	14481.3	26481.4	0.642947	0.642947	0.674778
Znf622	243522	267041	215596	165571	342602	417131	333110	299465	0.642799	0.642799	1.86079
Emc8	69032.9	44631.1	43174.9	47666.8	96587.3	42380.9	120914	59305.2	0.642263	0.642263	0.674652
Gtf2f2	68367	25615.3	85273.6	48300.1	96523.9	47893	113914	96825.6	0.642232	0.642232	0.72487
Stk4	621069	682016	529263	369927	781292	870678	957393	826073	0.641499	0.641499	1.46064
Pdcd11	45412	30947.2	56161.8	112735	38175.4	30629.1	37951.2	50542.1	-0.64079	0.64079	0.518495
Golga7	89908.6	82847.8	108834	204929	163082	88738.3	260478	246058	0.640379	0.640379	0.634564
Grpel1	147602	142317	193328	115433	183570	206197	277615	265321	0.639632	0.639632	1.65593
Klhdc4	16870.3	4631.98	4328.97	16248.2	9672.5	17598.4	22924.9	15356.2	0.639523	0.639523	0.653394
Rpl31	1.63628e+06	1.76593e+06	2.00047e+06	1.70613e+06	2.29953e+06	3.07657e+06	2.72619e+06	2.97106e+06	0.639412	0.639412	2.67454
Ubl4a	146155	119776	227825	174796	135327	68061.5	89710.9	136121	-0.639321	0.639321	1.08251
Xrcc6	24162.5	83761.9	29614.1	44726.5	83136.6	81322.4	67538.1	51649.5	0.638057	0.638057	0.85156
Ptges2	13816.8	34657	26378.1	15118	17726.7	14835	16036	9265.93	-0.636789	0.636789	0.718828
Acaa1a	500282	295598	421285	534822	395162	245150	244937	241625	-0.636665	0.636665	1.30156
Zw10	33615	11372.9	28759.4	6088.82	19358.1	32893.7	39489	32267.3	0.635321	0.635321	0.650114
Cish	84085	112299	54916.1	120114	92428.2	160952	165443	157829	0.634672	0.634672	1.03489
Pus10	19158	34904.8	19054.2	47473.5	52702	30605.1	63730.5	40172.3	0.63454	0.63454	0.852786
Zbtb8os	61144.6	189155	160942	278611	205056	277405	337517	250866	0.634388	0.634388	0.737936
Slc7a5	417351	448214	406301	584344	340440	368370	227089	260422	-0.633757	0.633757	1.67178
Ecm29	53153	36375.7	49058.2	109960	64221.8	38328.1	29253.6	28396.5	-0.633644	0.633644	0.643513
Psmb10	301017	569548	518311	363364	772028	732108	537404	677022	0.633643	0.633643	1.34354
Fam50a	201850	435787	151817	118549	302539	423989	377604	304425	0.633448	0.633448	0.851992
Bmp2k	49577.5	56086.4	24246.8	24058.2	65904	69024.3	47916	55948.7	0.633121	0.633121	0.962931
Snrpf	1.61828e+06	727485	1.36227e+06	1.30947e+06	1.00758e+06	858398	486065	883476	-0.632977	0.632977	0.926542
Suclg1	130108	133626	172835	162153	120334	74466.6	62864	128544	-0.632503	0.632503	1.17238
Cnot8	188085	173221	155190	105720	221763	251091	255834	235894	0.63249	0.63249	1.4861
Casp8	55740.5	201152	114271	94721.7	200050	172046	194839	155151	0.632196	0.632196	0.873681
Ints3	11647.9	12819.8	15563.8	32090.3	9672.5	13776.8	13280.9	9806.69	-0.632061	0.632061	0.665774
Gins4	107308	154600	145608	101678	144404	173918	209389	260422	0.630222	0.630222	1.38309
Mri1	45835	80209.8	104648	25198.2	42106.9	40343.5	9071.42	73919.2	-0.629211	0.629211	0.430459
Utp20	4134.36	5369.66	3133.49	6460.18	4391.22	4634.44	11722.2	8788.97	0.629119	0.629119	0.623809
Cyb5r3	221110	249359	235995	210161	312567	436927	351165	316983	0.629088	0.629088	2.21352
Mrps5	59141.1	40771.3	85199.7	66811.8	41848.5	36809	49242.4	35006.1	-0.628949	0.628949	1.16087
Lman1	258130	260117	267307	231748	344666	283625	486878	457817	0.628757	0.628757	1.37286
Snrpg	2.40633e+06	3.3003e+06	2.28321e+06	1.45982e+06	3.66199e+06	3.61562e+06	3.29252e+06	4.03879e+06	0.628513	0.628513	1.20176
Nup210	86416.7	47124.3	56886.2	163119	293047	85008.4	83456	85049.9	0.628485	0.628485	0.409903
Pisd;Gm20671	14852.2	16296	38234.9	13514.1	24396.4	40087.7	30265	33388.2	0.628296	0.628296	0.930419
Fbll1	129634	190420	174541	155321	235399	282569	250807	235691	0.628104	0.628104	2.16676
Tars	345325	371045	380916	401390	262232	285619	209079	212868	-0.627933	0.627933	2.20756
Rtraf	232755	108013	298229	252577	131911	142894	146928	155354	-0.627566	0.627566	0.702043
Itgal	479437	533598	588742	609907	383038	298238	342160	408509	-0.62717	0.62717	2.53619
Epn1	123458	99071.7	97814.4	241548	23130.3	117164	136922	86746.9	-0.626501	0.626501	0.539218
Actr5	17508.6	26850.2	36814.5	55887.4	35368.5	8472.05	20112.9	24867.5	-0.625842	0.625842	0.553092
Iws1	76514.6	62440.7	67286.2	51695.7	34986.6	44848.9	51291.8	36090.4	-0.625291	0.625291	1.91557
Gnb1	520894	420896	388522	246851	565766	624976	692473	549039	0.624962	0.624962	1.26725
Rap2c	114026	279142	56227.7	49299.7	210533	229900	161081	167293	0.62446	0.62446	0.724029
Eef1g	2.25077e+06	1.72694e+06	2.20997e+06	2.59138e+06	4.06603e+06	3.08355e+06	3.25644e+06	3.12677e+06	0.624321	0.624321	2.14166
Dsn1	12505.8	27611.7	29771.4	60641.2	28735.8	15818.4	23429.1	16709	-0.624079	0.624079	0.373726
Hdgf	482642	393643	574806	402916	585578	618816	922452	729992	0.623773	0.623773	1.70372
Ube2m	254194	292142	323668	352224	493458	515631	505879	367356	0.623002	0.623002	2.1518
Tmem173	518939	741959	501997	615909	327942	395282	430555	391255	-0.622598	0.622598	1.99335
Emc7	804313	1.21839e+06	832838	680794	1.29253e+06	1.4481e+06	1.27074e+06	1.43247e+06	0.622372	0.622372	1.52001
C330007P06Rik	77326	103899	89259.4	44713.8	102968	123894	136010	122285	0.622193	0.622193	1.11094
Actr1a	607021	207059	607905	746264	459490	314824	260448	373919	-0.622185	0.622185	0.483351
Twistnb	50036.6	50896.7	63118.9	47844.8	60657.6	107698	73334.5	84417.9	0.621987	0.621987	1.48549
Cand1	275590	148667	258545	486776	246045	201588	161761	150901	-0.621359	0.621359	0.615005
Fhod1	25660.4	18416.1	17360.9	19751	29813.4	37010.3	34927.3	23119.7	0.621089	0.621089	1.67181
Rab8b	352268	336803	253183	252651	355847	514814	537863	428908	0.620795	0.620795	1.78123
Add3	255917	224884	194645	146917	92545.2	112780	204702	124943	-0.620317	0.620317	1.12428
Rab24	41480	27551.7	69597.6	96552.2	37583.8	48090.3	29567.1	37852.4	-0.61936	0.61936	0.488973
Pcmt1	165363	148549	82920.5	54641.1	144843	274016	97688.3	176899	0.619141	0.619141	0.643713
Cenph	86936	99854.1	66424.8	186304	30822.7	51070.7	109252	95088	-0.618736	0.618736	0.604542
Mtpn	322275	778014	248708	82917.3	188510	1.03877e+06	522928	448303	0.618583	0.618583	0.414633
Rps13	1.18786e+06	1.8975e+06	1.88127e+06	1.2952e+06	2.66099e+06	2.92307e+06	1.98241e+06	2.04525e+06	0.61821	0.61821	1.48136
Erap1	527975	380525	440838	437609	340034	262753	204983	356898	-0.617579	0.617579	1.5031
Serbp1	507629	795996	506136	430640	732014	1.04822e+06	826737	828163	0.61661	0.61661	1.46387
Actbl2	4.02047e+07	146215	3.71731e+07	3.27152e+07	127355	6.06423e+07	5.08865e+07	5.73437e+07	0.616384	0.616384	0.048875
Cmtr1	26658.7	31674.9	25618.9	28982.2	61679.9	41762.9	34888.9	34788	0.616282	0.616282	1.28255
Rab2a	607443	673253	640843	600445	900716	988256	1.07674e+06	898063	0.615451	0.615451	3.38429
Irf8	338942	467839	221509	283600	601376	618457	433912	355458	0.614976	0.614976	1.10052
Cdk11b	76422.4	80954.4	131255	77972.7	58691	56949.6	44970.5	78972.8	-0.613692	0.613692	1.27765
Slbp	254401	246399	241089	372445	181587	236937	102726	207025	-0.613625	0.613625	1.06105
Dtx3l	89426.2	87845.9	40878.3	66951.7	74527.6	27903.9	41918.5	42002.2	-0.613447	0.613447	0.807835
Nub1	70858.1	81609	88040.6	97313.5	72769.1	36964.5	56962.6	54190.8	-0.612952	0.612952	1.38281
Mtch2	475191	209406	661672	1.00537e+06	479790	355551	370536	332016	-0.612713	0.612713	0.340328
Ptrh2	52874.8	29516.8	99693.1	128033	54398.7	65083.8	31091.6	52252.4	-0.61257	0.61257	0.35589
Dnmt1	289458	245799	216523	498705	277689	273498	136427	131080	-0.611093	0.611093	0.766427
Ncapd2	140168	91931.2	134274	275893	152161	119367	80608.1	68507.6	-0.610574	0.610574	0.633407
Lnpep	481436	560721	537340	404798	819632	798592	815292	595112	0.610039	0.610039	2.12817
Txndc12	77326.8	179962	42859.1	85084.3	152381	204522	125828	105204	0.609928	0.609928	0.747208
Rnf2	180170	242357	142397	100961	226834	232053	267250	289818	0.609494	0.609494	1.09153
Hk1	588820	430467	345398	476805	819583	731490	694795	563454	0.609348	0.609348	1.656
Lsm3	696748	1.3394e+06	805881	649560	1.06124e+06	1.3825e+06	1.63418e+06	1.24816e+06	0.609193	0.609193	1.20009
Pkm	2.70071e+07	3.01644e+07	2.38395e+07	2.32055e+07	1.62643e+07	2.00223e+07	1.64406e+07	1.56055e+07	-0.608935	0.608935	2.6551
No66	21541.4	21789.5	18261.3	15627	31753.7	21679.9	17942.6	46389.3	0.608887	0.608887	0.73314
Wdr37	16925.4	19059.2	25100.1	6384.63	22441.2	33521.7	26514.1	20396.2	0.608561	0.608561	0.736435
Stag2	99607.4	66352.6	64102.6	112369	59328.1	73631.4	40864.2	50873.8	-0.60783	0.60783	1.14672
Casp3	674783	512096	591147	434201	353475	340261	514160	243786	-0.607775	0.607775	1.24653
Por	193228	160807	212828	183419	141015	153717	99276.4	98493.3	-0.6073	0.6073	1.61164
Lsm6	157387	233464	128392	129354	79967.3	170026	116889	59062.8	-0.606654	0.606654	0.845478
Pola1	24912.7	21974.6	16113.8	39425.8	19852.2	15596.3	15558.5	16266.8	-0.60648	0.60648	0.865599
Fkbp5	402924	389132	425505	443638	280045	232471	260478	318099	-0.60645	0.60645	2.43318
Bms1	19463.8	29094.3	41583.8	41842.2	47610	65400.1	54376.4	33461.2	0.605738	0.605738	0.961767
Gnb2l1	2.37644e+06	2.17563e+06	1.79271e+06	1.66274e+06	3.31857e+06	3.31878e+06	2.73181e+06	2.81242e+06	0.605273	0.605273	2.14175
Mrpl39	134061	143399	73247.5	103064	134727	186224	172526	196466	0.604508	0.604508	1.25722
Mrpl15	46924.6	37477.5	57270.5	57734	80827.1	92238.9	71135.7	58982.7	0.604482	0.604482	1.62463
Ifi47	1.07856e+06	1.2062e+06	594104	947329	868926	750847	185849	711003	-0.604418	0.604418	0.615803
Prkcq	33815.7	39583.4	9480.07	10059.5	38230.6	27176.3	32274.5	43585.6	0.604075	0.604075	0.676848
Dnmt3a	16823.8	8648.1	13252.2	34163.3	23770.7	41505.7	29036.2	16436.2	0.603549	0.603549	0.672807
Clk3	229068	294111	47647.2	75660.6	256723	391853	315410	18100.7	0.603228	0.603228	0.0922304
Nfil3	58856.9	77716.7	77865	94950.6	50286.8	47775.4	55899.4	49708.3	-0.60319	0.60319	1.69139
Nhp2	100942	185726	356995	382797	497099	368450	246992	446599	0.603071	0.603071	0.684165
Qrich1	200687	188086	184271	113213	107993	77873.6	143084	122863	-0.603019	0.603019	1.19197
Atp1a1	930320	1.05856e+06	748552	907446	1.42881e+06	1.51774e+06	1.29438e+06	1.29431e+06	0.602776	0.602776	2.36621
Psd4	41922.7	54105.7	48151.2	52939.5	43949.9	23889	27171.6	34792.1	-0.602748	0.602748	1.40632
Ddx19a	339347	308468	326047	153464	435225	477336	477917	321426	0.602697	0.602697	1.0373
Nme7	13618.7	13570.3	8919.28	14654.6	16738.5	19091.9	21089.8	20134.5	0.60211	0.60211	1.62304
Tomm22	1.51768e+06	2.31398e+06	1.88812e+06	1.25781e+06	2.93517e+06	2.6691e+06	2.58497e+06	2.40038e+06	0.601849	0.601849	1.40851
Uck2	392269	306343	340184	284948	512718	441592	452558	600792	0.600891	0.600891	2.24818
Nosip	315660	293094	305378	265668	215360	169552	184577	208456	-0.600805	0.600805	2.90535
Zfyve26	20791.2	17350.8	14343.2	13211.7	12054.8	22057.1	36086.6	29429.1	0.600723	0.600723	0.615757
Kdm1a	97238.7	104993	125104	148987	75257.3	79783.4	72626.2	86455.8	-0.600612	0.600612	1.75941
Ckap2l	31701	27507.4	27113.2	18300.5	22858.9	8394.3	25823.1	11986.2	-0.599215	0.599215	0.791539
Lmna	2.27911e+06	3.27579e+06	1.58159e+06	1.77822e+06	3.39479e+06	4.71226e+06	2.77395e+06	2.62293e+06	0.599121	0.599121	1.05786
Rpn2	2.50246e+06	1.06064e+06	3.08105e+06	2.98689e+06	1.77425e+06	1.42749e+06	1.51559e+06	1.64103e+06	-0.599038	0.599038	0.56713
Ak2	788800	1.07915e+06	870291	637224	1.35008e+06	1.29606e+06	1.28831e+06	1.17756e+06	0.598803	0.598803	1.5996
Atad2	33563.3	13718.4	47668.7	43042.7	24502	17835	23324.1	25474.1	-0.598515	0.598515	0.464652
Rpl10a	1.33395e+06	1.92084e+06	1.36966e+06	1.5652e+06	2.24882e+06	2.49107e+06	2.46284e+06	2.1687e+06	0.598412	0.598412	2.02662
Ndufa10	191195	21837.7	266917	271773	142355	105681	109506	139651	-0.596395	0.596395	0.0375448
Urod	338572	170143	370904	307306	285116	167156	199142	133890	-0.595907	0.595907	0.869766
U2af1	337581	291034	656794	659047	299044	326924	305725	355174	-0.595504	0.595504	0.684365
Tapbp	1.08088e+06	1.08961e+06	965920	1.03867e+06	919553	569357	538099	737052	-0.595014	0.595014	1.44452
Ddt	249551	332187	504859	340600	162752	231694	315839	234687	-0.594842	0.594842	1.06537
Fnta	15617	34631	52196.1	64719.3	10347.6	45223.7	18033.8	37132.2	-0.594118	0.594118	0.423675
Cbx5	172710	432371	319999	71611.4	137875	378397	482531	504772	0.593178	0.593178	0.447381
Glo1	174028	107804	204213	209564	101429	164311	65686.8	129883	-0.592544	0.592544	0.86643
Atp5b	1.23573e+07	1.48284e+07	1.34408e+07	9.87522e+06	2.04396e+07	2.14377e+07	1.77685e+07	1.64921e+07	0.592282	0.592282	2.01786
Cdkn1a	124311	263416	247338	84753.7	230491	363665	232087	258778	0.592019	0.592019	0.77383
Qil1	1.00888e+06	697285	1.39184e+06	702262	1.60358e+06	1.27877e+06	1.53156e+06	1.3077e+06	0.590325	0.590325	1.16571
Mkln1	14397.4	13998.5	15760.4	32126	42284	15844.3	33325.9	23364.2	0.589935	0.589935	0.675795
Gaa	45680.8	54296.1	82822.4	63703.6	74457.7	112134	91361.1	92912.2	0.589291	0.589291	1.43198
Rps29	7.79632e+06	2.48494e+07	8.61918e+06	9.74245e+06	1.45789e+07	3.17642e+07	1.5651e+07	1.47118e+07	0.588632	0.588632	0.686905
Cdk4	730237	589604	915807	782102	471322	339962	526019	669424	-0.588629	0.588629	1.29207
Ociad1	535692	684232	585678	409911	732518	760496	982161	855753	0.588283	0.588283	1.67324
Lpxn	55254.7	249164	135703	31627.4	156004	151795	141590	259417	0.587374	0.587374	0.615077
Cetn2	236045	543534	238374	172418	291081	627049	541870	328486	0.587326	0.587326	0.710392
Hmha1	467430	322434	373028	402662	297078	243615	242940	258525	-0.587098	0.587098	2.15646
Cstf3	122829	73450.1	57524.5	118984	97468.2	72132.2	51535.8	27042.3	-0.586978	0.586978	0.654476
Lancl1	45748.8	21034.5	36282.3	17464.9	28804.1	59814.2	55583	36841.1	0.586929	0.586929	0.751267
Chsy1	5824.67	11172.1	5410.9	5805.73	5794.14	5501.3	10309.2	20744.1	0.585941	0.585941	0.360674
Aacs	421934	428446	423556	518773	285002	279439	294058	336448	-0.585194	0.585194	3.03512
Dcaf13	173425	236254	180992	150150	300995	305614	254445	250298	0.585118	0.585118	1.86341
Top2b	77298.4	86839.2	64578.3	99673.9	73216	85157.9	39021.8	21569.8	-0.584706	0.584706	0.713947
Ipo5	541618	374892	566797	1.22592e+06	727203	394226	372413	313483	-0.584024	0.584024	0.533695
Ddx3x;D1Pas1	1.08829e+06	991095	1.44465e+06	2.08107e+06	1.27009e+06	1.01571e+06	768507	685096	-0.583936	0.583936	0.907871
Prpf38a	237182	187043	266514	178665	272374	313209	327462	390119	0.583919	0.583919	1.79536
Pdcd6	502186	394087	414633	411589	302360	213712	289282	343843	-0.583873	0.583873	1.75834
Glod4	310509	372936	226965	205285	411496	598662	389359	271884	0.583114	0.583114	0.941294
Trip12	116550	88033.7	122802	127533	90872.9	58050	75354.4	79412	-0.583013	0.583013	1.73868
Hgh1	23991.1	47683.7	69002.3	87472.7	112468	13100.6	69146.9	146985	0.58275	0.58275	0.115975
Lypla2	123286	86625.4	41738.3	195768	114337	37881.5	68599.8	77918.9	-0.582745	0.582745	0.35622
Prpsap1	395972	199274	394032	352097	562061	436229	564464	445736	0.582399	0.582399	1.1475
Aldoc	638641	1.1367e+06	531803	408639	417802	703979	357287	334694	-0.582381	0.582381	0.65021
Sil1	55732.7	35092.6	22290.2	29147.5	14806.5	27276	22222.5	30751.8	-0.581698	0.581698	0.743467
Rdh11	187396	168970	121109	254019	138574	170365	111198	68835.2	-0.581093	0.581093	0.847385
Ccdc58	46004.6	68292.9	90865.3	84145.8	97765.6	202848	97902.7	34142.9	0.58062	0.58062	0.253742
Pik3c2a	5779.2	5989.31	4294.7	6192.01	4472.97	9003.33	8261.55	11529.4	0.579958	0.579958	0.752686
Hax1	359348	276625	388992	521164	281817	182490	288587	281480	-0.579904	0.579904	1.20616
Lss	122270	120312	99702.5	188542	105024	126436	58352.5	65408.7	-0.579521	0.579521	0.926893
Pomp	3.1346e+06	1.93805e+06	3.14999e+06	3.21606e+06	1.5668e+06	1.80879e+06	1.78575e+06	2.49532e+06	-0.579137	0.579137	1.32147
Riok1	49615.4	58364.5	34840.3	39809.9	61894.4	84815	68401.6	57692.4	0.578937	0.578937	1.51309
Dnpep	87309.9	56385.1	93175.4	93821.3	59173.7	58241.4	51352.5	52646.9	-0.578737	0.578737	1.33133
Bcl2l1	171711	210762	165847	282354	259242	234206	483654	262937	0.578033	0.578033	0.925266
Armc8	18492.2	23410.3	6559.22	7869.03	31125	19925	9592.07	23439.3	0.577862	0.577862	0.523935
Rbm25	203185	210736	182094	250634	147713	176890	151187	91538.8	-0.577577	0.577577	1.28771
Nup50	147938	105434	103317	140258	61115.9	110791	70576.8	90675.5	-0.576882	0.576882	1.32189
Ldb1	34248.9	6210.33	43387.2	26710.8	44788.6	31566	44033	44509.7	0.576773	0.576773	0.582308
Acads	105275	150297	79980.2	58853.1	133604	153633	195918	104701	0.575787	0.575787	0.894971
Wdr12	30129.9	26489	49407.6	24920.2	24812.5	12130.6	35829.3	15118.3	-0.575199	0.575199	0.744085
Ap1s1	204666	169491	165349	177159	196393	255018	313266	302660	0.574643	0.574643	1.54769
BC004004	89882.7	70234.5	170214	119239	106610	48343.5	65237.3	81717.7	-0.574433	0.574433	0.742496
Mbd2	425930	285975	309114	316513	413479	520336	519350	537628	0.57377	0.57377	1.95415
Ppp1r13l	28870.6	35095.2	22303.6	19555.7	30882.8	44627.6	39778.8	42124.9	0.572884	0.572884	1.36233
Polr1e	53706	29863.7	45674.4	69474.8	16702.6	51573	38045.8	27272.6	-0.572874	0.572874	0.696819
Prdx1	2.6991e+06	3.02139e+06	2.39798e+06	2.96044e+06	1.8152e+06	2.07961e+06	1.51737e+06	2.03643e+06	-0.572773	0.572773	2.28379
Eif3l	859534	676709	690941	1.05171e+06	749063	442230	502301	512827	-0.571504	0.571504	1.38737
Gm20390;Nme2	2.67542e+06	2.61324e+06	8.4297e+06	1.70074e+06	2.67659e+06	2.62364e+06	2.96352e+06	2.11321e+06	-0.571335	0.571335	0.225719
Rps8	1.60571e+06	2.70244e+06	1.9318e+06	2.02773e+06	3.2217e+06	3.88754e+06	2.74704e+06	2.4231e+06	0.570685	0.570685	1.43417
Terf2	13509.3	23827.6	10760.5	8810.89	11119.8	18107.5	25289.3	29948.5	0.569717	0.569717	0.624783
Zc3h7b	19314.8	7361.21	41441.3	35712.3	19111	11708.1	17274.8	21876.1	-0.569407	0.569407	0.211673
Med30	56912.8	67930.4	69863.7	51894.1	64637.9	94082.9	98692.4	108487	0.569271	0.569271	1.45676
Rps15	2.02863e+06	1.01052e+06	2.54822e+06	1.59643e+06	2.13099e+06	1.04236e+06	776891	891601	-0.569192	0.569192	0.681227
Acot2;Acot1	34571.1	23798.9	28617	61456.8	21742.3	22489.9	27783.8	28059.7	-0.568824	0.568824	0.688906
Uap1	63931.9	62369	61132.7	57871.3	114153	81838.7	108461	59410.7	0.568819	0.568819	1.02954
Cnp	117300	73997.7	57535.2	91158.2	42700.1	71073.7	54422.2	61052	-0.568587	0.568587	1.02704
Pum1	65255	62636.3	75454.1	80063.5	45859.6	51441.4	47824.3	46103.3	-0.567586	0.567586	2.49798
Cuedc2	64679.6	148980	91943.1	73773.4	118640	121835	160075	161602	0.567334	0.567334	1.03034
Dennd4a	18667.1	8771.19	10501.7	34791.6	10782.2	8200.93	16114.2	13995.8	-0.567057	0.567057	0.32986
Efhd2	663870	975617	589521	513533	667020	1.0685e+06	1.2371e+06	1.09033e+06	0.567011	0.567011	1.06711
Ggh	48377.7	53069.1	30330.4	22691.3	46604	56233.9	60743.5	65242.3	0.566925	0.566925	0.958998
Rps3	3.03245e+06	3.5757e+06	3.0394e+06	3.19749e+06	5.11481e+06	5.07368e+06	4.36545e+06	4.46188e+06	0.565989	0.565989	3.32862
Gtf2e2	98143.1	149723	146831	47158.1	128112	116089	209493	200422	0.565973	0.565973	0.68551
Sf3b6	1.3933e+06	897496	1.38794e+06	1.10894e+06	1.36917e+06	1.90318e+06	2.12496e+06	1.68951e+06	0.565812	0.565812	1.50163
Recql	18757.5	7375.3	27755.6	38337.2	33286.6	31101.5	39654.6	32429.6	0.565369	0.565369	0.656178
Gne	8708.22	9528.76	10111.8	3247.73	9094.4	11381.4	14107.7	12165.2	0.56516	0.56516	0.745751
Pabpc1	2.73847e+06	3.39901e+06	1.56721e+06	2.26647e+06	4.64072e+06	4.53822e+06	2.68553e+06	2.88454e+06	0.564784	0.564784	0.923734
Trmt6	120297	89189	119692	82490	90482.8	83884	66625.7	37332	-0.564713	0.564713	0.922447
Tfdp1	199171	63962.4	316048	267551	154807	77572.6	77671.5	262734	-0.56391	0.56391	0.338789
Ehd1	789248	667085	726016	629644	491329	498846	450029	462920	-0.563224	0.563224	2.81783
Cpsf1	41661.7	40013.7	38179.8	73781	27500.6	46690.9	41216.1	15750.1	-0.562046	0.562046	0.710045
Cfdp1	539112	840356	454196	426901	673521	710997	1.02757e+06	925116	0.561957	0.561957	1.13651
Notch2	7344.96	8228.22	5749.01	3140.14	6242.06	7977.06	10646.2	11244.6	0.561832	0.561832	0.808473
Tradd	63329.9	64178.9	18565	109678	82961.1	126543	58645.3	109342	0.561704	0.561704	0.568386
U2surp	345825	283419	346809	438703	270927	295168	219444	173399	-0.561043	0.561043	1.40195
Bhlhe40	113355	88517.4	193758	108256	96223.2	56295.7	79163.4	110062	-0.560179	0.560179	0.841894
Med21	33673	28554.5	92553.2	53666.9	42747.2	49617.4	94782.7	120023	0.559355	0.559355	0.512427
Morc3	144449	158264	114309	100165	204162	125407	212894	219583	0.559192	0.559192	1.16955
Gba	63289.4	21095.8	48390.4	12291.9	32196	15991.2	27939.1	22396.5	-0.558194	0.558194	0.215368
Smad2	52789.5	49682.7	38558.8	44189.8	57915.8	61285.5	95254.4	58176.3	0.557709	0.557709	1.33709
Stat6	119410	69995.9	135533	110710	74691.7	67909.9	90824.3	62634.4	-0.557276	0.557276	1.09872
Cdca4	111813	176585	26058.3	235213	49594.5	111935	146313	65722.1	-0.557205	0.557205	0.139244
Tbx21	358512	263233	295205	298302	279363	139844	203460	203242	-0.557203	0.557203	1.25757
Atp6v1d	325747	521471	285664	394777	560143	649795	622621	414362	0.556627	0.556627	1.25415
Ash2l	92751	68307.2	75063	63708.7	24506.9	51411.5	72018.5	55979.1	-0.556169	0.556169	0.828434
Acap1	85752.5	67830	58720.5	86101.7	130510	100119	116552	91519.5	0.555965	0.555965	1.69861
Jund	223401	250794	293552	193997	222283	376822	492201	322531	0.555892	0.555892	0.915334
Ppp2r4	554711	321769	476154	550745	366769	316439	284610	328070	-0.554623	0.554623	1.2415
Whsc1	30204	17854.1	34452	8602.32	37302.6	24439.2	31022.1	41022.3	0.55421	0.55421	0.663016
Hist1h1e	925497	2.56408e+06	1.01578e+06	729528	1.34041e+06	2.87084e+06	1.88186e+06	1.59254e+06	0.554011	0.554011	0.690963
Dcaf4	50926.4	36377	39998	171431	72063.7	68131.2	34897.7	28388.4	-0.553961	0.553961	0.222488
Fcho1	39130.2	13002.2	25180.8	32156.5	28256.4	12756.7	15612.2	17942.4	-0.553907	0.553907	0.551517
Atp5a1	1.04339e+07	1.28942e+07	1.18252e+07	1.02054e+07	1.72427e+07	1.78069e+07	1.61286e+07	1.53976e+07	0.553619	0.553619	2.71561
Hsp90aa1	8.78696e+06	7.17987e+06	1.00845e+07	9.87726e+06	6.45484e+06	5.50807e+06	6.42303e+06	6.09288e+06	-0.553599	0.553599	1.98931
Fbxo28	89546.8	111023	89361.6	49126.8	166179	139741	109028	82570.8	0.553221	0.553221	0.842574
S100a11	393225	785055	483478	346323	263825	462923	319418	322379	-0.553175	0.553175	0.798589
Golga5	21851.5	47497.2	19396.9	31533.3	37842.2	27742.4	58562.5	52312.2	0.552952	0.552952	0.75546
Rassf5	45165.7	63628.6	60894.9	116054	58460.3	19393.4	58516.7	58466.4	-0.552454	0.552454	0.563866
Sdha	578665	210579	507950	586150	384241	288828	357952	253210	-0.552393	0.552393	0.53518
Abcf1	188283	103795	191138	212092	114387	124887	95896.2	138961	-0.552365	0.552365	0.944453
Pebp1	317503	229017	387770	80724.8	195645	206914	543644	542091	0.55216	0.55216	0.402399
Cyfip2	108832	127261	118109	269967	133577	125066	100319	66727.4	-0.552137	0.552137	0.617612
Hnrnpr	306495	349856	250576	203792	320482	431026	465467	410162	0.550841	0.550841	1.41901
Shcbp1	35785.6	24466.5	15384	25983.4	26597	11070.8	14710.4	16996.6	-0.550693	0.550693	0.760326
Blm	6099.45	10127.1	20501.5	19422.5	6640.58	8856.2	10968.6	11887.8	-0.549955	0.549955	0.39018
Cstb	131977	256831	101514	82950.3	197092	399668	135773	106667	0.549795	0.549795	0.401515
Pacs1	63515.9	59039.9	67592.6	98643.8	53027	62894.2	32688.6	48670.6	-0.549784	0.549784	1.1185
Atp5d	134578	225262	149600	204655	236878	294271	190122	323809	0.549427	0.549427	1.17681
Fli1	824943	846316	813030	784239	577322	703720	561862	391762	-0.548582	0.548582	1.3482
Ube2q1	25252.1	17670.3	29094.1	21094	4377.4	21468.6	20018.5	17808.5	-0.548259	0.548259	0.581388
Cd3d	228956	291217	164221	250962	128886	120074	210202	180642	-0.547883	0.547883	1.11179
Sharpin	79442.3	71007.7	45870.6	86455.3	52679.2	57587.5	45319.5	37893	-0.547482	0.547482	1.09262
Dek	575513	604221	712671	714292	522258	414799	415354	431282	-0.547356	0.547356	2.53974
Rpl32	820929	311532	665489	393810	330038	342613	577447	250055	-0.54698	0.54698	0.578348
Rnaseh2b	242997	233529	286551	302346	189242	143692	199970	196364	-0.546904	0.546904	2.03029
Gtpbp1	138385	118275	122555	160924	181912	240346	204805	161166	0.545283	0.545283	1.813
Calu	343413	319578	356821	469454	257600	132410	338759	291999	-0.544946	0.544946	0.880081
Foxo3	18220.9	26744.6	21805.7	20961.5	21212.5	42586.2	32577.7	31622.2	0.544941	0.544941	1.0702
Atp6v1h	257743	230126	206874	140441	319994	285080	362832	249822	0.544025	0.544025	1.28158
Tomm40	106593	125622	164664	96403	173005	232870	189338	123624	0.543255	0.543255	1.09865
Zfp277	5513.38	7552.37	4317.95	6961.33	5099.83	7746.21	9979.77	12638.2	0.542728	0.542728	0.712007
Ndufa2	102691	107759	82994.4	217405	158880	154162	262415	167171	0.539741	0.539741	0.836136
Crip1	61263.5	91397.9	75561.6	116850	54180.9	70505.5	45217.4	67483.1	-0.539662	0.539662	1.07625
Gbp5	64140.4	58335.8	77277.7	133495	79309.1	57033.3	40830.2	52203.7	-0.538884	0.538884	0.727933
Ctsb	56821.5	58777.8	71175.3	24784.4	37291.2	31751.4	47760.8	28831.6	-0.538702	0.538702	0.554764
Arhgef6	51257.2	76745.2	64918.3	105392	73671.1	32479.1	63493.9	35754.7	-0.538397	0.538397	0.76715
Slc38a1	34372.1	47010.8	35082.2	22382	53776.3	34648	38656.5	74446.7	0.537479	0.537479	0.769214
Aar2	89770.8	76912.1	59951.5	170093	69481.2	66472.6	85215.7	52411.6	-0.536181	0.536181	0.562178
Strn	84635.4	68362	71999.1	49816.1	48859.8	15770.3	45690.6	79269	-0.535566	0.535566	0.618733
Dctn2	716972	1.02586e+06	707054	504758	1.02341e+06	1.0854e+06	1.04543e+06	1.12847e+06	0.535539	0.535539	1.16953
Qtrt1	30923.2	24171.8	26762.3	16614.4	24333	34307.1	53508.4	30578.4	0.535476	0.535476	0.826166
Lman2	595082	551136	720305	523936	965808	785136	810576	902333	0.53509	0.53509	2.22663
Exosc1	64330.7	37618.3	53862.5	34974.7	26551.5	41725.7	26043.4	37439.6	-0.534044	0.534044	0.97451
Ndc1	41989.9	25262	53725.4	134909	74477.2	33766.9	44251.4	24297.4	-0.533443	0.533443	0.249675
Ccdc124	29764.7	458046	62976.5	18221.1	42984.5	143359	84710	122245	-0.532828	0.532828	0.175218
Dock10	29703.6	31008.5	38920.3	85369.2	75473.5	57208.7	73912.7	60999.2	0.532509	0.532509	0.811791
Tiprl	104534	171317	156964	135082	168097	208110	202765	242214	0.53208	0.53208	1.48782
Ptbp2	56650.9	61876.1	43540.4	25583.5	69512	73340.3	50960.6	77510.1	0.53196	0.53196	0.883327
Mapk3	135207	141013	99162.2	106755	169349	167183	160534	200006	0.531864	0.531864	1.84525
Cul2	42059.7	39857.3	36103.6	69958.1	39890	26325	32610.2	31207.3	-0.531695	0.531695	0.990441
Lxn	199722	280641	250254	127408	155038	40124.2	197989	200594	-0.531177	0.531177	0.517735
Pmvk	54169.4	63463	49245	60887.9	32171.7	42165.6	45344.6	37972.1	-0.530787	0.530787	2.06609
Cobll1	32901.8	42100.1	28247.4	43264	11541.4	37783.8	18220.9	33909.6	-0.530182	0.530182	0.700344
Dap	76002.1	182127	114685	59824.8	107405	201112	216428	99676	0.529818	0.529818	0.586299
Rpl37a	2.40022e+06	2.90872e+06	2.14748e+06	1.74902e+06	3.25713e+06	3.42364e+06	3.30199e+06	3.30662e+06	0.529715	0.529715	1.44646
Tbca	296202	599292	264391	172233	322757	512621	529937	556302	0.5286	0.5286	0.726305
Fam98b	155621	145185	122474	132165	216692	208549	173443	202207	0.527962	0.527962	2.65205
Zfp106;Znf106	17794.5	19508.8	10611	30794.2	31702	39753.4	27830.1	14153.7	0.527325	0.527325	0.551214
Mettl16	9227.01	11161.5	10727	3441.8	9962.07	16827.1	8436.77	14577.5	0.527253	0.527253	0.606381
Acadvl	176578	257626	140717	224970	305611	360695	279863	205534	0.525894	0.525894	1.07769
Atrx	12797.8	11830	10019	2249.88	7499.37	8797.19	22429.5	14397.4	0.525858	0.525858	0.414926
Srp68	286788	161237	157730	178912	202325	308365	314775	303218	0.524488	0.524488	1.11298
Nedd8	814400	1.04039e+06	704582	589406	691188	1.29233e+06	1.29647e+06	1.24877e+06	0.524325	0.524325	0.90863
Ppp4r2	99857.2	88363.6	128052	130598	92407.1	67919.9	61259.6	89349.8	-0.523239	0.523239	1.39767
Smarce1	661096	688888	476732	379007	312827	340201	429594	452370	-0.52302	0.52302	1.02898
Atp5j2	3.53565e+06	3.89413e+06	4.09042e+06	4.35657e+06	5.64919e+06	5.28201e+06	5.72953e+06	6.1507e+06	0.52284	0.52284	3.09727
Ptges3	49168.4	42569.5	60170.5	199461	47899.3	70326.1	36440	89893.5	-0.522806	0.522806	0.197491
Ahnak	262644	403071	161748	106857	181944	176890	152577	139012	-0.522537	0.522537	0.336962
Brd3	22660.3	19760.5	15394.1	11836.9	26847.3	30068.9	21690.2	21428.8	0.522275	0.522275	1.14629
Polr2h	771771	585079	716596	486597	791401	815258	993207	1.07653e+06	0.522124	0.522124	1.5044
Ube2l3	1.02335e+06	832624	762528	637173	470022	614391	435849	746861	-0.522093	0.522093	1.22226
Calr	432864	596436	394180	474923	266084	413085	242852	400283	-0.521733	0.521733	1.17129
1810037I17Rik	182383	337142	108095	460827	248093	474405	520488	319630	0.521691	0.521691	0.575284
Paox	15704.9	13688.2	58467.9	44118.6	20304.9	34711.8	20111.4	16834	-0.521204	0.521204	0.205751
Sptan1	119220	94541.8	86792.1	160710	100255	82185.6	76825.7	62142.4	-0.521184	0.521184	1.03655
Mdp1	205114	219303	235324	115189	271610	291480	273623	275323	0.521065	0.521065	1.03087
Kin	28826.7	38417.7	28066.4	2422.56	24440.3	37817.7	37795.9	40180.4	0.520916	0.520916	0.467115
Rnf20	97850.2	136775	96184.3	76431.3	110053	162736	156098	155425	0.520855	0.520855	1.2882
G6pdx	175303	104805	195976	229207	162690	112178	109164	107609	-0.520611	0.520611	0.828085
Aars	669339	693139	683040	670620	419233	607453	445845	420986	-0.520489	0.520489	1.62424
Cog7	16947	9249.36	30165.1	25781.9	18107.4	15384.2	10857.1	12917.3	-0.520463	0.520463	0.42445
Tmed7	135646	104145	82318.5	141868	162316	152645	104350	246190	0.520382	0.520382	0.757008
Polr3f	22984.2	60765.1	73661.4	102506	35659.5	60333.9	22910.1	62309.8	-0.520359	0.520359	0.325746
Traf2	19611.1	9301.91	35443.7	41631	52884	24421.2	37472.1	37127.1	0.519266	0.519266	0.568275
Pole	10671.1	10631.7	11109.8	39738.7	18781.1	8144.52	12918.1	10511.6	-0.518881	0.518881	0.23623
Ints9	70262	22446.7	54072.1	46298.4	44180.7	31005.8	34688.2	24930.4	-0.518317	0.518317	0.487253
Cdk6	2.90006e+06	2.71965e+06	3.56067e+06	2.57306e+06	3.4104e+06	3.26755e+06	4.66548e+06	5.48913e+06	0.51817	0.51817	1.18713
Cyb5b	185183	395899	147033	526352	358220	446795	682611	308523	0.517832	0.517832	0.584314
Twf2	337142	353012	222880	194343	379820	440097	411258	354261	0.517734	0.517734	1.12609
Gsn	81758.5	182726	22827.7	70451.5	41874.5	90578.3	45399.3	72066	-0.517554	0.517554	0.130316
Aagab	84154.7	20752.8	124074	117700	70171.9	94722.8	28511.3	48820.7	-0.517254	0.517254	0.201584
Ap2a2	11359.4	9596.21	19489.6	60928.6	16076.2	12315.8	17754.1	24688	-0.517171	0.517171	0.0794754
Nras	240766	212639	167338	171808	287716	258746	277349	310166	0.516816	0.516816	1.76137
Kif22	1.08321e+06	1.07939e+06	864580	1.32153e+06	809003	732447	772056	726452	-0.516535	0.516535	1.63146
Cep85	30851.7	47568.9	31557.3	4303.28	36790.6	55671.7	53656.2	17347.2	0.516399	0.516399	0.40016
Rlim	138067	179662	140179	115896	88613.7	306591	179135	246373	0.516318	0.516318	0.399776
Pank3	55499.3	65085.1	65782.4	30930.5	74054.6	90534.4	49450.9	96754.6	0.516291	0.516291	0.777688
Cdca3	31918.1	79351.8	70029	49343	32004.2	135532	87659.9	74615.1	0.515987	0.515987	0.341909
Kiaa0907	23924.8	11187.7	30958	5198.85	34057	5635.87	33417.6	28773.8	0.515578	0.515578	0.24992
Ranbp1	1.38985e+06	1.34918e+06	1.25856e+06	1.02508e+06	1.67901e+06	1.67851e+06	1.81636e+06	2.00447e+06	0.515198	0.515198	2.18491
Cpox	98901.1	130720	190909	108719	201139	154377	237381	163398	0.514999	0.514999	1.08217
Safb2	27729.4	22369.8	4389.98	25557.3	23346.5	24459.1	34316.6	32254.1	0.514879	0.514879	0.523291
Prcc	87044.6	137531	37455.5	25365.1	44723.5	53435	47867.2	55112.9	-0.51485	0.51485	0.137314
Serpinb6;Serpinb6a	65603.8	109330	61096.4	45034.3	76492.5	52015.6	47277.2	20957.1	-0.514593	0.514593	0.565065
Lgals8	105628	148471	73088.9	58123.2	43964.5	79659.8	88430.3	57709.6	-0.514326	0.514326	0.591252
Uqcrc1	916539	850997	880545	712944	1.33196e+06	1.08761e+06	1.10508e+06	1.27443e+06	0.513861	0.513861	2.49133
Ppme1	261963	248759	141926	227663	281524	366954	323735	284645	0.513735	0.513735	1.16924
Map2k4	52788.6	62075.6	38673	31762.2	73344.4	84266.8	54769.7	52156	0.51361	0.51361	0.987444
Cdkal1	19252.8	12551.4	19903.7	34799.2	36683.4	26480.5	33123.3	27206.6	0.51355	0.51355	0.851066
Bclaf1	41341.3	41947.5	30194.7	45136	28989.4	20751.2	20470.6	40911.7	-0.513415	0.513415	1.00974
Elf4	325876	435618	264203	102492	267661	186702	140679	195563	-0.512979	0.512979	0.308838
Pml	11663.4	10342	7339.59	5552.65	4819.47	14069.7	13544.3	17360.7	0.512846	0.512846	0.377883
Eefsec	26596.7	36203.1	44362.8	41689.5	30036.1	25071.1	17670.8	31556.2	-0.512668	0.512668	1.07558
Hspa14	211738	149762	232851	279327	184073	157341	116895	154126	-0.512543	0.512543	1.08699
Vapa	800764	713363	408505	276962	1.01878e+06	672382	592278	853928	0.512315	0.512315	0.70522
Nol6	14728.1	23197.8	35000.3	52242.6	34838.7	55843.1	42743.6	45074.7	0.512051	0.512051	0.698409
Dazap2	1.03489e+06	2.00155e+06	1.82765e+06	1.60839e+06	1.21205e+06	1.67624e+06	1.43085e+06	222008	-0.511259	0.511259	0.488431
Kiaa0020	143510	96450.8	121772	155847	72865	143146	88582.6	58624.6	-0.51095	0.51095	0.874651
Tollip	522694	727185	567025	349579	700549	916090	752197	718347	0.510936	0.510936	1.09004
Rpl28	472590	791914	464799	610873	836892	1.2443e+06	706684	546514	0.510807	0.510807	0.757393
Rpa2	198456	172256	179648	209454	178109	177261	59473.4	118502	-0.510578	0.510578	0.726947
Pacsin2	116507	118835	164906	115464	113035	79269	88601.9	81149.6	-0.510354	0.510354	1.60476
Nvl	30765.6	29512.9	49030	95032	32373.2	41998.1	44429.3	24670.7	-0.510213	0.510213	0.361715
Utp15	41382.6	47223.4	39541.1	84964.8	62009.8	24174	25469.7	38011.7	-0.509873	0.509873	0.638994
Prdx3	57502.8	87173	135442	74002.3	123383	143054	119926	117680	0.509308	0.509308	0.95831
Ddx47	292826	315457	371711	433336	309739	243456	243946	195999	-0.50903	0.50903	1.48616
Ube2o	16228.3	26981.9	24124.5	31711.4	17687.3	17392.1	16126.2	18393.8	-0.509025	0.509025	0.97826
Eftud1	42105.3	26854.1	37946	33021.3	62695.7	29056.2	64734.5	42540.8	0.508295	0.508295	0.692886
Spag7	174200	310789	148995	105206	100928	143668	176001	99208.4	-0.507975	0.507975	0.513334
Rras2	132020	394321	250912	267194	379657	459035	284772	361757	0.507938	0.507938	0.766414
Mrpl4	115215	102945	121626	104239	158198	159901	187874	124781	0.506436	0.506436	1.72569
Nsmce2	201402	112709	220151	197863	148375	53967.2	165739	147523	-0.50583	0.50583	0.615059
Gbp4	46572.3	102885	67782.1	119763	53293.6	56684.4	61701.7	65678.5	-0.505689	0.505689	0.568664
Dnajc7	370390	404453	424242	419296	332460	164117	315129	328881	-0.504774	0.504774	0.969713
Abcb1b	41856.4	64377.1	45534.7	62050.3	81356.9	73840.7	78110.6	70000.7	0.504402	0.504402	1.41834
Hyou1	745543	632230	739374	598257	467470	424946	506145	516194	-0.504007	0.504007	2.50586
Nmt1	474769	365491	406234	487946	300410	378975	291737	252570	-0.503228	0.503228	1.73892
Tor1aip1	47854.8	44623.3	40532.9	49816.1	16615.3	48090.3	45776.4	18519.6	-0.503091	0.503091	0.692759
Scyl1	25074.7	36161.8	27980	52659.7	26839.2	30792.5	17727	24749.8	-0.503067	0.503067	0.786574
Rpl13	3.43255e+06	5.14959e+06	3.68444e+06	4.56743e+06	5.88648e+06	7.08973e+06	6.06371e+06	4.81275e+06	0.502773	0.502773	1.5288
Il12rb1	135655	85192.3	92980.6	80534	76211.4	39390.6	69107	93628.4	-0.502686	0.502686	0.828858
Cast	4428.42	66087.9	8113.78	16309.4	3762.24	33156.9	21403.3	8685.71	-0.502673	0.502673	0.0598945
Taf9	318124	333400	330777	266915	174549	203804	266215	237862	-0.501467	0.501467	1.6666
Ntpcr	57734.5	33433.9	88510.9	48562.1	70992.7	50484.6	63155.3	138414	0.501179	0.501179	0.515019
Ogdh	68798.6	77260.3	66182.9	190744	84103.6	114584	48613.9	37580.6	-0.500363	0.500363	0.415095
Melk	4833.43	5203.41	4548.42	4522.53	5182.72	5182.06	8050.88	8610.44	0.500193	0.500193	1.00217
Ddi2	145362	207228	133265	114508	189746	220769	222387	216185	0.500077	0.500077	1.25412
H2-D1;H2-L	7.19105e+06	1.21283e+07	7.89136e+06	7.44235e+06	6.41518e+06	6.37505e+06	5.36519e+06	6.35103e+06	-0.499821	0.499821	1.15863
Pxn	27344.3	71972.7	55203.7	65735.9	30039.3	52053.5	34474.8	39208.6	-0.49971	0.49971	0.552786
Dctn4	135526	184396	149895	164098	217570	260739	227473	190349	0.499423	0.499423	2.02438
Rpf2	259155	315679	326947	255062	376521	491968	404279	361797	0.498714	0.498714	1.9756
Stk17b	1.46419e+06	898266	1.04924e+06	880409	1.39322e+06	1.52786e+06	1.70132e+06	1.4417e+06	0.498611	0.498611	1.33265
Eef1a1	1.71498e+07	1.99387e+07	1.42646e+07	1.91257e+07	3.09306e+07	2.83612e+07	1.76561e+07	2.26077e+07	0.498315	0.498315	1.12866
Il4r	55242.6	36193.1	46785.8	58532.7	56550.6	23556	27544.3	31697.2	-0.497701	0.497701	0.850893
Pin4	87119.5	163936	277225	169865	171803	336772	179830	296878	0.497012	0.497012	0.610253
Sacm1l	79680.9	53777.1	84910.7	235126	141001	103889	38054.7	38418.4	-0.496882	0.496882	0.316801
Fanci	13599.7	8433.07	8169.28	14609.1	11558.8	4452.31	7619.14	8130.15	-0.49663	0.49663	0.703333
Kif2a	24005.7	70675.2	44693.4	72127.7	87794.6	96471.2	53780.5	60252.7	0.496086	0.496086	0.631763
Pmpcb	127662	47565	109096	50024.6	175378	93917.5	117469	84506.2	0.495209	0.495209	0.609861
Zfp62	6001.17	10751.7	5382.81	5813.36	7186.02	11848.1	10169	10188.5	0.495093	0.495093	0.961497
Elavl1	1.70683e+06	2.24644e+06	1.68762e+06	1.73017e+06	2.29725e+06	2.98387e+06	2.32221e+06	2.78371e+06	0.494843	0.494843	1.95519
Cul4b	95602.1	59707.6	71544.8	77736.1	58471.6	46659	53044.1	58010.9	-0.494601	0.494601	1.47565
Parp1	343318	283393	366228	426622	294624	275292	219503	218234	-0.494444	0.494444	1.60078
Hdac3	17895.3	15867.8	34941.1	43875.9	28306.8	14120.7	14623.1	22865.1	-0.4944	0.4944	0.431159
Ddx23	81773.1	110496	93875.6	61078.7	93661.8	151590	131359	112385	0.49396	0.49396	1.11296
Dad1	472038	500725	426741	636359	650556	742415	774658	699237	0.493833	0.493833	1.7409
Srsf2	423010	1.68677e+06	1.42597e+06	652002	1.71915e+06	1.70208e+06	601816	1.87403e+06	0.493819	0.493819	0.418545
Mcm6	393139	308690	350290	639691	327243	317455	260344	296462	-0.493725	0.493725	0.824654
Tmbim6	754605	614614	569417	1.85974e+06	755743	911306	644170	387207	-0.493263	0.493263	0.338272
Nup93	125569	66407.3	169515	247726	112474	111261	116219	92949.8	-0.49291	0.49291	0.338945
Cdk1	4.77866e+06	3.82815e+06	4.89874e+06	5.58585e+06	3.71107e+06	3.27074e+06	3.17985e+06	3.4111e+06	-0.49221	0.49221	1.77539
Luc7l2	450289	419110	352158	381144	613386	574301	501487	565026	0.492111	0.492111	2.54899
Cmss1	21227.9	13637.6	92398.7	63502.7	19964.3	34008.1	47504.9	34175.3	-0.491893	0.491893	0.078537
Wdr46	15990.9	30097.1	41579.7	55441.4	47135.4	66065.9	69141	18715.4	0.490494	0.490494	0.341346
Ube3a	66797.7	27334	84167.6	136420	63781.4	33974.2	48588.8	77732.2	-0.490073	0.490073	0.246377
Prpf8	212918	190498	192374	400474	205283	239748	162648	101726	-0.48992	0.48992	0.619774
Wdhd1	24927.4	10011.5	24718.5	18950.1	13838	13558.7	13734.4	14857.2	-0.489538	0.489538	0.546806
Mrpl45	54763.7	81800.7	90700	158214	56464.4	71151.4	92582.5	54386.6	-0.489396	0.489396	0.516835
Atp5l	1.57185e+06	2.39822e+06	2.32057e+06	1.4672e+06	2.72177e+06	2.35551e+06	2.76271e+06	3.04937e+06	0.489193	0.489193	1.21745
Actl6a	312525	356258	319784	276834	538055	439957	317081	480255	0.488507	0.488507	1.23955
Lats1	5235.51	6358.2	5045.1	4538.81	5263.66	6462.38	7936.91	10045.3	0.488321	0.488321	0.984986
Ncdn	21330.4	27499.6	33423.9	81470	38329.8	26889.2	27637.4	23971.5	-0.48688	0.48688	0.274605
Csnk2a1	1.95223e+06	2.01225e+06	2.37889e+06	1.33097e+06	2.74209e+06	2.38781e+06	3.04366e+06	2.57779e+06	0.486405	0.486405	1.25341
Rps19	2.69402e+06	3.94694e+06	3.03738e+06	2.82716e+06	3.9729e+06	4.88749e+06	4.31488e+06	4.33833e+06	0.485912	0.485912	1.72791
Utp11l	286986	362465	396410	369749	515854	309102	600012	557144	0.485615	0.485615	0.892732
S100a10	4.3032e+06	9.20376e+06	3.35842e+06	1.23569e+06	1.77392e+06	5.88784e+06	3.79557e+06	1.47051e+06	-0.485594	0.485594	0.19305
Dars	830895	825765	780240	783984	1.25205e+06	1.53919e+06	971781	745776	0.485284	0.485284	0.821388
Csk	493572	418536	617769	613646	417900	294430	405876	413439	-0.484902	0.484902	1.40923
Plcg1	47719.6	37165.9	32037.1	35033.2	61831.1	45267.5	60861.8	44695.3	0.484869	0.484869	1.45253
Supv3l1	8750.6	10907	11040.4	9429.98	15693.6	10476.7	15757.3	14196.1	0.484002	0.484002	1.47313
Kifc1	129203	142303	91479.5	225046	137926	104338	108076	70292.9	-0.483336	0.483336	0.632569
Cox4i1	2.0425e+06	2.33472e+06	2.13095e+06	1.49202e+06	2.91843e+06	2.44921e+06	2.46772e+06	3.34394e+06	0.482724	0.482724	1.45998
Csnk1g3	14531.7	20122.7	21838.6	25849.1	27159.3	25025.3	33414.6	29425	0.482236	0.482236	1.2568
Rab8a	803133	1.00596e+06	818284	694453	1.24521e+06	1.11249e+06	1.01994e+06	1.26145e+06	0.481863	0.481863	1.88947
Cdk9	250654	252254	322512	110903	198555	179200	133290	159888	-0.480838	0.480838	0.474028
Tfrc	4.42534e+06	3.69136e+06	6.28008e+06	3.69221e+06	3.44274e+06	3.28589e+06	3.32801e+06	2.90807e+06	-0.480522	0.480522	1.06974
Hsd17b4	41210.4	19863.5	31050.7	54915.8	65093	84378.4	36545	19052.1	0.479894	0.479894	0.258801
Hp1bp3	543169	644044	506767	714623	442685	484014	386106	414474	-0.479696	0.479696	1.78201
Stxbp2	232221	246086	297759	254538	206486	145859	237987	148801	-0.479586	0.479586	1.25209
Cog2	10082.3	16261.1	31840.9	14313.8	13756.3	29245.6	28768.6	29312.4	0.479525	0.479525	0.578504
Mrpl1	50228.7	66395.6	114040	96807.4	61382.5	83425.5	52230.8	37851.4	-0.479384	0.479384	0.618259
Qki	393776	708108	711475	533500	742806	1.07324e+06	681664	774107	0.479361	0.479361	1.01193
Cyth4	129376	87958	143767	122207	80718.2	72389.4	76531.4	117051	-0.479295	0.479295	1.15802
Ubxn6	134897	127377	160619	111313	137199	145968	238460	223073	0.479264	0.479264	0.931771
Syncrip	1.52405e+06	1.91001e+06	1.53039e+06	1.26745e+06	1.97594e+06	2.62823e+06	2.02958e+06	2.05002e+06	0.478648	0.478648	1.66501
Idh3a	431520	561881	632188	527828	844482	675233	763347	717272	0.478495	0.478495	1.80553
Nipbl	5392.88	6853.84	4649.61	7572.45	5503.54	9915.36	8128.17	10534.8	0.478063	0.478063	0.864735
Epsti1	174131	335069	99155.5	32731.3	50806.9	120603	138617	150779	-0.476364	0.476364	0.061784
Eif2s2	1.30673e+06	1.91445e+06	1.35663e+06	990365	1.69201e+06	1.95779e+06	2.23837e+06	1.85364e+06	0.475466	0.475466	1.13262
Neil3	8919.08	26033.9	15594	33972.5	17782.9	17481.8	11188.4	14340	-0.475378	0.475378	0.288344
Rhoa	758507	1.37813e+06	603981	510684	1.004e+06	1.41371e+06	1.12348e+06	974201	0.473836	0.473836	0.773096
Hnrnpll	9677.33	13117.4	22790.1	11972.2	14311.7	11757.4	35005.7	18831	0.473306	0.473306	0.430172
Ccdc47	464648	440443	426741	351715	693528	627149	520902	495613	0.473272	0.473272	1.72479
Ddrgk1	221644	123659	159342	258343	103621	117260	122067	206853	-0.472751	0.472751	0.701582
Gpn1	40308.5	23071.3	31828.8	68657.5	27004.9	27315.8	34696.6	29151.2	-0.471671	0.471671	0.443599
Ngdn	196630	326802	239516	177136	279850	313887	370876	338913	0.471557	0.471557	1.12842
Dstn	69859.8	106098	48872.8	41956.6	34747.7	64740.2	44030	48926.2	-0.471246	0.471246	0.533004
Eif3a	954524	708317	1.06219e+06	1.73622e+06	1.0242e+06	834715	734512	626709	-0.470327	0.470327	0.623346
Anp32b	707360	415041	795170	450022	898766	761034	649961	969809	0.470086	0.470086	0.926892
Zfp36l1	40799.5	60902	38693.2	98068.9	40304.5	52318.6	37435.1	42108.7	-0.469961	0.469961	0.493807
Krr1	176173	161120	132241	94040	200489	181922	252419	145697	0.469842	0.469842	0.940108
Pygb	197586	81473.4	143109	155204	125489	104138	73985.1	113359	-0.469552	0.469552	0.625981
Ttc33	100874	59209.4	114224	90591	74389.4	52942.6	61710.6	74573.5	-0.469055	0.469055	0.905657
Timm13	2.75707e+06	2.91511e+06	2.08096e+06	1.9423e+06	3.27843e+06	4.23262e+06	3.00891e+06	2.89996e+06	0.468995	0.468995	1.31715
Fam32a	62907.2	144090	100716	71835.2	111697	169785	113602	129700	0.467442	0.467442	0.823535
Ptp4a2	146353	168096	154935	190477	266019	241661	161731	242873	0.467324	0.467324	1.21894
Rpl36a;Gm6525	648331	884717	520703	172695	745488	1.06865e+06	601668	662243	0.467275	0.467275	0.524549
Bcl2	197982	174055	277278	231435	283328	337590	281283	315177	0.466971	0.466971	1.4404
Atp5c1	2.78033e+06	3.02465e+06	3.09369e+06	2.8704e+06	4.15737e+06	4.34545e+06	4.46364e+06	3.29688e+06	0.466623	0.466623	1.84259
Agps	109642	84466	76595	123232	101730	68834.9	46314.6	68244.9	-0.466368	0.466368	0.869293
Osbpl5	98427.3	125018	63778.8	41966.8	108505	139483	102300	104445	0.466097	0.466097	0.702407
Srp9	204709	273365	228403	191861	239186	289566	387703	324479	0.466096	0.466096	1.29943
Apeh	17214.8	6247.62	4615.61	14605.5	3881.37	15888.3	29203.3	9980.24	0.46589	0.46589	0.163686
Cdk7	139479	132092	153806	139508	187064	183756	225004	184283	0.465715	0.465715	2.59802
Pold3	106722	103917	76363.9	93355.8	57987.3	54196.5	86179.8	77087.1	-0.465568	0.465568	1.26956
Rbm22	205674	215547	166881	146619	305984	314066	220361	173379	0.464488	0.464488	0.890253
Cwc15	171487	327050	302113	235599	273528	361951	366809	427123	0.46405	0.46405	0.978072
Bin1	136310	223736	105701	21346.3	158313	155364	175734	182295	0.463632	0.463632	0.499427
Papd4	36784.7	45673	23984.7	30554.1	31897	26879.2	19790.4	20837.1	-0.462767	0.462767	0.886237
Fam111a	18540.5	13516.1	15632.7	11744.6	14366.6	30521.4	15650.7	21332.4	0.462069	0.462069	0.689649
Ufm1	138032	200434	159746	131514	117888	140195	109169	90011.1	-0.461699	0.461699	1.28337
Sympk	90192.8	39210.5	65801.2	82891.8	41185.4	59232.1	43580.5	57950	-0.461601	0.461601	0.622301
Swi5	248544	626415	289978	320481	408083	604901	578260	454227	0.461566	0.461566	0.778251
Anxa6	3.78329e+06	4.791e+06	3.03805e+06	2.98943e+06	4.92807e+06	6.17172e+06	4.85179e+06	4.1529e+06	0.461373	0.461373	1.23776
Park7	1.24489e+06	1.64244e+06	1.63319e+06	3.42081e+06	1.19751e+06	1.79101e+06	1.4105e+06	1.36968e+06	-0.461135	0.461135	0.470347
Klhl25	11529.1	12780.1	10344.6	13503.4	16719.3	15163.5	18201.9	16202.1	0.460972	0.460972	2.2636
Spcs3	88931.8	241744	270411	228726	255325	284024	244301	358450	0.460829	0.460829	0.640179
Samhd1	603851	485364	418221	526709	476084	419982	260241	321933	-0.460542	0.460542	1.06948
Iffo2;Gm21969	27912	39472.2	49891.4	46471.3	30713.8	30613.1	22540.4	35163.3	-0.460135	0.460135	0.969977
Anxa5	489662	998919	575613	341617	698794	1.22652e+06	746593	635616	0.459229	0.459229	0.632369
Ywhah	1.29769e+06	1.75836e+06	1.2023e+06	614485	1.32393e+06	1.90797e+06	1.66686e+06	1.79957e+06	0.459041	0.459041	0.720456
Stk10	345962	320295	334809	288026	281589	209566	234985	211732	-0.458892	0.458892	1.98536
Rheb	90563.2	87624.2	61435.1	178774	102438	128615	91739.6	252266	0.458837	0.458837	0.440059
Gadd45gip1	123501	88612.6	63174	212935	314858	60452.2	130169	165315	0.458329	0.458329	0.241546
Got1	412820	340220	449210	468767	274666	292696	285112	364039	-0.457976	0.457976	1.78851
Pgp	25121.2	32943.6	52279.5	29058.5	25992.9	12041.3	33907	29555.9	-0.457821	0.457821	0.571531
Ccna2	187431	193276	99105.8	147787	141839	278003	220302	221632	0.457471	0.457471	0.75911
Pelo	64006.9	57651.2	41090.6	36808.6	33237.8	12551.2	51843.4	47720.2	-0.457246	0.457246	0.528184
Aqr	44248.3	17807.2	55776.1	111967	49482.3	45183.8	36775.6	35940.3	-0.457223	0.457223	0.11792
Rpl9	1.6654e+06	1.99229e+06	1.4554e+06	1.83277e+06	2.19226e+06	2.62663e+06	2.32635e+06	2.38912e+06	0.456983	0.456983	1.99848
Rps2;Gm6576	2.02036e+06	2.37031e+06	1.8943e+06	2.01547e+06	3.00814e+06	3.31559e+06	2.49093e+06	2.57668e+06	0.456676	0.456676	1.96761
Fbxo5	49745.5	29799.8	23238.9	32235.3	36928.8	10385	18829.7	32266.3	-0.456294	0.456294	0.532756
Arhgap31	55952.4	33066.2	67571.1	59283	42373.4	35439.4	33296.3	46257.4	-0.456051	0.456051	0.781868
Tpm3	1.74137e+06	2.55861e+06	1.28003e+06	832591	2.20852e+06	2.50363e+06	1.80453e+06	2.27967e+06	0.455996	0.455996	0.70182
Ahcyl1	22268.4	59049.1	53402.9	60600.5	32399.2	86609.2	91469	57422.6	0.455848	0.455848	0.403965
Hadhb	505631	745402	492926	416142	798390	883377	657044	623717	0.45573	0.45573	1.13067
Otub1	639287	499486	958031	567023	481561	485111	460129	516438	-0.455038	0.455038	0.868145
Ccnb1	231971	281659	287451	415583	238715	200003	209685	239161	-0.455009	0.455009	1.05302
Eif3b	1.32783e+06	857973	1.54893e+06	1.38392e+06	1.12528e+06	839479	815085	954685	-0.454841	0.454841	0.986798
Emc4	125982	179219	139843	322660	97733.1	202887	153262	106255	-0.45477	0.45477	0.481271
Dnajb11	341354	355059	246276	166886	321343	348494	465422	384915	0.45423	0.45423	0.848927
Cdc6	40420.5	36451.2	14635.2	58586.1	44421.2	21179	21716.8	22256.5	-0.453957	0.453957	0.307772
Alyref	5.13888e+06	4.70702e+06	4.80091e+06	5.93075e+06	3.65077e+06	4.33229e+06	3.18857e+06	3.85427e+06	-0.45362	0.45362	2.03756
Atl3	219447	257991	234907	124099	298882	193328	368820	284046	0.453102	0.453102	0.744828
Haus4	183598	115047	147113	112722	101388	57916.4	110378	138383	-0.452702	0.452702	0.747947
Snrpc	324515	534015	298807	24450.7	305481	544737	392524	374426	0.452498	0.452498	0.43665
Snx12	41712.5	70572.2	59184.1	18393.3	55486	32602.7	63325.3	108370	0.452361	0.452361	0.380272
Nup153	29517.5	21318.8	30020	83189.4	54239.5	70009.1	55634.7	44494.5	0.451832	0.451832	0.638172
Setd1a	16089.1	11273.5	16619.1	9978.1	16495.2	14918.5	16414.7	25975.2	0.451806	0.451806	0.885058
Mrps7	13312.1	61471.8	13850	55709.7	62728.2	22619.1	61996	50072.5	0.45173	0.45173	0.436723
Mtx1	59937	34797.9	72570.2	55717	96865.2	50073.9	88805.9	68873.8	0.449818	0.449818	0.71135
Mars	164415	177289	236022	260098	215685	142591	137731	117619	-0.449288	0.449288	0.956933
Rab21	106283	66531.2	90736.3	165874	144966	148018	139533	153741	0.449133	0.449133	0.8252
Pld3	1.04677e+06	1.16304e+06	1.20386e+06	949287	874403	788744	701671	831906	-0.448713	0.448713	2.29009
Prkab1	28768.1	33831.6	56956	31319.7	24430.5	33632	26262.2	26258.2	-0.448229	0.448229	0.770613
Ddx3y	112941	15244.2	110367	83721	154705	111750	92109.3	81128.3	0.448208	0.448208	0.442903
Pgk1	3.07101e+07	3.56841e+07	2.91638e+07	2.31198e+07	4.0102e+07	4.9662e+07	3.97269e+07	3.24237e+07	0.448184	0.448184	1.32303
Magt1	239758	226123	184083	343881	427733	382464	361368	184172	0.447985	0.447985	0.579558
Rab7a	2.20555e+06	3.61939e+06	2.58477e+06	2.1853e+06	3.29858e+06	4.19414e+06	3.69206e+06	3.26777e+06	0.447938	0.447938	1.20658
Prpf6	85139.3	93209.1	73106.4	118323	86557.8	90209.5	61454.8	32874.9	-0.447849	0.447849	0.657045
Strap	433855	403853	268113	285813	446082	437445	504016	510493	0.447728	0.447728	1.17638
Chtf8	583420	793401	675662	696488	474654	549242	529035	463031	-0.447422	0.447422	2.0456
Ndrg1	199386	532242	360100	218886	230523	364682	238445	127895	-0.446816	0.446816	0.416651
Was	156569	216460	91638	71255.3	111307	60482.1	87747.2	133839	-0.446116	0.446116	0.361477
Ppp2r5c	37353.2	9626.34	36207	8358.14	23076.7	13540.6	14969.3	15637.4	-0.445502	0.445502	0.0818576
Trbc1;Trbc2	174872	220868	206323	146378	290122	238352	247524	241930	0.443675	0.443675	1.4902
Mycbp	106894	126048	187630	110441	206015	49338.3	264189	202623	0.443579	0.443579	0.153795
Keap1	23842.9	25173.3	11405.3	44835.9	13949.7	8264.92	23286.6	31905.2	-0.443396	0.443396	0.33328
Med12	7682.7	5926.98	4780.5	7924.98	9697.69	7280.12	9936.3	8861.5	0.443083	0.443083	1.15709
Arhgap9	33523.7	29395.5	29685.3	11376	4652.88	20395.9	25570.2	25865.6	-0.443072	0.443072	0.369618
Eif4g3	8236.54	8417.04	5948.44	16114.3	11621.8	9559.12	17695.4	13757.9	0.44306	0.44306	0.671453
Wdr43	145337	93848	210153	219529	137739	124859	135699	93845.4	-0.442643	0.442643	0.541226
Ppp1r7	450324	470225	773010	625498	330412	378278	509310	488745	-0.442291	0.442291	0.916585
Rps10	8.13656e+06	7.57275e+06	8.64781e+06	6.33389e+06	1.0418e+07	9.24673e+06	7.45249e+06	1.4582e+07	0.442206	0.442206	0.860664
Glud1	331922	510348	187939	227706	450746	498288	482338	277483	0.441994	0.441994	0.64009
Gclm	344395	409643	429966	430335	346567	170554	321488	350183	-0.441447	0.441447	0.851887
Ctsc	80328.6	171499	133870	50034.8	77960.1	80353.5	87072.9	75517.9	-0.441299	0.441299	0.286899
1810009A15Rik	86973.1	180966	123130	96489.4	137047	151688	210202	162921	0.440946	0.440946	0.863954
Nmt2	94146.4	68382.9	97739.1	133525	105881	62732.8	41591.7	79929.3	-0.44072	0.44072	0.657199
Samd9l	31313.4	63153.9	25284.2	20467.5	44751.2	55229.1	48473.5	41855.1	0.440659	0.440659	0.692492
Acbd3	54949.8	132601	73078.2	63060.1	109477	119516	124875	85418.1	0.440556	0.440556	0.780194
Dgcr8	16215.7	10836	19468.1	31955.5	14938	12321.5	15381.2	15207	-0.439977	0.439977	0.420642
Sash3	632284	484921	598861	496186	294234	398711	417720	520171	-0.439905	0.439905	1.17131
Ska3	52003.9	35517.7	17167.4	8427.58	23985.2	49295.8	37037.4	43055.1	0.439238	0.439238	0.49046
Gstp1	2.30693e+06	2.47163e+06	2.26964e+06	2.46565e+06	1.82593e+06	2.15776e+06	1.40767e+06	1.62561e+06	-0.439184	0.439184	1.44483
Lsm2	132778	261499	142652	120866	154453	240685	281164	215404	0.438929	0.438929	0.743313
Nisch	22800.7	18275.4	7985.04	16842.3	10756.1	7582.34	14381.7	15919.6	-0.438219	0.438219	0.430533
Psme1	2.60401e+06	2.52992e+06	2.46718e+06	2.24462e+06	1.81715e+06	1.81963e+06	1.43777e+06	2.19355e+06	-0.437919	0.437919	1.52924
Gcc2	7061.83	8314.93	5725.63	10996.8	11733.5	9160.22	14402.4	8176.72	0.437576	0.437576	0.819013
Med17	37197.3	12745.7	26202.8	17198.4	19538.5	12816.1	19094.7	17474.5	-0.437556	0.437556	0.388964
Mphosph6	91398.7	137661	117816	109540	157541	158735	150535	151306	0.437529	0.437529	1.48449
Cc2d1b	24047.1	34482.3	25119	12419.1	27065.1	37680.2	18081.9	47264.7	0.437411	0.437411	0.45631
Pa2g4	1.87143e+06	2.03259e+06	1.74325e+06	1.79396e+06	2.4211e+06	2.92307e+06	2.36036e+06	2.37198e+06	0.437382	0.437382	2.39381
Exosc2	156655	77089.4	292450	183699	139868	215845	76917.3	91610.8	-0.437371	0.437371	0.328811
Mical1	195235	205768	207869	220361	161456	126207	174729	150150	-0.436967	0.436967	1.80361
Psmb2	2.04637e+06	2.08188e+06	2.4395e+06	2.84649e+06	2.10287e+06	1.55611e+06	1.78057e+06	1.51474e+06	-0.436941	0.436941	1.50876
Trappc4	138902	54872.4	98642.2	136674	163870	59539.1	166182	191029	0.43631	0.43631	0.34015
Bcl10	116283	122136	84681	91654.2	56982.9	94204.5	112891	42437.3	-0.436299	0.436299	0.680221
Lrrc59	768834	738321	855361	1.03187e+06	631134	679738	552191	645546	-0.436265	0.436265	1.70421
Sephs2	44722.9	32725.9	35669.5	67302.7	31521.3	34065.9	50422.4	17370.8	-0.435821	0.435821	0.558433
Psmc5	843996	799047	798221	726577	1.01057e+06	940690	1.11013e+06	1.22341e+06	0.435726	0.435726	2.15019
Gcat	91381.5	26654.6	94112.1	123041	154326	215187	57583.6	26224.7	0.435561	0.435561	0.0884074
Tbl2	39106.9	22470.2	29111.5	19467.7	48469.8	22789.1	39443.2	38205.4	0.434864	0.434864	0.651061
Cntrl	8458.43	5747.42	9741.18	13849.8	4385.36	5267.84	8779.83	9529.87	-0.434752	0.434752	0.537576
Stk26	190497	224375	130610	76894.2	208842	220769	210409	200990	0.434338	0.434338	0.67845
Cep170	16108	8243.74	19533.9	13504.7	5104.71	7361.66	14762.9	15264.8	-0.433549	0.433549	0.489573
Shc1	59471.9	18579.1	20553.9	17707.3	16012.5	29544.6	23486.8	17079.2	-0.433532	0.433532	0.230569
Amfr	55432.1	124472	76369.3	201943	30444	129952	120991	58058.6	-0.432848	0.432848	0.31934
Reep5	441107	455438	314288	327119	296558	302384	239865	300520	-0.43283	0.43283	1.29257
Tbcb	176242	211140	86733	99442.4	159308	161083	161909	291796	0.432575	0.432575	0.588279
Slc38a2	484554	564163	277319	231323	458353	567742	585890	488918	0.431908	0.431908	0.719474
Thumpd3	40876.2	18180.1	38033.3	47646.4	20581.9	38156.6	21790.7	26800.9	-0.431369	0.431369	0.469074
Rab27a	569785	547772	700846	660243	280435	334121	698506	525090	-0.431295	0.431295	0.736195
Cdk5rap3	45384.5	23806.7	51587.4	32253.1	22647.6	21876.9	17346.8	51636.6	-0.431037	0.431037	0.544607
Naa50	552006	354185	490372	294334	340407	235541	316874	361432	-0.430958	0.430958	0.78496
Gmpr2	45859.1	36238.8	33621.5	83813.4	56249.9	27295.9	38073.9	26427.6	-0.430567	0.430567	0.458133
Fxr1	183589	170456	150352	183978	130368	105524	140561	134336	-0.430469	0.430469	1.98182
Psmb4	1.41233e+06	2.16507e+06	1.58764e+06	1.33636e+06	2.22006e+06	2.57281e+06	1.88157e+06	2.08603e+06	0.430256	0.430256	1.23725
Tprg1l;Tprgl	105482	41634.6	66572.6	31266.2	59744.2	104575	71870.6	93794.7	0.42988	0.42988	0.581733
Coro1c	639959	548868	629702	673952	545857	483416	407503	413723	-0.429669	0.429669	1.85797
Itch	8005.44	19674.4	13129.4	17589	18485.3	22581.9	20587.7	16993.6	0.42949	0.42949	0.739774
Usp39	82071.1	56025.2	114592	96743.8	73968.5	63907	59705.5	61914.2	-0.429306	0.429306	0.748405
Cog5	42945.1	35633.7	71251.9	85310.7	59055.1	34494.5	26871.5	54207	-0.429243	0.429243	0.463008
Cd2	295573	298010	319462	288585	236813	209845	204258	242234	-0.428019	0.428019	2.63512
Rab5b	168050	183978	118453	98587.8	174013	187477	179505	224513	0.427814	0.427814	0.953784
Degs1	1.26943e+06	1.43328e+06	1.17344e+06	155306	1.51778e+06	1.18368e+06	1.4711e+06	1.25009e+06	0.427696	0.427696	0.445259
Dut	160944	323164	149223	175557	233481	313109	285378	255969	0.427584	0.427584	0.831842
Cox6c	1.14471e+06	1.29015e+06	1.36026e+06	1.36365e+06	1.64032e+06	1.63204e+06	1.77096e+06	1.8934e+06	0.42723	0.42723	2.78413
Fmr1	63267.8	54790.3	58049.9	51075.1	41027.7	40586.7	47265.4	40101.3	-0.426994	0.426994	2.56311
Smarcb1	130349	237558	181986	123784	185000	223381	210409	286765	0.426744	0.426744	0.869929
Cpsf6	1.24868e+06	1.03377e+06	1.25556e+06	879264	932198	736175	795774	822087	-0.426721	0.426721	1.46517
Picalm	1.29596e+06	1.40512e+06	1.62647e+06	1.22086e+06	1.10529e+06	1.02027e+06	954643	1.04874e+06	-0.426304	0.426304	1.94644
Elf2	15135	34936.1	7238.13	38472	25743.7	55263	19029.9	28642	0.425957	0.425957	0.395391
Lims1	106834	94571.7	75392.3	87584.6	129292	158713	100955	100508	0.42576	0.42576	1.08983
Nup37	182392	106397	147476	55867.1	190672	149658	183852	136770	0.425501	0.425501	0.610354
Il2rb	736465	622138	1.25188e+06	766714	577939	450523	754238	731991	-0.425444	0.425444	0.701925
Kars	987772	1.04338e+06	920793	701855	1.35397e+06	1.23541e+06	1.19929e+06	1.11812e+06	0.425381	0.425381	1.48568
Ddx27	248354	296263	252108	277699	359634	412247	382572	288418	0.425379	0.425379	1.61778
Ilf3	105714	166662	88658.7	138951	165854	219274	157946	128300	0.425232	0.425232	0.851976
Ubac2	136559	163923	159396	187901	244712	271086	185065	168368	0.424237	0.424237	1.06893
Pdcl	119289	38129.5	73977.2	42961.3	79655.3	106393	114335	67061.1	0.421471	0.421471	0.58162
Psmd2	924549	782708	984720	998936	916351	690304	600426	549019	-0.42135	0.42135	1.19144
Srsf5	1.08666e+06	1.37773e+06	984371	529227	1.17602e+06	1.28228e+06	1.62176e+06	1.24552e+06	0.420902	0.420902	0.709399
Stmn1	3.21695e+06	3.69384e+06	3.09409e+06	2.42516e+06	3.524e+06	4.85918e+06	3.86669e+06	4.38976e+06	0.420793	0.420793	1.38838
Ubr7	109513	111776	95700.5	80289.8	121457	134727	140493	134934	0.420218	0.420218	1.64555
Tra2b	1.26022e+06	1.39847e+06	1.10397e+06	886513	1.2237e+06	1.87739e+06	1.90671e+06	1.21286e+06	0.420094	0.420094	0.873566
Dync1li2	22188.3	11706.4	18726.3	4936.36	13320.1	13093.4	12123.7	38465.1	0.419902	0.419902	0.292193
Dhrs7b	93956.9	73131.9	104094	110942	158757	98113.8	146698	107605	0.41977	0.41977	0.965079
Gak	61324.6	32467.7	29705.5	86162.8	46907.9	37062.2	36472.5	36303.5	-0.419627	0.419627	0.301168
Ubxn4	305246	348057	277077	259945	228573	164390	240279	257166	-0.418817	0.418817	1.28647
Snrnp200	254702	155408	269565	499900	308959	275232	165073	133382	-0.41836	0.41836	0.360875
Calm1	4.68891e+06	9.03046e+06	4.02175e+06	2.9579e+06	4.58839e+06	9.6542e+06	6.60935e+06	6.80679e+06	0.418172	0.418172	0.563696
Trabd	97531.5	49492.3	85877	70769.5	55128.5	35200.2	55384.8	81590.9	-0.41788	0.41788	0.634084
Imp4	323834	360653	413477	301761	380145	405051	585491	499264	0.417857	0.417857	1.20126
Got2	1.94301e+06	1.46275e+06	2.20782e+06	2.52924e+06	1.89354e+06	1.44822e+06	1.24923e+06	1.50439e+06	-0.417814	0.417814	0.979406
Rgs3	14343.1	8562.17	17358.2	10848.2	6345.92	10455.2	11068.7	10392.1	-0.417747	0.417747	0.65485
Cep55	63188.6	39304.4	65914.1	78163.5	98903.3	72505	60299.9	97587.4	0.417383	0.417383	0.770026
Med27	108565	57176.6	62576	151994	88995.7	73665.2	55346.4	66766.9	-0.417364	0.417364	0.370366
Csnk2b	428420	620208	570304	480518	806191	796060	598370	603044	0.417303	0.417303	1.30686
Gapdh	3.16033e+07	3.66516e+07	3.28123e+07	2.73891e+07	4.67509e+07	4.70286e+07	3.92093e+07	3.85302e+07	0.417091	0.417091	1.92644
Pycrl	114517	129174	136873	110934	180677	54228.4	47787.4	85429.2	-0.417004	0.417004	0.606683
Cdca7l	101304	100618	67619.5	101884	99012.2	116961	143464	136466	0.416981	0.416981	1.16469
Tsg101	298201	283054	280316	241759	371921	379972	445771	275404	0.416961	0.416961	1.20032
Vdac3	562429	360105	463106	457016	385980	280655	422378	291482	-0.416602	0.416602	1.11432
Prpf40a	467663	716427	531790	441323	637229	753518	773520	714767	0.416423	0.416423	1.22083
Iqgap2	149884	107596	142114	160298	124330	80200	107822	107196	-0.416316	0.416316	1.20241
Mre11a	68223.2	65631.5	80278.5	95517.8	118335	72638.6	121105	101145	0.416277	0.416277	0.968467
Api5	423450	255344	522060	867666	462351	408559	266762	412820	-0.415873	0.415873	0.313887
Hgs	63813.1	81706.8	60541.4	56655.5	50998.7	48730.3	49060.5	48140.1	-0.415829	0.415829	1.41809
Gabpa	121580	157677	154075	154868	135784	110260	102293	92579.5	-0.415802	0.415802	1.51287
Mecr	146568	38501.1	170684	135326	140370	41533.6	104116	82123.4	-0.415691	0.415691	0.223051
Mllt1	15288.9	18354.8	19898.1	33436.7	28963.4	34825.4	28480.3	23729.4	0.415375	0.415375	0.820847
Ppp2r2a	445448	372910	371899	375166	368037	266501	249328	290001	-0.415285	0.415285	1.5063
Slc9a3r1	328847	370785	168104	182343	327162	357764	293881	421402	0.415143	0.415143	0.712814
Prrc2b	57482.1	55429.2	62225.3	45710.8	70991	73316.4	85215.7	64908.6	0.414883	0.414883	1.79199
Eef2	4.54231e+06	4.03027e+06	3.77582e+06	4.966e+06	8.21223e+06	5.79713e+06	4.23962e+06	4.82563e+06	0.414334	0.414334	0.771775
Diaph3;Diap3	27781	67873	34329.7	79603.1	28685.5	45674.2	45551.6	37431.4	-0.413638	0.413638	0.305903
Sf3b4	230438	145055	216631	270577	216562	137352	128782	165021	-0.413496	0.413496	0.79368
Rbm27	96782.1	100108	49816.2	30449.8	87344.4	88441.2	132040	61094.6	0.412606	0.412606	0.491664
B2m	4.11051e+06	7.94751e+06	4.03008e+06	5.56194e+06	4.17606e+06	5.0077e+06	2.71244e+06	4.37261e+06	-0.412262	0.412262	0.617983
Nasp	128006	177589	146724	113475	167772	219912	161776	203252	0.411822	0.411822	1.25148
Dak	55638	82794.3	53975.4	24198.9	14100.9	46140.7	55920.1	46668.3	-0.411711	0.411711	0.328834
Arhgap1	352379	392144	350303	181468	232555	248918	189250	288956	-0.411338	0.411338	0.58698
Pwp1	65871.7	39805.1	75279.4	68098.8	60761.6	29939.3	33784.3	62831.2	-0.410987	0.410987	0.608925
Nat10	122941	155265	126626	246750	233416	257749	247997	127022	0.410728	0.410728	0.587275
Hnrnph1	1.93285e+06	2.26352e+06	1.50701e+06	1.3912e+06	1.92052e+06	2.65713e+06	2.56206e+06	2.2889e+06	0.41033	0.41033	1.11604
Ube4a	14128.6	19356.3	10710.5	10021.1	20138.2	11322.2	17873	22685.6	0.409645	0.409645	0.642195
Rbm5	56017.8	67698.3	22283.4	26036.8	39222	68426.3	62396.7	58374.1	0.40897	0.40897	0.549957
Rab5c	1.36177e+06	1.85107e+06	1.45271e+06	1.32028e+06	1.89679e+06	1.78551e+06	1.98197e+06	2.28251e+06	0.408815	0.408815	1.60963
Scfd1	347237	228274	307609	343932	272894	206097	212406	233592	-0.40769	0.40769	1.19793
Clasp1	46649.8	12340	30147.6	29096.6	21682.2	20335.3	22547.8	24564.2	-0.407671	0.407671	0.249848
Jak1	161177	83001.6	143042	258953	145222	106879	118655	116361	-0.407654	0.407654	0.353189
Atad3	119100	86270.7	111015	152665	75125.7	52805	123620	102046	-0.407641	0.407641	0.667834
Frmd8	171186	127429	204845	199616	170551	84234.9	157916	117335	-0.407585	0.407585	0.75241
Cdca7	266710	161772	219775	147543	228394	270986	286946	269206	0.407495	0.407495	0.972316
Wdr82	160884	173129	112617	99602.7	153275	141182	19021.3	98373.6	-0.407391	0.407391	0.422672
Nup188	12628.1	9598.3	5634.65	33151	13314.2	8357.62	12148.3	12187.3	-0.407229	0.407229	0.0715068
Pafah1b1	301241	307073	234692	243995	383997	423291	343757	290447	0.40721	0.40721	1.39513
Ppan	75809.1	112904	71609.3	10113.9	27083	125160	111785	94588	0.407147	0.407147	0.278099
Nap1l1	3.75633e+06	3.58157e+06	5.1108e+06	4.71088e+06	3.02586e+06	3.07876e+06	3.07723e+06	3.76146e+06	-0.406808	0.406808	1.37916
Actr2	3.46088e+06	2.81771e+06	5.3539e+06	6.44428e+06	4.06749e+06	3.3764e+06	2.97061e+06	3.22851e+06	-0.405975	0.405975	0.501399
Mrps22	81383.8	62704.1	91409.6	55388.9	90032.6	60203	111387	123685	0.405555	0.405555	0.63789
Rpl26	1.91562e+06	3.02073e+06	2.2992e+06	2.64784e+06	2.08305e+06	4.11639e+06	3.54937e+06	3.34039e+06	0.405298	0.405298	0.717632
Ncaph	75955.5	74761.9	23233.5	101452	84438.4	102878	96716.8	80633.3	0.405036	0.405036	0.51696
Papola	56923.1	80936.2	77418.8	58324.1	83879.4	85648.3	67885.6	124852	0.404965	0.404965	0.847062
Arrb2	70859.8	59894	104551	61330.5	83609.6	72979.5	126996	109169	0.404936	0.404936	0.780005
Hnrnpk	1.37311e+07	1.52183e+07	1.52375e+07	1.3957e+07	1.15062e+07	1.16551e+07	9.30542e+06	1.14537e+07	-0.404739	0.404739	2.14595
Dhx30	9747.35	9688.14	17235.9	17076.5	14731.8	4351.04	10716.2	10810.5	-0.404394	0.404394	0.473908
Agk	52869.6	37748.7	72769.1	13134.3	48513.7	32871.8	104044	48069.1	0.403565	0.403565	0.341588
Sgta	85513.1	169296	41746.4	7487.25	108851	71103.6	101650	120358	0.40279	0.40279	0.467499
Zc3h14	50437.2	90787.6	48612.1	47053.8	61902.6	99914	96394.5	54712.2	0.401587	0.401587	0.615856
Wbscr22	346083	349660	393118	287797	444489	329038	508615	536005	0.401298	0.401298	1.04198
Cs	2.21838e+06	2.0425e+06	2.0467e+06	1.72623e+06	2.83457e+06	2.90054e+06	2.29116e+06	2.57982e+06	0.400738	0.400738	1.99088
Tpm4	2.43183e+06	3.40645e+06	2.13646e+06	1.73836e+06	2.85569e+06	3.05404e+06	3.3947e+06	3.51395e+06	0.400212	0.400212	0.933757
Atp2a3	92492.6	74468.5	49153.7	95332.1	144532	117066	107638	41726.3	0.400024	0.400024	0.276621
Herpud1	296340	341850	270492	273706	214320	308544	180481	193159	-0.399321	0.399321	1.07171
Mier1	23768	27435.7	24133.9	21609.6	29121	32790	34084.5	31863.6	0.399285	0.399285	2.33405
Las1l	35640.9	21617.4	55722.4	42600.1	44858.4	50803.5	68518.4	40996.9	0.399208	0.399208	0.633484
Atp6ap1	722166	686358	661767	517552	843328	745784	830272	992876	0.398977	0.398977	1.56621
Nif3l1	55698.3	40991.7	68616.6	40939.2	28093.9	28818.9	48704.1	50826.2	-0.398727	0.398727	0.680411
Vrk1	156879	224284	276015	272485	234115	211121	122882	137085	-0.398669	0.398669	0.674366
Irf2bp2	110710	143229	65052.7	64090.2	85265.7	57707.1	74294.2	73435.4	-0.398112	0.398112	0.448886
Vav1	94680.5	86847	174541	212743	160289	84440.2	97332	89705.8	-0.397697	0.397697	0.38556
Cdk2	522117	415289	371012	277318	646932	287692	539756	613573	0.396937	0.396937	0.503723
Rnh1	218345	182101	262456	97702.7	161975	123697	121400	170721	-0.396592	0.396592	0.410665
Fam64a	105146	209523	129904	57673	150902	208310	118078	183837	0.396532	0.396532	0.53515
Rab11fip1	10031.2	18553	9384.79	8279.55	8193.03	21638.3	15487.7	15527.4	0.395764	0.395764	0.446212
Nup155	33508.2	11635	36208.4	67427.3	28269.4	27628.8	37420.4	19769.3	-0.395725	0.395725	0.116715
Srebf2	22811	24787.3	19527.2	21860.1	14484.9	16548	21601.4	15008.1	-0.395644	0.395644	1.36081
Clint1	426568	714315	399367	209513	513384	817411	543940	426250	0.395093	0.395093	0.52443
Pdlim1	1.34394e+06	1.82813e+06	935239	449310	940129	989592	702055	834442	-0.3946	0.3946	0.193862
Acat1	720848	1.01051e+06	642294	478865	801705	1.22006e+06	948374	779453	0.394498	0.394498	0.762735
Ddx41	133088	116621	105168	72033.6	129057	166683	135120	130248	0.394345	0.394345	0.955597
Nucks1	25843	47755.4	28686.9	36526.2	36407.1	57027.3	41306.3	47672.5	0.394083	0.394083	0.848122
Pole3	379615	414663	314221	117517	302978	410154	488652	408925	0.393718	0.393718	0.51199
Prmt1	976403	1.04378e+06	958690	845817	1.23986e+06	1.08791e+06	1.38148e+06	1.31531e+06	0.393657	0.393657	2.13073
Lars	284376	252071	318830	370792	303286	273937	207556	148659	-0.393415	0.393415	0.785928
Klhl31	15001.2	45689.9	21588.7	20397.6	32691.7	39779.3	30727.9	31651.6	0.393243	0.393243	0.641866
Pabpn1;Gm20521	455966	1.10956e+06	855186	749876	872664	1.15212e+06	1.07384e+06	1.06314e+06	0.392446	0.392446	0.721368
Dcaf7	485984	627771	540014	425731	702857	605978	678071	741647	0.3919	0.3919	1.47112
Lrrc47	107342	149071	102632	113887	134305	177189	139276	169768	0.391884	0.391884	1.33817
Cse1l	1.13202e+07	1.64962e+07	1.64792e+07	1.59303e+07	1.3986e+07	1.66848e+07	30514.9	1.5219e+07	-0.391253	0.391253	0.400018
Kif20a	105422	111825	75562.9	175430	127776	93004.4	70548.7	65701.8	-0.391195	0.391195	0.521554
G3bp1	2.20607e+06	2.43277e+06	2.12195e+06	1.92999e+06	2.62198e+06	3.42683e+06	2.60331e+06	2.74455e+06	0.391056	0.391056	1.74554
Ctsd	650889	793062	513567	463045	531668	553668	327003	433696	-0.390912	0.390912	0.782588
Lrrc8c	106076	64215.4	68952.6	86747.8	77482.3	67712.6	47213.6	56218.5	-0.390853	0.390853	0.857021
Rpl10;Rpl10l	1.31491e+06	2.12856e+06	1.80144e+06	1.80225e+06	3.00766e+06	2.3902e+06	2.42572e+06	1.41563e+06	0.390726	0.390726	0.613925
Gnb2	1.17718e+06	1.12091e+06	1.1376e+06	969711	1.43081e+06	1.47876e+06	1.64099e+06	1.22493e+06	0.390672	0.390672	1.87381
Lrmp	14567	16474.8	12318.3	18057.8	21568.4	19645.5	16170.1	23135	0.390671	0.390671	1.27049
Lrpprc	60608	16491.3	45006.6	84796.9	97304	39225.1	67301.5	67392.8	0.390529	0.390529	0.40734
Adh5	156758	187369	144345	130672	185829	265604	164023	196091	0.3904	0.3904	1.05249
Vbp1	201927	375948	177216	164729	232799	439040	217699	315837	0.390058	0.390058	0.539638
Arf4	124018	176011	83459.4	199952	320027	182135	117205	145048	0.38977	0.38977	0.372088
Rcl1	71908.1	23922.8	44030.9	51438.8	19010.3	32568.8	28523.1	65963.5	-0.389223	0.389223	0.379044
Rad23b	796492	622424	791448	723474	550879	555621	580123	555369	-0.388008	0.388008	1.76501
MLV-related proviral Env polyprotein	258105	128880	311923	201045	158729	111217	206343	211570	-0.387737	0.387737	0.460053
Nans	720400	802294	786879	597240	780268	1.09814e+06	960735	963266	0.387475	0.387475	1.4728
Slk	13493.8	28712.2	34710	24341.5	37086.4	35272	28588.2	31504.5	0.38743	0.38743	0.665267
Srrm2	300035	695068	273126	270425	395861	717575	455841	442866	0.387064	0.387064	0.570742
Ppt1	181031	210345	202305	90418.1	84418.9	208071	102414	128219	-0.387054	0.387054	0.446533
Tbcd	11210.3	8818.14	14087.9	41684.5	9478.12	19687.6	14190.6	14613.6	-0.386908	0.386908	0.0971563
Tbl1x	94878.6	46650.9	65166.9	14334.9	61964.3	68627.6	80577.1	77749.5	0.386412	0.386412	0.470569
Smek2	42550.6	10048.3	40723.7	71308.7	35314.9	35961.7	32744.8	21932.9	-0.386338	0.386338	0.0607835
Arpp19	767025	1.03111e+06	840942	686415	630647	613553	610466	690148	-0.38601	0.38601	1.28044
Mdn1	5844.57	7641.83	5423.8	8994.53	6048.17	9915.56	9817.86	10671.7	0.385541	0.385541	0.73881
Dhx37	17319.9	16726.7	8770.25	22477.9	12234.6	25809.4	23248.7	23996.2	0.385389	0.385389	0.482677
Flii	146051	109369	98669.1	185194	106487	117046	101948	87436.7	-0.385189	0.385189	0.712842
Rtfdc1	33719.2	69158.7	54310	23396.4	43826.4	72497	58501.9	61002.3	0.38506	0.38506	0.566563
Bcas2	749626	980285	738957	514856	1.04523e+06	722160	977666	1.15098e+06	0.384897	0.384897	0.826881
Araf	39918.3	24920.3	35805.2	40982.5	36488.3	21789.4	22318.6	27902.5	-0.38441	0.38441	0.810609
Ptpn2	93181.7	92099.4	45601.9	40837.5	24513.4	74253.3	52298.8	57124.4	-0.384223	0.384223	0.357416
Ampd2	18928.1	35554.2	43493.4	45873.6	59323.3	31591.9	52667	44150.6	0.384123	0.384123	0.551115
Prrc2a	56024.7	43006.3	58947.6	83878.7	66597.9	75722.6	97713.5	75542.2	0.383832	0.383832	0.868163
Emc3	503245	414807	547580	424612	512393	465175	862492	626233	0.383772	0.383772	0.750094
Rpl14	7.10845e+06	1.12357e+07	7.92347e+06	8.14335e+06	1.27402e+07	1.22548e+07	9.53358e+06	1.03633e+07	0.383582	0.383582	1.16835
Cdc73	117196	108406	152623	122001	93964.1	119777	80114.2	89796.1	-0.382781	0.382781	1.2619
Caprin1	984585	1.81522e+06	922433	656987	1.07119e+06	1.78026e+06	1.40852e+06	1.44972e+06	0.382739	0.382739	0.618362
Dnajc3	457430	239267	253089	280599	199660	211440	198876	333831	-0.382546	0.382546	0.625573
Tom1	66177.5	12056	106584	74129.4	78803.7	51674.7	22061.3	46116.4	-0.382385	0.382385	0.0667349
Surf6	241937	117125	75627.5	109993	117384	125921	80373	94205.5	-0.382313	0.382313	0.284849
Hspe1	1.27589e+06	1.82317e+06	2.03662e+06	1.5666e+06	2.0403e+06	2.26062e+06	2.14433e+06	2.28809e+06	0.381882	0.381882	1.17671
Tax1bp1	106550	84729.4	85851.4	138361	76767.2	76980.5	95567.9	69557.4	-0.381836	0.381836	0.92
Eno1	5.81587e+07	5.71813e+07	5.26556e+07	4.03101e+07	5.94198e+07	7.43618e+07	7.56617e+07	6.19266e+07	0.381558	0.381558	1.33405
Gna13	840421	639493	764490	652332	620993	584687	467788	550247	-0.381457	0.381457	1.58703
Gzma	163270	166244	107288	169170	164136	119335	50811.3	130999	-0.38115	0.38115	0.524766
Dnajc11	31870.7	21574.3	38729.4	38194.8	39511.3	32403.3	63520.5	34271.7	0.380441	0.380441	0.576468
Ccdc9	51047	61644	36897.8	21328.5	43750	42420.8	55943.8	80145.4	0.37895	0.37895	0.494658
Ube2i	1.30621e+06	949303	1.14031e+06	1.09966e+06	1.63691e+06	1.49726e+06	1.39584e+06	1.31562e+06	0.37888	0.37888	1.71834
Cat	222393	227648	222073	116810	200456	134422	116607	155252	-0.378816	0.378816	0.574768
Capn2	69736.6	82954.7	70722.4	65713	61062.3	45437	51015.3	64912.7	-0.378368	0.378368	1.41552
Tgfbr2	46256.2	48536.5	48016.8	15402.1	28706.6	62918.2	46086.9	67942.6	0.378366	0.378366	0.386574
Fubp1	969684	1.31006e+06	936005	951703	1.62198e+06	1.28435e+06	1.5045e+06	1.00597e+06	0.378277	0.378277	0.979316
Acsf2	11941.6	38096.9	15133.5	27334	22174.7	36310.6	25545.1	36115.8	0.377171	0.377171	0.51711
Anxa2	6.80181e+06	7.62035e+06	5.6896e+06	5.06367e+06	4.60318e+06	5.97037e+06	4.46334e+06	4.34766e+06	-0.377109	0.377109	1.14322
Nfrkb	41577.3	5478.81	22685.2	39611.5	12661.7	16923.6	35629.7	18998.4	-0.37687	0.37687	0.0573938
Gm10260;Rps18	3.06044e+06	2.73516e+06	4.69058e+06	4.07348e+06	5.33698e+06	3.53169e+06	4.26239e+06	5.77487e+06	0.376862	0.376862	0.787437
Plod2	85535.5	110002	130353	50365.5	124847	181453	87012.3	95201.6	0.376688	0.376688	0.472439
Sf3b2	735664	1.07292e+06	688119	713885	551594	722160	646102	553736	-0.37623	0.37623	1.02134
Naa40	425190	671506	476773	375726	645030	667837	586792	629955	0.37604	0.37604	0.978341
Pfas	39103.5	19933.9	40975	124257	55533.2	41312.4	37683.6	38351.5	-0.375457	0.375457	0.0387121
Snrpd2	830421	1.39729e+06	885504	906607	1.25766e+06	1.49337e+06	1.09183e+06	1.3708e+06	0.375165	0.375165	0.991092
Gpx1	31210.9	111206	55730.5	22453.2	79695.9	41864.6	67258.6	97230.4	0.374825	0.374825	0.445364
Eif3g	811652	804771	1.044e+06	913525	831789	979943	1.20991e+06	1.61181e+06	0.374569	0.374569	0.688036
Coro1a	9.39594e+06	9.33559e+06	7.965e+06	9.15083e+06	1.08283e+07	1.24764e+07	1.09448e+07	1.22074e+07	0.374026	0.374026	2.54284
Rrn3	21935	20961.5	27011.1	34501.6	26597	18484.5	20564.5	14941.8	-0.373616	0.373616	0.779331
Rwdd4;Rwdd4a	403354	443585	460808	378371	477531	601612	552546	552174	0.373176	0.373176	2.1114
Taf8	14839.5	23055.6	27330.9	20997.6	17340.8	28761.1	8784.26	11692.4	-0.373025	0.373025	0.520215
Rpl12	1.30673e+06	1.38543e+06	1.2812e+06	1.09796e+06	1.6738e+06	1.73806e+06	1.41189e+06	1.74388e+06	0.373016	0.373016	1.98146
Aco2	725293	698315	645331	679395	1.00615e+06	852636	870891	828366	0.372525	0.372525	2.37909
Kdm3a	19730.8	17430.3	10104	32286.2	19610	14534.2	12735	14573.8	-0.372405	0.372405	0.297506
Bcl11b	22221	39110.1	22051	52023.8	46828.3	42763.6	50071.9	35529.5	0.371658	0.371658	0.625053
Rnf115	35220.5	50745.4	30346.5	80707.8	39952.9	39791.3	24539.6	48000.1	-0.371581	0.371581	0.34516
Plk1	191522	157247	152435	263837	302815	240465	249550	196922	0.371531	0.371531	0.870641
Copa	325221	220920	303578	446054	313786	267617	231185	189254	-0.371158	0.371158	0.641364
Chtop	851756	1.11445e+06	577575	506717	1.02214e+06	1.3637e+06	808683	749874	0.370758	0.370758	0.574475
Fip1l1	74553.3	62174.7	134696	149209	67805.5	33858.6	91791.4	131901	-0.370539	0.370539	0.360568
Fam21	21587.1	24705.2	26403.7	12491.6	6451.4	18317.7	20139.5	21019	-0.36976	0.36976	0.415789
Morf4l2	701804	372741	563800	449920	408473	474345	363586	370349	-0.369205	0.369205	0.715265
Stim1	101330	74645.8	101366	63894.4	128624	87596	110053	114454	0.369116	0.369116	0.946841
Preb	40085.4	19232.4	38823.5	88851.3	62278	37289.4	22021.4	23197.8	-0.369053	0.369053	0.201047
Papd5	22732.7	24108.4	28191	12932.6	10398	19508.7	21441.8	16763.9	-0.369008	0.369008	0.490866
Igbp1	248147	247547	171491	39776.8	226200	198217	229263	259032	0.368527	0.368527	0.434907
Tcea1	450772	659848	382193	415634	621383	654600	593077	594676	0.368449	0.368449	0.988417
Asb6	85012.6	24846	94632.1	49490.5	83708.7	57960.3	93444.5	92746.9	0.36836	0.36836	0.477929
Nob1	208077	138809	225527	121016	174013	282349	269098	169565	0.368179	0.368179	0.603923
Spty2d1	44160.5	71584.1	20641.3	27527.3	13298.9	53205.7	32276	28214.9	-0.368153	0.368153	0.266487
Ccar1	23799	6891.92	29155.9	35183.3	17819.9	34410.8	32382.5	38023.8	0.367939	0.367939	0.392884
Hint1	1.10164e+06	1.31462e+06	1.06649e+06	974493	1.53337e+06	1.49531e+06	1.3443e+06	1.37841e+06	0.367755	0.367755	1.7573
Prpf39	27654.4	28018.5	23189.2	9326.96	22974.3	35650.8	21948.9	33207.6	0.367595	0.367595	0.480509
Arhgap15	75043.4	59680.2	82696.1	80877.4	53033.5	52757.2	64177	61243.7	-0.367537	0.367537	1.4383
Eci2	10441.9	15055	8615.3	13406	14686.3	18367.9	12356.2	15894.7	0.367527	0.367527	0.878166
Atp6ap2	651449	663734	728341	533932	752834	993599	868747	710019	0.367493	0.367493	1.34263
Chp1	144398	299745	178479	101971	202081	229282	290554	212675	0.367169	0.367169	0.595761
Usp15	57388.3	37542.7	65142.8	90123	67556.8	49764.9	52292.9	24370.5	-0.367117	0.367117	0.421937
Cdkn2b	32926.7	133812	101013	39199.5	27359.3	71055.7	79303.9	60345	-0.36666	0.36666	0.140643
Ist1	189119	221650	96939.5	111099	109060	117024	139303	114769	-0.36599	0.36599	0.396139
Dcun1d5	112045	88619.1	124158	152642	130593	230637	134892	119191	0.365927	0.365927	0.589547
Mgat1	31968.9	21790.8	49387.5	62136.8	36031.6	38959.3	25873.4	27416.6	-0.36564	0.36564	0.307876
Foxp4	24736.2	28836.1	18003.3	20439	24705.2	34761.6	31147.8	27888.3	0.364988	0.364988	1.04137
Aldoa;Aldoart1	6.81834e+06	9.49545e+06	5.94439e+06	6.31558e+06	9.20494e+06	1.13455e+07	7.83133e+06	8.41639e+06	0.364942	0.364942	1.00511
Rps16	2.11408e+06	2.44255e+06	2.88526e+06	2.82334e+06	3.70018e+06	3.81079e+06	2.65536e+06	3.05242e+06	0.364819	0.364819	1.17035
Khsrp	803193	1.07428e+06	736726	1.0423e+06	741717	973165	541752	583660	-0.364423	0.364423	0.804128
Wbp11	291620	350156	310418	255774	265077	230099	236227	207015	-0.364279	0.364279	1.59852
Rplp0	5.80505e+06	4.84707e+06	6.16948e+06	5.28597e+06	7.64274e+06	7.01617e+06	6.43131e+06	7.36713e+06	0.364261	0.364261	2.02033
Asf1a	37171.5	276117	34950.5	89708.4	206193	55605.9	93610.1	208324	0.364256	0.364256	0.355652
Tomm34	334265	211257	283715	237425	186950	101945	283974	255918	-0.364031	0.364031	0.544202
Rpl27	9.92567e+06	1.24874e+07	9.89758e+06	8.15759e+06	1.56912e+07	1.18517e+07	1.18584e+07	1.26659e+07	0.363581	0.363581	1.21781
Trmt1l	5260.75	15642.2	11190.7	47160.6	21854.5	14873.5	13402.2	11487.8	-0.363139	0.363139	0.0247375
Eif3d	799998	851766	760916	924132	1.17301e+06	1.09908e+06	1.17007e+06	849333	0.363009	0.363009	1.39324
Armc1	217113	177771	241868	282939	156151	181491	172659	204804	-0.362994	0.362994	1.06281
Mlf2	85670.7	262934	114418	120080	164830	235222	152609	197237	0.362947	0.362947	0.569051
Sec11a	780523	865445	908940	780881	1.03238e+06	1.30399e+06	1.05737e+06	895983	0.362855	0.362855	1.37221
Otud6b	51924.7	116769	85082.8	86992	71821.5	103165	158005	105106	0.362461	0.362461	0.494453
Mrpl41	39417.9	47608	57079.7	46499.3	95236.7	77480.9	38091.7	34182.4	0.362147	0.362147	0.240804
Hspa4l	17986.6	22878.3	7828.75	17015.7	9595.47	15733.9	14057.7	11739.8	-0.362021	0.362021	0.316454
Cbfb	601155	564046	503932	337929	667036	581318	751458	579592	0.361953	0.361953	0.887825
Tmpo	2.13182e+06	2.15555e+06	1.60578e+06	1.50324e+06	1.21087e+06	1.48865e+06	1.49016e+06	1.56718e+06	-0.36154	0.36154	1.10049
Polr1b	7737.05	9659.67	6305.36	14086.1	3914.85	6616.08	9702.82	9182.65	-0.361315	0.361315	0.435009
Zcchc11	5830.45	6723.75	5137.69	4745.85	3330.37	6626.97	8424.94	10440.7	0.361291	0.361291	0.270445
Cd28	106679	132563	121099	106305	104356	93102.1	85820.5	80069.3	-0.360977	0.360977	1.73413
Eif3j1;Eif3j2	390184	491063	452664	401339	249555	464836	281164	356401	-0.360094	0.360094	0.857819
Tceb1	317348	345801	395833	119328	352077	510568	346788	302812	0.359973	0.359973	0.472922
Ubr5	59695.8	18888.2	44161.3	31853.8	29816.6	15882	40867.2	33895.4	-0.359964	0.359964	0.286198
Ndufa13	1.32861e+06	1.99725e+06	1.41737e+06	1.11418e+06	967271	1.28417e+06	1.11407e+06	1.20028e+06	-0.359395	0.359395	0.798804
Tigar	78383.7	52427.5	106305	63317	127838	25192.7	96004.1	136334	0.359197	0.359197	0.088275
Aim1	160298	173181	127712	81798.1	136328	114519	91123	81358.6	-0.359149	0.359149	0.509424
Ndc80	59147.1	39788.2	63781.4	47788.9	40707.5	11803	52542.8	59082.1	-0.358972	0.358972	0.427915
Rpl34	1.44894e+06	2.719e+06	1.64583e+06	1.97669e+06	2.43378e+06	3.30922e+06	1.93894e+06	2.30939e+06	0.35897	0.35897	0.710956
Otud4	4855.57	5112.78	3402.57	5901.62	2786.66	5659.19	7825.16	8445.82	0.358947	0.358947	0.265662
Slc25a3	2.32648e+06	2.11917e+06	2.34691e+06	2.72262e+06	3.53083e+06	3.08156e+06	2.67059e+06	2.91943e+06	0.358862	0.358862	1.70606
Qtrtd1	26728.5	15708.3	18090.6	41835.7	46805.5	34321.1	22710.5	27422.7	0.358728	0.358728	0.478658
Ddx56	56258.2	58717.8	78161.9	77624.2	47801.8	65491.8	46815.9	51052.4	-0.358677	0.358677	1.09082
Pdia4	383888	591846	405213	325771	280419	386092	299589	365074	-0.358526	0.358526	0.751576
Fam107b	997764	1.13275e+06	563840	543928	477986	604602	715378	728968	-0.357839	0.357839	0.420444
Tmx1	347711	384359	350975	349095	446830	435631	471352	480235	0.356858	0.356858	3.526
Lsp1	308588	390475	282869	196892	153020	423291	446850	486423	0.356803	0.356803	0.240288
Nudcd3	262945	268202	255226	170155	121958	207492	171224	246403	-0.356548	0.356548	0.676516
Coa3	102665	105211	100346	80724.8	97759.1	94587.3	157428	148111	0.356241	0.356241	0.703672
Tssc1	42664.3	81850.2	60780.6	55338	77175.1	70254.3	83640.9	76876.1	0.355844	0.355844	0.872249
Vasp	2.3177e+06	1.99503e+06	2.63973e+06	1.68289e+06	1.92247e+06	1.2385e+06	1.71255e+06	1.87514e+06	-0.355652	0.355652	0.890213
Prkch	96050	65994	117300	113539	54423.1	90729.8	90680.9	71285.9	-0.355298	0.355298	0.6487
Ppib	1.26142e+06	1.90023e+06	1.35058e+06	1.19654e+06	1.13105e+06	2.36149e+06	1.83174e+06	1.9778e+06	0.355123	0.355123	0.557032
Nsrp1	21963.5	35761.5	35148.1	39344.4	42363.7	44011.6	42453.8	40282.8	0.355065	0.355065	0.883618
Gltscr2	58185	119959	41665.7	51525.3	61540.1	121015	95366.8	68879.8	0.354039	0.354039	0.479671
Hscb	60905.2	58597.9	63375.6	113312	79759.3	56048.5	38604.8	57338.4	-0.353952	0.353952	0.506701
Hadha	486345	372858	389772	406477	719630	627847	395762	372479	0.353921	0.353921	0.524261
Lsm8	89503.7	78771.6	105728	118717	67725.9	151383	136816	145981	0.353911	0.353911	0.428018
Hn1	914127	1.99295e+06	795278	785460	667833	1.37141e+06	636757	835923	-0.353751	0.353751	0.315697
Dhfr	691821	668050	709715	538129	772548	824667	837576	896754	0.353406	0.353406	1.68045
Matr3	1.29777e+06	1.09676e+06	1.07851e+06	977622	1.04709e+06	895996	759369	781380	-0.353343	0.353343	1.38959
Nde1	245305	169465	217168	297869	138150	153245	315144	121301	-0.35331	0.35331	0.557141
Gbp7	145517	106952	97740.5	115029	183748	78856.4	37479.5	64135.7	-0.353161	0.353161	0.504633
Sdf4	83750.8	180875	96164.1	10377.4	44188.8	174372	120788	134569	0.352569	0.352569	0.315922
Psmd3	1.08261e+06	835975	1.13105e+06	1.24004e+06	945054	901916	712998	799811	-0.3525	0.3525	1.17518
Mydgf	186535	150910	191917	278717	280842	272441	341480	136872	0.352365	0.352365	0.395014
Akr7a2	27383.1	6444.13	73950.3	24023.9	32314.7	37331.3	60129.9	38471.2	0.352215	0.352215	0.44309
Vps25	495441	312041	542124	497458	252676	260241	434400	499640	-0.352213	0.352213	0.579076
Gusb	25508.8	28838.7	34907.5	13340.4	24505.3	10859.1	13435.6	31572.5	-0.352194	0.352194	0.368712
Npm3	1.57875e+06	2.41087e+06	2.02721e+06	1.57476e+06	2.46872e+06	2.30986e+06	2.59947e+06	2.31051e+06	0.351881	0.351881	1.07571
Snrpa	1.08149e+06	2.06401e+06	1.28918e+06	969839	1.51115e+06	2.3286e+06	1.65666e+06	1.39879e+06	0.351427	0.351427	0.624933
Ubxn1	671734	937359	690431	725484	997078	879788	968558	1.01274e+06	0.350975	0.350975	1.4151
Nln	35677	14172.4	30478.2	39715.8	29810.1	27126.4	43386.8	52760.5	0.350767	0.350767	0.434597
Mcts1	273557	276443	285583	199148	372815	319429	337280	289930	0.350685	0.350685	1.26902
Tbrg4	27656.1	14230.6	52979.6	18474.4	25894.9	10672.7	23897.8	28440.1	-0.350323	0.350323	0.193381
Hnrnpab	1.31161e+07	1.19387e+07	1.50803e+07	1.39049e+07	1.01261e+07	1.02311e+07	9.64197e+06	1.2393e+07	-0.350227	0.350227	1.77444
Iap	63376.4	16671.4	40889	104026	94859.6	24682.4	102275	64360.8	0.347228	0.347228	0.246545
Psme3	1.77255e+06	1.75393e+06	1.81193e+06	1.50886e+06	2.06484e+06	1.77426e+06	2.50468e+06	2.36336e+06	0.346672	0.346672	1.3239
Plrg1	94112	143946	90640.9	113839	136205	102414	49360.7	60091.4	-0.346422	0.346422	0.52338
Gps1	68444.6	107441	98346.5	97929.1	112767	101090	140274	118907	0.346032	0.346032	1.02844
Pfkp	1.47512e+06	1.49222e+06	1.41872e+06	1.60065e+06	1.41578e+06	1.21835e+06	1.03263e+06	1.04366e+06	-0.345909	0.345909	1.40885
Emc2	272265	379912	302798	252544	384322	310119	502759	337463	0.345875	0.345875	0.849804
Phc3	8871.79	48044.9	29503.9	52485	13989.8	22305.9	48072.8	24943.6	-0.345652	0.345652	0.107804
Dock7	12893.4	4857.15	27102.5	26848	25558.5	7446.98	21192.3	36910.1	0.345581	0.345581	0.222922
Sarnp	711640	973283	554326	668967	766242	1.09236e+06	837340	999053	0.345437	0.345437	0.871169
Mybpc3	372363	308494	338182	326433	266182	250971	245306	297000	-0.344784	0.344784	2.19836
Upf1	364102	314831	311869	562572	636449	639848	375001	321172	0.344597	0.344597	0.438406
Trim28	1.62397e+06	1.69981e+06	1.44438e+06	1.41991e+06	1.79147e+06	2.12347e+06	2.03195e+06	1.91064e+06	0.344586	0.344586	2.20191
Tpd52	281559	133583	209078	91064.1	117950	334041	151109	305074	0.344452	0.344452	0.268153
Tob2	63196.3	69693.3	58349.6	41908.3	62118.7	60926.6	85254.1	87613.2	0.343928	0.343928	0.811219
Dync1li1	132907	112774	128435	96759	72603.3	105197	110151	83221	-0.343259	0.343259	1.01674
Copg2	11794.4	8439.33	15192	69650.3	35916.3	34008.1	30436.6	32936.8	0.343219	0.343219	0.552372
Dlgap5	240430	229904	248587	281438	227078	195868	190240	175458	-0.34307	0.34307	1.84052
Ddx1	334015	160194	314530	375344	312258	234864	193626	192865	-0.342875	0.342875	0.405768
G3bp2	741150	499043	376911	202045	839818	584547	394416	488198	0.342741	0.342741	0.414986
Pura	221635	266154	127622	48953.8	54712.4	205718	41340.3	222119	-0.342713	0.342713	0.219084
Atp13a1	10547.2	15533	9764.43	37307.1	34021.2	32046.5	13189.8	13505.8	0.342661	0.342661	0.307039
Glg1	49466.4	44529.4	61261.7	66028.4	76679.4	61271.5	73544.5	69002.6	0.342079	0.342079	1.16341
Nelfa	113458	63734.2	90631.5	66155.6	86094.6	137683	136007	63483.4	0.341813	0.341813	0.403292
Nip7	86649.2	90576.4	136278	126414	119682	47767.4	99452.4	80274.2	-0.341564	0.341564	0.535171
Mvp	78226.1	33160.1	30670.4	59082.1	55442.1	34845.4	33621.6	34853.9	-0.341314	0.341314	0.292032
Wdr77	230507	185700	253277	267398	232425	153163	147504	206437	-0.341261	0.341261	0.889525
Rpl4	4.52026e+06	3.8867e+06	4.57541e+06	5.32158e+06	5.37908e+06	8.03088e+06	5.83511e+06	3.94181e+06	0.341153	0.341153	0.592327
Impa2	102958	230426	111089	113177	124457	217500	143428	221014	0.341124	0.341124	0.505245
Cul5	68895	40090.7	63424	50322.2	77360.4	46997.9	89675.4	68027.8	0.340701	0.340701	0.588146
Smarcd2	220369	380408	226508	175656	377090	306212	337472	248401	0.339655	0.339655	0.666021
Ric8a	225167	152813	246491	223700	205803	144106	151218	169169	-0.339556	0.339556	0.858564
Fbl	686911	575664	909559	961140	847083	568340	614444	446507	-0.339442	0.339442	0.642417
Lfng	22487.2	39253.5	66877.7	66392.1	22595.6	69927.4	29713.5	31955.9	-0.33882	0.33882	0.280405
Ddx39a	3.449e+06	3.15322e+06	3.64614e+06	4.59922e+06	3.50873e+06	3.26376e+06	2.13915e+06	2.83118e+06	-0.338448	0.338448	0.887206
Ruvbl2	996300	891211	890127	892160	1.11896e+06	1.18936e+06	1.22852e+06	1.10118e+06	0.337809	0.337809	3.07287
Nelfb	43572.2	54204.8	80419.6	58540.3	80240.4	28308.6	95528	95092.1	0.337676	0.337676	0.185657
Prkar1a	1.04364e+07	9.78454e+06	9.82703e+06	8.05458e+06	8.82869e+06	8.66282e+06	6.10837e+06	6.55279e+06	-0.337603	0.337603	1.09731
Hcfc1	246821	283262	241680	323660	230231	247702	194987	193971	-0.337568	0.337568	1.35527
Adam17	52234.8	53902.3	42990.8	28270	49240.1	65926.4	61712.1	47262.7	0.33742	0.33742	0.703064
Arf1;Arf3	5.15783e+06	3.82776e+06	5.239e+06	3.83693e+06	3.79315e+06	4.0231e+06	3.40594e+06	3.07737e+06	-0.33695	0.33695	1.08295
Timm17a	1.02524e+06	577816	1.23406e+06	722279	805183	506062	800077	706844	-0.336874	0.336874	0.453378
Ykt6	208809	199691	244354	212842	243591	223799	259886	366017	0.336747	0.336747	0.86904
Fam49b	769876	832115	808783	728765	895743	1.02055e+06	1.21943e+06	827818	0.336237	0.336237	1.14184
Slc25a13	78375.1	24737.8	114689	75792.9	90352.8	35415.5	51815.3	54987.1	-0.336157	0.336157	0.151625
Ranbp3	161573	155043	130284	95828.1	66129.9	129667	88016.3	146305	-0.335496	0.335496	0.548235
Ap1m1	196613	141534	283756	213285	193142	177338	137008	154573	-0.335135	0.335135	0.593182
Faah	60368.5	21093.2	33423.9	20157.2	40822.9	19542.5	24223.1	22463.3	-0.335107	0.335107	0.224304
Pgd	864341	662417	936543	890100	683679	760137	569580	646378	-0.334321	0.334321	1.21358
Midn	16519.7	17358.6	12131.3	29100.5	13089.3	14690	17470.5	14326.5	-0.33427	0.33427	0.408191
Thumpd1	292137	367251	331597	274876	219423	294011	216916	273771	-0.334185	0.334185	1.21831
Mark2	22446.7	27139.7	22976.9	7557.45	14311	27730.5	31408	27539.3	0.33395	0.33395	0.366376
Pip4k2a	60215.2	47078.6	43641.2	74043	55278	34955	45170.1	43130.2	-0.333591	0.333591	0.701355
Aebp2	207319	346218	261246	167451	252806	282788	416182	285649	0.333202	0.333202	0.613297
Ptpn23	7548.41	10716.5	8099.8	5916.88	5969.99	10248.6	13844.7	10603.7	0.33315	0.33315	0.432089
Pdcd2	158308	137609	94673.8	82055	158157	153711	102667	180692	0.33268	0.33268	0.582251
Fnbp1	511617	342906	487013	374785	391522	245828	377663	348641	-0.331842	0.331842	0.794757
Hmgb2	1.56571e+07	1.92332e+07	1.38184e+07	1.37205e+07	1.35249e+07	1.5556e+07	9.35303e+06	1.11717e+07	-0.331717	0.331717	0.867096
Mtmr3	15800.5	5904.81	9731.1	2216.64	4539.6	5459.64	7550.29	9191.27	-0.331695	0.331695	0.0293547
Abcb9	41549.7	35818.9	33505.9	23358.7	33046	41880.5	45859.2	48133	0.331587	0.331587	0.792828
Akr1a1	47852.2	48595.1	137303	91865.3	66073	89998.2	46181.5	56502.5	-0.331584	0.331584	0.212903
Riok3	89409	153700	72171.1	72773.8	83505.5	162987	142856	98832.1	0.331158	0.331158	0.467601
Blmh	185346	206511	156265	135138	210760	362070	151353	134407	0.329534	0.329534	0.271823
Traf3ip3	39939	12989.3	22612.7	25499.6	9760.75	9083.46	24654.5	36918.2	-0.329365	0.329365	0.331923
Tpr	590879	547864	477606	458008	649435	581976	729618	644958	0.329165	0.329165	1.62312
Sec24c	115138	84600.3	81411.4	199387	148909	111353	65741.5	56541.1	-0.329017	0.329017	0.326568
Arhgdia	4.47616e+06	6.68214e+06	3.67571e+06	2.7974e+06	4.75676e+06	6.95756e+06	5.11411e+06	5.31851e+06	0.32896	0.32896	0.602282
Dnajc9	659606	994772	466237	496543	677617	1.13799e+06	764263	707139	0.328774	0.328774	0.553876
Slc25a5	3.53065e+06	2.44516e+06	3.29567e+06	8.49791e+06	4.66412e+06	4.48081e+06	2.6527e+06	2.35402e+06	-0.328424	0.328424	0.186781
Fth1	374723	723208	316680	224013	258510	336593	316741	393344	-0.328226	0.328226	0.211884
Ddx39b	604290	558165	455567	524216	637343	815338	572789	663622	0.328	0.328	1.23508
Sec61b;Gm10320	1.35927e+06	2.03298e+06	1.29726e+06	1.41093e+06	1.83324e+06	1.93964e+06	1.72779e+06	2.15683e+06	0.32796	0.32796	1.01295
Cltc	555727	405157	546478	1.02292e+06	608413	505444	468040	433929	-0.327928	0.327928	0.348736
Afg3l2	46282	30842.9	49535.3	38319.4	45399.7	48209.9	46997.8	66437.3	0.327654	0.327654	0.83351
Cops2	204744	57348.7	223202	197144	180124	80584.8	131203	151945	-0.327472	0.327472	0.148531
Stoml2	671148	618578	717832	609932	711763	796040	833066	943587	0.327471	0.327471	1.64821
Actc1;Acta1;Actg2;Acta2	3.61627e+06	5.96353e+06	3.38732e+06	3.09448e+06	5.0524e+06	6.09118e+06	5.01474e+06	3.98614e+06	0.326767	0.326767	0.690188
Kif2c	51068.5	49783.1	87375.4	136115	123129	57601.4	48315.3	29595.5	-0.32656	0.32656	0.299557
Cad	105189	68296.8	111656	349655	159855	132741	107678	105985	-0.326415	0.326415	0.0339259
Pdia6	4.18485e+06	4.92674e+06	4.1736e+06	3.06167e+06	3.07153e+06	3.13897e+06	3.29666e+06	3.53322e+06	-0.326027	0.326027	0.927364
Prim1	145035	188164	144762	146151	247296	162820	211474	160699	0.325897	0.325897	0.851778
Rbmxl1	1.60407e+06	1.96322e+06	1.41347e+06	1.15752e+06	1.79489e+06	2.13922e+06	1.87447e+06	1.88133e+06	0.32513	0.32513	0.94266
Adgre5;Cd97	106498	140804	170805	108663	109981	110886	89524.5	110143	-0.324947	0.324947	0.788296
Prkcd	18595.6	29323.8	16875.8	16239.5	23837.9	36428.2	15488.7	25747	0.324895	0.324895	0.416428
Pgam1	6.96667e+06	8.67265e+06	8.57658e+06	7.78675e+06	9.28556e+06	1.02497e+07	1.0052e+07	1.04698e+07	0.323863	0.323863	1.8774
Rnps1	344757	450105	294318	203385	343073	429392	505938	338944	0.323391	0.323391	0.599825
Rab10	713320	595615	788545	579181	911914	686377	968765	781968	0.323306	0.323306	1.08527
Lgals1	120030	1.79318e+06	1.68117e+06	1.5491e+06	1.57314e+06	1.941e+06	1.32866e+06	1.59223e+06	0.323204	0.323204	0.37326
Atxn10	562859	488898	583152	429343	440816	355532	386771	467089	-0.322971	0.322971	1.2545
Samsn1	16743.7	12082.4	17562.5	12556.7	9857.62	19600.1	25379.5	18888.8	0.322798	0.322798	0.340999
Rpf1	68101.7	143308	141214	108612	135457	156361	128893	156135	0.322682	0.322682	0.636
Hexb	45397.4	48781.6	46163.6	39044.3	54255.7	37995.1	23409.9	27793.9	-0.32248	0.32248	0.6223
Zc3h11a	44364.6	53147.3	30509.1	25162.8	48855	78870.3	35912.1	27862.9	0.322082	0.322082	0.276879
Ppil4	59794	126592	62252.1	227142	84653	77746	115960	102230	-0.322059	0.322059	0.0837276
Nupl1	106360	159620	111448	96667.5	174484	97410.1	172274	148405	0.321817	0.321817	0.577987
Gart	263945	158799	295743	501706	306423	257949	243221	168642	-0.321808	0.321808	0.243054
Med4	185079	215430	204979	101431	141329	129705	89113.5	205879	-0.320677	0.320677	0.406186
Sap130	19880.7	19026.4	13078.9	13018.1	16628.3	21335.5	24155.1	19054.2	0.32047	0.32047	0.810169
Decr1	106007	141925	99976.6	28732.9	147725	120972	111100	90427	0.320151	0.320151	0.402281
Myh9	2.79627e+06	2.45938e+06	2.1237e+06	3.99794e+06	3.80907e+06	4.14211e+06	3.13356e+06	3.11875e+06	0.320092	0.320092	0.747512
Cope	349675	538736	444964	290849	483447	585783	399636	558676	0.319982	0.319982	0.707762
Pfdn2	540791	559378	544005	534136	640203	637595	705427	734344	0.319107	0.319107	2.20832
Pcm1	5461.96	6389.76	7955.34	7104.96	5294.21	7987.56	10228	10055	0.3187	0.3187	0.508574
Cops3	335376	248799	292464	438907	301271	260301	245040	248229	-0.318635	0.318635	0.711799
Dcps	122382	106340	93480.5	69670.7	128811	121320	96449.2	142086	0.318466	0.318466	0.772798
Smek1	140065	70690.9	84418.9	127350	93749.6	101084	65982.5	78044.7	-0.318342	0.318342	0.453908
Timm8b	91114.5	128744	183693	104868	22815	215187	136337	33409.5	-0.318337	0.318337	0.432307
Alkbh3	30887.9	25675.3	51096.9	38698.4	37806.4	76599.7	35989	32095.9	0.318319	0.318319	0.324012
Nom1	16940.9	13347.3	14140.4	18893.9	9086.6	13865.3	13767.9	14083.6	-0.317795	0.317795	0.840786
Gsto1	115594	138809	174904	128937	87250.1	119690	110526	130410	-0.317795	0.317795	0.902639
Mcm5	2.28419e+06	1.92032e+06	1.93126e+06	2.59061e+06	1.90394e+06	1.92912e+06	1.58214e+06	1.58595e+06	-0.317793	0.317793	1.24423
Osbpl9	37354.1	35410.7	37272.7	40043.9	25360.2	27712.5	22816.9	44525.9	-0.317724	0.317724	0.737611
Nop2	204718	276247	167647	258114	310990	309979	310028	199083	0.317686	0.317686	0.673294
Bst2	114672	162763	107112	95390.6	78273.8	95986.7	99332.6	111584	-0.317328	0.317328	0.72398
Brd4	45601.5	66492.1	57004.4	43958.4	69159.4	64951.6	72011.1	59322.5	0.317175	0.317175	1.03058
Exosc10	102166	76599.2	90603.3	84634.1	73281	56200	85620.8	69089.8	-0.316894	0.316894	1.07934
Shmt1	142141	38023.9	176947	203907	127544	66769.7	142294	113805	-0.316801	0.316801	0.0723705
Atp6v1c1	62778.6	29558.5	30201.4	30106.4	71654.1	48678.4	50926.6	18831	0.316504	0.316504	0.195945
Eif5b	109384	94214.5	138069	97852.8	94407.8	77257.6	101684	79612.9	-0.316417	0.316417	1.00532
Cirh1a	27470.1	11154.5	20270.4	39377.5	32568.2	21545.3	12941.9	11866.8	-0.316356	0.316356	0.23189
Nsf	184537	134767	175280	91804.3	187633	136882	217773	187834	0.316281	0.316281	0.594835
Vprbp	13112.2	7507	7383.4	8964.01	10438.2	12317.6	13519	9752.82	0.316274	0.316274	0.739046
Dcun1d1	163864	110921	135801	87948.3	89821.3	96233.9	88732	125612	-0.316252	0.316252	0.599699
Wdr75	20330.3	20373.4	24304.6	51118.3	52966.9	35802.3	21873.5	33942	0.316216	0.316216	0.38547
Akr1b10	16266.5	27131.8	19259.8	23120.2	16522.3	16789.4	19108	16484.7	-0.316016	0.316016	0.783817
Sigmar1	66134.1	115564	135873	89520.2	102926	133678	144228	125815	0.315627	0.315627	0.65116
Pih1d1	263910	207958	280087	245068	210403	132145	231998	226795	-0.315211	0.315211	0.750246
Vamp3	394551	1.00214e+06	450379	370308	463082	752781	700163	842709	0.315151	0.315151	0.4747
Rps23	760445	557278	786193	934306	830456	668395	472490	470700	-0.315139	0.315139	0.620259
Pdcd6ip	1.07804e+06	935455	948140	1.02676e+06	1.40047e+06	1.28808e+06	1.18234e+06	1.09104e+06	0.315092	0.315092	1.71802
Ide	227130	133223	221280	250746	135917	168537	176459	188371	-0.314621	0.314621	0.560764
Ankhd1	13828	17923.2	19332.3	35806.4	21679	24124.2	29976.7	32259.2	0.314291	0.314291	0.542453
Noc4l	49572.4	53303.8	69124.6	95349.9	78698	29046.2	63390.4	43899	-0.314171	0.314171	0.417888
Pes1	83303.7	157560	147517	261319	154733	169743	95965.7	102138	-0.314122	0.314122	0.247466
Bzw2	245072	246086	242580	300718	206876	203226	190861	231167	-0.313991	0.313991	1.74711
Nrd1	56120.3	46310.6	70218.5	68454.9	37749.5	44693.4	49311.9	62195.2	-0.313973	0.313973	0.761156
Amd1;Amd2	26486.4	23831.5	39785.7	20730	36307.9	27545.1	38606.3	35286.1	0.313608	0.313608	0.708852
Strn3	9427.13	15323.1	10077.3	20790	10837.2	20301.3	17697.4	20268.4	0.313234	0.313234	0.44977
Rpl6	4.56918e+06	5.23226e+06	5.28752e+06	6.14847e+06	7.00271e+06	6.68465e+06	6.87314e+06	5.81504e+06	0.312591	0.312591	1.54381
Rpl38	1.43033e+06	2.33798e+06	1.87603e+06	1.87757e+06	2.29937e+06	3.32835e+06	1.54147e+06	2.17052e+06	0.312281	0.312281	0.461064
Crkl	171323	113341	160753	121701	117228	99128.5	50117.8	190278	-0.312238	0.312238	0.447396
Gyk;Gk	103682	106069	101104	135921	104626	83234.2	56944.8	115033	-0.312207	0.312207	0.647556
Itgb1	456258	449010	480374	367256	302263	342075	392213	375400	-0.312052	0.312052	1.40283
Gpsm2	18210.6	14177.6	18824.4	17191.7	19213.4	40485	11634.9	13586.9	0.312023	0.312023	0.122181
Ly6a	439557	342163	320550	455109	592290	536842	366854	437104	0.31179	0.31179	0.742875
Spcs2	280646	154887	354966	117967	275624	209287	291057	351157	0.311142	0.311142	0.45789
Dock11	8330.86	6025.56	6005.01	6058.3	3930.13	10188.1	7396.7	11258.1	0.310894	0.310894	0.23414
Klhl6	67601.3	81670.3	63313.8	114767	81961.5	71496.3	41684.9	68757.1	-0.310854	0.310854	0.499233
Usp1	37853.7	25254.1	37059	42457.7	35394.5	10897	37188.2	31507.5	-0.310748	0.310748	0.407135
Lck	1.57375e+06	1.24287e+06	1.79472e+06	1.61073e+06	1.36444e+06	978189	1.2975e+06	1.37668e+06	-0.310623	0.310623	0.991467
Gstt2	174157	186378	204106	121617	209265	202090	284831	154846	0.310465	0.310465	0.584928
Il2ra	75339.7	73122.8	76084.4	111674	100701	100103	83741.4	132348	0.310269	0.310269	0.7802
Elp2	23457	21943.4	29181.4	60460.6	46002.6	41790.8	42764.3	36830.9	0.309789	0.309789	0.541876
Dtl	15702.3	18098	17765.4	32454.1	13320.2	26492.5	12710.2	15287.8	-0.309215	0.309215	0.410364
Usp4	47769.5	29339.5	42961.2	43391.2	42571.7	29405	40411.7	19548.2	-0.309105	0.309105	0.524998
Txndc15	138971	95557.5	233187	143511	121579	91264.1	135034	145484	-0.309065	0.309065	0.360001
Higd1a	3.05622e+06	1.73528e+06	4.60713e+06	4.83373e+06	3.17782e+06	3.10508e+06	3.19345e+06	2.01239e+06	-0.308955	0.308955	0.233656
Dhx15	548285	637616	529908	880892	654050	750668	377737	314589	-0.308323	0.308323	0.473607
Hadh	253651	288374	461533	304686	318564	240386	197515	300378	-0.307872	0.307872	0.560861
Sirt2	17622.3	111253	116087	40435.6	53972.9	87452.5	25744.7	63406.3	-0.30773	0.30773	0.0289856
2310011J03Rik	169058	202482	154290	116428	94214.4	147593	137389	139813	-0.307388	0.307388	0.644278
Hip1r	63742.4	69506.9	59739.1	60987.1	65047.4	38013.1	61589.4	40590.2	-0.307378	0.307378	0.740151
Cd37	262773	356767	289857	330019	194166	188745	227326	391437	-0.307247	0.307247	0.620994
Actr1b	45216.5	47239	39109.7	61228.8	19917.2	52590.4	23383.3	59989.9	-0.306618	0.306618	0.450352
Tnfrsf18	186457	291660	186475	130613	157572	218796	349627	256973	0.305817	0.305817	0.399569
Rps27l	72659.1	70085.8	60521.3	122909	75504.4	135869	117177	74593.8	0.305651	0.305651	0.443072
Hexa	31517.6	10861.3	45451.4	35460.5	37645.5	23653.7	25210.6	13245.2	-0.305604	0.305604	0.153745
Atp6v1g1	110262	110866	97122.3	90148.5	87276.1	136706	127744	152767	0.304856	0.304856	0.670082
Ppp1r18	7027.21	7352.22	11193.9	16938.2	5104.54	15310.6	18319.7	13775.5	0.30475	0.30475	0.194034
Dnaja3	126378	58667	10789.6	197815	91820.4	46647	75731.4	104514	-0.304658	0.304658	0.102081
Arhgef1	1.02869e+06	818085	1.06457e+06	1.14465e+06	879393	666063	813725	924801	-0.30461	0.30461	1.07224
Hmgcs1	239672	216551	161909	151193	115297	242758	148435	116727	-0.303859	0.303859	0.529549
Hspa8	1.24468e+07	1.40434e+07	8.77924e+06	9.47538e+06	1.50086e+07	1.45469e+07	1.22376e+07	1.34084e+07	0.302985	0.302985	0.872959
Cops5	153304	127822	175563	158966	78265.7	139497	128621	153081	-0.301735	0.301735	0.647865
Tmpo	39678	116095	43079.5	71250.2	110179	80078.4	96734.6	45943	0.301734	0.301734	0.346021
Limd2	74123.4	97349.2	51879	162887	114490	106074	121556	133879	0.301465	0.301465	0.505622
Setp9	1.1305e+06	1.10352e+06	1.02385e+06	1.15277e+06	1.40081e+06	1.1517e+06	1.36412e+06	1.51717e+06	0.300974	0.300974	1.51594
Vars	294479	184265	241062	972687	521185	486885	207112	159117	-0.300455	0.300455	0.0796257
Arhgap30	183141	107575	164342	114528	125860	58221.4	117553	160933	-0.300251	0.300251	0.421104
Srm	629700	579811	806553	718515	746512	757346	1.23124e+06	631771	0.300091	0.300091	0.503225
Igsf1	20910.9	30280.9	27310.8	21127.8	19364.6	20912	22923.4	17720.4	-0.300083	0.300083	0.901777
Top2a	1.38554e+06	1.20145e+06	866502	1.60671e+06	1.10937e+06	1.62909e+06	767487	605621	-0.299507	0.299507	0.439636
Echs1	228224	236320	141671	176518	321587	237196	282480	121991	0.299396	0.299396	0.275348
Tpi1	5.38411e+06	5.48875e+06	6.4908e+06	5.45155e+06	4.30754e+06	4.33728e+06	4.72891e+06	5.17031e+06	-0.299041	0.299041	1.81568
Uba3	52256.3	43878.3	33899.7	30635.5	24246.9	51130.5	79366	42894.8	0.298764	0.298764	0.203003
Gimap1	62868.2	52717	55218.4	64888.9	78348.6	50067.9	84434.9	77057.7	0.298695	0.298695	0.676737
Traf6	33229.1	23166.5	17202.4	21660.2	25285.4	26793.5	28506.9	36581.4	0.298656	0.298656	0.665028
Rpp25l	45091.6	42984.2	57110.6	56619.9	56461.2	54692.9	66955.5	70110.3	0.298647	0.298647	1.12612
Id2	31285.9	65845.3	26570.3	38749.3	52372	28085.3	67799.8	51538.2	0.298521	0.298521	0.349751
Brix1	229913	164327	225997	392920	327064	407423	275279	236280	0.298499	0.298499	0.495725
Sucla2	99288.7	56735.8	84072.2	90990.4	63947.1	63502.3	75330.7	66620.9	-0.297456	0.297456	0.638678
Ttc39b	79436.3	108895	29874.8	73519	74961.5	43796.3	70668.4	48048.8	-0.296831	0.296831	0.163333
Ubp1	17847.9	41393.3	29909.8	57251.6	36730.5	19791.7	34532.5	28125.6	-0.296795	0.296795	0.199321
Extl2	57108.3	135171	108372	134456	149663	162818	93071.9	128909	0.296717	0.296717	0.441891
Mtap	542040	734709	584442	483164	753256	694590	724176	707504	0.296641	0.296641	1.05096
Pdia3	9.70775e+06	8.45059e+06	8.81095e+06	8.00167e+06	7.2491e+06	7.37122e+06	5.96982e+06	7.89165e+06	-0.296117	0.296117	1.48392
Nt5c3b	116964	122444	110358	146846	141316	94571.3	72778.5	95822.4	-0.296019	0.296019	0.69887
Def6	362604	420609	319220	284058	425116	395023	487706	393892	0.29557	0.29557	1.07226
Ap3s1	220524	111402	115029	102843	179214	140973	129548	224959	0.295331	0.295331	0.484933
Uqcrfs1	115999	201934	167285	112867	123415	167949	188969	253605	0.295309	0.295309	0.438856
Nkiras2	59825	61880	64571.6	40926.5	45750.7	32249.8	51121.8	56050.1	-0.295113	0.295113	0.620633
Gnl3	62959.5	89410.6	53343.8	33792	50494.9	93167.9	79002.3	71156.1	0.294877	0.294877	0.439888
Stx5;Stx5a	436654	564489	512747	381373	366525	384438	414896	379092	-0.294837	0.294837	0.969089
Ppa1	291413	211870	333733	326178	233758	228823	197929	287728	-0.294771	0.294771	0.737455
Lef1	52914.4	66183.1	34894.1	19512.2	37315.6	72796.1	52857.8	49835.1	0.294562	0.294562	0.388829
Ermp1	39541.1	36127.9	35923.5	95650.1	51930	55151.4	19342.6	42546.9	-0.294546	0.294546	0.216241
Heatr1	20023.7	6132.75	34564.9	58654.7	22099.9	28711.3	22927.8	23594.5	-0.294505	0.294505	0.0558815
Nol10	62415.1	18969	67904.4	34745.8	47099.7	47155.4	28818.9	27055.5	-0.293767	0.293767	0.133276
Pus7	138205	147128	114590	134533	181489	185394	136853	151418	0.293766	0.293766	1.13498
Ufd1l	338968	386693	341474	309391	410034	420181	401292	455140	0.293125	0.293125	1.90265
Gpx4	246003	187251	134655	56205.3	208371	197934	203637	154755	0.293079	0.293079	0.415503
Cbx4	63597.7	72375.6	64085.1	75594.5	66407.8	50763.7	123360	97203	0.293035	0.293035	0.291915
Cdkn2aip	16159.7	16870.9	9096.53	26514.3	14649.4	25007.9	23013.6	21426.8	0.292985	0.292985	0.442864
M6pr	499472	403645	552109	218003	492418	436030	554927	566507	0.292906	0.292906	0.505404
Ppp2r1b	223246	158981	229558	292884	193776	154722	197471	192804	-0.292259	0.292259	0.602323
Me2	394706	336608	316626	397422	572088	437226	476261	283975	0.291952	0.291952	0.478889
Sri	175484	296172	230781	209177	220967	209705	121572	192469	-0.291737	0.291737	0.556677
Myo1g	310001	186664	398117	622853	400867	376184	256618	206265	-0.291562	0.291562	0.192341
Slc25a11	697273	512148	767769	737871	637700	510448	526004	544333	-0.29141	0.29141	0.892968
Etf1	1.13179e+06	964625	1.44022e+06	1.15111e+06	999419	938378	978967	914475	-0.291083	0.291083	1.0038
Adprh	307917	459780	545967	218420	258787	273319	334116	386000	-0.291006	0.291006	0.275048
Smc1b	21508.7	49569.2	30423.1	56113.8	29862.2	41948.3	31220.3	25797.7	-0.290953	0.290953	0.238853
Tap1	287890	244978	168642	471871	285083	366615	132998	174464	-0.290826	0.290826	0.27681
Metap2	229413	260560	214722	140154	124537	317076	307825	284077	0.290793	0.290793	0.252265
Rpl8	707067	816350	810893	1.21562e+06	1.2469e+06	1.40131e+06	748989	945454	0.290787	0.290787	0.480605
Tceanc2	65104.2	81139.6	75060.3	78799.3	55887.5	60284.7	54055.5	75093.9	-0.290786	0.290786	1.18628
Cirbp	260172	309915	298135	96222.4	97529.9	212317	230209	248472	-0.290536	0.290536	0.185665
Rpa3	565650	652650	835445	758524	639992	428335	682773	548492	-0.290357	0.290357	0.749145
Rpl23	829499	793231	969669	982760	1.30542e+06	1.02966e+06	937653	1.09874e+06	0.290115	0.290115	1.16139
Trpv2	157723	211870	216563	259411	228898	101162	180259	181433	-0.289665	0.289665	0.503248
Aup1	64478.9	10277.1	68788.6	135311	60584.5	71406.6	97632.1	111087	0.289025	0.289025	0.36452
Gnas	378203	468113	399434	316182	543890	482639	510374	371434	0.288984	0.288984	0.864175
Naa25	28703.5	20284.7	35150.8	43721.8	53483.7	31743.4	32057.2	38915.5	0.288818	0.288818	0.475949
Atp5i;Atp5k	817242	859981	915539	997639	261192	777301	600721	1.3003e+06	-0.288567	0.288567	0.426423
Fyttd1	119358	156712	152126	144887	169625	197154	195179	137988	0.288497	0.288497	0.951252
Pds5a	106188	57569.1	77697	124371	92841	83686.7	57960.7	65038.4	-0.28847	0.28847	0.370762
Psmb6	936953	1.04891e+06	940373	590093	997875	1.19712e+06	1.16225e+06	936771	0.288255	0.288255	0.711234
Igtp	2.98835e+06	3.94603e+06	1.56184e+06	2.26797e+06	2.79881e+06	3.07597e+06	1.02633e+06	1.91521e+06	-0.28799	0.28799	0.296197
Memo1	124595	110225	230432	296292	234700	103126	120250	165670	-0.287969	0.287969	0.221159
Smap2	1.0137e+06	1.75367e+06	953113	853956	1.40188e+06	1.52075e+06	1.44528e+06	1.21702e+06	0.287946	0.287946	0.625278
Agpat1	19773.9	20069.6	17891.7	23407.3	13725.7	16879.7	18552.1	17310.4	-0.287799	0.287799	1.23875
Clasp2	31051.6	25248.8	15653	18771.5	24835.2	26329	34355.1	25188	0.28718	0.28718	0.599356
Farsa	379917	712711	732251	637606	638952	454769	389684	534727	-0.287094	0.287094	0.436301
Fem1c	13515.3	9658.02	12334.9	13942.2	8691.66	6801.28	12108.3	12926.8	-0.287065	0.287065	0.591852
Gm20498;Synj2bp	84950.6	57605.6	92280.4	39614	71995.4	48780.1	148136	65932.1	0.286943	0.286943	0.211891
Ywhab	1.03575e+06	747305	471612	434557	228833	880167	577181	518040	-0.286921	0.286921	0.288494
Anp32a	1.75868e+06	1.16425e+06	2.14211e+06	1.82764e+06	1.28286e+06	1.64624e+06	1.19676e+06	1.52468e+06	-0.286675	0.286675	0.556015
Ccdc88b	31108.4	38394.2	57314.8	49955.9	45510.2	31629.8	26453	41380.4	-0.286114	0.286114	0.476137
Psmd4	316048	598144	713437	126383	322611	839419	574357	402210	0.286005	0.286005	0.301278
Tex2	24938.6	21799.9	32948.2	11137.9	18813.6	24417.2	31189.2	36301.4	0.28578	0.28578	0.379059
Ing5	15605.8	19121.6	17399.9	26319.1	27601.4	23759.4	20065	24204.1	0.285753	0.285753	0.776196
Pepd	31353.1	69377.8	55538.3	42834.1	54673.4	41958.3	74159.6	71808.3	0.28506	0.28506	0.44087
Nup107	73996	80219	74345.4	107798	83807.8	51240.1	74433.2	66578.3	-0.28502	0.28502	0.708884
Tapbpl	26772.4	34769.2	27493	12349.9	41970.4	25007.3	25392.8	31103.8	0.284373	0.284373	0.406255
Fmnl1	390167	278829	313683	402102	317963	249576	288232	281358	-0.284262	0.284262	0.910206
Hnrnpa3	9.77924e+06	9.08079e+06	9.3075e+06	7.5647e+06	7.89254e+06	8.99534e+06	6.61127e+06	5.84334e+06	-0.284234	0.284234	0.91028
Hat1	358219	494388	501997	407850	457475	428016	315351	246535	-0.284145	0.284145	0.607033
Etfb	381149	479079	455298	371351	539339	545395	511616	457645	0.284078	0.284078	1.35913
Cdkn2d	147481	328380	253089	128543	284888	371998	250600	136324	0.283663	0.283663	0.281226
Ilk	215855	224636	214924	163859	212971	178355	145444	136334	-0.283518	0.283518	0.803949
Ubtf	313825	489276	396155	384526	439532	453214	489303	545570	0.283445	0.283445	0.967264
Stard4	736447	910406	982785	565548	598694	566825	822789	637076	-0.283371	0.283371	0.57392
P4hb	1.14092e+06	1.80439e+06	1.30989e+06	1.02712e+06	1.4543e+06	1.95691e+06	1.56513e+06	1.45032e+06	0.282897	0.282897	0.706061
Taf1b	15760.9	10986.8	19810.8	17962.2	24191.6	18143.6	16893.8	19264.1	0.282808	0.282808	0.652997
Ndufa6	335040	245030	165336	168504	182611	176344	207556	184730	-0.282779	0.282779	0.364506
Pak1ip1	152684	121234	104637	23947.6	147898	140428	93305.5	107984	0.282653	0.282653	0.354585
Ftl1;Ftl2	576193	1.14393e+06	532260	320176	325390	599579	569817	620390	-0.282428	0.282428	0.152174
Actn1	3327.5	11956.7	17467.1	19422.9	6714.04	11471	10253.3	14468.9	-0.282114	0.282114	0.032185
Atox1	85017	154600	152973	274614	127558	179719	135969	105657	-0.281576	0.281576	0.188226
Smarcc1	183270	243309	255978	169313	287814	286296	226350	234413	0.280748	0.280748	0.820168
Irf9	32524.5	48321.3	15173.1	28430.2	23718.7	27068.6	27254.9	24407	-0.280648	0.280648	0.17673
Slc16a1	74093.3	79890.4	70022.3	116924	80302.2	96600.7	43357.2	60448.4	-0.280402	0.280402	0.461058
Lrrfip1	128661	270314	235149	140159	181489	140729	124665	190674	-0.280304	0.280304	0.311885
Msi2	197302	70732.6	138795	169781	194995	128471	93423.8	58061.6	-0.279815	0.279815	0.265956
Mtx2	91605.4	37005.5	147933	128426	86196.4	45157.9	170500	31726.6	-0.279778	0.279778	0.232564
Eif4a3;Gm8994	1.78788e+06	1.98212e+06	1.97708e+06	1.7931e+06	2.68797e+06	2.59195e+06	1.83277e+06	2.03886e+06	0.279415	0.279415	0.845797
Arih1	50278.7	66898.9	42136.1	49849.1	59806	70633.1	77664.1	45740.1	0.279312	0.279312	0.586742
2810428I15Rik	160694	87894.1	126848	72956.9	118041	138493	98707.1	188858	0.279102	0.279102	0.414177
Ppm1f	27303	38997.9	42809.4	73139.2	42285.7	40223.9	75520	63114.2	0.27907	0.27907	0.377106
Adsl	501281	231521	473426	564988	452014	342813	326589	338386	-0.278968	0.278968	0.276303
Sf3b3	343740	279416	310660	817355	443351	451619	333317	215201	-0.278759	0.278759	0.169485
Apobec3	118505	111673	171182	74111.6	202488	195360	115070	63835.4	0.278593	0.278593	0.163257
Qars	120306	71067.7	95187.1	163546	141412	100745	70309.1	58612.4	-0.278542	0.278542	0.330412
Psmd9	289923	269180	273099	230395	305952	335576	376938	270312	0.27841	0.27841	1.12368
Erp44	390641	523571	365623	315750	472964	464537	516452	480965	0.278188	0.278188	0.848733
Ldlr	137843	193980	191769	162481	142228	136049	176104	111574	-0.277676	0.277676	0.783679
Sdhb	453993	354863	579375	427512	573616	431844	574312	620583	0.277176	0.277176	0.752237
Tufm	514029	448997	604882	481409	771297	482639	620610	608836	0.277163	0.277163	0.777311
Rsl1d1	1.04333e+06	838453	971980	868836	772256	940471	588049	771399	-0.27705	0.27705	0.889921
Rtcb	409151	471529	390350	573102	639212	598183	530691	466419	0.277013	0.277013	0.889944
Rpl7a	3.94514e+06	4.41963e+06	3.97458e+06	3.9898e+06	5.6713e+06	5.46581e+06	4.66843e+06	3.97721e+06	0.276794	0.276794	0.976911
Apoa1bp	243987	179571	228900	146424	238959	280575	244182	204114	0.276773	0.276773	0.722351
Taok1	9203.76	5898.42	11309.6	13929.4	13844.9	5313.43	18802.6	10910.3	0.276731	0.276731	0.167341
Ssbp3	29608	33197.9	24371.8	20995.6	24568.7	36230.9	35178.7	35067	0.276721	0.276721	0.687316
Katna1	58920.6	38885.8	42356.5	32980.6	55401.5	37353.2	36277.3	80700.3	0.276581	0.276581	0.293463
Pigs	262403	164836	316035	259742	258673	136764	196037	236635	-0.276452	0.276452	0.4355
Med15	151478	198817	128355	174677	124797	153187	140634	120916	-0.276093	0.276093	0.806589
RtcA	55289.1	48935.5	44221.7	64273.4	66155.9	47986.7	71873.6	71553.7	0.27601	0.27601	0.734109
Ikzf3	99159.5	103714	84752.2	84746.1	112720	90693.9	151755	95697.7	0.275956	0.275956	0.622076
Ccbl2	20879	21614.8	17946.8	12079.5	12037.6	18460.8	14748.1	14653.6	-0.275824	0.275824	0.503612
Vim	1.13451e+08	1.31261e+08	8.54696e+07	7.65729e+07	1.29222e+08	1.10979e+08	1.10774e+08	1.41461e+08	0.275776	0.275776	0.699346
Nek6	46036.5	45474.8	77488.7	42086.3	63646.5	26341	28432.9	55975.1	-0.27547	0.27547	0.377631
Gnai3	447834	370028	364346	342126	568302	421936	417454	437063	0.275249	0.275249	1.02902
Mrps9	77903.9	102188	90628.8	91870.4	100262	110836	108171	119486	0.27507	0.27507	1.48862
Hnrnph3	145819	260860	243010	132106	153226	318512	269394	204774	0.274904	0.274904	0.361005
Ncln	135543	58588.8	136447	89820.4	160037	82899.2	140369	125328	0.274867	0.274867	0.384325
Tor1a	76806.6	39415.2	58481.3	60643.8	56204.4	31779.3	56153.7	50383.9	-0.27486	0.27486	0.433466
Ldha	3.12165e+07	2.37841e+07	2.84972e+07	3.29949e+07	3.71911e+07	3.46707e+07	3.52435e+07	3.37982e+07	0.274467	0.274467	1.1793
Ncbp3	134639	217999	143619	131010	149327	283924	163314	162140	0.274459	0.274459	0.411894
Zfx;Zfa	37456.6	43355.8	27661.5	26871.1	31289.1	9317.9	37722	33585	-0.274251	0.274251	0.352227
Mtbp	17815.2	8205.53	24529	15141.9	16862.3	14793.2	7811.13	14881.8	-0.273473	0.273473	0.216585
Ugp2	160169	222002	176503	56174.8	125546	104673	111819	166857	-0.272868	0.272868	0.100688
Nbr1	22852.4	19860.9	18961.4	15699.7	6729.48	14260	18847	24224.4	-0.272413	0.272413	0.407667
Ddx49	50529.3	58820.9	62205.1	72649.1	98326.3	70128.7	60051.5	66440.3	0.272366	0.272366	0.649274
Bccip	207845	199548	240255	193275	212483	284323	286428	232273	0.272155	0.272155	1.03896
Gtf2f1	456078	505041	459155	422043	460709	465056	597882	700992	0.27205	0.27205	0.727654
Gbf1	12742.7	7049.7	20923.5	15504.6	20646.9	11890.9	21971.1	13378.3	0.272044	0.272044	0.349122
Ctsw	413363	598862	191810	328086	307935	347179	214505	399329	-0.271897	0.271897	0.188164
Psmd1	401726	183326	416662	665330	398153	355173	312926	314498	-0.271841	0.271841	0.12655
Coro1b	327469	368790	303712	352046	277526	281851	282185	278325	-0.27176	0.27176	1.66627
Cotl1	1.3902e+06	949277	1.67149e+06	1.76825e+06	1.18756e+06	953648	1.12135e+06	1.52468e+06	-0.27168	0.27168	0.456177
Dpcd	60906	71727.5	76847.7	75385.9	58343.2	57440	57790.6	62536	-0.270831	0.270831	1.48163
Rps6ka1	217621	178658	229196	171172	200261	143092	145874	171076	-0.270812	0.270812	0.899599
Hmox2	355067	461228	445810	260658	513595	371839	504386	447349	0.270793	0.270793	0.624795
Nsl1	175828	235511	166035	171480	153392	126539	165073	175955	-0.270184	0.270184	0.857861
[truncated: 1,247 more rows]
