# Supplementary material for: Translation factor eIF5a is essential for IFNγ production and cell cycle regulation in primary CD8+ T lymphocytes
Source: Nat Commun. 2022 Dec 17;13:7796. doi: 10.1038/s41467-022-35252-y (PMC9759561; doi:10.1038/s41467-022-35252-y)
Supplement: Supplementary file 8 — Source Data [file 41467_2022_35252_MOESM8_ESM.zip › FigS4/FigS4c/counts_Mock-GC7_cpm3+_log2.csv]

gene_name	Mock_1	Mock_2	Mock_3	Mock_4	GC7_1	GC7_2	GC7_3	GC7_4
Mrpl15	9.962896005	10.31854281	9.972979786	9.837627933	10.04712391	10.1959873	9.719388821	10.32642949
Lypla1	9.911391988	10.06877828	9.900866808	9.681238412	9.888743249	10.17617315	9.68474862	10.29232163
Tcea1	11.20701432	11.40779885	11.37991982	11.14720492	11.61240779	11.94434603	11.49085088	11.91550596
Gm6104	8.169925001	8.21916852	8.044394119	7.8008999	8.290018847	8.169925001	8.276124405	8.603626345
Atp6v1h	9.670656249	9.93516505	9.917372079	9.659995892	9.605479518	9.677719642	9.385862401	9.906890596
Rb1cc1	9.214319121	9.136991112	9.447083226	9.296916207	9.28771238	9.370687407	9.301496195	9.445014846
Pcmtd1	10.12282799	10.30947635	10.36959735	10.18487534	9.921840937	9.890264277	10.15355203	10.12282799
Gm38372	6.714245518	4.857980995	6.357552005	6.409390936	6.044394119	6.357552005	6.584962501	6.044394119
Gm9826	6.189824559	6.62935662	6.285402219	6.044394119	6.339850003	5.807354922	6.06608919	6.475733431
Rrs1	9.888743249	10.1382718	9.839203788	9.753216749	10.37068741	10.49585503	9.601770788	10.45121111
Gm6161	8.784634846	8.851749041	8.400879436	8.515699838	8.475733431	8.611024797	8.312882955	8.87958325
Mybl1	7.95419631	7.965784285	8.409390936	8.194756854	9.199672345	9.405141463	9.509775004	9.533329732
Vcpip1	10.05799172	10.05256805	10.18858885	10.01820018	10.05528244	10.30947635	9.936637939	10.22520744
Sgk3	8.54689446	8.717676423	8.77148947	8.77807713	8.154818109	8.515699838	8.011227255	8.515699838
Snhg6	10.47471995	11.09143539	10.72792045	10.64565843	11.16741815	11.3459596	11.33315535	11.50928017
Cops5	10.64655871	10.96722626	10.67860014	10.63843591	10.68387187	10.72195361	10.39874369	10.89708913
Cspp1	9.184875343	8.918863237	9.28077077	9.144658243	9.047123912	9.321928095	9.342074668	9.328674927
Arfgef1	11.1221809	10.91438513	11.21127995	11.05663772	11.01471793	11.12088584	10.68999797	11.11048331
Ncoa2	10.58402294	10.30947635	10.70476824	10.62662165	10.80976813	10.91662592	10.63753055	10.89935692
Tram1	11.1176431	11.26678654	11.24555271	11.05596023	10.8494051	11.09341756	10.67330908	11.22761594
Lactb2	9.144658243	9.479780264	9.403012024	9.21916852	9.105908509	9.177419538	8.826548487	9.415741768
Smt3h2-ps4	8.409390936	8.658211483	8.451211112	8.22881869	8.717676423	8.839203788	8.550746785	9.047123912
Rpl5-ps1	9.531381461	9.837627933	9.668884984	9.519636253	9.949826711	10.27844946	10.29920802	10.51668495
Gm10566	8.487840034	8.97441459	8.375039431	8.159871337	7.693486957	7.768184325	7.50779464	7.912889336
Terf1	9.147204925	9.5980525	9.400879436	9.113742166	9.124121312	9.142107057	8.97441459	9.28771238
Rpl7	14.68343329	15.27091579	14.87675674	14.7117745	14.98979362	15.11845447	15.13422575	15.3358788
Rdh10	7.21916852	7.108524457	7.17990909	6.918863237	7.129283017	7.348728154	6.714245518	7.189824559
Stau2	4.857980995	5.169925001	5.129283017	4.700439718	6.169925001	6.303780748	6.569855608	6.247927513
Ube2w	8.022367813	8.321928095	8.011227255	8.076815597	8.741466986	8.900866808	8.503825738	8.982993575
Eloc	10.48582931	10.9505559	10.56700537	10.49685378	10.65910396	10.75988818	10.59618976	10.86341196
Tmem70	9.038918989	9.355351096	9.189824559	9.121533517	9.438791853	9.5980525	9.357552005	9.821773982
Mcm3	12.87709238	13.11683128	12.93553341	12.87785926	12.57175264	12.70584834	12.26737193	12.76134346
Paqr8	6.321928095	6.339850003	6.491853096	6.14974712	5.357552005	5.930737338	4.807354922	6.044394119
Tram2	6.845490051	7.159871337	6.988684687	7.076815597	7.055282436	7.159871337	6.95419631	7.247927513
Kcnq5	8.939579214	8.672425342	8.95419631	8.77148947	8.668884984	8.607330314	8.139551352	8.515699838
Gm7658	5.64385619	6.209453366	5.584962501	5.169925001	5.95419631	5.930737338	5.857980995	6.569855608
Ogfrl1	8.189824559	8.463524373	8.238404739	8.204571144	8.647458426	8.903881846	8.554588852	8.980139578
Smap1	8.87036472	8.918863237	8.891783703	8.912889336	8.566054038	8.625708843	8.335390355	8.804131021
Sdhaf4	6.686500527	7.285402219	6.768184325	6.658211483	7.06608919	7.257387843	7.169925001	7.483815777
Gm28439	13.17164594	13.13089227	13.09836113	13.09226162	10.45327063	10.26561505	10.30378075	10.58590145
Gm10222	12.0164601	11.67507492	11.96144969	12.03479896	9.611024797	9.463524373	9.278449458	9.575539247
Gm28438	11.51076417	11.99435344	11.39016896	11.36741475	9.985841937	9.887220615	10.03479896	10.15101654
Gm28437	14.31599862	14.73518578	14.3135208	14.25952261	9.84862294	9.707359132	9.923327485	10.169925
Gm10925	14.7194423	15.12157399	14.74924094	14.69946401	11.31967212	11.08945048	11.23780747	11.52796564
Gm28661	15.63628475	16.09533521	15.64844185	15.61488235	11.28771238	11.0721326	11.00912879	11.42469119
Gm29216	15.04439412	15.69473875	15.2131422	15.07250948	9.868822555	9.54689446	9.519636253	10.08480839
Lmbrd1	8.400879436	8.693486957	8.603626345	8.383704292	8.076815597	8.154818109	7.894817763	8.174925683
Gm7846	6.977279923	7.562242424	6.741466986	6.584962501	6.754887502	7.169925001	7.339850003	7.383704292
Gm5525	7.523561956	7.523561956	6.794415866	7.14974712	7.392317423	7.686500527	7.73470962	8
Phf3	11.09803208	10.91438513	11.22400167	11.04848687	11.02997735	11.10459875	10.82177398	11.08746284
Ptp4a1	6.266786541	6.129283017	6.06608919	5.930737338	7.033423002	6.442943496	6.189824559	6.539158811
Gm19680	7.62935662	7.87036472	7.768184325	7.554588852	7.098032083	6.475733431	6.64385619	7.247927513
Prim2	10.09275714	10.23959853	10.10983065	10.03204573	9.949826711	9.97441459	9.668884984	9.970105891
Rab23	6.894817763	7.033423002	7.17990909	7.139551352	6.977279923	7.321928095	7.330916878	7.614709844
Bag2	8.184875343	8.519636253	8.361943774	8.174925683	8.005624549	7.924812504	7.357552005	8.060695932
Zfp451	9.8008999	9.763212367	9.911391988	9.727920455	10.1711768	10.22158712	9.908392621	10.23361968
Dst	8.169925001	7.888743249	8.339850003	8.262094845	8.675957033	8.807354922	8.611024797	8.714245518
Gm37233	5.459431619	4.321928095	5.554588852	5.357552005	7.209453366	7.139551352	5.930737338	6.686500527
Ccdc115	9.961449694	10.53915881	10.19229281	9.987264012	9.939579214	10.03479896	9.368506462	10.09143539
Imp4	9.977279923	10.1711768	10.06608919	9.991521846	10.07146236	10.19229281	9.544964433	10.29920802
Ptpn18	9.100662339	9.948367232	9.381542951	9.162391329	9.057991723	9.28771238	9.192292814	9.645658432
Arhgef4	7.159871337	7.515699838	7.761551232	7.257387843	7.375039431	7.857980995	7.8008999	8
Fam168b	11.56271943	11.59991284	11.71938882	11.61424973	11.64790807	11.7809498	11.45275603	11.83999107
Plekhb2	11.20823436	11.28944258	11.47269084	11.29404631	10.72962074	10.83920379	10.73131903	11.02097994
Hs6st1	9.197216693	9.337621902	9.20701432	9.182394353	8.991521846	9.169925001	8.714245518	9.209453366
Uggt1	11.20028561	11.14402087	11.3376219	11.15228484	11.6635581	11.71639079	11.24970606	11.75572215
Neurl3	11.20640391	11.69392249	11.40301202	11.18177344	10.77561028	10.88874325	10.25974326	10.99293834
Arid5a	12.4478581	12.72238064	12.66489167	12.53503231	12.79806672	12.83605036	12.58214198	13.04439412
Kansl3	10.39016896	10.54978467	10.61930296	10.42731284	10.72621816	10.88340699	10.65731845	11.02513956
Lman2l	8.527477006	8.73809226	8.791162889	8.499845887	8.511752654	8.794415866	8.154818109	8.915879379
Cnnm4	8.487840034	8.77807713	8.54303182	8.596189756	8.499845887	8.64385619	8.199672345	8.724513853
Cnnm3	8.658211483	8.832890014	8.661778098	8.744833837	9.131856961	9.276124405	8.939579214	9.37721053
Ankrd39	7.434628228	7.54689446	7.426264755	7.46760555	8.022367813	7.820178962	7.942514505	7.813781191
Sema4c	7.807354922	7.74819285	7.665335917	7.569855608	7.515699838	7.409390936	7.46760555	7.247927513
Cox5b	11.73259144	12.45738088	11.83683936	11.75028827	11.78790256	11.8482317	11.52061868	12.0891194
Actr1b	10.3376219	10.57837269	10.36850646	10.38154295	10.30149619	10.29347165	9.984418459	10.52061868
Zap70	12.20853921	12.7619667	12.36632221	12.28453495	12.04575966	11.994707	11.87920032	12.25650357
Tmem131	10.76983784	10.65194861	10.73978061	10.74146699	11.21674586	11.26268214	10.94763694	11.43879185
Inpp4a	8.971543554	8.988684687	9.202123824	9.11113567	9.076815597	9.087462841	9.236014192	9.243173983
Coa5	10.75988818	10.84392105	10.95419631	10.78953364	11.13314221	11.31174832	10.91214086	11.32249154
Unc50	8.936637939	9.292321633	9.036173613	8.988684687	9.269126679	9.487840034	9.224001674	9.62388149
Mgat4a	9.686500527	9.717676423	9.840777924	9.714245518	10.33427329	10.4429435	10.09143539	10.51766939
2010300C02Rik	5.672425342	6.189824559	5.882643049	5.857980995	6.820178962	6.768184325	6.491853096	7.339850003
Tsga10	6	6.523561956	6.14974712	5.754887502	6.044394119	6.266786541	5.584962501	6.392317423
Lipt1	6.189824559	5.832890014	6.087462841	5.321928095	5.64385619	5.882643049	5.882643049	6.303780748
Mitd1	8.839203788	9.169925001	8.864186145	8.82336724	8.717676423	8.965784285	8.682994584	8.982993575
Mrpl30	10.67330908	11.28366717	10.91737208	10.80493767	11.03960452	11.19414124	11.28944258	11.45584091
Txndc9	9.918863237	10.25029842	10.05256805	9.955649908	10.20457114	10.20701432	9.936637939	10.33091688
Eif5b	11.37340896	11.27786855	11.29806257	11.26737193	11.39446269	11.49785184	10.8587581	11.41732512
Rev1	8.266786541	8.022367813	8.321928095	8.276124405	9.199672345	9.240791332	9.4325419	9.337621902
Aff3	8.588714636	8.781359714	8.751544059	8.693486957	9.871905238	10.03066714	9.533329732	10.02375435
Chst10	8.829722735	9.005624549	8.951284715	8.882643049	8.519636253	8.781359714	7.982993575	8.845490051
Pdcl3	9.975847968	10.38478375	10.06474276	10.01262454	9.567956075	9.733015322	9.529430554	9.899356923
Npas2	5.781359714	5.882643049	6.044394119	5.727920455	6.781359714	7.169925001	6.714245518	7.108524457
Rpl31	14.00132022	14.62262384	14.12145257	14.06600508	14.6411486	14.74183562	14.75415679	14.96555885
Tbc1d8	5.321928095	5.285402219	5.64385619	4.906890596	8.154818109	7.960001932	8.968666793	8.511752654
Cnot11	9.612868497	9.992938336	9.73470962	9.749869427	9.675957033	9.84862294	9.392317423	9.847057346
Rnf149	9.324180547	9.438791853	9.603626345	9.368506462	9.192292814	9.209453366	8.77148947	9.169925001
Map4k4	12.15671514	12.24079133	12.30292446	12.25738784	12.31797782	12.41389233	12.29777606	12.55050632
Il18r1	10.67154107	10.91587938	10.70217269	10.60084211	9.696967526	9.616548844	9.353146825	9.77807713
Il18rap	9.733015322	10.14082977	10.04302728	9.948367232	9.884170519	10.00281502	9.319672121	9.943979914
Mrps9	10.2632692	10.64745843	10.34429591	10.26912668	10.39231742	10.36959735	10.19967234	10.68737568
Tgfbrap1	8.13442632	8.098032083	8.233619677	8.159871337	8.781359714	8.894817763	8.603626345	9.025139562
AI597479	8.807354922	8.77148947	8.906890596	8.82336724	9.48984796	9.567956075	9.361943774	9.649256178
Fhl2	7.721099189	8.087462841	7.651051691	7.665335917	7.139551352	6.918863237	6.658211483	6.658211483
Gm8210	7.714245518	8.257387843	7.247927513	7.523561956	8.076815597	8.169925001	7.95419631	8.396604781
Nck2	8.519636253	8.997179481	8.761551232	8.511752654	8.247927513	8.252665432	8.321928095	8.558420713
Uxs1	9.357552005	9.658211483	9.562242424	9.366322214	9.707359132	9.864186145	9.396604781	9.939579214
Tpp2	11.37395266	11.44138803	11.42416629	11.39767463	11.32249154	11.39553414	10.94690627	11.38532318
Tex30	8.573647187	9.147204925	8.672425342	8.491853096	8.459431619	8.554588852	8.194756854	8.77807713
Kdelc1	7.22881869	7.108524457	7.459431619	7.357552005	8.409390936	8.370687407	8.294620749	8.475733431
Bivm	8.005624549	8.317412614	8.392317423	8.103287808	8.22881869	8.17990909	8.214319121	8.348728154
Ercc5	9.055282436	9.172427509	9.306061689	8.985841937	10.37068741	10.4604559	10.74062404	10.78626963
Wdr75	9.636624621	9.756556323	9.569855608	9.579315938	10.23002044	10.34540525	9.727920455	10.39339046
Gm5526	8.451211112	9.28077077	8.46760555	8.366322214	8.317412614	8.527477006	8.13442632	8.689997971
Slc39a10	9.577428828	9.184875343	9.579315938	9.741466986	9.426264755	9.461479447	9.252665432	9.45532722
Nabp1	11.2137118	11.10656294	11.2974895	11.11829223	11.48633225	11.58261245	11.38747887	11.71037597
Gm17767	11.58730873	11.6617781	11.79522797	11.5943246	11.942881	11.97513146	11.77025093	12.09737377
Stat4	10.18239435	10.45635442	10.37503943	10.23361968	9.980139578	9.975847968	10.03617361	10.30149619
Stat1	9.124121312	9.499845887	9.082149041	9.184875343	10.08746284	10.23720996	9.802516365	10.42311591
Gls	11.35424938	11.14911199	11.45224124	11.32080055	11.65553072	11.74861218	11.37721053	11.64250303
Nab1	10.42101286	10.56795608	10.37395266	10.45224124	10.62205182	10.73893668	9.968666793	10.73640193
Nemp2	9.54303182	9.672425342	9.812177306	9.579315938	9.501837185	9.607330314	9.627533884	9.832890014
Mfsd6	9.638435914	9.638435914	9.705632387	9.469641817	10.07012094	10.21916852	9.6794801	10.03754695
Inpp1	9.894817763	10.01122726	10.29232163	9.939579214	9.83447105	9.918863237	10.07414146	10.16364968
Hibch	8.933690655	9.22881869	9.049848549	9.047123912	8.686500527	8.927777962	8.951284715	9.052568051
Pms1	8.159871337	8.21916852	8.21916852	8.144658243	8.276124405	8.409390936	8.321928095	8.434628228
Ormdl1	8.527477006	8.810571635	8.584962501	8.392317423	8.693486957	8.930737338	8.710806434	9.027905997
Osgepl1	7.700439718	7.826548487	7.900866808	7.912889336	7.238404739	7.483815777	7.339850003	7.6794801
Asnsd1	7.539158811	8.430452552	7.900866808	7.794415866	8.060695932	8.303780748	8.189824559	8.475733431
Stk17b	12.7903485	13.05256805	13.02738769	12.83624765	12.666224	12.83110928	12.61861492	12.96361862
Gtf3c3	8.945443836	8.727920455	9.076815597	8.87958325	9.273795599	9.319672121	8.948367232	9.296916207
Pgap1	7.06608919	6.266786541	7.129283017	7.044394119	7.592457037	7.499845887	7.787902559	7.6794801
Ankrd44	11.93221475	11.66711154	12.14433959	11.945078	11.70347105	11.84235034	11.42836017	11.78586111
Sf3b1	13.58848041	13.62411004	13.76549331	13.6111401	13.07748336	13.16773174	12.86437963	13.16632003
Coq10b	6.87036472	6.988684687	6.584962501	6.539158811	7.54689446	7.73470962	7.523561956	7.77478706
Hspd1	12.71381608	12.90839262	12.67617748	12.57648435	13.19921223	13.25163034	12.669328	13.30363807
Hspe1	11.7198166	12.30492167	11.80251637	11.75154406	12.73280339	12.79563384	12.72940832	13.02132703
Mob4	9.283088353	9.622051819	9.4325419	9.383704292	9.194756854	9.292321633	9.131856961	9.409390936
Rftn2	6.129283017	6.64385619	6.658211483	6.209453366	6.754887502	6.714245518	7.055282436	7.199672345
Mars2	8.727920455	8.632995197	8.965784285	8.857980995	9.62388149	9.56414949	9.098032083	9.596189756
Plcl1	6.599912842	6.169925001	6.459431619	6.569855608	4.087462841	4.584962501	3.906890596	4.392317423
Gm38056	6.857980995	7.499845887	6.781359714	6.62935662	6.672425342	6.658211483	6.584962501	7.451211112
4930558J18Rik	5.459431619	5.209453366	5.906890596	5.209453366	6.209453366	6.442943496	6.375039431	6.459431619
1700066M21Rik	7.960001932	8.13442632	8.049848549	7.948367232	8.108524457	8.22881869	8.06608919	8.326429487
Tyw5	7.714245518	7.741466986	7.882643049	7.845490051	7.988684687	8.189824559	7.894817763	8.108524457
Maip1	7.614709844	8.21916852	7.781359714	7.813781191	8.049848549	7.942514505	7.700439718	8.303780748
Kctd18	8.804131021	9.139551352	9.266786541	9.211888295	9.17990909	9.063395081	9.030667136	9.273795599
Sgo2a	8.826548487	8.997179481	9.047123912	8.924812504	9.113742166	9.13442632	9.13442632	9.342074668
Bzw1	12.36440828	12.48104257	12.37856581	12.32305476	12.15386866	12.3877481	11.80332392	12.33539035
Clk1	10.55362929	10.8963324	10.91811785	10.74986943	10.60733031	10.69609817	10.61378946	10.84156435
Ppil3	8.233619677	8.611024797	8.290018847	8.214319121	8.562242424	8.700439718	8.727920455	8.77478706
Nif3l1	8.632995197	9.184875343	8.936637939	8.744833837	9.01402047	9.13442632	8.724513853	9.236014192
Orc2	9.154818109	9.375039431	9.330916878	9.152284842	9.71596199	9.932214752	9.517669388	9.884170519
Fam126b	8.54303182	8.103287808	8.64385619	8.640244936	8.661778098	8.873444113	8.696967526	8.876516947
Ndufb3	10.40194612	10.9068906	10.45429929	10.43045255	10.12412131	10.23361968	9.977279923	10.44708323
Cbx3-ps7	6.539158811	6.426264755	6.459431619	6.523561956	6.339850003	6.614709844	6	6.672425342
Cflar	11.02097994	10.97727992	11.15228484	11.12928302	10.47167521	10.5372184	10.1382718	10.64205169
Casp8	11.25915477	11.59198977	11.48331195	11.33594857	11.11374217	11.18858885	10.89708913	11.34429591
Trak2	9.876516947	9.873444113	10.06069593	10.00140819	10.38801729	10.33203655	9.924812504	10.33203655
Stradb	8.417852515	8.721099189	8.491853096	8.396604781	8.768184325	8.810571635	8.957102042	9.027905997
Tmem237	9	9.278449458	9.301496195	9.182394353	8.632995197	8.668884984	8.451211112	8.900866808
Als2	9	8.894817763	9.084808388	9.076815597	8.945443836	9.129283017	8.804131021	9.095397023
Fzd7	8.353146825	8.339850003	8.326429487	8.451211112	7	6.539158811	6.209453366	7.266786541
Sumo1	11.05256805	11.47725232	11.18487534	11.06743436	11.12282799	11.21127995	11.23182118	11.40354468
Nop58	11.39339046	11.5980525	11.39339046	11.36029843	11.93626986	12.11146174	11.55602699	12.05866825
Bmpr2	8.317412614	7.499845887	7.918863237	8.124121312	8.321928095	8.442943496	8.033423002	8.499845887
Fam117b	11.00702727	11.13442632	11.13955135	11.03548645	10.00140819	10.07948478	9.840777924	10.15101654
Wdr12	9.2644426	9.509775004	9.350939182	9.202123824	9.62935662	9.710806434	9.28077077	9.839203788
Carf	7.312882955	7.21916852	7.554588852	7.434628228	7.960001932	8.022367813	7.794415866	8.049848549
Nbeal1	7.651051691	7.266786541	8.113742166	7.960001932	8.503825738	8.409390936	8.562242424	8.523561956
Cyp20a1	8.836050355	9.116343961	9.172427509	9.016808288	9.022367813	9.162391329	8.413627929	9.084808388
Abi2	9.361943774	9.290018847	9.465566405	9.342074668	9.30833903	9.573647187	9.236014192	9.710806434
Raph1	9.658211483	9.124121312	9.515699838	9.499845887	9.487840034	9.419960178	9.01402047	9.315149562
Eif4a-ps4	9.958552715	10.26795708	9.753216749	9.721099189	9.754887502	9.847057346	9.381542951	9.924812504
Cd28	12.2816403	12.22580994	12.50506719	12.28800089	12.08281434	12.12444446	12.01680829	12.21401549
Gm37198	6.727920455	7.199672345	6.523561956	6.62935662	5.247927513	5.584962501	5.523561956	5.832890014
Ctla4	13.99453023	14.24570125	14.18161817	14.01227534	12.91699905	12.92016674	13.06052707	13.27000325
Icos	12.34207467	12.30349538	12.48104257	12.2997804	11.56319627	11.48482289	11.52698821	11.69522829
Gm11599	7.475733431	7.64385619	6.87036472	7.199672345	7.523561956	7.357552005	6.87036472	7.77478706
Ino80d	10.31061278	9.888743249	10.51766939	10.33873638	10.47269084	10.53332973	10.18735207	10.41890673
Gm20342	5.285402219	5.129283017	5.95419631	5.754887502	6.426264755	6.321928095	6.044394119	6.554588852
Ndufs1	10.56795608	10.7903485	10.68211676	10.54109662	10.47573343	10.60269887	10.20457114	10.69174352
Eef1b2	13.62239506	14.24309959	13.79543092	13.66211202	14.3911093	14.47497338	14.38882454	14.73269742
Gm11605	9.136991112	9.652844973	8.939579214	8.885696373	8.74819285	8.927777962	8.005624549	8.829722735
Fastkd2	7.73470962	8.005624549	8.038918989	7.839203788	8.339850003	8.361943774	7.95419631	8.515699838
Klf7	9.667111542	8.945443836	9.818582177	9.695228291	9.413627929	9.525520809	9.355351096	9.398743692
Creb1	11.07547915	11.01611184	11.13185696	11.00140819	11.46505617	11.666224	11.08414401	11.59665567
Mettl21a	8.092757141	8.675957033	8.405141463	8.21916852	7.599912842	8.022367813	7.50779464	8.184875343
2810408I11Rik	5.857980995	6.700439718	6.569855608	6.189824559	6.247927513	6.06608919	6.569855608	6.794415866
Ccnyl1	7.276124405	7.658211483	7.54689446	7.199672345	7.459431619	7.54689446	7.483815777	7.768184325
Fzd5	7.22881869	7.459431619	6.988684687	7.17990909	7.159871337	7.599912842	7.076815597	7.607330314
Plekhm3	7.499845887	7.392317423	7.64385619	7.607330314	8.082149041	8.262094845	8.022367813	8.13442632
Rpl10a-ps1	11.38478375	12.02340784	11.46250227	11.38909352	11.75070699	11.93073734	11.92740761	12.1401907
Idh1	9.047123912	9.098032083	9.049848549	8.842350343	7.46760555	7.159871337	7.169925001	7.417852515
Pikfyve	8.658211483	8.451211112	8.700439718	8.539158811	8.857980995	8.791162889	8.569855608	8.826548487
Rpe	9.710806434	9.813781191	9.670656249	9.677719642	10.35314683	10.51766939	10.41785251	10.69870467
Kansl1l	7.442943496	7.159871337	7.721099189	7.569855608	7.426264755	7.199672345	7.303780748	7.459431619
Acadl	11.80695233	12.17055104	11.942881	11.80735492	11.10983065	11.17430154	10.96361862	11.41890673
Lancl1	10.6329952	11.03548645	10.96072599	10.77478706	9.885696373	10.05256805	10.12153352	10.37395266
Ikzf2	9.927777962	9.709083813	10.31288296	10.04984855	9.768184325	9.517669388	9.674192268	9.77478706
Bard1	10.15481811	9.975847968	10.17492568	10.00982862	10.23601419	10.39446269	10.02513956	10.34762137
Atic	11.59245704	11.73640193	11.64024494	11.64295422	11.55218876	11.56462586	10.92035286	11.60269887
Pecr	7.055282436	7.139551352	7.442943496	6.87036472	7.375039431	7.266786541	6.794415866	7.375039431
Xrcc5	9.802516365	10.05934446	9.789533645	9.631177056	9.558420713	9.73809226	9.243173983	9.68474862
Smarcal1	9.501837185	9.86727874	9.733015322	9.584962501	9.552669098	9.601770788	9.47370575	9.709083813
Rpl37a	13.4269199	14.2182605	13.74157232	13.57056729	13.75133484	13.8847429	13.83999107	14.16490693
Tns1	9.346513733	9.428360173	9.294620749	9.388017285	8.977279923	9.052568051	8.139551352	8.876516947
Arpc2	13.70649602	14.09901899	13.83466856	13.72600523	13.17195862	13.38032577	13.0001761	13.47104009
Aamp	11.08547246	11.70130646	11.32867493	11.20640391	10.65194861	10.72621816	10.36084708	10.95201316
Pnkd	8.651051691	9.436711542	9.092757141	9	8.375039431	8.632995197	8.491853096	8.761551232
Tmbim1	7.77478706	8.129283017	7.982993575	7.839203788	8.930737338	8.86727874	8.988684687	9.105908509
Ctdsp1	10.83762793	11.183015	10.93663794	10.79116289	10.55170826	10.7984718	10.23361968	10.80976813
Usp37	9.789533645	9.703903573	9.859534786	9.756556323	10.15987134	10.35974956	10.05256805	10.35424938
Cnot9	10.92999806	11.203348	11.07481046	10.96506276	11.08945048	11.23541594	10.90463462	11.34040649
Zfp142	9.025139562	8.463524373	9.11113567	8.918863237	9.2644426	9.364134655	8.592457037	9.226412193
Bcs1l	8.098032083	8.8008999	8.45532722	8.209453366	8.519636253	8.45532722	8.312882955	8.832890014
Rnf25	8.139551352	8.696967526	8.353146825	8.209453366	8.14974712	8.285402219	8.144658243	8.519636253
Ttll4	9.501837185	9.310612782	9.769837844	9.605479518	9.991521846	10.02097994	9.64385619	9.933690655
Cnppd1	10.82416321	11.38478375	11.08414401	10.97513146	11.23062093	11.42101286	10.99293834	11.5849625
Retreg2	10.79360331	11.14529533	10.96144969	10.82495874	10.31288296	10.42836017	10.23959853	10.70735913
Zfand2b	8.900866808	9.700439718	9.326429487	9.157346935	8.573647187	8.451211112	8.491853096	8.930737338
Atg9a	9.46760555	9.269126679	9.513727596	9.426264755	8.665335917	8.724513853	8.413627929	8.87958325
Ankzf1	9.733015322	10.03891899	9.987264012	9.955649908	9.06608919	9.11113567	8.97441459	9.430452552
Glb1l	6.339850003	6.357552005	6.832890014	6.614709844	6.700439718	6.554588852	6.754887502	6.672425342
Stk16	9.6794801	10.14465824	9.746514321	9.874981348	9.357552005	9.487840034	9.326429487	9.712527
Tuba4a	12.05188866	12.509775	12.15386866	12.01367161	11.50183718	11.5943246	10.99506047	11.72451385
Dnajb2	8.503825738	9.002815016	8.731319031	8.625708843	7.900866808	8.299208018	8.055282436	8.463524373
Dnpep	10.22037833	10.66533592	10.36522885	10.32755264	9.487840034	9.659995892	9.556506055	9.83447105
Gmppa	10.55937709	11.07948478	10.75154406	10.6617781	9.749869427	9.917372079	9.599912842	10.15101654
Chpf	9.651051691	9.894817763	9.839203788	9.575539247	10.06069593	10.00422047	9.539158811	10.10983065
Obsl1	7.366322214	7.693486957	7.562242424	7.584962501	5.614709844	6.044394119	5.672425342	6
Inha	6.409390936	6.930737338	6.64385619	6.62935662	4.321928095	4.807354922	4.169925001	4.392317423
Stk11ip	9.436711542	9.56414949	9.525520809	9.45532722	9.52160044	9.712527	9.353146825	9.797661526
Farsb	10.64205169	10.86495992	10.64925618	10.52747701	10.87344411	11.02652344	10.75070699	11.08414401
Acsl3	9.184875343	9.407267764	9.505811554	9.036173613	7.554588852	7.727920455	8.049848549	7.50779464
Utp14b	8.438791853	8.366322214	8.744833837	8.159871337	7.257387843	7.434628228	7.426264755	7.266786541
Ap1s3	9.027905997	9.14974712	9.144658243	8.991521846	9.310612782	9.348728154	8.857980995	9.328674927
Wdfy1	8.50779464	8.527477006	8.703903573	8.603626345	8.238404739	8.271463028	8.321928095	8.475733431
Mrpl44	9.177419538	9.533329732	9.172427509	9.052568051	9.116343961	9.13442632	8.794415866	9.344295908
Serpine2	7.754887502	7.761551232	7.95419631	7.392317423	12.08514046	12.01993816	12.15703107	12.2822197
Cul3	11.24198315	11.42206477	11.31797782	11.21856324	11.23002044	11.33035672	10.85486838	11.39285404
Dock10	12.2974895	12.05256805	12.39178061	12.30035256	12.57860856	12.66844183	12.24287637	12.62525222
Rhbdd1	8.906890596	9.057991723	9.087462841	9.068778278	9.672425342	9.926295995	9.392317423	9.691743519
Mff	10.13570929	10.42626475	10.27612441	10.18487534	10.37829486	10.54206454	10.36413466	10.59152235
Agfg1	11.92592526	11.9199806	12.08115052	11.99293834	12.23511671	12.21249639	12.00070427	12.28337779
Trip12	12.17148958	12.0664256	12.19875197	12.07981809	12.13217838	12.22430321	11.76404222	12.20609861
Fbxo36	5.977279923	5.930737338	6.339850003	6.375039431	5.554588852	5.977279923	6.108524457	6.022367813
Sp110	10.01541505	10.48784003	10.2737956	10.19967234	10.73555602	10.78463485	10.50779464	10.96794671
Sp140	8.912889336	9.37286506	9.21916852	8.930737338	9.361943774	9.519636253	9.649256178	9.768184325
Sp100	11.45840661	11.83368075	11.69740201	11.48884435	11.13057056	11.24138736	11.05460432	11.45994385
A630001G21Rik	8.84862294	9.21916852	9.041659152	9.008428622	8.77478706	8.936637939	8.607330314	9.159871337
Cab39	11.85096815	11.92592526	11.94727165	11.81177606	11.97835296	12.03960452	11.74230944	12.0891194
Itm2c	10.00281502	10.45532722	10.21188829	10.10328781	10.15101654	10.06743436	10.25384748	10.5526691
Gpr55	9.688250309	10.25738784	9.721099189	9.787902559	8.45532722	8.50779464	7.924812504	8.784634846
Psmd1	10.90237511	10.9248125	10.88111396	10.86805085	10.7548875	10.93590168	10.32530546	10.94178124
Armc9	5.781359714	6.554588852	5.857980995	5.882643049	6.108524457	6.087462841	5.754887502	6.375039431
Ncl	14.725313	15.04929552	14.79695216	14.68134824	15.0370321	15.15699159	14.70886834	15.26191127
Ptma	16.12795403	16.52961356	16.19150266	16.10605169	16.04729435	16.15485766	15.80780771	16.33322525
Pde6d	9.199672345	9.804131021	9.422064766	9.350939182	8.693486957	8.686500527	8.640244936	8.87036472
Cops7b	8.74819285	9.13442632	8.807354922	8.758223215	9.167418146	9.169925001	9.019590728	9.35974956
Dis3l2	8.696967526	8.960001932	8.710806434	8.829722735	8.86727874	9.030667136	8.625708843	8.968666793
Gm6136	11.51323411	12.04028972	11.43201985	11.34485068	11.87766757	11.79075575	11.91214086	12.12153352
Eif4e2	10.90011206	11.38100211	11.03548645	10.93073734	10.75321675	10.87805091	10.53235593	11.0409746
Gigyf2	10.38262403	10.31288296	10.52454172	10.45738088	10.70043972	10.63934071	10.46862404	10.81217731
Inpp5d	11.68123841	11.79441587	11.76901132	11.72962074	11.08480839	11.21249639	10.59525748	11.22520744
Atg16l1	9.579315938	9.831307244	9.87958325	9.698704667	9.727920455	9.851749041	9.50779464	9.939579214
Dgkd	12.4343676	12.45455634	12.62684976	12.45763738	12.41494944	12.39526635	12.31259938	12.61516981
Usp40	8.312882955	8.194756854	8.519636253	8.396604781	9.131856961	9.167418146	8.903881846	9.038918989
Mroh2a	9.936637939	10.215533	10.27146303	10.10197567	9.519636253	9.409390936	9.457380879	9.994353437
Hjurp	13.47269084	13.5112585	13.71649797	13.5566258	13.04080341	13.13008787	13.08530647	13.2911707
Glrp1	5.781359714	6.022367813	5.727920455	5.700439718	6.781359714	7	6.426264755	6.727920455
Arl4c	12.46377979	12.7897374	12.56319627	12.46505617	11.87728413	12.02410078	11.58120058	12.06978539
Sh3bp4	6.209453366	6.554588852	6.491853096	6.523561956	5.614709844	5.523561956	5.64385619	5.672425342
Gm38312	5.169925001	5.044394119	4.95419631	4.807354922	6.426264755	6.06608919	6.044394119	6.392317423
Agap1	3.700439718	3.807354922	3.169925001	3.169925001	7.832890014	8.174925683	7.882643049	8.022367813
Cops8	9.948367232	10.47876962	10.11894107	10.02375435	10.36303963	10.45635442	10.07948478	10.58683979
Lrrfip1	12.20975796	12.22490609	12.30035256	12.19105921	11.56605404	11.67463366	11.29576893	11.70908381
Rbm44	6.247927513	7	7.247927513	6.714245518	6.209453366	7.375039431	6.977279923	7.330916878
Ramp1	6.475733431	6.965784285	6.754887502	6.741466986	5.247927513	5.523561956	5.209453366	5.459431619
Ube2f	8.826548487	8.918863237	8.965784285	8.636624621	8.991521846	8.988684687	8.707359132	9.194756854
Scly	8.882643049	9.116343961	8.991521846	8.876516947	8.864186145	9.074141463	8.447083226	9.063395081
Ilkap	9.884170519	10.43879185	10.05392588	10.02097994	9.905387005	10.03204573	9.826548487	10.2737956
Hes6	10.04302728	10.73893668	10.26912668	10.15987134	9.368506462	9.317412614	9.326429487	9.658211483
Per2	6.807354922	6.539158811	6.569855608	6.714245518	7.73470962	7.761551232	7.22881869	7.924812504
Traf3ip1	7.366322214	7.741466986	7.651051691	7.584962501	7.781359714	7.62935662	7.303780748	8.108524457
Asb1	8.603626345	8.73470962	8.933690655	8.479780264	8.527477006	8.77807713	8.303780748	8.741466986
Hdac4	9.729620744	9.696967526	9.853309555	9.799281622	10.19475685	10.18982456	9.941047606	10.27612441
Ndufa10	10.99647349	11.46505617	11.17990909	11.06069593	11.22761594	11.35424938	11.00702727	11.56557814
Cops9	9.888743249	10.60177079	9.985841937	9.952741247	10.12541347	10.2179577	10.14465824	10.45224124
Gpc1	8.554588852	8.727920455	8.596189756	8.658211483	9.266786541	9.533329732	8.980139578	9.56414949
Dusp28	5.754887502	6.599912842	6.247927513	6.321928095	6.357552005	6.714245518	5.930737338	6.62935662
Rnpepl1	9.714245518	10.05799172	9.792790294	9.768184325	10.04984855	10.0768156	9.914385132	10.30378075
Capn10	7.539158811	8.321928095	8.016808288	7.930737338	7.294620749	7.686500527	7.276124405	7.826548487
Mterf4	7.851749041	8.233619677	8.044394119	7.930737338	7.965784285	8	7.839203788	8.214319121
Pask	8.985841937	9.079484784	9.157346935	9.060695932	9.509775004	9.501837185	9.649256178	9.746514321
Ppp1r7	10.63662462	10.80896417	10.72962074	10.56985561	10.38046107	10.59618976	10.17741954	10.58871464
Hdlbp	12.75863964	12.86843676	12.84215388	12.72216714	12.35038674	12.38640142	11.9893945	12.41124615
37500	6.285402219	4.95419631	6.409390936	6.169925001	6.459431619	6.459431619	6.523561956	6.459431619
Stk25	10.48683502	10.89481776	10.70217269	10.62570884	10.42836017	10.49085088	10.51865316	10.85252951
Thap4	8.665335917	9.060695932	8.471675214	8.558420713	8.6794801	8.724513853	8.317412614	8.909893084
Atg4b	10.02513956	10.36303963	10.23361968	10.13057056	9.87958325	10.06608919	9.902375114	10.19721669
Dtymk	10.52454172	11.05731488	10.71596199	10.59525748	11.0409746	11.10721708	10.98513037	11.32699117
Ing5	9.199672345	9.481799432	9.400879436	9.426264755	9.714245518	9.881113961	9.266786541	9.807354922
D2hgdh	9.324180547	9.428360173	9.469641817	9.475733431	9.09011242	9.262094845	8.873444113	9.35974956
Gm18666	6.768184325	6.754887502	7	7.044394119	6.741466986	6.247927513	6.247927513	6.857980995
Pdcd1	10.65105169	10.87805091	10.52943055	10.45840661	10.13057056	10.01541505	9.709083813	10.10852446
Fam174a	8	8.499845887	8.118941073	7.912889336	8.379378367	8.614709844	8.721099189	8.951284715
Gm15427	10.6183855	11.08878824	10.28424575	10.32755264	10.89784546	10.95710204	11.02513956	11.24257869
St8sia4	9.262094845	9.28077077	9.487840034	9.283088353	8.654636029	8.54689446	8.62935662	8.727920455
Gm6430	9.756556323	10.01262454	9.675957033	9.6794801	9.413627929	9.581200582	9.142107057	9.620219826
D1Ertd622e	8.851749041	9.044394119	9.06608919	8.965784285	8.965784285	9.221587121	8.754887502	9.21916852
Ppip5k2	9.818582177	9.709083813	9.764871591	9.759888183	10.67242534	10.66444728	10.2179577	10.66266838
Gin1	7.22881869	7.451211112	7.584962501	7.257387843	7.491853096	7.651051691	7.033423002	7.888743249
Pam	6.686500527	6.14974712	6.491853096	6.442943496	6.727920455	7.055282436	6.357552005	6.64385619
Gm3531	9.890264277	10.56414949	10.05528244	9.82336724	10.36959735	10.47573343	10.31628153	10.65553072
Gm3608	11.53964351	11.7077905	11.51668495	11.39820926	11.24317398	11.36686859	11.05528244	11.48482289
Pign	9.434628228	9.174925683	9.636624621	9.392317423	10.00422047	10.2737956	10.01680829	10.19967234
Relch	9.710806434	9.620219826	9.804131021	9.702172685	9.807354922	9.871905238	9.674192268	9.995767151
Zcchc2	10.14593215	10.14593215	10.29347165	10.05663772	10.48179943	10.55362929	10.15355203	10.57459353
Phlpp1	8.611024797	8.607330314	8.554588852	8.554588852	8.640244936	8.724513853	8.573647187	8.710806434
Bcl2	12.82197324	12.82495874	12.9505559	12.83880999	13.25266543	13.40899308	12.77169579	13.31995431
Kdsr	8.693486957	8.721099189	8.854868383	8.64385619	8.962896005	9.008428622	8.813781191	9.321928095
Vps4b	10.92925841	11.07948478	11.18487534	11.07881795	11.03686045	11.11374217	10.99929539	11.2467406
Dsel	6.475733431	6.426264755	6.930737338	6.906890596	6.658211483	6.820178962	6.569855608	6.906890596
Tsn	11.20640391	11.52845411	11.37449615	11.26737193	11.38424412	11.55026581	11.15545073	11.61332905
Nifk	9.672425342	10.06474276	9.625708843	9.609178738	9.982993575	10.07012094	9.535275377	10.2911707
Clasp1	10.19229281	10.02375435	10.34651373	10.23959853	10.45738088	10.4314976	10.14974712	10.46862404
Ralb	8.285402219	8.599912842	8.696967526	8.290018847	7.285402219	6.894817763	6.977279923	7.21916852
Tmem185b	7.599912842	7.876516947	7.592457037	7.6794801	7.971543554	8.092757141	7.442943496	8.144658243
Epb41l5	6.409390936	6.50779464	6.50779464	6.539158811	4.392317423	4.700439718	5.584962501	5.169925001
Ptpn4	8.768184325	8.379378367	8.784634846	8.64385619	9.13442632	9.355351096	8.912889336	9.124121312
Tmem177	6.658211483	6.807354922	6.87036472	6.599912842	7.266786541	7.426264755	6.754887502	7.539158811
Tmem37	7.033423002	8.209453366	7.129283017	7.199672345	7.011227255	6.930737338	6.50779464	7.044394119
Dbi	10.70130646	11.49485558	10.85642553	10.8153833	10.20579325	10.08347933	10.03479896	10.45224124
Steap3	7.882643049	8.071462363	7.727920455	7.761551232	6.62935662	6.965784285	6.247927513	6.988684687
Insig2	8.77478706	9.259743264	9.269126679	8.900866808	8.894817763	9.027905997	8.900866808	9.273795599
Ccdc93	9.37721053	9.22881869	9.509775004	9.30833903	9.339850003	9.503825738	9.002815016	9.515699838
Ddx18	10.20089861	10.63026713	10.33985	10.22881869	10.5028318	10.6183855	9.888743249	10.58590145
Actr3	13.9243486	14.13161585	14.0117514	13.89992332	13.55206865	13.71349392	13.17882044	13.76839112
Slc35f5	7.076815597	6.977279923	7.21916852	6.930737338	7.055282436	6.906890596	7.285402219	7.562242424
Mgat5	7.761551232	7.599912842	7.832890014	7.906890596	9.46760555	9.442943496	8.957102042	9.4325419
Gm8451	7.622051819	8.189824559	7.434628228	7.400879436	7.988684687	8.224001674	8.113742166	8.54689446
Tmem163	8.326429487	8.618385502	8.290018847	8.21916852	7.857980995	7.321928095	6.894817763	7.761551232
Ccnt2	10.09407769	10.14847658	10.30606169	10.18239435	10.48582931	10.54592977	10.45327063	10.69696753
Rab3gap1	10.02375435	10.02097994	10.10852446	10.04028972	9.927777962	9.995767151	9.611024797	10.03617361
Zranb3	8.885696373	8.810571635	8.991521846	8.977279923	9.211888295	9.465566405	9.396604781	9.453270634
Gm38248	6.303780748	4.95419631	6.339850003	6.459431619	6.754887502	6.906890596	6.95419631	6.714245518
Rpl28-ps1	8.672425342	9.25502857	8.622051819	8.618385502	9.243173983	9.348728154	9.28771238	9.618385502
R3hdm1	11.5112585	11.52454172	11.62205182	11.57790084	11.16113188	11.2632692	10.93884446	11.34817487
Ubxn4	10.89102419	11.10263189	10.91960824	10.70994538	10.49984589	10.62753388	10.1711768	10.68035952
Mcm6	13.11894107	13.38815186	13.19567979	13.09457258	12.79705352	12.96072599	12.49410555	13.01489224
Dars	12.30606169	12.55002526	12.43567026	12.32192809	11.53040634	11.69827058	11.14338321	11.68650053
Gm6170	8.948367232	9.169925001	8.451211112	8.303780748	9.071462363	9.20701432	9.172427509	9.581200582
Cxcr4	10.27844946	10.68123841	10.47370575	10.37395266	9.199672345	9.415741768	9.14974712	9.6794801
Rpl31-ps9	8.483815777	8.873444113	8.113742166	8.060695932	8.942514505	8.894817763	8.857980995	9.157346935
Cd55	7.971543554	8.383704292	8.396604781	7.906890596	8.97441459	9.14974712	9.68474862	9.548821908
Pfkfb2	6.189824559	6.392317423	7.098032083	6.523561956	6.768184325	6.614709844	6.569855608	6.584962501
Yod1	8.184875343	7.900866808	8.164906927	8.154818109	8.276124405	8.321928095	8.071462363	8.45532722
Il10	7.330916878	7.820178962	7.434628228	7.321928095	4.247927513	4.754887502	3.700439718	4.906890596
Mapkapk2	12.05018877	12.40301202	12.11991379	12.02375435	12.10099078	12.05426514	11.71681946	12.27815903
Dyrk3	8.894817763	9.167418146	8.761551232	8.832890014	9.413627929	9.48984796	9.167418146	9.856425529
Eif2d	10.48984796	10.80009099	10.62662165	10.42311591	10.91064273	11.0202855	10.91811785	11.2366122
Rassf5	11.32361776	11.59058705	11.56605404	11.39981196	11.41574177	11.44035012	11.12992693	11.56700537
Ikbke	10.00422047	10.41890673	10.39553414	10.16616308	11.11439305	11.12734954	11.59525748	11.55650605
Srgap2	10.72024426	10.77971936	10.86341196	10.73047014	10.93737382	11.0202855	10.88034881	11.12282799
Fam72a	7.294620749	7.531381461	7.392317423	7.266786541	8.044394119	8.082149041	7.672425342	8.379378367
Ctse	7.417852515	7.321928095	7.599912842	7.238404739	7.651051691	7.54689446	7.21916852	7.665335917
Slc41a1	8.214319121	8.400879436	8.491853096	8.438791853	8.77148947	8.842350343	8.625708843	8.768184325
Rab29	7.95419631	8.539158811	8.13442632	8.033423002	7.686500527	7.882643049	7.832890014	8.257387843
Nucks1	12.07948478	12.23302043	12.18270471	12.0317012	12.65150022	12.77416934	12.32979634	12.84018782
Elk4	9.962896005	10.14847658	10.21674586	10.09407769	10.11113567	10.08214904	9.859534786	10.13570929
Mfsd4a	8.915879379	8.531381461	9.030667136	8.951284715	8.97441459	8.918863237	8.675957033	9.124121312
Dstyk	6.409390936	6.357552005	6.700439718	6	7.754887502	7.832890014	7.707359132	7.839203788
Rbbp5	10.20579325	10.2737956	10.41996018	10.33985	10.81858218	10.98513037	10.65910396	10.95710204
Tmem81	7.807354922	7.906890596	7.888743249	7.62935662	7.918863237	8.321928095	8.060695932	8.495855027
Mdm4	12.41494944	12.15924065	12.70022295	12.42940674	13.24763088	13.35590164	13.34955769	13.4515975
Pik3c2b	6.686500527	5.754887502	7.055282436	7.055282436	8.113742166	7.894817763	7.707359132	7.994353437
Ppp1r15b	11.89330153	11.87305955	11.97727992	11.86147468	11.91288934	12.01471793	11.47116713	12.0313566
Plekha6	7.266786541	7.285402219	7.636624621	7.383704292	5.672425342	6.108524457	5.95419631	6.22881869
Snrpe	11.18735207	11.83526092	11.36796071	11.22941969	11.51717725	11.68650053	11.53770375	11.88722062
Zc3h11a	7.948367232	7.417852515	8.055282436	7.982993575	8.113742166	8.060695932	8.005624549	8.049848549
Gm38394	7.312882955	6.169925001	7.54689446	7.442943496	7.357552005	7.159871337	6.965784285	6.768184325
Lax1	8.965784285	9.573647187	9.164906927	9.044394119	9.144658243	9.095397023	8.74819285	9.319672121
Atp2b4	12.6329952	12.22430321	12.76570049	12.63639805	11.25029842	11.42153891	10.88798213	11.30035256
Btg2	9.769837844	10.16616308	10.00702727	9.856425529	9.403012024	9.296916207	9.527477006	9.631177056
Tmem183a	10.05799172	10.30833903	10.31061278	10.21188829	10.52258153	10.53624722	10.39016896	10.68123841
Cyb5r1	9.605479518	9.958552715	9.796039609	9.584962501	10.37829486	10.68825031	10.21916852	10.73216743
Adipor1	11.57080444	11.91923579	11.73301532	11.57978733	11.53284291	11.55937709	11.51323411	11.80936621
Klhl12	8.672425342	8.8008999	8.764871591	8.787902559	8.997179481	9.036173613	8.487840034	9.243173983
Rabif	9.271463028	9.550746785	9.33315535	9.197216693	9.368506462	9.449148645	8.939579214	9.475733431
Kdm5b	10.37937837	10.47471995	10.65553072	10.39124359	9.592457037	9.707359132	9.453270634	9.856425529
Ppp1r12b	8.113742166	8.139551352	8.366322214	8.214319121	8.294620749	8.060695932	7.876516947	8.233619677
Ube2t	9.581200582	9.987264012	9.791162889	9.659995892	9.370687407	9.46760555	9.569855608	9.627533884
Ptprv	8.784634846	8.73809226	9.202123824	8.982993575	8.388017285	8.326429487	8.596189756	8.854868383
Ptpn7	11.68255574	11.9162527	11.73935871	11.75822321	11.90011206	12.00316651	11.44086917	11.98868469
Arl8a	9.63481105	10.18239435	9.792790294	9.647458426	9.797661526	9.77478706	9.658211483	10.19844504
Gm4204	10.37395266	10.80654962	10.21431912	10.25620869	10.62935662	10.72024426	10.45840661	10.90914305
Rnpep	10.32867493	10.66266838	10.47065887	10.36850646	9.724513853	9.63481105	9.174925683	9.758223215
Timm17a	9.980139578	10.30947635	10.06877828	9.951284715	10.08878824	10.11504365	9.73978061	10.31967212
Ipo9	10.73301532	10.60455323	10.73386272	10.69957245	10.87267488	10.94178124	10.67771964	11.06406908
Nav1	8.005624549	7.857980995	8.103287808	7.988684687	6.426264755	6.686500527	5.285402219	6.672425342
Csrp1	11.23002044	11.77602172	11.44397954	11.38046107	11.39446269	11.46964182	11.38747887	11.77478706
Phlda3	8.471675214	8.873444113	8.842350343	8.471675214	10.93147623	10.89481776	10.92555444	11.19229281
Tmem9	8.957102042	9.46760555	9.252665432	9.182394353	8.787902559	8.851749041	8.754887502	9.238404739
Kif21b	13.19213867	13.07280253	13.43462823	13.3376219	12.20151134	12.25384748	12.11861669	12.40167953
Camsap2	8.696967526	8.233619677	8.826548487	8.607330314	9.105908509	9.209453366	8.845490051	9.221587121
Ddx59	7	7.276124405	7.238404739	7	7.22881869	7.400879436	6.918863237	7.257387843
Kif14	10.51471405	10.44708323	10.68211676	10.57837269	10.56128795	10.75655632	10.39981196	10.74567432
Zfp281	9.303780748	8.971543554	9.493855449	9.368506462	9.717676423	9.677719642	9.485829309	9.702172685
Ptprc	14.48299698	14.56456632	14.69114373	14.52570432	14.53332973	14.66722245	14.41190815	14.73036399
Nek7	11.00982862	10.98441846	11.1401907	11.01680829	11.01541505	11.16804527	10.88034881	11.17055104
2310009B15Rik	7.129283017	7.614709844	7.098032083	7.285402219	7.434628228	7.584962501	7.044394119	7.727920455
Dennd1b	9.994353437	9.83447105	10.14465824	9.900866808	9.586839788	9.71596199	9.390168956	9.796039609
Zbtb41	8.724513853	8.422064766	8.87958325	8.599912842	9.041659152	9.144658243	8.768184325	8.906890596
Aspm	11.20089861	10.76570049	11.29863541	11.11894107	11.32192809	11.32811389	11.21249639	11.3586512
Gm5835	6.491853096	6.741466986	6.247927513	5.930737338	6.906890596	6.741466986	6.977279923	7.14974712
Cdc73	10.01262454	9.826548487	10.01402047	9.941047606	10.34318572	10.40620501	9.744833837	10.36850646
Gm6397	8.607330314	8.592457037	8.184875343	8.243173983	8.353146825	8.370687407	8.060695932	8.658211483
Glrx2	8.46760555	8.87036472	8.335390355	8.54689446	8.581200582	8.717676423	8.459431619	8.962896005
Trove2	7.199672345	6.988684687	7.209453366	6.977279923	7.383704292	7.515699838	7.087462841	7.108524457
Uchl5	10.08214904	10.36850646	10.07146236	10.01959073	9.985841937	10.24079133	9.702172685	10.20089861
Gm29170	5.857980995	6.044394119	5.64385619	5.614709844	6.599912842	6.392317423	5.807354922	6.727920455
Rgs2	8.044394119	8.361943774	7.977279923	7.960001932	7.451211112	7.714245518	7.531381461	7.994353437
Rgs1	9.616548844	9.888743249	9.763212367	9.388017285	9.481799432	9.475733431	9.677719642	9.851749041
Gm15583	8.930737338	8.82336724	9.041659152	9.005624549	8.361943774	8.527477006	8.005624549	8.442943496
Rbm3-ps	6.209453366	6.754887502	6.022367813	6.06608919	6.64385619	6.741466986	6.303780748	6.857980995
Odr4	9.310612782	9.513727596	9.459431619	9.324180547	9.21916852	9.276124405	9.159871337	9.531381461
Tpr	12.5372184	12.44112862	12.53284291	12.45738088	12.47091303	12.55218876	11.97333862	12.50506719
Ivns1abp	11.82654849	11.89935692	11.88340699	11.83880999	12.31882522	12.4566111	12.15386866	12.51914479
Swt1	8.357552005	8.451211112	8.503825738	8.451211112	8.515699838	8.503825738	8.366322214	8.577428828
Trmt1l	9.030667136	9.396604781	9.22881869	9.060695932	9.328674927	9.400879436	9.038918989	9.656424863
Rnf2	9.2644426	9.503825738	9.413627929	9.266786541	9.52160044	9.665335917	9.519636253	9.769837844
Fam129a	10.94178124	10.87498135	10.97727992	10.87344411	11.39606956	11.51569984	11.04984855	11.49785184
Edem3	9.797661526	9.509775004	9.820178962	9.670656249	9.829722735	9.915879379	9.449148645	9.743151394
1700025G04Rik	9.649256178	10.04575966	9.868822555	9.924812504	9.517669388	9.784634846	9.348728154	9.753216749
Tsen15	7.483815777	7.787902559	7.64385619	7.569855608	8.658211483	8.727920455	8.50779464	8.832890014
Arpc5	12.79156991	13.18348031	12.94873224	12.84176089	12.62365291	12.75384351	12.30720081	12.83999107
Ncf2	5.426264755	5.906890596	5.672425342	5.832890014	6.357552005	6.614709844	6.087462841	6.584962501
Smg7	10.68650053	10.72621816	10.78217919	10.79116289	11.08746284	11.15545073	10.72195361	11.16239133
Lamc1	10.74062404	10.62021983	10.87190524	10.77148947	10.6926155	10.72024426	10.32755264	10.76818432
E330020D12Rik	5.857980995	6.491853096	6.044394119	5.882643049	6.882643049	6.768184325	6.87036472	6.988684687
Dhx9	12.18920683	12.04405253	12.11926538	12.04610085	12.40593919	12.49360531	11.97906787	12.49984589
Rgs16	8.487840034	8.519636253	8.584962501	8.303780748	8.807354922	8.54689446	8.483815777	8.74819285
Rnasel	9.787902559	9.784634846	9.941047606	9.905387005	9.583082768	9.689997971	9.447083226	9.851749041
Glul	10.49984589	10.74399286	10.65194861	10.54399845	10.3376219	10.46862404	10.27262978	10.72877085
Ier5	10.86186234	11.60733031	11.2179577	11.06204614	11.60084211	11.59479112	11.34374092	11.77930897
Mr1	8.588714636	8.731319031	8.994353437	8.791162889	8.361943774	8.682994584	8.459431619	8.596189756
Stx6	9.68474862	10	9.743151394	9.707359132	10.2737956	10.37612539	10.04848687	10.47065887
Xpr1	10.5137276	10.2644426	10.61746747	10.42626475	10.45840661	10.65821148	10.16616308	10.60455323
Acbd6	10.54012804	11.2179577	10.67507492	10.62753388	10.65105169	10.85486838	10.51963625	11.02997735
Qsox1	10.22761594	10.58308277	10.43775207	10.23242093	10.19352536	10.23242093	10.24555271	10.51963625
Cep350	10.60177079	10.06608919	10.65284497	10.47269084	10.40301202	10.63662462	10.27262978	10.45018025
Tor1aip1	10.04712391	10.24317398	10.16490693	10.04848687	10.04165915	10.14465824	9.517669388	10.19105921
Tor1aip2	10.89708913	11.08347933	11.17430154	10.99010396	11.06339508	11.21188829	10.85486838	11.29920802
Gm2000	10.54689446	11.41890673	10.74651432	10.46352437	11.4152136	11.48381578	11.40514146	11.72664392
Soat1	9.980139578	10.23122118	10.20701432	10.10852446	9.758223215	9.763212367	9.503825738	9.955649908
Gm10031	9.481799432	9.529430554	9.426264755	9.405141463	9.727920455	9.702172685	9.262094845	9.856425529
Abl2	9.147204925	8.668884984	9.28771238	8.912889336	9.364134655	9.463524373	8.939579214	9.328674927
Tor3a	7.169925001	7.392317423	7.357552005	7.409390936	7.948367232	7.960001932	7.820178962	8.303780748
Fam20b	9.571752644	9.517669388	9.659995892	9.541096615	9.638435914	9.73470962	9.497851837	9.672425342
Ralgps2	8.503825738	8.761551232	8.689997971	8.717676423	8.900866808	8.915879379	8.813781191	9.087462841
2810025M15Rik	6.491853096	6.965784285	6.357552005	6.22881869	6.64385619	6.942514505	6.584962501	6.832890014
Cryzl2	5.977279923	5.554588852	6	5.129283017	6.741466986	7.14974712	7.055282436	7.434628228
Cop1	9.627533884	9.942514505	9.71596199	9.537218401	10.10197567	10.15481811	9.896332404	10.27029533
4930523C07Rik	9.873444113	9.962896005	10.12541347	9.952741247	9.921840937	9.997179481	9.86727874	10.23002044
Mrps14	9.642051693	10.33203655	9.87958325	9.805743872	9.779719355	9.95419631	9.601770788	10.02513956
Cacybp	10.49485558	10.72962074	10.45840661	10.43879185	10.99788513	11.10852446	10.6110248	11.15860969
Rabgap1l	11.41574177	11.42311591	11.67991988	11.39713981	11.58590145	11.58965115	11.56652978	11.80856203
Rc3h1	9.917372079	9.50779464	9.933690655	9.865733271	10.35974956	10.4604559	10.06339508	10.37068741
Zbtb37	8.791162889	7.924812504	8.851749041	8.784634846	9.344295908	9.162391329	9.11113567	9.25502857
Gas5	12.55985504	13.10689005	12.77725532	12.58730873	13.82674708	13.96397979	14.080651	14.15568789
Dars2	8.968666793	9.116343961	9.221587121	8.957102042	8.459431619	8.693486957	8.46760555	8.73809226
Cenpl	9.299208018	9.620219826	9.424166289	9.409390936	9.63481105	9.797661526	9.620219826	9.933690655
Klhl20	9.370687407	9.346513733	9.52160044	9.438791853	9.930737338	9.911391988	9.71596199	9.961449694
Prdx6	11.47876962	12.01367161	11.75070699	11.6183855	12.0871313	12.19444908	11.78176951	12.32614856
Tnfsf4	4.087462841	3.169925001	4.247927513	3.321928095	8.535275377	8.554588852	9.022367813	9.036173613
Gm15429	9.060695932	9.556506055	9.164906927	9.11113567	9.025139562	9.038918989	8.405141463	9.152284842
Fasl	8.379378367	8.607330314	8.696967526	8.45532722	8.909893084	8.982993575	8.721099189	9.13442632
Suco	10.54206454	10.34983409	10.63390341	10.51274046	10.46964182	10.59152235	10.42940674	10.68825031
Pigc	8.049848549	8.357552005	8.28077077	7.95419631	8.515699838	8.758223215	8.383704292	8.696967526
Mettl13	8.434628228	8.409390936	8.335390355	8.417852515	8.864186145	8.977279923	8.257387843	8.845490051
Vamp4	9.967226259	10.28308835	10.11113567	10.10197567	10.1382718	10.15608308	10.23601419	10.35424938
Prrc2c	12.95927751	12.48909532	13.1086878	13.03256236	13.21051915	13.26003742	12.93737382	13.23032072
Gorab	6.942514505	7.257387843	7.21916852	7.118941073	7.033423002	7.321928095	6.988684687	7.257387843
Kifap3	7.577428828	7.936637939	7.839203788	7.845490051	7.257387843	7.294620749	7.442943496	7.50779464
Scyl3	9.192292814	9.317412614	9.357552005	9.25502857	9.37721053	9.575539247	9.224001674	9.583082768
BC055324	8.82336724	8.927777962	9.092757141	8.861086906	8.927777962	9.159871337	9.079484784	9.224001674
Mettl18	5.781359714	6.409390936	6.169925001	5.930737338	6.426264755	6.584962501	6.442943496	6.977279923
Sell	8.159871337	8.672425342	8.607330314	8.459431619	9.505811554	9.560332834	9.773139207	9.842350343
Slc19a2	9.187352073	9.172427509	9.566054038	9.240791332	11.14210706	11.2772874	11.05392588	11.46352437
Ccdc181	7.339850003	8.118941073	7.845490051	7.894817763	7.21916852	7.592457037	7.294620749	7.876516947
Blzf1	8.361943774	8.625708843	8.588714636	8.348728154	8.422064766	8.459431619	8.321928095	8.640244936
Nme7	8.577428828	8.857980995	8.611024797	8.405141463	7.531381461	7.787902559	7.807354922	8.13442632
Atp1b1	6.614709844	6.672425342	6.50779464	6.303780748	8.965784285	9.044394119	8.933690655	9.177419538
Xcl1	4	4.247927513	3.807354922	3.459431619	9.346513733	9.005624549	8.84862294	9.182394353
Sft2d2	11.49285462	11.53867395	11.68299458	11.54834029	11.60269887	11.6851868	11.67815996	11.89822347
Tiprl	10.18611424	10.57553925	10.34762137	10.19105921	10.21916852	10.32642949	10.23122118	10.61470984
Gm38190	6.672425342	5.832890014	6.832890014	6.686500527	6.714245518	6.794415866	6.965784285	6.87036472
Dcaf6	9.129283017	9.271463028	9.285402219	9.273795599	8.906890596	9.100662339	8.897845456	9.346513733
Mpc2	9.038918989	9.689997971	9.074141463	9.144658243	9.250298418	9.30833903	9.052568051	9.688250309
Rcsd1	11.906139	12.23750875	11.95819018	11.93184554	11.52894242	11.54158066	11.20701432	11.67021364
Creg1	8.417852515	8.960001932	8.471675214	8.515699838	8.73809226	8.839203788	8.577428828	8.982993575
Cd247	11.41785251	11.89330153	11.59618976	11.47421294	11.25620869	11.36850646	11.11309098	11.60779264
Pou2f1	9.611024797	9.22881869	9.77148947	9.756556323	9.908392621	9.909893084	9.656424863	9.885696373
Tada1	8.487840034	8.503825738	8.54303182	8.519636253	8.396604781	8.603626345	8.22881869	8.599912842
Pogk	8.370687407	7.761551232	8.243173983	8.076815597	9.233619677	9.451211112	9.027905997	9.28771238
Uck2	12.26707927	12.44553222	12.30178196	12.21036695	12.15576694	12.27146303	11.60177079	12.24466114
Tmco1	10.15355203	10.48884435	10.26795708	10.14210706	9.912889336	10.09407769	9.753216749	10.23122118
Aldh9a1	11.05731488	11.32361776	11.09539702	11.04984855	10.52061868	10.65105169	10.17367714	10.8153833
Mgst3	7.366322214	8.049848549	7.936637939	7.426264755	6.14974712	6.189824559	6.375039431	6.189824559
Nuf2	10.45840661	10.72366094	10.72536626	10.52061868	10.77725532	10.83051521	10.74819285	11.08281434
Hsd17b7	9.781359714	9.523561956	9.824958741	9.503825738	9.344295908	9.233619677	8.939579214	9.428360173
Uap1	10.00562455	10.30378075	10.05528244	10.04439412	10.29576893	10.40407714	10.03617361	10.41574177
Uhmk1	11.46913302	11.19537221	11.57317378	11.39016896	11.81097322	11.9199806	11.4918531	11.87267488
Atf6	9.909893084	9.831307244	9.87958325	9.865733271	9.948367232	10.16741815	9.599912842	10.04165915
Dusp12	5.554588852	5.857980995	5.357552005	5.857980995	6.339850003	6.392317423	6.14974712	6.882643049
Sdhc	10.73216743	11.21613956	10.93957921	10.72877085	10.60917874	10.65015421	10.34096276	10.8153833
Tomm40l	7.845490051	8.082149041	7.988684687	7.839203788	8.027905997	8.238404739	7.95419631	8.252665432
Ndufs2	11.52894242	11.95855272	11.69653291	11.56319627	11.5112585	11.58965115	11.42259043	11.80976813
B4galt3	8.523561956	8.768184325	8.781359714	8.826548487	8.672425342	8.968666793	8.721099189	9.142107057
Ppox	9.54689446	9.971543554	9.868822555	9.799281622	9.649256178	9.74819285	9.843921051	10.13570929
Usp21	9.033423002	9.292321633	9.17990909	9.189824559	9.257387843	9.22881869	9.005624549	9.383704292
Ufc1	10.09407769	10.72962074	10.20823436	10.12153352	10.07012094	10.08347933	9.787902559	10.34651373
Dedd	7.159871337	7.257387843	7.257387843	7.022367813	7.339850003	7.64385619	7.098032083	7.622051819
Nit1	9.192292814	9.577428828	9.400879436	9.262094845	9.164906927	9.398743692	9.152284842	9.556506055
Pfdn2	9.686500527	10.14720492	9.741466986	9.71596199	9.93516505	9.878050913	9.541096615	10.09407769
Arhgap30	12.64610864	12.68890593	12.71531855	12.65172443	12.35782688	12.38046107	11.85369942	12.42705089
Usf1	10.03066714	10.53818893	10.20823436	9.995767151	9.741466986	9.865733271	9.571752644	10.07012094
Cd244a	8.266786541	8.599912842	8.335390355	8.330916878	8.463524373	8.622051819	7.294620749	8.330916878
Ly9	11.03617361	11.35810171	11.16364968	11.04028972	9.766528909	9.909893084	9.686500527	9.932214752
Slamf7	11.13185696	11.2039597	11.28598011	11.10656294	9.965784285	10.033423	9.342074668	10.14338321
Cd48	11.51619248	12.00877875	11.57601187	11.52307183	10.89405985	11.02097994	10.35424938	11.08347933
Tma7-ps	9.511752654	9.962896005	9.517669388	9.46760555	9.677719642	9.850186838	9.620219826	9.945443836
Slamf1	8.098032083	8.184875343	8.087462841	8.28077077	8.247927513	8.262094845	8.22881869	8.463524373
Cd84	9.164906927	9.079484784	9.294620749	9.14974712	9.303780748	9.523561956	9.584962501	9.612868497
Gm10521	5.64385619	5.459431619	6.392317423	6.285402219	6.50779464	6.129283017	6.209453366	6.459431619
Slamf6	8.62935662	9.315149562	9.28771238	8.891783703	7.614709844	7.820178962	8.169925001	8.082149041
Vangl2	5.247927513	5.781359714	5.781359714	5.906890596	6.022367813	6.189824559	6.247927513	6.50779464
Ncstn	10.60547952	10.83841608	10.70476824	10.72109919	10.83209885	10.8864587	10.51274046	10.9794252
Copa	12.2179577	12.35231935	12.41969689	12.31146452	12.15513445	12.26941893	11.87152026	12.28193003
Pex19	9.828136484	10.12928302	10.07012094	9.882643049	9.930737338	9.923327485	9.797661526	10.16364968
Gm10171	8.511752654	8.710806434	8.523561956	8.463524373	8.682994584	8.95419631	8.335390355	8.900866808
Dcaf8	11.13185696	11.38963134	11.30663136	11.22400167	11.24198315	11.36303963	11.2227949	11.5112585
Pea15a	9.59058705	9.865733271	9.661778098	9.50779464	8.842350343	8.854868383	8.668884984	9.174925683
Igsf8	9.878050913	10.2737956	9.932214752	9.87958325	9.712527	9.68474862	9.022367813	9.861086906
Pigm	9.719388821	9.714245518	9.84862294	9.727920455	10.28308835	10.42416629	9.943979914	10.32642949
Gm37145	6.539158811	6.942514505	7.033423002	6.918863237	7.417852515	7.426264755	7.876516947	7.832890014
Tagln2	13.73893668	14.15758379	13.87046105	13.77920636	12.88588699	13.01820018	12.5719896	13.19244694
Gm2710	6.820178962	6.768184325	6.727920455	6.209453366	6.357552005	6.442943496	6.22881869	6.672425342
Aim2	9.005624549	9.17990909	9.169925001	9.076815597	9.642051693	9.832890014	9.647458426	9.894817763
Ifi206	7.781359714	8.159871337	7.794415866	8.016808288	7.17990909	7.554588852	6.686500527	7.257387843
Ifi214	5.977279923	6.87036472	6.599912842	6.658211483	5.977279923	6.539158811	5.459431619	6.22881869
Ifi209	9.060695932	9.64385619	9.33315535	9.28077077	8.224001674	8.303780748	7.888743249	8.370687407
Ifi208	7.044394119	7.721099189	7.348728154	7.21916852	6.569855608	6.584962501	5.357552005	6.658211483
Mndal	10.33315535	10.86650621	10.58683979	10.60640521	10.72706956	10.88417052	10.70476824	11.07815081
Ifi203	9.583082768	9.971543554	9.939579214	9.828136484	9.93516505	10.22881869	9.523561956	10.2227949
Fh1	10.51569984	10.88340699	10.59991284	10.53818893	10.37068741	10.49085088	10.25148241	10.71681946
Chml	8.426264755	8.016808288	8.400879436	8.22881869	8.413627929	8.361943774	7.787902559	8.321928095
Exo1	9.068778278	9.142107057	9.116343961	9.098032083	9.659995892	9.77148947	9.310612782	9.876516947
Cep170	10.73809226	10.27146303	10.86186234	10.77971936	9.971543554	9.981567282	9.461479447	9.856425529
Sdccag8	8.997179481	9.400879436	9.103287808	8.977279923	8.189824559	8.519636253	8.209453366	8.791162889
Akt3	9.211888295	9.375039431	9.440869168	9.296916207	9.162391329	9.174925683	9.301496195	9.315149562
Zbtb18	8.038918989	8.194756854	8.204571144	8.087462841	9.379378367	9.663558104	9.238404739	9.601770788
Adss	11.20028561	11.44656641	11.23780747	11.16679075	11.33650656	11.42626475	11.16867212	11.47370575
Desi2	10.04302728	10.09934781	10.25974326	10.1382718	10.30035256	10.20823436	9.787902559	10.29920802
Hnrnpu	13.84333224	13.98974928	13.90425828	13.83031713	13.80765679	13.97710101	13.33217645	13.93764968
Smyd3	9.882643049	10.28540222	10.15355203	9.980139578	9.447083226	9.445014846	9.189824559	9.689997971
Gm5561	6.918863237	7.276124405	6.475733431	6.741466986	7.189824559	7.451211112	7.266786541	7.607330314
Tfb2m	8.682994584	8.885696373	9	8.804131021	9.044394119	9.005624549	8.741466986	9.076815597
Cnst	9.627533884	9.609178738	9.719388821	9.663558104	9.681238412	9.773139207	9.364134655	9.964340868
Sccpdh	9.002815016	9.403012024	9.245552706	9.076815597	7.906890596	8.353146825	7.523561956	8.159871337
Ahctf1	10.79766153	10.48482289	10.66088727	10.54109662	10.93957921	11.15924065	10.6635581	11.08812569
Cdc42bpa	7.515699838	7.426264755	7.499845887	7.366322214	7.383704292	7.636624621	7.577428828	7.851749041
Coq8a	7.22881869	7.882643049	7.994353437	7.577428828	7.087462841	7.044394119	7.942514505	7.74819285
Psen2	8.700439718	9.247927513	8.912889336	8.781359714	9.022367813	8.797661526	8.243173983	9.005624549
Itpkb	11.09605624	11.12282799	11.18797059	11.13891172	11.00351791	11.00772811	10.83841608	11.05731488
Parp1	12.11991379	12.22641219	12.1842555	12.09572667	11.97978243	12.0406322	11.50680344	12.15860969
Lin9	8.599912842	8.724513853	8.903881846	8.724513853	9.052568051	9.098032083	8.781359714	9.184875343
Acbd3	10.05934446	10.09671515	10.20089861	10.14720492	10.03204573	10.09803208	9.702172685	10.12282799
H3f3a	11.74525414	12.23332008	11.95528665	11.86302471	11.87229011	12.02167404	11.77725532	12.10950422
Gm17275	6.714245518	6.930737338	6.942514505	6.686500527	7.539158811	7.539158811	6.87036472	7.50779464
Sde2	9.824958741	10.04984855	10.07146236	10.01402047	10.22641219	10.39981196	9.911391988	10.37068741
Pycr2	10.01262454	10.52649924	10.13955135	10.10983065	10.13314221	10.25384748	9.810571635	10.46964182
Tmem63a	8.361943774	8.948367232	8.640244936	8.584962501	8.400879436	8.499845887	8.169925001	8.603626345
Ephx1	8.535275377	9.144658243	8.864186145	8.592457037	10.51471405	10.4604559	10.64925618	10.86727874
Nvl	10.80009099	10.76901132	10.92109709	10.83841608	11.22158712	11.31061278	11.13699111	11.34651373
Cnih4	9.055282436	9.665335917	9.37286506	9.337621902	9.390168956	9.544964433	9.503825738	9.741466986
Wdr26	12.38747887	12.31571566	12.51717725	12.38262403	12.09770296	12.15924065	11.86650621	12.2179577
Rpl35a-ps2	10.64385619	11.30035256	10.69087101	10.56890615	11.17990909	11.2039597	11.33539035	11.4918531
Dnah14	6.22881869	6.95419631	6.754887502	6.62935662	5.857980995	6.022367813	5.977279923	6.426264755
Lbr	13.08048446	12.96416034	13.18223915	13.10312386	12.95219522	13.01558928	12.7638348	13.07430874
Enah	7.607330314	7.584962501	7.614709844	7.523561956	7.787902559	7.936637939	6.942514505	7.820178962
Srp9	11.11374217	11.55794229	11.18363538	11.14847658	11.08281434	11.28944258	10.98513037	11.42101286
Degs1	10.53235593	10.8587581	10.56700537	10.54592977	10.56128795	10.59245704	10.16364968	10.65731845
Fbxo28	9.652844973	9.776433032	9.733015322	9.575539247	9.544964433	9.426264755	9.103287808	9.611024797
Trp53bp2	9.044394119	9.047123912	8.84862294	8.930737338	8.768184325	8.891783703	8.45532722	8.912889336
Capn2	11.51471405	11.74525414	11.54158066	11.54930337	10.54882191	10.67065625	10.13955135	10.73301532
Disp1	8.566054038	8.562242424	8.661778098	8.46760555	8.661778098	8.82336724	8.396604781	8.95419631
Brox	10.34207467	10.40620501	10.62935662	10.44604941	10.36741475	10.62021983	10.58965115	10.8008999
Aida	10.20212382	10.46862404	10.30378075	10.11113567	10.47775827	10.6635581	10.45840661	10.71681946
Mia3	10.2737956	10.3586512	10.41996018	10.25148241	10.36741475	10.48280796	10.05934446	10.58025857
Taf1a	7.686500527	7.912889336	7.845490051	7.62935662	7.977279923	8.044394119	7.62935662	8.321928095
Dusp10	7.383704292	7.876516947	7.584962501	7.569855608	7.266786541	7.442943496	7.257387843	7.948367232
37316	10.16616308	10.76238204	10.40301202	10.24555271	9.818582177	9.967226259	9.77807713	10.12928302
Rab3gap2	9.796039609	9.905387005	9.909893084	9.810571635	9.533329732	9.560332834	9.35974956	9.603626345
Iars2	10.70908381	10.80654962	10.8273427	10.77066389	10.66266838	10.62296694	10.15481811	10.73893668
Bpnt1	8.22881869	8.479780264	8.214319121	8.124121312	8.396604781	8.45532722	7.781359714	8.098032083
Eprs	12.64543328	12.6891244	12.70217269	12.56843119	12.93313737	13.09209641	12.52356196	13.03651707
Rrp15	8.939579214	9.319672121	9.055282436	8.768184325	9.240791332	9.48984796	8.741466986	9.317412614
Gpatch2	8.294620749	8.209453366	8.434628228	8.303780748	8.588714636	8.596189756	8.451211112	8.654636029
Gm37254	6.426264755	6.614709844	6.87036472	6.339850003	7.169925001	6.977279923	6.599912842	7.14974712
Kctd3	8.531381461	8.707359132	8.714245518	8.483815777	8.499845887	8.764871591	8.204571144	8.909893084
Cenpf	11.5844928	11.49884921	11.75947212	11.54351522	11.38262403	11.54689446	11.42626475	11.63072216
Ptpn14	5.754887502	5.247927513	6.266786541	5.95419631	9.337621902	9.20701432	9.396604781	9.37721053
Gm37422	6.044394119	6.459431619	6	6.303780748	6.357552005	6.375039431	6.169925001	6.930737338
Smyd2	8.829722735	9.243173983	8.982993575	8.873444113	9.103287808	9.35974956	8.721099189	9.285402219
Rps6kc1	7.658211483	7.531381461	7.62935662	7.417852515	8	7.87036472	7.651051691	8.238404739
Angel2	9.714245518	9.724513853	9.862637358	9.71596199	9.923327485	10.15987134	9.820178962	10.14465824
Flvcr1	8.266786541	7.988684687	8.214319121	8.154818109	8.918863237	9.036173613	8.562242424	8.945443836
Tatdn3	6.87036472	7.515699838	7.442943496	7.139551352	7.321928095	7.693486957	7.330916878	7.787902559
Nsl1	9.71596199	10.00140819	10.00140819	9.804131021	10.13699111	10.05934446	10.15355203	10.35204343
Batf3	9.527477006	9.741466986	9.726218159	9.566054038	9.900866808	9.857980995	9.491853096	9.920352855
Atf3	8.876516947	9.21916852	8.977279923	8.971543554	10.15987134	10.10066234	9.541096615	10.25620869
Nenf	8.098032083	8.77807713	8.357552005	7.960001932	8.74819285	8.804131021	9.033423002	9.269126679
Tmem206	8.262094845	8.54303182	8.558420713	8.330916878	8.906890596	8.787902559	8.761551232	8.933690655
Ppp2r5a	11.53284291	12.00211178	11.70173964	11.70951466	11.62844554	11.72238064	11.38640142	11.8317031
Dtl	11.04575966	11.0313566	11.22520744	11.03891899	11.60362634	11.69827058	11.56319627	11.81137469
Ints7	10.50481899	10.55650605	10.66888498	10.55650605	10.72195361	10.83683936	10.21916852	10.7548875
Lpgat1	10.05528244	9.864186145	10.05528244	10.07280253	10.46352437	10.58025857	10.07012094	10.63843591
Nek2	10.51175265	10.82097669	10.84392105	10.63208641	10.46964182	10.47269084	10.4767462	10.70994538
Slc30a1	6.442943496	7.247927513	7.044394119	7.129283017	7.285402219	7.357552005	7.011227255	7.392317423
Traf5	8.396604781	8.804131021	8.614709844	8.581200582	8.21916852	8.238404739	8.011227255	8.515699838
Gstp-ps	6.977279923	7.807354922	6.741466986	6.977279923	7.098032083	7.257387843	6.569855608	7.531381461
Rcor3	8.640244936	8.361943774	8.611024797	8.693486957	8.447083226	8.599912842	8.303780748	8.707359132
Hhat	6.442943496	6.14974712	5.584962501	5.930737338	6.285402219	6.554588852	5.584962501	6.129283017
Diexf	8.459431619	8.442943496	8.388017285	8.383704292	9.335390355	9.342074668	8.717676423	9.269126679
Irf6	6.87036472	6.807354922	7.108524457	7	5.392317423	5.129283017	5.95419631	5.584962501
A130010J15Rik	7.159871337	7.375039431	7.523561956	7.159871337	7.118941073	7.238404739	6.95419631	7.54689446
Traf3ip3	11.00702727	11.35369821	11.16427844	11.01680829	10.99647349	11.10066234	10.86959384	11.27496047
4930570N18Rik	6	6.247927513	6.044394119	5.882643049	6.845490051	6.599912842	6.087462841	7.011227255
Lamb3	8.721099189	8.784634846	9.019590728	8.647458426	9.457380879	9.471675214	9.047123912	9.677719642
Hsd11b1	8.787902559	9.330916878	8.968666793	8.854868383	8.262094845	8.379378367	7.700439718	8.483815777
Gm37691	8.495855027	8.829722735	8.727920455	8.611024797	9.131856961	9.100662339	9.060695932	9.465566405
Cr1l	9.74819285	10.19352536	10.03754695	9.859534786	10.17741954	10.39124359	9.909893084	10.36632221
Nmt2	10.34096276	10.43983088	10.34096276	10.37612539	10.39767463	10.50084188	10.16741815	10.50680344
Rpp38	5.700439718	6.321928095	5.977279923	6.14974712	6.906890596	6.882643049	6.442943496	7.011227255
Dclre1c	8.262094845	7.965784285	8.607330314	8.353146825	8.447083226	8.550746785	8.413627929	8.761551232
Suv39h2	8.159871337	8.243173983	8.442943496	8.13442632	8.405141463	8.654636029	8.214319121	8.836050355
Hspa14	10.60455323	10.92925841	10.69174352	10.58590145	10.78790256	10.86495992	10.52160044	11.04028972
Gm45902	7.303780748	7.21916852	7.614709844	7.599912842	7.562242424	7.95419631	7.17990909	7.54689446
Fam107b	13.07062412	13.27262978	13.24792751	13.0998409	12.97297979	13.10328781	12.76652891	13.21720042
Frmd4a	6.491853096	6.321928095	6.599912842	6.614709844	6.894817763	6.64385619	6.247927513	6.62935662
Prpf18	10.38154295	10.6183855	10.63117706	10.39231742	10.35645197	10.47471995	10.3140167	10.65642486
Sephs1	10.37829486	10.64655871	10.49285462	10.51569984	10.57080444	10.70649602	10.37068741	10.77148947
Phyh	8.392317423	8.968666793	8.577428828	8.554588852	8.618385502	8.77478706	8.566054038	8.927777962
Mcm10	10.43983088	10.66533592	10.6128685	10.43879185	10.97226185	11.02928723	10.70735913	11.14784089
Optn	7.592457037	7.826548487	8.071462363	7.64385619	7.569855608	7.383704292	7.392317423	7.658211483
Camk1d	8.741466986	8.611024797	8.829722735	8.727920455	8.873444113	8.965784285	8.409390936	8.906890596
Cdc123	10.70822173	10.97297979	10.71596199	10.61194694	10.70390357	10.80009099	10.51471405	10.89935692
Nudt5	10.05256805	10.40832974	10.28077077	10.12928302	11.25443815	11.37232095	11.15418521	11.46811489
Sec61a2	7.794415866	7.491853096	8.082149041	7.900866808	7.539158811	8.082149041	7.864186145	7.906890596
Upf2	9.861086906	9.929258409	10.13314221	9.972979786	10.03066714	10.22037833	9.885696373	10.34318572
Proser2	5.95419631	6.554588852	6.266786541	6.189824559	2.584962501	2	-3.321928095	1.584962501
Usp6nl	8.335390355	8.154818109	8.459431619	8.276124405	8.599912842	8.475733431	8.098032083	8.599912842
Celf2	12.5643877	12.41442098	12.68584381	12.58566677	12.4314976	12.55937709	12.08447624	12.53527538
Gm13217	7.357552005	7.033423002	7.375039431	7.076815597	7.693486957	7.693486957	7.74819285	7.700439718
Gata3	8.442943496	8.810571635	8.475733431	8.483815777	8.233619677	8.299208018	8.044394119	8.475733431
Taf3	8.86727874	9.169925001	9.011227255	8.794415866	9.038918989	9.348728154	8.62935662	9.202123824
Atp5c1	12.12379809	12.63367641	12.28915435	12.12992693	12.21219237	12.28742381	12.20884399	12.53649007
Kin	8.344295908	9.126704473	8.710806434	8.714245518	8.727920455	8.539158811	8.573647187	8.857980995
Itih5	10.28540222	10.20457114	10.3858624	10.20701432	10.97154355	10.98726401	10.55074679	10.93884446
Sfmbt2	7.636624621	7.321928095	7.658211483	7.562242424	8	8.098032083	7.727920455	8.285402219
Prkcq	11.86495992	12.25886043	11.97477307	11.8917837	11.34040649	11.47522678	10.99223026	11.56367296
Gm13292	12.1589252	12.60408986	12.33399388	12.17990909	11.47725232	11.70390357	11.31571566	11.78504371
Pfkfb3	10.75572215	10.70908381	10.88417052	10.74903138	9.906890596	9.994353437	9.339850003	9.987264012
Rbm17	11.42731284	11.92962828	11.5574637	11.45994385	11.76611476	11.82017896	11.58120058	12.07581338
Il2ra	14.38990017	14.29447716	14.3924516	14.27095227	14.20281255	14.2273151	13.64610864	14.25716682
Gm37881	7.159871337	7.108524457	7.475733431	7.434628228	6.727920455	6.768184325	6.285402219	6.857980995
Il15ra	7.636624621	7.554588852	7.807354922	7.50779464	8.22881869	8.392317423	8.098032083	8.515699838
Fbh1	10.19844504	10.38694025	10.36194377	10.19967234	10.04439412	10.07280253	10.01959073	10.31174832
Ankrd16	9.20701432	9.705632387	9.698704667	9.670656249	9.390168956	9.501837185	9.326429487	9.64385619
Mindy3	9.586839788	9.746514321	9.705632387	9.614709844	9.733015322	9.758223215	9.379378367	9.912889336
Pter	6.614709844	6.672425342	6.672425342	6.569855608	6.965784285	6.845490051	6.988684687	7.285402219
Rsu1	9.659995892	9.881113961	9.856425529	9.656424863	9.541096615	9.68474862	9.438791853	9.681238412
Trdmt1	7.129283017	7.055282436	7.294620749	7.22881869	7.087462841	7.285402219	6.988684687	7.475733431
Vim	16.56903971	17.02837015	16.7117073	16.59487857	15.53791604	15.68535108	15.24269033	15.868702
Hacd1	6.62935662	6.845490051	6.442943496	6.714245518	6.727920455	6.832890014	6.357552005	7.098032083
Stam	8.495855027	8.383704292	8.744833837	8.558420713	8.558420713	8.73809226	8.62935662	8.784634846
Gm13316	6.942514505	7.17990909	6.700439718	6.988684687	6.918863237	6.930737338	6.87036472	7.118941073
Nsun6	7.665335917	7.672425342	7.832890014	7.599912842	7.499845887	7.672425342	7.62935662	7.900866808
Arl5b	8.707359132	8.442943496	8.839203788	8.741466986	8.758223215	8.74819285	8.607330314	8.754887502
Gm37416	7.434628228	7.523561956	7.77478706	7.851749041	7.554588852	7.523561956	7.06608919	7.942514505
Plxdc2	5.807354922	6.247927513	6.22881869	6.375039431	8.118941073	8.113742166	8.199672345	8.396604781
Nebl	6.129283017	5.754887502	6.392317423	6.285402219	6.339850003	5.700439718	6.686500527	6.569855608
Mllt10	10.57175264	10.53818893	10.66799854	10.55362929	10.47775827	10.58025857	10.3140167	10.68035952
Dnajc1	10.09539702	10.37612539	10.29576893	10.15608308	10.00422047	10.21674586	9.824958741	10.15860969
Commd3	10.62662165	11.0986901	10.78381676	10.6329952	11.20089861	11.2997804	11.30320995	11.5574637
Bmi1	9.640244936	9.533329732	9.523561956	9.503825738	10.04984855	10.24911345	9.74819285	10.26091953
Pip4k2a	11.15101654	11.30492167	11.26091953	11.14720492	10.78381676	11	10.48784003	11.02513956
Msrb2	5.672425342	6.266786541	6.169925001	5.857980995	6.599912842	6.768184325	6.339850003	6.882643049
Otud1	6.977279923	7.17990909	6.965784285	6.988684687	6.539158811	6.794415866	6.794415866	6.930737338
Arhgap21	9.86727874	9.71596199	10.00562455	9.938109326	9.994353437	10.04575966	9.796039609	9.994353437
Thnsl1	6.882643049	7.400879436	7.366322214	7.312882955	7.303780748	7.17990909	7.562242424	7.54689446
Gm13341	9.144658243	9.082149041	8.413627929	8.696967526	4.700439718	4.321928095	4.321928095	4.906890596
Gm13340	7.330916878	7.266786541	7.087462841	7.044394119	2	2.321928095	2.807354922	3
Apbb1ip	10.45327063	10.66799854	10.54592977	10.41890673	10.76404222	10.88950396	10.15860969	10.99364606
Pdss1	7.357552005	7.918863237	7.64385619	7.539158811	7.87036472	8.103287808	7.499845887	7.942514505
Abi1	10.92703717	11.11894107	11.02236781	10.94544384	11.14338321	11.22881869	11.05120894	11.32305476
Acbd5	9.259743264	9.469641817	9.394462695	9.434628228	9.250298418	9.438791853	9.209453366	9.481799432
Mastl	9.247927513	9.214319121	9.442943496	9.182394353	9.6794801	9.77148947	9.990103964	9.958552715
Yme1l1	11.32136443	11.48934624	11.44914865	11.31741261	11.41098127	11.58402294	11.28077077	11.57270023
Spopl	8.636624621	8.603626345	8.658211483	8.370687407	8.994353437	9.098032083	8.758223215	9.129283017
Psd4	12.00947875	12.19013332	12.08181628	12.04336911	12.02548566	12.1234748	11.72366094	12.19198451
Ehmt1	10.36413466	10.29001885	10.30947635	10.20945337	10.33315535	10.52160044	10.04302728	10.49884921
Arrdc1	10.17990909	10.82813648	10.41468524	10.44914865	10.05799172	10.11504365	10.02652344	10.52649924
Zmynd19	9.487840034	9.810571635	9.475733431	9.531381461	9.87958325	10.00702727	9.306061689	10.01959073
Dph7	8.442943496	8.77478706	8.50779464	8.426264755	8.214319121	8.577428828	8.06608919	8.573647187
Mrpl41	8.885696373	9.25502857	8.87958325	8.787902559	9.164906927	9.266786541	9.01402047	9.451211112
Pnpla7	8.933690655	9.240791332	9.154818109	8.882643049	8.845490051	8.820178962	8.754887502	9.118941073
Gm13370	7.74819285	8.317412614	7.864186145	7.475733431	8.487840034	8.463524373	8.430452552	8.658211483
Nsmf	8.781359714	9.224001674	9.095397023	8.960001932	9.238404739	9.266786541	9.269126679	9.415741768
Tor4a	10.06474276	10.26091953	10.21188829	9.903881846	10.11894107	10.20089861	9.820178962	10.2179577
Nelfb	11.02721489	11.33427329	11.15671514	11.13249973	10.73216743	10.90312868	10.4655664	11.13955135
Tubb4b	12.73703604	13.20975796	12.89311189	12.74441341	12.76694294	12.8372337	12.47902235	13.04950825
Rnf208	7.312882955	7.930737338	7.392317423	7.375039431	6.442943496	6.247927513	6.426264755	6.686500527
Ndor1	7.569855608	7.787902559	7.651051691	7.787902559	7.77478706	7.62935662	7.87036472	8.243173983
Tmem203	7.864186145	8.294620749	7.960001932	7.864186145	7.727920455	7.658211483	7.622051819	8.184875343
Tprn	8.426264755	8.845490051	8.721099189	8.539158811	8.682994584	8.686500527	8.144658243	8.813781191
Ssna1	9.908392621	10.5028318	9.960001932	9.93516505	9.620219826	9.796039609	9.891783703	10.12928302
Anapc2	11.38154295	11.77519873	11.50084188	11.45429929	11.00702727	11.11178774	10.83605036	11.23002044
Grin1	8.326429487	8.640244936	8.607330314	8.413627929	2.321928095	2.584962501	2.807354922	1.584962501
Man1b1	10.29920802	10.54785851	10.47978026	10.35093918	10.5137276	10.4918531	10.17990909	10.712527
Dpp7	6.754887502	6.918863237	6.62935662	6.569855608	6.523561956	6.523561956	6.129283017	6.832890014
Uap1l1	8.682994584	9.370687407	9.022367813	8.787902559	8.044394119	8.214319121	7.982993575	8.475733431
Sapcd2	9.385862401	9.826548487	9.513727596	9.294620749	9.044394119	9.221587121	9.036173613	9.594324604
Npdc1	7.285402219	7.459431619	7.375039431	7.357552005	6.523561956	6.442943496	7.011227255	7.139551352
Fut7	9.614709844	10.02097994	9.71596199	9.571752644	7.50779464	7.665335917	7.129283017	7.442943496
Abca2	11.91326343	11.81778312	11.99859043	12.00842862	12.05256805	12.08115052	11.57790084	12.19813805
Paxx	8.77148947	9.321928095	8.912889336	8.854868383	8.707359132	8.77148947	8.471675214	9.063395081
C8g	6	6.392317423	6.303780748	6.044394119	6.285402219	5.857980995	6.06608919	6.523561956
Fbxw5	9.076815597	9.45532722	9.28771238	9.152284842	9.64385619	9.702172685	9.366322214	9.840777924
Traf2	9.202123824	9.562242424	9.257387843	9.33315535	9.388017285	9.571752644	9.162391329	9.688250309
Edf1	11.21977355	11.93553341	11.35590164	11.31118066	11.44966454	11.57175264	11.3376219	11.83526092
Mamdc4	6.426264755	6.426264755	6.475733431	6.491853096	6.539158811	6.918863237	6	6.741466986
Rabl6	11.02652344	11.23840474	11.08414401	10.87113518	11.23780747	11.33315535	11.02097994	11.49235395
Bmyc	6.169925001	6.569855608	6.357552005	6.266786541	6.22881869	6.599912842	6.614709844	6.882643049
Camsap1	9.057991723	9.068778278	9.011227255	9.011227255	9.438791853	9.495855027	9.124121312	9.677719642
Ubac1	9.677719642	10.01959073	9.847057346	9.599912842	9.826548487	10.03479896	9.939579214	10.18858885
Tmem250-ps	7.851749041	8.238404739	7.918863237	7.971543554	8.326429487	8.758223215	8.144658243	8.86727874
Qsox2	7.977279923	8.092757141	8.011227255	7.924812504	8.682994584	8.714245518	8.189824559	8.73470962
Gpsm1	8.400879436	8.654636029	8.618385502	8.554588852	8.375039431	8.30833903	8.321928095	8.994353437
Dnlz	8.864186145	9.463524373	8.854868383	8.888743249	9.252665432	9.28771238	8.936637939	9.544964433
Snapc4	9.071462363	9.245552706	9.33315535	9.20701432	9.766528909	9.894817763	9.636624621	10.02097994
Entr1	8.962896005	9.45532722	9.147204925	9.071462363	9.243173983	9.262094845	8.927777962	9.620219826
Pmpca	11.07881795	11.30777003	11.18611424	10.90388185	10.96000193	11.03204573	10.53818893	11.08547246
Inpp5e	8.787902559	8.703903573	8.668884984	8.614709844	8.804131021	8.864186145	8.562242424	8.903881846
Sec16a	10.85486838	10.61470984	10.83209885	10.83605036	11.04712391	11.08214904	10.49385545	11.02444712
Notch1	11.44759986	11.18735207	11.55794229	11.52943055	11.78258876	11.82017896	11.49335512	11.90312868
Egfl7	8.033423002	8.654636029	8.233619677	7.965784285	6.727920455	7.321928095	6.820178962	7.577428828
Agpat2	8.361943774	8.903881846	8.511752654	8.366322214	8.13442632	8.257387843	7.807354922	8.413627929
Fam69b	6.781359714	7.285402219	6.894817763	6.894817763	6.794415866	6.857980995	6.62935662	7.06608919
Lcn4	7.515699838	8.209453366	7.900866808	7.700439718	6.459431619	6.392317423	5.906890596	6.727920455
Surf6	9.519636253	9.703903573	9.717676423	9.567956075	9.831307244	9.794415866	9.426264755	9.893301531
Med22	9.832890014	10.16113188	10.11374217	9.978710459	10.18735207	10.34540525	10.10590851	10.42206477
Rpl7a	14.74562181	15.3027817	14.92907344	14.80735492	14.81508304	14.93884446	14.85934065	15.18146288
Surf1	10.04165915	10.55842071	10.21067134	10.09011242	9.791162889	9.980139578	9.808964175	10.13185696
Surf2	8.939579214	9.434628228	8.906890596	8.957102042	9.509775004	9.616548844	9.28771238	9.744833837
Surf4	11.91438513	12.2822197	12.01087772	11.94800213	11.52160044	11.58871464	11.24079133	11.72238064
Rexo4	9.982993575	10.38154295	10.12282799	10.02652344	9.991521846	10.02652344	9.816983623	10.14974712
Cacfd1	9.337621902	9.495855027	9.5980525	9.531381461	9.453270634	9.773139207	9.266786541	9.693486957
Vav2	8.060695932	8.14974712	8.370687407	8.335390355	9.791162889	9.8008999	9.667111542	9.921840937
Brd3	9.48984796	9.368506462	9.4325419	9.529430554	10.22641219	10.29001885	9.911391988	10.36194377
Wdr5	10.23840474	10.61930296	10.36632221	10.28308835	10.26091953	10.47471995	9.923327485	10.45018025
Rxra	7.900866808	8.055282436	7.727920455	7.95419631	7.599912842	8.087462841	6.807354922	7.569855608
Mrps2	8.897845456	9	9.005624549	8.820178962	9.2644426	9.499845887	8.758223215	9.440869168
Rpsa-ps9	6.285402219	6.832890014	6.14974712	6.339850003	6.906890596	6.882643049	7.257387843	7.366322214
Ralgds	9.159871337	9.434628228	9.296916207	9.245552706	8.682994584	8.924812504	8.550746785	8.977279923
Gtf3c5	9.552669098	9.930737338	9.754887502	9.601770788	9.579315938	9.726218159	9.182394353	9.874981348
Tsc1	9.403012024	9.396604781	9.638435914	9.525520809	9.731319031	9.903881846	9.665335917	9.865733271
Gtf3c4	9.027905997	9.011227255	9.164906927	9.192292814	9.607330314	9.743151394	9.346513733	9.746514321
Ddx31	7.73470962	7.864186145	7.826548487	7.894817763	8.071462363	8.092757141	7.721099189	8.442943496
Gm13394	15.44060967	15.85399175	15.50074853	15.3985433	14.71042979	14.73956967	14.357552	14.87867362
Ttf1	9.442943496	9.592457037	9.50779464	9.440869168	9.11113567	9.440869168	9.087462841	9.278449458
Setx	12.23391921	11.93221475	12.40832974	12.22671322	11.50779464	11.65239686	11.23900176	11.60269887
Ntng2	7.882643049	7.839203788	7.62935662	7.531381461	7.531381461	7.531381461	7.139551352	7.554588852
6530402F18Rik	8.50779464	8.651051691	8.321928095	8.483815777	8.164906927	8.487840034	8	8.335390355
Med27	8	8.566054038	8.317412614	8.164906927	8.262094845	8.214319121	7.707359132	8.54689446
Rapgef1	11.01541505	11.06069593	11.09143539	11.08746284	11.07614753	11.23481743	10.61562964	11.19352536
Trub2	8.016808288	8.285402219	8.224001674	8.262094845	8.968666793	8.951284715	8.475733431	9.116343961
Coq4	6.087462841	6.614709844	6.209453366	5.781359714	6.442943496	6.672425342	6.14974712	6.614709844
Slc27a4	9.14974712	9.558420713	9.355351096	9.28077077	8.603626345	8.686500527	8.060695932	8.77478706
Urm1	9.182394353	9.891783703	9.471675214	9.413627929	9.461479447	9.48984796	9.37286506	9.812177306
Cercam	9.763212367	10.08746284	9.961449694	9.753216749	8.891783703	9.113742166	8.768184325	9.202123824
Odf2	11.92925841	12.11634396	12.13731139	11.98121049	11.82296909	11.9225844	11.92146906	12.17648485
Gle1	9.961449694	10.21916852	10.027906	9.967226259	10.027906	10.25856603	9.77807713	10.39553414
Sptan1	12.61217739	12.55770301	12.65418847	12.59525748	11.8560364	11.92666663	11.53478921	11.91513245
Wdr34	6.845490051	7.451211112	7.14974712	6.894817763	7.451211112	7.17990909	7.169925001	7.50779464
Set	13.39070637	13.66544696	13.30848124	13.29777606	13.53636865	13.67860014	13.03926179	13.71499673
Pkn3	8.169925001	8.379378367	8.503825738	8.262094845	7.882643049	7.948367232	7.794415866	8.118941073
Zdhhc12	8.154818109	8.764871591	8.366322214	8.30833903	7.900866808	7.845490051	7.622051819	8.174925683
Zer1	10.18487534	10.40194612	10.4252159	10.29576893	10.09407769	10.33315535	10.06069593	10.44708323
Tbc1d13	9.939579214	10.16364968	10.16616308	9.951284715	10.28424575	10.39339046	9.905387005	10.52845411
Endog	8.442943496	8.851749041	8.266786541	8.370687407	6.820178962	6.942514505	5.977279923	6.894817763
Spout1	9.63481105	9.87958325	9.797661526	9.571752644	9.812177306	9.763212367	9.411510988	9.997179481
Kyat1	7.832890014	8.159871337	7.894817763	7.918863237	7.531381461	7.339850003	7.584962501	7.864186145
Lrrc8a	7.285402219	7.781359714	7.159871337	7.011227255	6.357552005	6.50779464	5.832890014	6.475733431
Dolk	6.845490051	7.098032083	6.918863237	7.14974712	7.22881869	7.21916852	6.64385619	7.055282436
Nup188	11.04984855	11.14402087	11.06944977	11.02997735	10.87190524	10.95128471	10.52454172	10.97297979
Sh3glb2	9.952741247	10.44086917	10.23720996	10.12023788	9.982993575	9.949826711	10.06608919	10.30833903
Miga2	6.392317423	6.977279923	6.942514505	6.781359714	7.459431619	7.339850003	6.894817763	7.330916878
Dolpp1	8.761551232	9.167418146	8.816983623	8.988684687	9.038918989	9.063395081	8.82336724	9.388017285
Crat	8.113742166	8.027905997	7.948367232	7.754887502	7.169925001	7.129283017	7.357552005	7.599912842
Ptpa	11.906139	12.27233818	12.03960452	11.90726625	11.96938652	12.0409746	11.59851781	12.16679075
Ier5l	8.129283017	8.891783703	8.405141463	8.290018847	8.139551352	8.247927513	8.252665432	8.689997971
1700001O22Rik	6.209453366	6.754887502	6.554588852	6.569855608	4.95419631	5.087462841	5.754887502	5.491853096
Ntmt1	8.682994584	8.86727874	8.614709844	8.592457037	8.312882955	8.257387843	7.851749041	8.523561956
Asb6	9.436711542	9.804131021	9.656424863	9.625708843	9.383704292	9.495855027	9.22881869	9.612868497
Tor1b	9.50779464	9.703903573	9.611024797	9.541096615	10.04028972	10.08878824	9.968666793	10.24198315
Tor1a	9.912889336	10.34651373	10.04028972	9.929258409	9.56414949	9.62388149	9.493855449	9.873444113
BC005624	9.951284715	10.35204343	10.18858885	9.981567282	9.971543554	10.11634396	9.746514321	10.13442632
Usp20	9.139551352	9.430452552	9.247927513	9.28077077	9.041659152	9.052568051	8.696967526	9.344295908
Fnbp1	12.96884676	13.02876942	13.00193591	12.95255926	12.60339453	12.72067179	12.15766273	12.77602172
Gpr107	9.426264755	9.696967526	9.681238412	9.525520809	9.709083813	9.851749041	9.654636029	9.967226259
Ncs1	7.247927513	6.977279923	7.348728154	7.209453366	7.994353437	8.082149041	7.826548487	8.285402219
Hmcn2	5.727920455	5.209453366	5.584962501	5.554588852	8.417852515	8.388017285	8.487840034	8.787902559
Ass1	11.72706956	12.21735191	11.88950396	11.83051521	11.98299357	12.01262454	11.72024426	12.29404631
Fubp3	9.447083226	9.409390936	9.709083813	9.438791853	10.03617361	10.07815081	9.749869427	10.11634396
Exosc2	9.434628228	9.810571635	9.366322214	9.326429487	9.87036472	10.033423	9.594324604	10.04575966
Abl1	11.16804527	11.13955135	11.27437815	11.16427844	11.31344994	11.36632221	11.06137119	11.40354468
Nup214	10.7548875	10.47876962	10.87190524	10.83841608	11.04371086	11.15545073	10.5028318	11.08081753
Fam78a	11.34429591	11.61792656	11.49585503	11.48230378	10.81778312	10.92407019	10.57742883	11.02652344
Prrc2b	12.43775207	12.21158415	12.59152235	12.53673289	12.72706956	12.84705735	12.46071185	12.87728413
Pomt1	8.851749041	8.971543554	9.052568051	9.049848549	8.994353437	8.927777962	8.836050355	9.136991112
Uck1	9.948367232	10.3858624	10.22037833	10.08214904	10.25502857	10.33427329	10.1711768	10.57553925
Swi5	11.4655664	12.00457162	11.58167136	11.48733762	11.35259523	11.45121111	11.26091953	11.67639789
Golga2	10.95782756	11.19414124	11.15481811	11.01471793	10.40939094	10.4325419	10.15101654	10.57270023
Dnm1	9.417852515	9.656424863	9.958552715	9.625708843	7.159871337	7.303780748	6.906890596	7.209453366
Ciz1	10.42311591	10.60547952	10.51471405	10.50382574	10.37612539	10.29691621	10.10328781	10.61654884
1110008P14Rik	7.483815777	8.113742166	7.64385619	7.622051819	8.005624549	7.988684687	8.027905997	8.257387843
Ptges2	7.864186145	8.266786541	7.906890596	7.8008999	7.686500527	7.930737338	7.434628228	8.098032083
Slc25a25	8.118941073	8.375039431	8.276124405	8.159871337	8.290018847	8.475733431	8.022367813	8.640244936
Naif1	7.383704292	7.8008999	7.426264755	7.434628228	7.46760555	7.781359714	7	7.426264755
Gm37169	9.049848549	9.527477006	9.453270634	9.13442632	7.924812504	7.768184325	7.276124405	8.06608919
Fam102a	12.90331701	13.1203999	13.06693007	12.96289601	12.22339841	12.41468524	11.66755511	12.36276574
Dpm2	8.451211112	9.330916878	8.693486957	8.707359132	8.618385502	8.754887502	8.640244936	9.052568051
St6galnac4	9.116343961	9.366322214	9.154818109	9.192292814	10.07280253	10.08347933	9.447083226	10.22761594
St6galnac6	8.632995197	8.842350343	8.599912842	8.515699838	9.055282436	8.977279923	8.885696373	9.105908509
Ak1	4.807354922	4	5.087462841	3.906890596	8.405141463	8.499845887	8.74819285	8.584962501
Eng	8.092757141	8.184875343	8.370687407	8.204571144	9.126704473	8.948367232	9.113742166	9.499845887
Fpgs	8.405141463	8.724513853	8.451211112	8.495855027	8.97441459	9.016808288	8.558420713	9.121533517
Cdk9	11.06272077	11.56795608	11.16741815	11.04371086	10.59898297	10.76818432	10.37177664	10.89557528
Sh2d3c	11.21916852	11.66133275	11.4767462	11.31288296	11.11048331	11.12412131	10.73131903	11.24555271
Tor2a	9.364134655	9.703903573	9.339850003	9.403012024	9.677719642	9.769837844	9.640244936	9.988684687
Ptrh1	7.22881869	7.417852515	7.076815597	6.794415866	6.95419631	7.169925001	6.918863237	7.366322214
Stxbp1	8.939579214	9.216745858	9.37286506	9.008428622	8.897845456	8.903881846	8.977279923	9.126704473
Fam129b	10.40620501	10.78953364	10.39124359	10.41890673	7.658211483	7.6794801	7.303780748	7.960001932
Lrsam1	7.906890596	8.049848549	8.076815597	8.027905997	7.636624621	7.658211483	7.636624621	8.124121312
Rpl12	14.86244364	15.54589961	15.08318843	14.94713465	15.3985433	15.52851516	15.59816884	15.7781028
Slc2a8	8.700439718	8.933690655	9.142107057	8.854868383	8.511752654	8.573647187	8.271463028	8.87036472
Ralgps1	6.882643049	6.794415866	7.366322214	6.942514505	7.285402219	7.098032083	7.46760555	7.686500527
Angptl2	7.189824559	6.539158811	6.95419631	6.832890014	7.475733431	7.483815777	7.651051691	7.971543554
Zbtb34	7.417852515	7.238404739	7.475733431	7.584962501	7.936637939	7.924812504	7.539158811	8.027905997
Zbtb43	8.247927513	8.285402219	8.361943774	8.463524373	8.614709844	8.682994584	8.491853096	8.539158811
Mvb12b	9.511752654	9.651051691	9.525520809	9.577428828	9.87958325	9.87958325	9.392317423	10.00702727
Mapkap1	9.614709844	9.807354922	9.6794801	9.675957033	10.03204573	10.22158712	9.832890014	10.29691621
Gm13408	7.118941073	7.238404739	6.554588852	6.584962501	7.483815777	7.348728154	7.491853096	7.851749041
Gapvd1	11.20212382	11.13249973	11.22641219	11.22881869	11.3885555	11.46454575	11.06608919	11.42888355
Hspa5	13.04865715	13.35603924	13.08098403	12.98263713	13.17695227	13.19275514	12.9279631	13.33049678
Rabepk	9.463524373	9.958552715	9.533329732	9.554588852	9.375039431	9.361943774	9.28077077	9.73978061
Fbxw2	10.36741475	10.67065625	10.54882191	10.4767462	10.41362793	10.55362929	10.3586512	10.6891244
Psmd5	9.975847968	10.26209485	9.977279923	9.902375114	9.997179481	10.16616308	9.761551232	10.13570929
Phf19	9.519636253	9.682994584	9.707359132	9.562242424	9.759888183	9.787902559	9.569855608	9.952741247
Traf1	11.25443815	11.76238204	11.54399845	11.39446269	11.37449615	11.40832974	11.35590164	11.71724801
Cntrl	11.87305955	11.81097322	12.00982862	11.89557528	12.09737377	12.17398937	12.03032228	12.31203206
Rab14	10.86727874	10.88417052	11.01680829	10.92851838	11.07012094	11.1692987	10.85720347	11.32249154
Gsn	11.03686045	11.59292416	11.26971112	11.12992693	8.764871591	8.939579214	8.348728154	9.103287808
Stom	6.741466986	7.17990909	7.238404739	6.977279923	6.965784285	6.584962501	7.392317423	7.257387843
Ggta1	9.731319031	9.995767151	9.991521846	9.727920455	10.02097994	10.04984855	9.850186838	10.203348
Dab2ip	7.139551352	6.539158811	7.285402219	6.965784285	6.942514505	6.658211483	7.011227255	6.584962501
Ndufa8	10.49285462	11.02444712	10.52845411	10.51076417	10.57459353	10.6926155	10.17367714	10.83762793
Rbm18	8.717676423	8.994353437	8.675957033	8.636624621	9.124121312	9.273795599	8.876516947	9.319672121
Mrrf	8.357552005	8.636624621	8.348728154	8.184875343	8.353146825	8.30833903	8.224001674	8.636624621
Gm13436	9.09011242	9.614709844	8.675957033	8.768184325	9.525520809	9.513727596	9.560332834	9.902375114
Pdcl	9.575539247	9.586839788	9.6794801	9.645658432	10.50084188	10.57459353	10.42731284	10.75988818
Rc3h2	9.131856961	8.731319031	9.37286506	9.202123824	9.865733271	9.884170519	9.77807713	9.917372079
Zbtb6	8.224001674	8.21916852	8.539158811	8.326429487	8.936637939	9.129283017	8.614709844	9.211888295
Zbtb26	6.189824559	5.426264755	6.686500527	6.285402219	7.451211112	7.658211483	7.523561956	7.77478706
Rabgap1	9.533329732	9.527477006	9.71596199	9.612868497	9.899356923	9.988684687	9.915879379	10.21188829
Strbp	10.41890673	10.55362929	10.48179943	10.42940674	10.45018025	10.64295422	10.37721053	10.71681946
Dennd1a	9.124121312	9.044394119	9.147204925	9.14974712	9.348728154	9.407267764	9.016808288	9.588714636
Nek6	9.346513733	9.430452552	9.346513733	9.301496195	10.22400167	10.33650656	9.709083813	10.21916852
Psmb7	10.88874325	11.35093918	10.95128471	10.91064273	10.8963324	10.94178124	10.73724734	11.15101654
Rpl35	13.49060021	14.19329434	13.59560716	13.52086418	14.07439237	14.14744345	14.20754821	14.3834343
Arpc5l	10.64745843	11.13314221	10.91960824	10.78545247	11.22158712	11.51963625	11.15671514	11.54689446
Golga1	8.118941073	8.082149041	8.379378367	8.290018847	8.442943496	8.675957033	8.558420713	8.632995197
Scai	9.257387843	8.826548487	9.607330314	9.398743692	9.571752644	9.799281622	9.638435914	9.622051819
Ppp6c	10.01959073	10.44501485	10.28424575	10.13442632	10.26678654	10.47269084	10.02652344	10.51668495
Gm13456	12.95673915	13.4372319	12.7889222	12.62411004	13.45609768	13.43944133	13.42442876	13.70206444
Gm13461	8.082149041	8.566054038	7.483815777	7.794415866	8.038918989	8.055282436	7.8008999	8.30833903
Gm13464	11.00632608	11.3858624	11.07881795	10.95274125	10.25502857	10.36084708	10.1176431	10.52258153
Arhgap15	10.82097669	11.06608919	10.9893945	10.82972274	10.39016896	10.47876962	10.68387187	10.70908381
Gtdc1	6.832890014	6.807354922	7.087462841	6.832890014	5.426264755	5.977279923	6.189824559	6.06608919
Acvr2a	6.569855608	5.930737338	7.199672345	6.62935662	7.46760555	7.294620749	7.285402219	7.21916852
Orc4	9.076815597	9.240791332	9.324180547	9.079484784	9.575539247	9.575539247	9.567956075	9.700439718
Mbd5	7.54689446	7.022367813	7.599912842	7.392317423	7.807354922	7.95419631	7.87036472	8
Gm13509	9.400879436	9.786269628	9.560332834	9.445014846	9.445014846	9.63481105	8.948367232	9.674192268
Epc2	8.957102042	9.14974712	9.152284842	9.144658243	9.033423002	9.126704473	8.721099189	9.247927513
Lypd6b	6.727920455	7.330916878	7.442943496	6.977279923	6.686500527	6.832890014	6.491853096	7.375039431
Mmadhc	9.756556323	10.30149619	10.07146236	9.881113961	9.977279923	10.00702727	9.709083813	10.12541347
Gm13493	6.95419631	7.312882955	6.614709844	6.491853096	6.584962501	6.741466986	6.459431619	6.741466986
Rbm43	8.826548487	9.027905997	8.918863237	8.658211483	9.479780264	9.586839788	9.583082768	9.873444113
Nmi	8.290018847	8.988684687	8.479780264	8.174925683	8.451211112	8.625708843	8.049848549	8.754887502
Rif1	11.01611184	10.5526691	11.00140819	10.93590168	11.35480034	11.49685378	11.1842555	11.37883671
Neb	11.99329224	11.21674586	11.95528665	11.90576305	10.95855272	11.04780555	10.41151099	10.7968508
Arl5a	11.42206477	11.36522885	11.50680344	11.22821744	11.25207404	11.38640142	10.85642553	11.42311591
Stam2	8.930737338	9.01402047	9.071462363	8.854868383	9.055282436	9.036173613	8.787902559	9.152284842
Prpf40a	11.85759229	11.70822173	11.91176647	11.7619667	11.69653291	11.80574387	11.46811489	11.82932634
Arl6ip6	9.292321633	9.469641817	9.415741768	9.447083226	9.400879436	9.461479447	9.271463028	9.654636029
Gm13502	9.620219826	9.422064766	9.550746785	9.383704292	9.022367813	9.002815016	8.710806434	9.041659152
Nr4a2	8.103287808	8.233619677	8.159871337	8.243173983	8.754887502	8.77148947	8.266786541	9.147204925
Gpd2	10.27029533	10.04439412	10.30263892	10.23002044	10.17367714	10.31288296	9.837627933	10.24079133
Cytip	13.14497682	13.28193003	13.26429598	13.13089227	12.18951573	12.33985	12.09275714	12.41336348
Gm13546	8.558420713	8.842350343	8.724513853	8.700439718	6.339850003	5.906890596	5.930737338	6.189824559
Pkp4	9.392317423	9.533329732	9.461479447	9.321928095	9.929258409	10.04984855	9.567956075	10.10066234
Dapl1	5.459431619	5.727920455	5.554588852	5.672425342	7.982993575	7.665335917	8.082149041	8.129283017
Gm13552	6.977279923	7.475733431	6.754887502	6.906890596	7.276124405	7.348728154	7.022367813	7.562242424
Tanc1	8.95419631	8.842350343	8.942514505	8.962896005	7.761551232	8.076815597	7.761551232	8.209453366
Wdsub1	7.665335917	7.857980995	7.813781191	7.607330314	7.614709844	7.523561956	7.700439718	7.768184325
Baz2b	8.816983623	8.744833837	9.055282436	8.918863237	9.247927513	9.21916852	9.118941073	9.403012024
39142	10.96144969	10.99081308	11.14146856	11.02997735	11.00140819	11.13570929	10.91886324	11.1376316
Ly75	10.28655776	10.07547915	10.56700537	10.30606169	10.41679753	10.4314976	10.09011242	10.45327063
Rbms1	11.51668495	11.53284291	11.54834029	11.44656641	11.36741475	11.49135207	11.01402047	11.48028532
Tank	9.098032083	9.392317423	9.379378367	9.184875343	10.21916852	10.32418055	10.34429591	10.46862404
Psmd14	10.99647349	11.38370429	11.04712391	10.99152185	10.92925841	11.08081753	10.72195361	11.25207404
Dpp4	11.10721708	11.36468186	11.36796071	11.21249639	10.75321675	10.93295289	10.76818432	10.99293834
Ifih1	6.523561956	6.285402219	6.357552005	6.857980995	7.417852515	7.108524457	6.741466986	6.965784285
Gm13577	8.968666793	9.398743692	9.273795599	9.068778278	8.971543554	9.131856961	8.807354922	9.252665432
Cobll1	9.890264277	9.786269628	9.881113961	9.87036472	9.794415866	9.909893084	9.13442632	9.876516947
Galnt3	9.786269628	9.826548487	9.77807713	9.62388149	9.882643049	9.988684687	9.537218401	10.03066714
Ttc21b	9.245552706	9.238404739	9.424166289	9.290018847	8.658211483	8.577428828	8.50779464	8.761551232
Stk39	12.01506653	12.22881869	12.05154884	11.93553341	11.61378946	11.74357219	11.06272077	11.76238204
Cers6	9.348728154	9.174925683	9.342074668	9.409390936	9.862637358	9.876516947	9.509775004	9.873444113
Spc25	9.485829309	9.824958741	9.625708843	9.48984796	10.357552	10.41679753	10.44397954	10.70390357
Bbs5	6.209453366	6.672425342	6.22881869	6.14974712	5.700439718	5.95419631	5.426264755	6.209453366
Fastkd1	6.988684687	6.686500527	6.820178962	6.599912842	7.942514505	7.845490051	7.159871337	8
Ppig	11.06339508	11.14529533	11.13955135	10.99788513	11.13506795	11.1792871	10.84392105	11.24317398
Phospho2	7.876516947	8.224001674	7.924812504	7.761551232	8.383704292	8.366322214	8.527477006	8.64385619
Klhl23	6.087462841	6.06608919	5.882643049	5.426264755	6.539158811	6.475733431	5.977279923	6.599912842
Ssb	11.8061468	12.10000522	11.9225844	11.77930897	11.80574387	11.93957921	11.61148594	11.99399979
Mettl5	8.224001674	8.321928095	8.294620749	7.906890596	8.483815777	8.535275377	8.330916878	8.724513853
Ubr3	10.44604941	9.995767151	10.43671154	10.19967234	10.23481743	10.29232163	9.861086906	10.22881869
Rpl9-ps7	6.794415866	7.169925001	6.614709844	6.727920455	7.199672345	7.209453366	7.442943496	7.523561956
Gorasp2	10.49385545	10.74399286	10.58965115	10.50084188	10.3586512	10.42836017	10.01680829	10.56510208
Tlk1	10.14210706	10.1711768	10.27262978	10.11634396	10.2632692	10.34429591	9.958552715	10.47269084
Mettl8	7.700439718	8.154818109	7.960001932	7.599912842	7.569855608	7.930737338	7.707359132	7.918863237
Dcaf17	8.703903573	8.562242424	8.971543554	8.784634846	9.310612782	9.199672345	9.144658243	9.344295908
Dync1i2	11.11958962	11.33259606	11.2644426	10.99364606	10.78463485	10.95492329	10.61470984	11.03960452
Slc25a12	10.07547915	10.30035256	10.10983065	10.03754695	10.17741954	10.22881869	9.95419631	10.39124359
Hat1	10.73301532	11.15924065	10.86805085	10.6329952	10.56510208	10.75988818	10.62662165	10.80574387
Metap1d	7.988684687	8.092757141	8.174925683	8.044394119	8.971543554	9.06608919	8.857980995	9.057991723
Itga6	10.33315535	10.21067134	10.33203655	10.27961058	9.952741247	10.02513956	9.836050355	10.26209485
Pdk1	12.11243951	12.357552	12.37123213	12.25768248	10.97727992	11.12541347	10.59525748	11.05256805
Rapgef4	7.741466986	8.076815597	8.22881869	7.971543554	7.787902559	7.451211112	7.658211483	7.95419631
Map3k20	7.285402219	6.768184325	7.14974712	6.741466986	9.169925001	9.105908509	9.434628228	9.337621902
Cdca7	10.56033283	10.79928162	10.72706956	10.6411486	10.96144969	11.10525378	10.61746747	11.16239133
Sp3	11.05392588	11.10131915	11.3140167	11.08480839	11.15734694	11.34983409	11.23062093	11.41045135
Sp3os	6.129283017	7.033423002	6.768184325	6.554588852	6.357552005	6.942514505	6.658211483	7.022367813
Ola1	10.58590145	10.94471206	10.69783636	10.58120058	11.05596023	11.10263189	10.85642553	11.30320995
Cir1	9.057991723	9.335390355	9.37721053	9.164906927	8.73470962	8.936637939	8.839203788	9.063395081
Scrn3	7.055282436	7.357552005	7.64385619	6.942514505	7.330916878	7.607330314	7.54689446	7.584962501
Wipf1	12.92072502	13.00404486	13.02945979	12.90482275	12.35204343	12.42992974	11.78422586	12.51496056
Atf2	9.625708843	9.622051819	9.797661526	9.6794801	9.912889336	10.08746284	9.773139207	10.20701432
Atp5g3	11.95710204	12.50655553	12.01367161	11.95528665	12.05256805	12.10525378	11.69609817	12.30549179
Lnpk	9.103287808	8.77148947	9.187352073	8.971543554	9.419960178	9.527477006	9.424166289	9.721099189
Mrpl23-ps1	7.54689446	8.164906927	7.672425342	7.434628228	7.73470962	7.994353437	7.807354922	8.06608919
Mtx2	8.495855027	8.791162889	8.607330314	8.603626345	8.87958325	8.965784285	8.751544059	9.049848549
Rps6-ps4	13.64745843	14.30976054	13.91204727	13.72898337	14.30470782	14.44443258	14.37150441	14.68666466
Hnrnpa3	14.7121508	15.0454184	14.7520147	14.67810493	14.58760174	14.7273887	14.30285308	14.7799245
Nfe2l2	8.430452552	8.622051819	8.357552005	8.353146825	9.092757141	9.306061689	8.897845456	9.312882955
Agps	11.43514934	11.29576893	11.53430288	11.41468524	11.41679753	11.46862404	11.05731488	11.39606956
Pde11a	7.189824559	6.442943496	7.011227255	7.022367813	7.209453366	7.46760555	7.06608919	7.247927513
Rbm45	9.721099189	10.027906	9.871905238	9.839203788	9.682994584	9.769837844	9.499845887	9.891783703
Prkra	8.092757141	8.422064766	8.523561956	8.139551352	8.28077077	8.321928095	8.675957033	8.73470962
Plekha3	8.618385502	8.97441459	8.918863237	8.651051691	9.2644426	9.344295908	8.971543554	9.417852515
Ccdc141	5.781359714	4.754887502	5.64385619	5.523561956	6.375039431	6.442943496	6.50779464	6.569855608
Sestd1	7.74819285	7.409390936	7.499845887	7.417852515	7.721099189	7.562242424	7.22881869	7.839203788
Cwc22	9.744833837	9.975847968	9.99859043	9.609178738	10.01262454	10.14465824	9.702172685	10.15481811
Ube2e3	8.625708843	8.686500527	8.479780264	8.430452552	8.531381461	8.596189756	8.523561956	8.651051691
Itga4	8.233619677	7.971543554	8.714245518	8.622051819	9.199672345	9.317412614	9.269126679	9.301496195
Itprid2	8.710806434	8.554588852	8.764871591	8.451211112	8.900866808	8.826548487	8.577428828	8.77478706
Dnajc10	10.32530546	10.32755264	10.43567026	10.33650656	10.39660478	10.47065887	10.40620501	10.59525748
Nckap1	8	7.8008999	8.189824559	8.189824559	8.936637939	8.939579214	8.144658243	8.784634846
Dusp19	8.276124405	8.479780264	8.28077077	8.13442632	7.857980995	7.882643049	7.50779464	8.103287808
Nup35	8.434628228	8.829722735	8.487840034	8.463524373	8.459431619	8.54689446	8.400879436	8.682994584
Gm13690	8.027905997	8.330916878	7.971543554	7.832890014	8.243173983	8.326429487	8.044394119	8.54303182
Gm4735	12.46531131	12.81097322	12.42574042	12.38262403	11.40673648	11.52943055	10.5137276	11.44604941
Gm13680	6.658211483	7.303780748	6.599912842	6.700439718	7.118941073	7.357552005	7.721099189	7.672425342
Zc3h15	11.4003458	11.66888498	11.44708323	11.36468186	11.50481899	11.55026581	11.34928123	11.74399286
Itgav	10.57837269	10.28886607	10.75905594	10.63934071	11.15228484	11.12863881	10.81217731	11.22941969
Calcrl	6.209453366	6.781359714	6.87036472	6.339850003	7.832890014	7.787902559	7.882643049	8.071462363
Tfpi	7.139551352	6.857980995	7.033423002	6.392317423	7.988684687	7.832890014	7.531381461	8.13442632
Gm13710	7.129283017	6.857980995	6.714245518	6.700439718	6.475733431	6.64385619	6.475733431	5.930737338
Selenoh	11.15291858	11.72706956	11.33594857	11.18611424	11.17430154	11.24614677	11.15608308	11.51619248
Tmx2	9.77807713	10.18982456	9.955649908	9.820178962	10.07547915	10.32305476	10.12541347	10.48884435
Med19	8.768184325	9.147204925	8.960001932	8.754887502	9.187352073	9.324180547	8.714245518	9.361943774
Zdhhc5	10.68825031	10.59712143	10.6926155	10.67683861	10.66799854	10.84235034	10.18239435	10.74483384
Clp1	9.449148645	9.84862294	9.556506055	9.544964433	9.592457037	9.527477006	9.285402219	9.719388821
Ube2l6	6.918863237	7.562242424	7.129283017	7.17990909	6	5.95419631	5.554588852	6.108524457
Timm10	7.285402219	7.46760555	6.768184325	7.451211112	7.832890014	7.839203788	7.499845887	8.011227255
Slc43a1	6.50779464	6.794415866	6.569855608	6.754887502	7.011227255	7.076815597	6.554588852	6.930737338
Slc43a3	10.06204614	10.17741954	10.10721708	10.10459875	10.56700537	10.72451385	10.52649924	10.8587581
Ssrp1	12.85623098	13.21127995	12.91120471	12.84215388	12.5282099	12.67330908	12.11309098	12.77746081
Tnks1bp1	8.864186145	9.335390355	9.084808388	8.980139578	8.95419631	9.28077077	8.317412614	9.299208018
Ptprj	10.07547915	10.03891899	10.22037833	10.23840474	10.30833903	10.40194612	9.984418459	10.45532722
Nup160	10.6128685	10.36413466	10.67860014	10.52649924	10.93516505	11.15481811	10.51471405	10.9225844
Fnbp4	11.41468524	11.56319627	11.65597786	11.53915881	11.64745843	11.69479315	11.45635442	11.92109709
Mtch2	10.71853288	11.09341756	10.94763694	10.79522797	10.5943246	10.70994538	10.5137276	10.8587581
C1qtnf4	5.906890596	6.658211483	6.129283017	5.882643049	6.129283017	5.95419631	5.95419631	6.339850003
Ndufs3	10.38909352	10.9893945	10.57459353	10.52845411	10.15355203	10.36303963	9.955649908	10.45018025
Kbtbd4	7.727920455	7.577428828	7.787902559	7.592457037	7.614709844	7.87036472	7.321928095	7.918863237
Ptpmt1	8.375039431	8.758223215	8.312882955	8.46760555	8.321928095	8.622051819	8.252665432	8.710806434
Celf1	11.22219114	11.00281502	11.23002044	11.18797059	11.60362634	11.62388149	11.07079181	11.60501645
Psmc3	11.48280796	12.00877875	11.53478921	11.4655664	11.28308835	11.39178061	11.12734954	11.53381639
Slc39a13	7.888743249	8.027905997	8.060695932	7.74819285	8.005624549	8.005624549	8.174925683	8.491853096
Madd	12.02686921	12.26707927	12.23930017	12.10623576	11.60594244	11.54206454	11.29174628	11.75238065
Acp2	8.049848549	8.060695932	8.022367813	7.761551232	7.948367232	8.247927513	7.942514505	8.344295908
Ddb2	8.997179481	9.419960178	9.35974956	9.310612782	9.071462363	9.162391329	9.187352073	9.348728154
Pacsin3	6.930737338	7.409390936	7.118941073	6.894817763	5.357552005	5.614709844	5.357552005	5.857980995
Arfgap2	9.609178738	9.77148947	9.847057346	9.661778098	9.897845456	9.971543554	9.727920455	10.13057056
1110051M20Rik	7.339850003	7.392317423	7.383704292	7.515699838	7.965784285	7.807354922	7.936637939	8.124121312
Ckap5	12.31032876	12.24584977	12.49160261	12.27815903	12.02825143	12.12992693	11.8761332	12.18735207
Zfp408	8.483815777	8.741466986	8.82336724	8.721099189	8.566054038	8.625708843	8.194756854	8.839203788
Arhgap1	10.73555602	10.87190524	10.79360331	10.76652891	10.48482289	10.5526691	10.14082977	10.712527
Atg13	9.495855027	9.717676423	9.73470962	9.465566405	9.741466986	9.749869427	9.768184325	9.926295995
Harbi1	7.21916852	7.417852515	7.475733431	7.330916878	7.754887502	7.832890014	7.6794801	8.098032083
Ambra1	10.30263892	10.47876962	10.46658634	10.3376219	10.73047014	10.69435789	10.32305476	10.84862294
Chrm4	6.189824559	6.686500527	6.475733431	6.409390936	5.087462841	4.95419631	5.247927513	5.491853096
Mdk	6.189824559	6.988684687	6.409390936	6.686500527	6.14974712	6.189824559	6.189824559	6.169925001
Dgkz	12.88455213	13.26634734	13.13089227	13.04336911	12.67109873	12.73237945	12.52184578	12.95383268
Gm9821	7.8008999	7.375039431	8.038918989	7.845490051	8.044394119	7.851749041	8.550746785	8.335390355
Creb3l1	6.727920455	7.348728154	6.658211483	6.832890014	6.820178962	6.614709844	6	7.055282436
Phf21a	9.743151394	9.840777924	10.07948478	9.805743872	9.971543554	10.15608308	9.902375114	10.30035256
Pex16	8.761551232	9.189824559	8.845490051	8.682994584	8.764871591	8.710806434	8.651051691	9.204571144
Cry2	7.768184325	7.658211483	7.965784285	7.714245518	7.982993575	8.321928095	7.826548487	8.209453366
Slc35c1	10.37829486	10.49884921	10.41574177	10.36850646	9.972979786	9.964340868	9.481799432	10.14082977
Prdm11	6.977279923	7.266786541	7.108524457	7.531381461	7.426264755	7.592457037	7.033423002	7.357552005
Trp53i11	11.63481105	11.95710204	11.70735913	11.65776504	11.50630758	11.59944798	11.16364968	11.6183855
Cd82	11.59991284	12.00457162	11.72451385	11.64295422	11.70951466	11.69609817	11.39499851	11.89595389
Ext2	10.64745843	10.93590168	10.79441587	10.58214198	10.89254282	10.96506276	10.51471405	11.15797845
Accs	7.851749041	8.144658243	8.28077077	7.936637939	8.285402219	8.400879436	8.573647187	8.647458426
Alkbh3	8.693486957	8.957102042	8.854868383	8.495855027	8.77478706	8.804131021	8.787902559	8.991521846
Hsd17b12	10.82017896	11.04165915	10.84549005	10.72280753	10.82177398	10.90463462	10.4419067	11.04234338
Ttc17	8.6794801	9.126704473	9.008428622	8.912889336	9.238404739	9.535275377	9.159871337	9.505811554
Itpa-ps1	5.807354922	6.14974712	5.584962501	5.832890014	6.06608919	6.22881869	5.906890596	6.554588852
Api5	11.50481899	11.51766939	11.61792656	11.55698496	11.59618976	11.78586111	11.2137118	11.70951466
B230118H07Rik	6.459431619	7.044394119	6.539158811	6.672425342	6.554588852	6.392317423	6.375039431	6.820178962
Traf6	10.90989308	10.78708632	11.13891172	10.97513146	10.89102419	10.98156728	10.73809226	11.03204573
Prr5l	8.044394119	8.451211112	8.285402219	7.912889336	7.189824559	7.50779464	7	7.417852515
Commd9	7.64385619	8.491853096	8.055282436	7.845490051	7.569855608	7.6794801	7.434628228	8.118941073
Trim44	10.80735492	10.48984796	10.80251637	10.71080643	11.02997735	11.11699368	10.73131903	11.18239435
Cd44	11.05596023	11.08281434	11.15608308	11.08679969	11.52649924	11.47927503	11.40779885	11.70347105
Pdhx	8.573647187	8.727920455	8.8008999	8.483815777	8.854868383	9.027905997	8.596189756	9.182394353
Apip	8.499845887	8.980139578	8.409390936	8.388017285	8.566054038	8.693486957	8.519636253	8.768184325
Cat	10.50581155	10.75655632	10.68650053	10.54206454	10.22158712	10.23840474	9.899356923	10.36194377
Abtb2	9.463524373	9.519636253	9.583082768	9.556506055	10.11634396	10.12928302	9.579315938	10.22158712
Nat10	10.09275714	10.29806257	10.24555271	10.1382718	10.8864587	10.95201316	10.32530546	11.05934446
Caprin1	12.83585304	12.88283407	12.90726625	12.83031713	12.78361217	12.88950396	12.43306377	12.914572
Fbxo3	10.09671515	10.18363538	10.32755264	10.14720492	10.2772874	10.42206477	10.2227949	10.45738088
Hipk3	10.01262454	9.573647187	10.1176431	9.873444113	10.67242534	10.80815977	10.38370429	10.64925618
Cstf3	9.62935662	9.82336724	9.764871591	9.651051691	9.705632387	9.890264277	9.658211483	10.06069593
Tcp11l1	6.339850003	6.087462841	6.50779464	5.977279923	7.417852515	7.599912842	7.54689446	7.442943496
Qser1	8.339850003	8.184875343	8.361943774	8.14974712	9.030667136	9.317412614	8.839203788	9.211888295
Prrg4	8.573647187	7.826548487	8.836050355	8.550746785	9.554588852	9.527477006	9.586839788	9.457380879
Eif3m	11.63753055	12.19690944	11.84627391	11.69609817	12.00457162	12.15323534	12.0313566	12.30919211
Rcn1	10.08746284	10.51175265	10.33539035	10.17866485	10.78790256	10.69696753	10.33985	10.91438513
Rpl10-ps1	9.28077077	9.776433032	9.368506462	9.194756854	9.900866808	9.990103964	9.994353437	10.18982456
Elp4	8.082149041	8.204571144	8.262094845	7.864186145	8.011227255	8.087462841	7.888743249	8.271463028
Immp1l	8.475733431	8.885696373	8.426264755	8.30833903	8.73809226	8.942514505	8.921840937	9.071462363
Dnajc24	7.483815777	7.882643049	7.693486957	7.475733431	7.906890596	7.948367232	7.442943496	8.071462363
Arl14ep	9.754887502	9.751544059	9.776433032	9.709083813	11.03686045	11.08081753	10.69174352	11.03411115
Gm9864	5.832890014	6.247927513	6.14974712	5.882643049	6.459431619	6.658211483	6.285402219	6.459431619
Rpl35a-ps4	10.52943055	11.16427844	10.55458885	10.44914865	11.06608919	11.08281434	11.19105921	11.35810171
Gm13910	7.665335917	8.214319121	8.016808288	7.948367232	7.807354922	7.577428828	7.74819285	7.912889336
Mettl15	6.820178962	7.159871337	6.539158811	7.06608919	6.918863237	7.076815597	7.011227255	6.930737338
Kif18a	9.199672345	9.321928095	9.4325419	9.250298418	9.383704292	9.453270634	9.28771238	9.638435914
Lin7c	10.71681946	10.62113611	10.80654962	10.57270023	10.89254282	11.03204573	10.82813648	11.02997735
Ccdc34	9.74819285	10.06743436	9.77148947	9.696967526	9.533329732	9.63481105	9.804131021	9.923327485
Lpcat4	10.357552	10.82017896	10.43462823	10.40726776	10.0768156	10.23601419	9.656424863	10.29691621
Nop10	9.864186145	10.37177664	10.05120894	9.779719355	10.49385545	10.52943055	10.43567026	10.72109919
Slc12a6	9.881113961	10.02236781	10.215533	9.978710459	9.503825738	9.791162889	9.805743872	10.01262454
Emc4	9.601770788	10.14720492	9.645658432	9.59058705	9.763212367	9.951284715	9.586839788	10.04028972
Katnbl1	8.28077077	8.271463028	8.238404739	8.348728154	8.511752654	8.647458426	8.276124405	8.764871591
Emc7	10.56414949	10.76238204	10.5372184	10.5372184	10.73301532	10.82017896	10.63662462	11.00702727
Aven	8.982993575	9.451211112	8.84862294	8.857980995	8.894817763	9.164906927	8.459431619	9.243173983
Arhgap11a	11.90463462	11.88988417	12.14815877	12.0313566	12.1179677	12.18177344	11.86727874	12.33231633
Gm21596	10.29920802	10.83447105	10.41785251	10.41362793	10.22400167	10.33315535	10.10590851	10.4767462
Aqr	11.06541613	10.96866679	11.11309098	10.96361862	11.21856324	11.3426303	10.83289001	11.29634268
Zfp770	7.665335917	7.6794801	7.741466986	7.562242424	8.366322214	8.159871337	7.8008999	8.224001674
Dph6	8.651051691	8.569855608	8.599912842	8.611024797	8.625708843	8.696967526	8.204571144	8.754887502
BC052040	8.434628228	8.550746785	8.696967526	8.357552005	8.651051691	8.77148947	8.625708843	9.108524457
Spred1	8.73809226	8.906890596	8.689997971	8.592457037	9.204571144	9.28077077	8.54689446	9.202123824
Fam98b	10.22400167	10.42206477	10.15860969	10.03479896	10.58683979	10.78381676	10.27961058	10.82654849
Rasgrp1	12.15955603	12.11926538	12.42547819	12.26414934	12.32530546	12.42836017	11.97118427	12.46403515
Eif2ak4	9.620219826	9.583082768	9.729620744	9.698704667	9.562242424	9.584962501	9.383704292	9.691743519
Srp14	10.52454172	11.07748336	10.76735685	10.70822173	10.70822173	10.90388185	10.72536626	11.09737377
Bmf	8.092757141	8.276124405	8.661778098	8.487840034	7.820178962	7.562242424	8.13442632	8.392317423
Bub1b	12.13538865	12.34179677	12.32727194	12.19813805	12.07347215	12.18827975	11.93626986	12.27699674
Pak6	7.055282436	7.614709844	7.46760555	7.375039431	7.06608919	6.906890596	6.459431619	6.781359714
Plcb2	9.385862401	9.509775004	9.656424863	9.556506055	9.63481105	9.682994584	9.531381461	9.961449694
Inafm2	8.129283017	8.348728154	8.30833903	8.124121312	8.647458426	8.707359132	8.379378367	8.741466986
Knstrn	10.90011206	11.34318572	11.14402087	11.01192607	11.15671514	11.31514956	11.37014248	11.56652978
Gm14091	5.169925001	5.392317423	5.754887502	5.882643049	6.189824559	6.426264755	6.64385619	6.64385619
Ivd	9.273795599	9.6794801	9.54303182	9.364134655	10.08480839	10.17990909	10.14720492	10.36084708
Bahd1	9.299208018	9.622051819	9.330916878	9.487840034	9.707359132	9.640244936	9.364134655	9.868822555
Chst14	6.906890596	7.383704292	7.276124405	6.857980995	7.257387843	6.672425342	6.894817763	7.266786541
Ccdc32	8.144658243	8.45532722	8.055282436	8.108524457	8.087462841	8.17990909	7.948367232	8.409390936
Rpusd2	7.426264755	6.977279923	7.276124405	7.139551352	8.055282436	8.243173983	7.888743249	8.383704292
Knl1	10.3858624	10.04302728	10.59058705	10.40301202	10.61470984	10.80251637	10.51963625	10.68737568
Rad51	10.55842071	10.85408918	10.74399286	10.58871464	11.12863881	11.29691621	11.08281434	11.40673648
Rmdn3	8.921840937	9.164906927	9.079484784	8.960001932	9.47370575	9.681238412	9.13442632	9.733015322
Dnajc17	8.13442632	8.45532722	8.285402219	8.098032083	7.693486957	7.924812504	7.807354922	8.092757141
Zfyve19	8.625708843	9.276124405	8.826548487	8.754887502	8.717676423	8.797661526	8.636624621	8.933690655
Vps18	8.204571144	8.447083226	8.129283017	8.14974712	8.527477006	8.611024797	8.087462841	8.54303182
Chac1	5.700439718	5.584962501	6	5.321928095	7.022367813	6.686500527	5.95419631	6.894817763
Ino80	9.938109326	9.921840937	10.03617361	9.878050913	9.927777962	10.04848687	9.465566405	10.05799172
Chp1	11.48733762	11.63163181	11.59011917	11.47725232	11.10787091	11.20028561	11.0721326	11.43097517
1700020I14Rik	11.0768156	11.09473751	11.30606169	11.17430154	11.78667803	11.92035286	11.67286728	11.96289601
Oip5	8.614709844	8.77478706	8.77478706	8.707359132	8.535275377	8.625708843	8.682994584	9.100662339
Nusap1	11.8317031	12.08081753	12.08148344	11.85486838	11.83368075	12.00632608	11.87843415	12.14210706
Ndufaf1	8.62935662	8.968666793	8.588714636	8.459431619	8.73470962	8.903881846	8.348728154	8.761551232
H3f3c	7.285402219	7.693486957	7.375039431	7.50779464	7.475733431	7.266786541	7.294620749	7.813781191
Rtf1	10.78871833	10.77807713	10.82972274	10.77643303	10.70217269	10.85564717	10.42416629	10.89026428
Rpap1	10.00842862	10.23242093	10.20579325	10.09539702	10.07547915	10.23840474	9.682994584	10.27262978
Tyro3	8.266786541	8.592457037	8.285402219	8.238404739	8.539158811	8.764871591	8.271463028	8.882643049
Mga	10.70563239	10.25620869	10.69435789	10.60455323	11.02513956	11.14529533	10.72451385	10.92629599
Mapkbp1	8.144658243	7.851749041	8.285402219	8.247927513	8.661778098	8.810571635	8.707359132	8.968666793
Ehd4	9.550746785	9.569855608	9.661778098	9.552669098	9.857980995	9.878050913	9.531381461	10.00562455
Vps39	10.28424575	10.46658634	10.5372184	10.45635442	10.30263892	10.35974956	10.19352536	10.43567026
Tmem87a	9.717676423	9.839203788	9.912889336	9.761551232	10.03891899	10.14338321	9.791162889	10.18363538
Ganc	8.348728154	8.487840034	8.77148947	8.503825738	8.459431619	8.400879436	8.475733431	8.700439718
Zfp106	11.73809226	11.75154406	11.78135971	11.70433597	11.82535634	11.86263736	11.44138803	11.88340699
Snap23	9.796039609	9.915879379	9.857980995	9.756556323	9.59058705	9.799281622	9.560332834	9.991521846
Lrrc57	8.348728154	8.654636029	8.50779464	8.335390355	8.675957033	8.810571635	8.915879379	8.957102042
Haus2	9.675957033	9.759888183	9.890264277	9.607330314	10.15228484	10.31967212	10.169925	10.51963625
Cdan1	9.224001674	9.603626345	9.481799432	9.4325419	9.430452552	9.517669388	9.440869168	9.967226259
Ttbk2	6.569855608	6.539158811	6.95419631	6.714245518	7.033423002	7.257387843	7.672425342	7.636624621
Ubr1	10.05392588	9.689997971	10.033423	9.939579214	10.10983065	10.22761594	9.796039609	10.18982456
Tmem62	8.016808288	7.876516947	8.103287808	7.714245518	8.06608919	8.430452552	8.124121312	8.326429487
Ccndbp1	9.831307244	10.31061278	10.12928302	9.964340868	9.550746785	9.782998209	9.759888183	10.05663772
Lcmt2	7.159871337	7.622051819	7.238404739	7.055282436	6.988684687	6.965784285	6.459431619	7.21916852
Adal	7.044394119	7.17990909	7.21916852	7.303780748	7.721099189	8.038918989	7.348728154	7.936637939
Zscan29	8.948367232	9.005624549	9.221587121	9.105908509	9.396604781	9.426264755	9.339850003	9.733015322
Tubgcp4	9.167418146	8.87958325	9.194756854	9.131856961	9.192292814	9.388017285	9.224001674	9.381542951
Trp53bp1	10.18115226	10.10721708	10.43358544	10.29691621	10.2179577	10.29920802	10.19105921	10.45121111
Ppip5k1	8.409390936	8.515699838	8.611024797	8.550746785	9.152284842	9.13442632	9.129283017	9.290018847
Ckmt1	2	2.807354922	1.584962501	2.321928095	7.442943496	7.348728154	8.625708843	8.164906927
Pdia3	13.1067265	13.44708323	13.1091777	13.006852	13.22881869	13.3140167	12.95365083	13.44229559
Serf2	11.35974956	12.10819772	11.68211676	11.51865316	11.42259043	11.51076417	11.37991982	11.76155123
Mfap1b	10.60177079	10.68825031	10.70563239	10.47167521	10.37829486	10.60640521	10.26912668	10.58590145
Mfap1a	10.70043972	10.71510401	10.80413102	10.58025857	10.47876962	10.73216743	10.36303963	10.66977089
Wdr76	10.10459875	10.169925	10.25384748	10.03891899	10.32867493	10.3858624	10.23601419	10.57175264
Casc4	7.900866808	8.005624549	8.189824559	8.113742166	8.430452552	8.50779464	8.607330314	8.751544059
Ctdspl2	10.25029842	10.03617361	10.37721053	10.26209485	10.31174832	10.56224242	10.27844946	10.43879185
Eif3j1	10.89860139	11.09934781	10.91811785	10.87190524	11.07881795	11.25325658	10.70649602	11.30035256
Spg11	9.588714636	9.379378367	9.63481105	9.668884984	9.036173613	9.301496195	8.861086906	9.20701432
B2m	14.60946734	15.03827601	14.82505815	14.63293841	14.994707	15.0984845	15.01876525	15.30894334
Sord	9.379378367	9.64385619	9.670656249	9.47370575	9.162391329	9.214319121	9.37286506	9.566054038
Shf	6.977279923	7.672425342	7.17990909	7.118941073	6.942514505	6.768184325	6.426264755	7.257387843
Slc28a2	10.74986943	10.94104761	10.95927751	10.80009099	10.73724734	10.91886324	10.75238065	11.06877828
Bambi-ps1	5.930737338	6.614709844	6.266786541	6.584962501	5.727920455	5.95419631	5.459431619	5.700439718
Gm14085	7.54689446	7.936637939	7.888743249	7.761551232	7.924812504	8.082149041	8.159871337	8.471675214
Gatm	8.388017285	8.257387843	8.603626345	8.405141463	7.607330314	7.707359132	7.562242424	7.918863237
Spata5l1	8.038918989	8.392317423	8.17990909	8.082149041	8.654636029	8.74819285	8.199672345	8.636624621
AA467197	9.121533517	9.968666793	9.28771238	9.271463028	8.864186145	9.047123912	8.113742166	9.121533517
Slc30a4	10.69348696	10.61654884	10.73216743	10.65463603	10.42101286	10.49685378	9.994353437	10.43567026
Bloc1s6	9.554588852	9.861086906	9.607330314	9.525520809	9.758223215	9.878050913	9.672425342	9.994353437
Sqor	5.857980995	6.087462841	6.303780748	5.700439718	6.285402219	6.64385619	6.741466986	6.918863237
Sema6d	8.044394119	7.768184325	7.807354922	7.693486957	6.475733431	6.906890596	5.64385619	6.64385619
Myef2	10.0768156	10.08878824	10.30378075	10.09011242	10.18611424	10.19967234	10.09671515	10.40620501
Dut	12.04405253	12.59082093	12.08945048	12.02894204	12.02548566	12.183015	11.75905594	12.32642949
Cep152	9.946906274	9.946906274	10.05934446	9.911391988	9.854868383	9.958552715	9.856425529	10.07414146
Eid1	10.40514146	10.91662592	10.56890615	10.4767462	9.851749041	9.97441459	9.674192268	10.30149619
Secisbp2l	10.19229281	9.958552715	10.34872815	10.20701432	10.4807902	10.57931594	10.32867493	10.60825482
Cops2	11.06474276	11.40673648	11.33873638	11.08812569	11.09407769	11.21249639	11.05934446	11.30035256
Galk2	9.35974956	9.938109326	9.577428828	9.303780748	9.049848549	9.214319121	8.810571635	9.296916207
Dtwd1	7.607330314	7.894817763	7.894817763	7.491853096	7.451211112	7.614709844	7.523561956	7.64385619
Atp8b4	12.84058125	12.80392929	12.94306421	12.84784036	12.55794229	12.66378045	12.00176003	12.54375685
Gabpb1	9.781359714	10.05663772	9.932214752	9.77478706	10.3586512	10.54206454	10.32642949	10.73640193
Usp8	10.83762793	10.86650621	10.99576715	10.85174904	10.8587581	10.99506047	10.68825031	11.05052891
Usp50	5.491853096	6.741466986	5.930737338	5.832890014	6.781359714	6.62935662	5.930737338	6.672425342
Trpm7	10.77561028	10.56319627	10.96866679	10.81217731	11.08414401	11.19105921	10.95201316	11.19290922
Sppl2a	10.69957245	10.77066389	10.77148947	10.65999589	11.00772811	11.18982456	10.88034881	11.31288296
Ap4e1	9.28771238	9.008428622	9.583082768	9.407267764	9.269126679	9.33315535	8.804131021	9.22881869
Blvra	8.84862294	9.495855027	9.09011242	8.933690655	8.936637939	9.036173613	8.761551232	9.292321633
Ncaph	11.29001885	11.65731845	11.63481105	11.40301202	11.3089078	11.43827206	11.35149141	11.61976146
Itpripl1	9.804131021	9.923327485	9.972979786	9.707359132	10.09934781	10.01680829	10.01959073	10.32418055
Snrnp200	12.42101286	12.28771238	12.48909532	12.4252159	12.61654884	12.70282201	12.28019079	12.67463366
Ciao1	9.283088353	9.744833837	9.434628228	9.355351096	8.982993575	9.082149041	8.912889336	9.299208018
Tmem127	10.19967234	10.29347165	10.23840474	10.23122118	10.67507492	10.71080643	10.66711154	10.84549005
Stard7	10.96506276	11.17990909	11.04234338	10.94617524	11.04644195	11.09473751	10.71681946	11.23840474
Dusp2	10.86031105	11.50779464	11.1692987	10.95492329	10.18239435	10.01122726	9.980139578	10.44604941
Fahd2a	7.257387843	8.113742166	7.651051691	7.754887502	7.238404739	7.087462841	7	7.400879436
Zfp661	5.95419631	6.599912842	6.491853096	6.247927513	7	7	6.906890596	7.159871337
Mrps5	9.799281622	10.31061278	10.00281502	9.915879379	9.888743249	10.14338321	9.6794801	10.41151099
Nphp1	6.22881869	6.686500527	6.672425342	6.303780748	6.781359714	6.894817763	6.741466986	7.055282436
Mtln	8.174925683	9.033423002	8.290018847	8.317412614	8.442943496	8.77148947	8.77807713	8.962896005
Bub1	11.32867493	11.37177664	11.43514934	11.23840474	11.23302043	11.34817487	11.11829223	11.32136443
Acoxl	6.129283017	7.22881869	6.523561956	6.584962501	5.321928095	5.882643049	4.459431619	5.64385619
Bcl2l11	10.55074679	10.94544384	10.92332749	10.68737568	11.39339046	11.5112585	11.37991982	11.67065625
Anapc1	11.85174904	11.70433597	11.93663794	11.86108691	11.96434087	12.10525378	11.74104558	12.04814625
Tmem87b	8.573647187	8.515699838	8.957102042	8.614709844	8.794415866	8.804131021	8.703903573	8.918863237
Zc3h8	6.965784285	7.294620749	7.199672345	7.011227255	7.636624621	7.658211483	7.21916852	7.73470962
Zc3h6	7.700439718	7.483815777	7.930737338	7.787902559	7.988684687	7.727920455	8.174925683	8.17990909
Ttl	8.098032083	8.159871337	8.344295908	8.159871337	8.154818109	8.224001674	7.73470962	8.290018847
Polr1b	9.379378367	9.479780264	9.417852515	9.259743264	10.03891899	10.14082977	9.216745858	9.97441459
Chchd5	8.703903573	9.118941073	9.002815016	8.761551232	9.038918989	9.071462363	9.364134655	9.475733431
Gm14029	6.357552005	6.794415866	6.894817763	6.741466986	6.339850003	6.209453366	5.554588852	6.523561956
Slc20a1	10.72792045	10.95419631	11.00912879	10.90839262	11.14784089	11.3426303	10.74567432	11.39820926
9830144P21Rik	7.044394119	6.857980995	7.098032083	7.118941073	6.794415866	7.139551352	6.569855608	7.257387843
Ckap2l	10.79928162	11.02583167	11.07614753	10.84862294	10.89860139	11.027906	10.93663794	11.14656868
Stk35	9.477758266	9.519636253	9.618385502	9.63481105	9.764871591	9.807354922	9.569855608	9.906890596
Snrpb	12.20762447	12.74062404	12.22550872	12.29662947	12.53332973	12.58543205	12.25325658	12.69783636
Nop56	12.06204614	12.40354468	12.0610336	12.04916787	12.75238065	12.8291281	12.23750875	12.96632519
Idh3b	11.44656641	11.86611979	11.58918297	11.44138803	11.37014248	11.47471995	11.33594857	11.6411486
Pced1a	8.640244936	9.047123912	8.903881846	8.813781191	9.052568051	9.049848549	8.77148947	9.113742166
Vps16	10.89330153	11.36358725	11.06608919	11.00492268	10.68035952	10.84862294	10.45224124	11.03823313
Ptpra	10.60733031	10.78708632	10.76487159	10.6128685	10.26678654	10.41890673	10.19721669	10.58777752
Mrps26	10.203348	10.7903485	10.25620869	10.203348	10.20089861	10.32755264	9.861086906	10.43358544
Ubox5	7.781359714	7.988684687	8.016808288	7.87036472	8.027905997	8.266786541	7.882643049	8.28077077
Lzts3	6.129283017	5.672425342	5.857980995	5.857980995	6.087462841	5.977279923	5.832890014	6.247927513
Ddrgk1	10.41785251	11.13955135	10.63390341	10.55458885	10.48280796	10.54012804	10.49984589	10.80815977
Itpa	9.451211112	9.968666793	9.583082768	9.407267764	9.87958325	9.851749041	9.74819285	10.01959073
Slc4a11	5.930737338	6.06608919	5.832890014	6.14974712	7.741466986	7.247927513	8.400879436	8.164906927
4930402H24Rik	8.768184325	8.894817763	9.052568051	8.781359714	8.566054038	8.573647187	8.607330314	8.8008999
A730017L22Rik	6.108524457	5.807354922	6.339850003	5.95419631	7.312882955	6.894817763	6.614709844	7.087462841
Atrn	8.82336724	8.523561956	8.845490051	8.758223215	9.513727596	9.552669098	9.37721053	9.601770788
1700037H04Rik	9.375039431	9.818582177	9.696967526	9.499845887	9.361943774	9.479780264	9.415741768	9.677719642
Cenpb	10.83841608	11.36303963	10.8494051	10.80735492	10.37937837	10.45532722	9.890264277	10.60917874
Cdc25b	11.75863964	12.19721669	11.95601308	11.82972274	11.22761594	11.35424938	11.10000522	11.62662165
Ap5s1	7.781359714	8.276124405	7.95419631	7.845490051	7.599912842	7.651051691	7.459431619	8.022367813
Mavs	9.459431619	9.709083813	9.647458426	9.398743692	9.25502857	9.430452552	9.197216693	9.533329732
Pank2	10.04848687	10.34318572	10.07146236	10.09539702	9.943979914	10.06204614	9.900866808	10.21674586
Rnf24	5.357552005	5.584962501	5.882643049	5.95419631	6.409390936	6.285402219	6.409390936	6.357552005
Snrpert	7.400879436	7.807354922	7.426264755	7.294620749	7.839203788	7.864186145	7.721099189	8.076815597
Smox	10.26912668	10.49485558	10.33427329	10.22881869	9.424166289	9.47370575	9.257387843	9.537218401
Prnp	9.461479447	9.851749041	9.700439718	9.707359132	9.310612782	9.194756854	9.20701432	9.529430554
Rassf2	10.33427329	10.47573343	10.56319627	10.44914865	9.627533884	9.705632387	9.531381461	9.946906274
Slc23a2	9.296916207	9.116343961	9.539158811	9.33315535	9.891783703	9.908392621	9.407267764	9.87036472
Tmem230	9.06608919	9.285402219	9.238404739	9.121533517	9.422064766	9.46760555	9.28077077	9.668884984
Pcna	13.40846243	13.80735492	13.42127591	13.3878827	13.12783315	13.23122118	12.91214086	13.32206898
Cds2	11.9918761	11.91288934	12.20640391	12.05866825	12.20212382	12.30178196	12.10558118	12.36249181
Gpcpd1	9.558420713	9.59058705	9.707359132	9.511752654	10.20089861	10.37395266	10.10721708	10.34429591
Trmt6	9.047123912	9.294620749	9.147204925	9.113742166	9.816983623	9.997179481	9.523561956	10.06069593
Mcm8	8.857980995	9.055282436	8.965784285	8.888743249	9.299208018	9.511752654	9.25502857	9.688250309
Crls1	8.45532722	8.693486957	8.438791853	8.30833903	9.025139562	9.002815016	8.640244936	9.084808388
Tmx4	9.139551352	8.897845456	9.394462695	9.245552706	9.14974712	9.37286506	9.063395081	9.400879436
Slx4ip	7.515699838	7.584962501	7.62935662	7.46760555	7.6794801	7.483815777	7.523561956	7.741466986
Tasp1	7.475733431	7.64385619	7.54689446	7.087462841	7.727920455	7.912889336	7.727920455	8.103287808
Esf1	9.131856961	9.100662339	9.192292814	9.084808388	9.426264755	9.638435914	9.240791332	9.638435914
Ndufaf5	7.366322214	8.194756854	7.965784285	7.599912842	7.977279923	8.321928095	8.118941073	8.348728154
Kif16b	8.962896005	9.147204925	9.131856961	9.144658243	9	8.933690655	8.839203788	9.005624549
Snrpb2	10.35314683	10.7968508	10.30947635	10.29347165	10.5574637	10.59525748	10.41890673	10.78381676
Dstn	9.312882955	9.607330314	9.515699838	9.142107057	10.13699111	10.24911345	10.33203655	10.43462823
Rrbp1	11.73131903	12.07981809	11.88073144	11.72109919	11.11178774	11.1959873	10.74062404	11.39178061
Gm11687	10.61378946	11.00422047	10.13955135	10.12799432	10.51471405	10.45121111	10.357552	10.82336724
Snx5	12.71037597	13.19167615	12.86050506	12.78381676	12.44914865	12.5943246	12.32192809	12.73470962
Mgme1	8.531381461	8.927777962	8.894817763	8.584962501	8.640244936	8.832890014	8.584962501	8.948367232
Kat14	8.942514505	9.245552706	9.169925001	8.965784285	9.177419538	9.216745858	8.665335917	9.400879436
Polr3f	9.353146825	9.330916878	9.54303182	9.409390936	9.541096615	9.804131021	9.290018847	9.714245518
Rbbp9	7.011227255	7.50779464	7.118941073	7.087462841	6.977279923	7.169925001	7.055282436	7.266786541
Sec23b	10.48984796	10.63026713	10.63934071	10.48784003	10.55458885	10.74315139	10.32530546	10.80735492
Smim26	7.348728154	7.781359714	7.357552005	7.383704292	8	7.768184325	7.807354922	8.049848549
Dtd1	8.330916878	8.968666793	8.434628228	8.321928095	8.682994584	8.550746785	8.357552005	8.791162889
Naa20	9.891783703	10.18239435	9.965784285	9.868822555	10.6183855	10.50680344	10.44397954	10.78708632
Crnkl1	9.30833903	9.544964433	9.285402219	9.303780748	9.238404739	9.409390936	9.142107057	9.605479518
Ralgapa2	9.571752644	9.417852515	9.824958741	9.562242424	9.37721053	9.392317423	9.074141463	9.428360173
Kiz	7.665335917	8.022367813	7.857980995	7.622051819	6.781359714	6.918863237	6.930737338	7.022367813
Xrn2	11.72152646	11.96758653	11.93442804	11.77107674	11.53867395	11.61930296	11.22460468	11.6343573
Cd93	9.573647187	9.306061689	9.588714636	9.438791853	7.247927513	7.330916878	6.62935662	7.417852515
Nxt1	9.620219826	10.00702727	9.485829309	9.607330314	9.197216693	9.321928095	9.240791332	9.525520809
Gzf1	9.77807713	9.982993575	9.980139578	9.820178962	9.22881869	9.06608919	9.116343961	9.335390355
Cst3	10.75905594	11.35590164	10.96794671	10.80413102	10.49085088	10.50382574	10.59339112	10.79197682
Zfp120	8.930737338	9.139551352	9.121533517	9.016808288	8.665335917	8.933690655	8.960001932	9.036173613
Gm14121	6.22881869	6.169925001	6.375039431	5.727920455	6.426264755	6.266786541	5.672425342	6.599912842
Cst7	10.48683502	11.00211178	10.66444728	10.55554777	11.0409746	10.98868469	10.88798213	11.28540222
Apmap	8.77807713	9.030667136	8.804131021	8.903881846	9.049848549	9.266786541	8.906890596	9.315149562
Acss1	9.562242424	9.914385132	9.791162889	9.603626345	8.787902559	8.894817763	8.8008999	8.994353437
Entpd6	9.121533517	9.48984796	9.192292814	9.100662339	9.28077077	9.463524373	9.11113567	9.667111542
Pygb	11.55650605	11.67242534	11.75530489	11.61470984	11.169925	11.2366122	11.04984855	11.41362793
Abhd12	9.306061689	9.59058705	9.483815777	9.273795599	9.847057346	9.874981348	9.575539247	10.09143539
Gins1	8.829722735	9.4325419	8.97441459	9.079484784	8.632995197	8.930737338	8.554588852	8.939579214
Nanp	7.375039431	7.741466986	7.754887502	7.562242424	7.700439718	7.64385619	7.348728154	8.113742166
Gm14150	11.48532619	11.87881728	11.38208359	11.36632221	11.6617781	11.71767642	11.30092449	11.93184554
Nsfl1c	10.91662592	11.32136443	11.00632608	10.81217731	10.89860139	10.90839262	10.61470984	11.05120894
Fkbp1a	12.82037844	13.13683095	12.8591465	12.79543092	12.79826927	12.92184094	12.46862404	13.05035885
Sdcbp2	8.174925683	8.675957033	8.164906927	8.082149041	6.392317423	6.62935662	6.392317423	6.714245518
Psmf1	9.667111542	10.08347933	9.731319031	9.787902559	9.447083226	9.6794801	9.394462695	9.845490051
Fam110a	9.396604781	9.882643049	9.457380879	9.46760555	8.921840937	9.01402047	8.668884984	9.211888295
Slc52a3	9.233619677	9.654636029	9.475733431	9.310612782	6.845490051	6.87036472	6.741466986	7.087462841
Srxn1	5.882643049	6.169925001	5.700439718	5.882643049	6.794415866	7.189824559	6.491853096	7.055282436
Rps15a-ps7	6.794415866	7.098032083	6.189824559	6.539158811	7.321928095	7.491853096	7.21916852	7.62935662
Csnk2a1	11.88302507	12.0101784	11.97513146	11.84038455	11.98406237	12.05562137	11.70865284	12.18021998
Tbc1d20	10.666224	10.89784546	10.75070699	10.66088727	10.45532722	10.71767642	10.16364968	10.72962074
Rbck1	11.70520038	12.18518517	11.8181827	11.79644526	12.14274528	12.26971112	12.09341756	12.45172627
Trib3	10.86186234	11.28655776	10.82257083	10.82654849	10.86495992	11.22520744	10.24911345	10.99293834
Gm14165	6.22881869	6.375039431	5.807354922	5.614709844	5.882643049	6.266786541	5.426264755	6.357552005
Sox12	8.413627929	8.614709844	8.665335917	8.344295908	8.918863237	9.121533517	8.965784285	9.192292814
Zcchc3	6.794415866	7.159871337	7.033423002	6.686500527	7.044394119	6.965784285	6.95419631	6.965784285
H13	11.84549005	12.35204343	12.0454184	11.91139199	11.73131903	11.8560364	11.51816136	12.01087772
Mcts2	6.321928095	5.95419631	6.442943496	5.95419631	5.672425342	5.807354922	5.727920455	6.266786541
Bcl2l1	10.43983088	10.70130646	10.52552081	10.43879185	11.25384748	11.26385602	10.98156728	11.48280796
Tpx2	12.40141288	12.61677855	12.52405192	12.36986994	12.22037833	12.31543264	12.10230382	12.47497338
Pdrg1	8.703903573	9.262094845	8.894817763	8.768184325	9.698704667	9.917372079	10.10197567	10.22761594
Tm9sf4	10.033423	9.995767151	10.04028972	9.932214752	10.5943246	10.55458885	10.25029842	10.76321237
Tspyl3	9.047123912	9.092757141	9.071462363	8.948367232	8.696967526	8.689997971	8.438791853	8.851749041
Plagl2	9.87958325	9.736401931	10.033423	9.975847968	10.70563239	10.70390357	10.36850646	10.88569637
Pofut1	9.407267764	9.457380879	9.535275377	9.346513733	9.960001932	10.04712391	9.714245518	10.17990909
Kif3b	9.691743519	9.667111542	9.815383296	9.743151394	9.865733271	9.749869427	9.724513853	9.917372079
Asxl1	11.82137539	11.90914305	12.07547915	11.86108691	11.45481335	11.44863257	11.15608308	11.64340528
Nol4l	7.339850003	7.375039431	7.584962501	7.569855608	8.276124405	8.321928095	7.714245518	8.276124405
Commd7	9.339850003	9.756556323	9.541096615	9.346513733	9.209453366	9.319672121	9.082149041	9.366322214
Dnmt3b	8.948367232	8.965784285	9.159871337	9.008428622	9.124121312	9.126704473	8.826548487	9.269126679
Mapre1	11.9794252	12.08878824	12.06978539	11.95637616	12.0344551	12.09143539	11.76030413	12.17023805
Gm14494	8.330916878	8.665335917	8.321928095	8.330916878	9.068778278	9.154818109	8.936637939	9.296916207
Cdk5rap1	7.826548487	8.422064766	7.820178962	8.06608919	7.807354922	8.330916878	7.531381461	8.317412614
Cbfa2t2	8.933690655	8.73809226	8.909893084	8.876516947	9.060695932	9.095397023	8.787902559	9.084808388
Necab3	6.599912842	6.906890596	6.832890014	6.930737338	6.285402219	6.686500527	6.247927513	6.820178962
E2f1	10.027906	10.49385545	10.15481811	10.14465824	10.25974326	10.25502857	9.86727874	10.48482289
Pxmp4	9	9.519636253	9.335390355	9.116343961	8.584962501	8.714245518	8.700439718	8.982993575
Zfp341	7.499845887	7.62935662	7.54689446	7.539158811	8.164906927	8.224001674	7.794415866	8.426264755
Chmp4b	12.12088584	12.71403081	12.19229281	12.16647695	11.87728413	11.90237511	11.60408986	12.12767197
Rpl5-ps2	6.266786541	6.108524457	5.285402219	5.672425342	6.539158811	6.209453366	6.475733431	6.442943496
Raly	12.40247917	12.96794671	12.56271943	12.47978026	12.09934781	12.23930017	11.9690267	12.45095346
a	7.62935662	8.266786541	7.658211483	7.807354922	5.459431619	5.857980995	5.044394119	5.392317423
Eif2s2	12.80029326	13.08812569	12.87132774	12.73195537	12.88206983	12.99364606	12.74420315	13.09473751
Ahcy	13.33901487	13.74640935	13.41903845	13.36973365	13.37910757	13.43645129	13.07179752	13.63662462
Itch	10.93221475	10.76652891	11.06743436	10.9432474	10.91288934	11.04575966	10.62113611	10.94982671
Dynlrb1	10.88874325	11.5028318	11.08015131	10.90538701	11.09143539	11.15481811	11.15038197	11.44086917
Map1lc3a	6.658211483	7.515699838	6.794415866	6.942514505	7.238404739	6.942514505	6.807354922	7.22881869
Pigu	9.573647187	9.893301531	9.82336724	9.73809226	9.884170519	9.984418459	9.539158811	10.13057056
Trp53inp2	6.781359714	7.022367813	6.857980995	6.87036472	6.882643049	6.554588852	6.539158811	6.894817763
Ncoa6	10.65821148	10.32979634	10.73640193	10.66977089	10.52356196	10.62388149	10.26209485	10.57080444
Ggt7	7.285402219	7.366322214	7.383704292	7.451211112	7.011227255	6.965784285	6.894817763	6.906890596
Acss2	9.388017285	9.726218159	9.577428828	9.453270634	7.491853096	7.442943496	7.707359132	7.826548487
Gss	8.535275377	8.894817763	8.980139578	8.784634846	8.851749041	9.005624549	9.184875343	9.204571144
Myh7b	6.658211483	6.977279923	6.754887502	6.857980995	3.584962501	2.321928095	3	3.169925001
Trpc4ap	11.75112558	12.06339508	11.9690267	11.78953364	11.52503135	11.64880695	11.47522678	11.90839262
Edem2	10.78708632	11.14338321	10.83762793	10.76071995	10.16239133	10.15987134	9.663558104	10.32530546
BC029722	8.430452552	8.758223215	8.625708843	8.527477006	8.592457037	8.45532722	8.087462841	8.714245518
Eif6	11.21006248	11.85174904	11.29232163	11.28135051	11.03204573	11.10983065	10.56414949	11.18920683
Uqcc1	8.791162889	9.108524457	8.918863237	8.903881846	9.22881869	9.052568051	8.751544059	9.283088353
Cep250	11.30492167	11.36686859	11.4046094	11.38370429	11.2848241	11.24733418	11.11569395	11.47573343
Ergic3	11.12863881	11.69696753	11.26268214	11.21188829	11.20945337	11.2974895	11.01611184	11.49835061
Rbm12	8.379378367	8.558420713	8.21916852	8.28077077	8.857980995	9.06608919	8.665335917	9.033423002
Nfs1	9.008428622	9.37286506	9.250298418	9.221587121	9.541096615	9.601770788	9.296916207	9.733015322
Romo1	9.361943774	10.09407769	9.375039431	9.424166289	9.658211483	9.719388821	9.499845887	9.941047606
Rbm39	12.91923579	13.05307739	13.10934097	12.91849059	12.9465408	13.09341756	12.90275194	13.17320865
Phf20	9.813781191	9.807354922	9.786269628	9.74819285	9.638435914	9.754887502	9.469641817	9.881113961
Scand1	9.436711542	10.26561505	9.63481105	9.533329732	9.315149562	9.517669388	9.306061689	9.663558104
Cnbd2	8.022367813	8.675957033	8.108524457	7.62935662	8.370687407	8.353146825	8.312882955	8.807354922
2900097C17Rik	11.55410915	11.63707766	11.65329295	11.52552081	12.29691621	12.36358725	11.85447883	12.43358544
Aar2	8.108524457	8.483815777	8.22881869	8.082149041	8.383704292	8.499845887	7.900866808	8.651051691
Dlgap4	9.573647187	10.01122726	9.682994584	9.594324604	9.946906274	9.995767151	9.885696373	10.3140167
Tgif2	5.614709844	5.807354922	6.14974712	6	6.727920455	6.539158811	6.554588852	6.807354922
Rab5if	9.651051691	10.06877828	9.638435914	9.64385619	9.882643049	10.09803208	9.709083813	10.13699111
Sla2	10.51274046	10.98726401	10.70908381	10.57364719	10.26678654	10.30720081	9.859534786	10.44914865
Ndrg3	9.964340868	10.24792751	10.19844504	10.08878824	10.39874369	10.49085088	10.43775207	10.72024426
Gm14276	6.339850003	7.139551352	6.754887502	6.882643049	6.672425342	7.129283017	7.285402219	7.199672345
Dsn1	9.465566405	9.719388821	9.710806434	9.558420713	9.652844973	9.663558104	9.702172685	9.799281622
Soga1	5.977279923	5.392317423	6.06608919	5.584962501	7.960001932	7.924812504	8.098032083	8.098032083
Samhd1	13.07514484	13.51742334	13.31032876	13.19936562	12.37395266	12.5574637	12.31967212	12.67551604
Rbl1	10.65821148	10.54689446	10.78708632	10.73301532	11.07948478	11.1711768	10.97226185	11.2974895
Rpn2	12.56391124	12.91699905	12.65374078	12.55314928	12.54809942	12.62616532	12.17492568	12.83920379
Manbal	8.405141463	8.982993575	8.413627929	8.299208018	8.539158811	8.566054038	8.45532722	8.804131021
Gm14287	8.027905997	8.285402219	7.965784285	7.900866808	7.73470962	7.607330314	7.383704292	7.781359714
Blcap	8.276124405	8.689997971	8.573647187	8.523561956	9.147204925	9.139551352	8.876516947	9.400879436
Nnat	4.64385619	4.584962501	5.523561956	5.554588852	6.442943496	6.426264755	6.754887502	6.247927513
Ctnnbl1	10.39339046	10.85564717	10.5028318	10.42101286	10.16741815	10.19105921	9.926295995	10.33539035
Gm14176	9.236014192	9.766528909	9.424166289	9.317412614	9.326429487	9.523561956	9.271463028	9.719388821
Tti1	9.169925001	9.419960178	9.337621902	9.189824559	9.548821908	9.640244936	9.202123824	9.696967526
Rprd1b	9.845490051	9.836050355	9.698704667	9.675957033	10.06743436	10.27496047	9.645658432	10.17367714
Snhg17	9.409390936	9.370687407	9.584962501	9.558420713	10.17492568	10.21067134	9.702172685	10.34983409
Ralgapb	10.42206477	10.06069593	10.48683502	10.37612539	10.86650621	10.96578428	10.53915881	10.86108691
Actr5	8.622051819	9.14974712	8.836050355	8.807354922	8.727920455	8.797661526	8.558420713	8.945443836
Ppp1r16b	11.5849625	11.53235593	11.76238204	11.62570884	11.92146906	11.93994645	11.73978061	12.05290763
Fam83d	9.082149041	9.184875343	9.172427509	9.103287808	9.449148645	9.438791853	9.361943774	9.769837844
Dhx35	9.567956075	9.548821908	9.631177056	9.54689446	9.99859043	10.02928723	10.01402047	10.28886607
Top1	11.08613623	10.97727992	11.03686045	10.94178124	11.47319838	11.55554777	11.05256805	11.58824615
Plcg1	11.96434087	12.25886043	12.18239435	12.1091777	11.23242093	11.28250931	11.05256805	11.47573343
Zhx3	8.189824559	7.95419631	7.948367232	8.14974712	8.294620749	8.30833903	7.882643049	8.266786541
Chd6	9.797661526	9.495855027	9.965784285	9.988684687	10.23840474	10.33203655	10.18363538	10.33873638
Srsf6	12.03926179	12.21765483	12.12992693	12.10033382	12.13859179	12.32277318	11.8077574	12.36986994
Ift52	9.946906274	10.23840474	10.04165915	9.824958741	9.688250309	9.888743249	9.707359132	10.18858885
Mybl2	10.63753055	10.89860139	10.68650053	10.74399286	10.57364719	10.67507492	10.1711768	10.80815977
Oser1	9.529430554	9.964340868	9.636624621	9.552669098	9.457380879	9.560332834	9.438791853	9.686500527
Fitm2	6.475733431	6.375039431	6.022367813	6.491853096	7.108524457	7.139551352	6.845490051	7.727920455
Ttpal	9.2644426	9.413627929	9.368506462	9.366322214	9.647458426	9.859534786	9.350939182	9.726218159
Serinc3	13.75895187	14.00360575	13.90077249	13.80009099	13.71660514	13.84862294	13.65206069	13.96452137
Pkig	8.511752654	8.968666793	8.434628228	8.483815777	8.447083226	8.366322214	8.027905997	8.675957033
Ada	8.113742166	8.599912842	8.139551352	8.159871337	7.77478706	7.845490051	7.499845887	8.082149041
Ywhab	11.2911707	11.48230378	11.29634268	11.26561505	11.34429591	11.43827206	10.87421293	11.49235395
Tomm34	10.03891899	10.41256985	10.23959853	10.09143539	10.21067134	10.2179577	9.897845456	10.38370429
Stk4	11.80735492	11.83644491	11.92703717	11.80695233	11.70908381	11.85759229	11.59525748	11.87766757
Sdc4	7.523561956	7.754887502	7.651051691	7.417852515	4.584962501	5	4.906890596	4.392317423
Sys1	8.73809226	9.344295908	8.945443836	8.781359714	8.86727874	9.022367813	8.535275377	9.194756854
Pigt	10.95710204	11.27786855	10.98156728	10.98868469	11.06608919	11.06541613	10.45943162	11.18858885
Dnttip1	9.129283017	9.71596199	9.440869168	9.214319121	8.761551232	8.810571635	8.463524373	8.84862294
Ube2c	12.20273604	12.75822321	12.42600261	12.32895536	12.28569119	12.44320258	12.16741815	12.6941402
Snx21	7.982993575	8.409390936	8.252665432	7.727920455	7.312882955	7.584962501	7.54689446	7.912889336
Acot8	8.326429487	8.791162889	8.451211112	8.475733431	8.312882955	8.326429487	8.209453366	8.607330314
Zswim3	6.539158811	6.741466986	6.62935662	6.357552005	6.108524457	6.569855608	5.554588852	6.584962501
Zswim1	7.426264755	7.912889336	7.523561956	7.523561956	7.851749041	7.948367232	7.607330314	8.243173983
Ctsa	11.36194377	11.91811785	11.54737656	11.46199095	10.80654962	10.84784036	10.59339112	11.14402087
Pltp	6.339850003	7.209453366	6.832890014	6.820178962	6.409390936	6.169925001	6.266786541	6.768184325
Pcif1	10.9248125	11.33035672	11.0202855	11.02721489	10.43462823	10.52649924	10.05528244	10.63571812
Zfp335	9.586839788	9.497851837	9.839203788	9.620219826	9.620219826	9.667111542	9.245552706	9.769837844
Ncoa5	9.537218401	9.691743519	9.451211112	9.350939182	9.54689446	9.56414949	8.764871591	9.605479518
Slc35c2	9.753216749	10.05663772	9.654636029	9.672425342	9.390168956	9.463524373	8.584962501	9.594324604
Elmo2	10.31741261	10.56414949	10.52454172	10.41256985	10.55842071	10.5943246	10.50481899	10.84156435
Trp53rka	8.592457037	9.044394119	8.54303182	8.383704292	8.184875343	8.312882955	7.693486957	8.209453366
Eya2	9.14974712	9.493855449	9.252665432	9.049848549	7.357552005	7.714245518	6.820178962	7.523561956
Zmynd8	10.88340699	10.97584797	11.08812569	10.9432474	11.33091688	11.27496047	11.19229281	11.56605404
Ncoa3	10.90463462	10.89026428	11.02444712	10.95710204	11.05663772	11.1221809	10.8153833	11.16553514
Sulf2	4.087462841	4.087462841	4.857980995	4.087462841	9.479780264	9.499845887	9.497851837	9.614709844
Prex1	12.25591375	12.42600261	12.32979634	12.34012827	11.23302043	11.41785251	10.50183718	11.32530546
Trp53rkb	6.781359714	7.266786541	6.672425342	7.022367813	6.584962501	7.033423002	6.209453366	6.906890596
Arfgef2	9.941047606	9.779719355	9.876516947	9.95419631	10.06474276	10.30492167	9.843921051	10.25029842
Cse1l	10.97010589	10.89935692	10.95855272	10.89860139	11.11309098	11.24138736	10.79522797	11.13891172
Stau1	9.513727596	9.625708843	9.56414949	9.463524373	9.640244936	9.5980525	9.364134655	9.787902559
Ddx27	10.90086681	11.18363538	10.92851838	10.94544384	11.38262403	11.45378506	10.80735492	11.48331195
Znfx1	8.810571635	8.826548487	8.854868383	8.717676423	8.665335917	8.861086906	8.194756854	8.717676423
Zfas1	10.70563239	11.40832974	10.99435344	10.84705735	11.5863707	11.70043972	11.82177398	11.95383268
B4galt5	10.21916852	10.4314976	10.28193003	10.19721669	10.17866485	10.22761594	9.20701432	10.16741815
Slc9a8	9.781359714	9.981567282	9.957102042	9.917372079	10.2632692	10.42101286	9.927777962	10.52160044
Spata2	9.370687407	9.573647187	9.607330314	9.588714636	10.02513956	10.07012094	9.651051691	10.07146236
Rnf114	11.36413466	11.71295682	11.61976146	11.42626475	11.60917874	11.71853288	11.54448152	11.93626986
Tmem189	10.17492568	10.63753055	10.39981196	10.17617315	9.693486957	9.77478706	9.25502857	10.02652344
Cebpb	8.430452552	9.197216693	8.503825738	8.326429487	8.84862294	8.689997971	7.876516947	8.77807713
Ptpn1	11.82654849	12.0164601	11.82097669	11.86263736	12.03273453	12.02997735	11.5372184	12.13570929
Pard6b	6.930737338	6.820178962	6.918863237	6.930737338	6.108524457	6.672425342	6.06608919	6.392317423
Adnp	7.451211112	6.95419631	7.539158811	7.330916878	7.276124405	7.257387843	7.044394119	6.727920455
Dpm1	7.276124405	7.321928095	7.417852515	7.14974712	7.491853096	7.714245518	7.276124405	7.721099189
Mocs3	6.942514505	7.754887502	7.312882955	7.348728154	7.266786541	7.475733431	6.807354922	7.14974712
Nfatc2	10.78871833	10.69174352	10.8494051	10.82495874	10.39124359	10.53915881	9.804131021	10.44604941
Atp9a	7	7.6794801	7.22881869	6.977279923	7.266786541	7.562242424	6.845490051	7.098032083
Zfp64	8.84862294	9.301496195	9.202123824	8.897845456	9.4325419	9.577428828	9.202123824	9.481799432
Zfp217	10.64745843	10.69870467	10.86727874	10.65194861	10.37286506	10.4325419	10.02513956	10.53527538
Gm14269	7.787902559	8.016808288	7.826548487	7.741466986	7.794415866	7.857980995	7.672425342	8.098032083
Pfdn4	8.651051691	9.100662339	8.942514505	8.651051691	9.136991112	9.262094845	8.915879379	9.303780748
Fam210b	8.139551352	8.326429487	7.988684687	7.988684687	7.906890596	7.912889336	7.839203788	8.154818109
Aurka	11.16616308	11.57648435	11.41362793	11.2644426	11.15924065	11.31288296	11.06541613	11.50382574
Cstf1	10.01402047	10.39339046	10.12670447	10.16616308	10.25856603	10.3376219	9.878050913	10.50878516
Cass4	7.189824559	7.539158811	7.434628228	7.491853096	6.988684687	7.238404739	6.539158811	7.118941073
Rtf2	10.80251637	11.33817925	10.95855272	10.86341196	10.48280796	10.59712143	10.17990909	10.80009099
Gm14303	8.614709844	8.845490051	8.413627929	8.252665432	9.049848549	9.252665432	9.285402219	9.392317423
Bmp7	5.614709844	5.554588852	5.357552005	5.285402219	7.209453366	7.033423002	7.499845887	7.636624621
Rae1	10.5028318	10.87498135	10.56985561	10.59618976	10.5526691	10.61010206	10.05663772	10.74062404
Rbm38	11.27204652	11.59991284	11.29519496	11.24495839	11.34096276	11.43462823	10.96361862	11.58120058
Zbp1	8.717676423	9.361943774	9.002815016	8.784634846	8.832890014	9.071462363	8.550746785	9.025139562
Pmepa1	8.28077077	8.82336724	8.330916878	8.357552005	8.658211483	8.632995197	8.14974712	8.900866808
Ppp4r1l-ps	8.997179481	9.049848549	9.381542951	9.355351096	9.283088353	9.324180547	9.350939182	9.529430554
Rab22a	9.829722735	10.05392588	9.918863237	9.761551232	9.992938336	10.05934446	9.722807531	10.11113567
Vapb	10.41468524	10.83209885	10.62205182	10.47573343	10.32867493	10.40832974	10.18858885	10.59991284
Stx16	10.80493767	10.95274125	11.01262454	10.89330153	11.03411115	11.08414401	10.8917837	11.21977355
Npepl1	10.38154295	10.85720347	10.50878516	10.47978026	11.11309098	11.18053081	10.9822806	11.45172627
Gnas	10.81938079	11.18053081	10.99717948	10.99152185	10.48179943	10.38262403	9.915879379	10.44397954
Nelfcd	10.32979634	10.58965115	10.43462823	10.2911707	10.23601419	10.30947635	10.10721708	10.60640521
Ctsz	11.1959873	11.63117706	11.21006248	11.07414146	11.19475685	11.17055104	10.76735685	11.38154295
Atp5e	11.23959853	12.05765334	11.43671154	11.35038674	11.60084211	11.73724734	11.62067804	11.99894295
Prelid3b	10.42940674	10.71767642	10.44811631	10.38478375	10.60825482	10.78871833	10.43775207	10.80170836
Zfp831	6.426264755	6.727920455	7.199672345	6.918863237	7.348728154	7.357552005	7.022367813	7.434628228
Gm14399	6.247927513	5.807354922	6.247927513	6	6.768184325	6.442943496	6.491853096	6.727920455
Gm14391	7.965784285	7.912889336	8.299208018	8.098032083	8.17990909	8.285402219	7.876516947	8.276124405
Gm14438	6.209453366	6.62935662	6.459431619	6.209453366	7.426264755	7.321928095	7.118941073	7.483815777
Gm14440	6.727920455	6.714245518	7.022367813	6.857980995	7.303780748	7.426264755	7.06608919	7.62935662
Gm4631	8.810571635	8.97441459	8.64385619	8.784634846	8.985841937	9.09011242	8.909893084	9.294620749
Zfp968	6.727920455	6.475733431	7.294620749	6.857980995	8.044394119	8.022367813	7.62935662	8.082149041
Gm4724	8.577428828	8.894817763	8.535275377	8.539158811	8.693486957	8.807354922	8.758223215	8.977279923
Zfp965	7.339850003	7.189824559	7.584962501	7.459431619	7.948367232	8.28077077	8.011227255	7.857980995
Gm11007	7.169925001	7.118941073	7.033423002	7.087462841	7.50779464	7.247927513	7.451211112	7.554588852
Zfp969	6.06608919	5.977279923	6.781359714	6.06608919	7.569855608	7.383704292	7.06608919	7.54689446
Gm2007	7.076815597	7.139551352	7	7.044394119	7.483815777	7.266786541	7.409390936	7.539158811
Gm14288	6.714245518	6.700439718	7.011227255	6.832890014	7.375039431	7.442943496	7.06608919	7.651051691
Rps8-ps2	6.189824559	6.569855608	6.189824559	5.930737338	7.14974712	7.209453366	7.108524457	7.392317423
Gm6710	7.62935662	7.77478706	7.936637939	7.700439718	7.700439718	7.813781191	7.285402219	7.912889336
Zfp966	6.754887502	6.539158811	7.339850003	6.781359714	8.113742166	8.027905997	7.73470962	8.06608919
Gm2026	8.647458426	8.924812504	8.523561956	8.515699838	8.73470962	8.832890014	8.77807713	9.022367813
2210418O10Rik	7.129283017	7.330916878	7.169925001	7.139551352	7.77478706	7.864186145	7.294620749	7.539158811
Gm14435	6.087462841	6.50779464	6.475733431	6.50779464	6.62935662	6.62935662	6.539158811	6.95419631
Gm14434	8.491853096	8.851749041	8.370687407	8.388017285	8.581200582	8.686500527	8.614709844	8.864186145
Zfp967	6.087462841	6.022367813	6.754887502	6.087462841	7.569855608	7.375039431	7.06608919	7.491853096
Gm14308	8.491853096	8.832890014	8.326429487	8.379378367	8.562242424	8.721099189	8.569855608	8.82336724
Zfp973	7.129283017	6.930737338	7.348728154	7.209453366	7.62935662	7.95419631	7.636624621	7.651051691
Gm14305	7.417852515	7.794415866	7.417852515	7.392317423	7.727920455	7.820178962	7.658211483	8.011227255
Gm14295	6.584962501	6.727920455	6.741466986	6.321928095	6.882643049	7.14974712	6.392317423	7.011227255
Gm14296	7.339850003	7.693486957	7.584962501	7.523561956	8.076815597	8.092757141	7.531381461	7.845490051
Gm14419	5.906890596	6.087462841	5.614709844	5.321928095	6.189824559	6.409390936	5.95419631	6.22881869
Gm14410	7.826548487	8.28077077	7.876516947	7.787902559	7.73470962	8.199672345	7.73470962	8.214319121
Gm14414	6.169925001	6.475733431	6.584962501	6	7.366322214	7.22881869	6.988684687	7.554588852
Zfp970	6.375039431	5.857980995	6.339850003	5.930737338	6.569855608	6.339850003	6.614709844	6.442943496
Gm14325	7.189824559	7.17990909	7.539158811	7.108524457	7.417852515	7.584962501	7.475733431	7.531381461
Gm14326	7.339850003	7.531381461	7.658211483	7.348728154	7.599912842	7.636624621	7.614709844	7.693486957
Zfp971	6.266786541	6.209453366	6.672425342	6.62935662	6.781359714	6.599912842	6.768184325	6.584962501
Zfp931	6.375039431	6.965784285	6.614709844	6.754887502	6.409390936	6.392317423	6.845490051	6.339850003
Gm14292	6.06608919	6.06608919	6.62935662	6.832890014	5.700439718	6.14974712	5.247927513	6.686500527
Taf4	9.946906274	9.99859043	10.09671515	9.945443836	10.215533	10.24198315	9.936637939	10.42311591
Lsm14b	9.396604781	9.579315938	9.422064766	9.169925001	9.299208018	9.310612782	9.087462841	9.481799432
Psma7	11.68211676	12.25915477	11.75988818	11.60501645	11.67375074	11.8061468	11.4429435	12.01785233
Ss18l1	6.672425342	6.820178962	7.209453366	6.599912842	6.882643049	7.033423002	7.22881869	7.098032083
Mtg2	8.194756854	8.379378367	8.022367813	8.049848549	8.164906927	8.434628228	7.912889336	8.46760555
Osbpl2	9.243173983	9.303780748	9.469641817	9.342074668	9.663558104	9.818582177	9.459431619	9.805743872
Adrm1	10.72877085	11.22761594	10.82416321	10.81378119	10.89405985	10.88111396	10.44604941	11.0721326
Lama5	9.719388821	9.33315535	9.951284715	9.917372079	9.485829309	9.2644426	9.554588852	9.746514321
Rps21	13.03411115	13.983439	13.51076417	13.51162913	13.5863707	13.97010589	13.90246933	14.14617088
Cables2	9.095397023	9.28077077	9.136991112	9.398743692	9.074141463	9.20701432	8.703903573	9.364134655
Slco4a1	9.909893084	10.09011242	9.967226259	9.943979914	9.390168956	9.527477006	9.169925001	9.505811554
Mrgbp	8.797661526	8.988684687	8.997179481	8.813781191	9.250298418	9.124121312	9.126704473	9.52160044
Ogfr	10.64385619	11.25561875	10.68211676	10.73216743	11.08480839	11.09605624	10.85330956	11.32867493
Dido1	10.5137276	10.34762137	10.56319627	10.55458885	10.73386272	10.87881728	10.37829486	10.8864587
Gid8	9.199672345	9.355351096	9.292321633	9.142107057	9.449148645	9.539158811	9.209453366	9.674192268
Slc17a9	9.84862294	10.39446269	10.13057056	9.948367232	9.100662339	9.098032083	9.162391329	9.509775004
Ythdf1	10.36522885	10.51471405	10.39767463	10.40301202	10.48381578	10.60455323	10.18858885	10.70822173
Arfgap1	9.567956075	9.941047606	9.652844973	9.5980525	9.54303182	9.695228291	9.303780748	9.77807713
BX649560.1	6.768184325	6.599912842	6.672425342	6.357552005	6.965784285	7.011227255	6.965784285	7.044394119
Col20a1	6.426264755	6.584962501	6.832890014	6.686500527	7.011227255	6.807354922	6.977279923	7.238404739
Ppdpf	10.42311591	11.1234748	10.61654884	10.51175265	9.909893084	10.11634396	10.00982862	10.35314683
Helz2	10.90237511	10.56605404	11.05392588	10.96938652	10.68999797	10.79197682	10.4655664	10.80574387
Gmeb2	9.873444113	9.988684687	10.00562455	9.965784285	9.881113961	9.949826711	9.700439718	10.23481743
Rtel1	10.12541347	10.31288296	10.2467406	10.28886607	10.24555271	10.37503943	10.13057056	10.60362634
Arfrp1	9.392317423	9.885696373	9.658211483	9.447083226	9.654636029	9.781359714	9.579315938	9.945443836
Zgpat	9.285402219	9.505811554	9.485829309	9.370687407	9.381542951	9.475733431	9.257387843	9.714245518
Slc2a4rg-ps	8.243173983	8.714245518	8.768184325	8.614709844	7.977279923	8.044394119	7.936637939	8.463524373
Zbtb46	3.459431619	3.807354922	3.169925001	2.321928095	6.247927513	6.209453366	6.409390936	6.794415866
Tpd52l2	9.665335917	10.14847658	9.68474862	9.612868497	9.763212367	9.829722735	9.465566405	10.06608919
Dnajc5	11.56938096	11.65463603	11.72664392	11.6635581	11.32979634	11.44553222	11.10656294	11.50928017
Uckl1	9.262094845	9.652844973	9.475733431	9.381542951	9.049848549	9.167418146	9.14974712	9.381542951
Zfp512b	8.873444113	8.927777962	8.948367232	9.036173613	9.226412193	9.485829309	9.310612782	9.62935662
Prpf6	10.90388185	11.24970606	10.99010396	10.87574935	10.67507492	10.75238065	10.47471995	10.90237511
Samd10	8.22881869	8.438791853	8.271463028	8.262094845	7.820178962	7.977279923	7.924812504	8.022367813
Tcea2	6.209453366	6.832890014	6.820178962	6.754887502	6.794415866	6.918863237	6.918863237	7.483815777
Rgs19	10.44086917	10.87267488	10.56700537	10.46658634	10.15860969	10.34872815	9.845490051	10.49984589
Pcmtd2	9.946906274	10.033423	10.33427329	10.01820018	9.990103964	9.982993575	10.08878824	10.23601419
Polr3k	10.98584194	11.34762137	11.14082977	11.01122726	10.72877085	10.93295289	10.62113611	10.99576715
Clcn5	8.751544059	8.45532722	8.675957033	8.758223215	8.918863237	8.957102042	8.375039431	8.816983623
Usp27x	6.14974712	6.442943496	6.781359714	6.392317423	7.409390936	7.266786541	6.845490051	7.199672345
2010204K13Rik	6.14974712	7.247927513	6.14974712	6.569855608	6.375039431	6.247927513	5.977279923	6.599912842
Prickle3	8.209453366	9.154818109	9.022367813	8.751544059	8.459431619	8.577428828	8.558420713	8.962896005
Plp2	12.2822197	12.82037844	12.46709603	12.40194612	11.93405939	12.07045642	11.77025093	12.25532369
Gpkow	9.789533645	9.804131021	9.894817763	9.731319031	10.07280253	10.04439412	9.854868383	10.15355203
Wdr45	7.832890014	8.366322214	8.076815597	7.918863237	7.531381461	7.693486957	7.754887502	7.876516947
Praf2	7.658211483	8.129283017	8.022367813	7.592457037	7.707359132	7.614709844	7.383704292	8.118941073
Tfe3	8.957102042	9.11113567	9.060695932	9.030667136	9.139551352	9.390168956	8.962896005	9.449148645
Gripap1	9.753216749	10.09275714	9.975847968	9.903881846	10.07815081	10.14593215	10.02375435	10.4314976
Otud5	11.60408986	11.93073734	11.74188827	11.68868742	11.75321675	11.71510401	11.61700823	12.02756048
Pim2	12.84254678	13.29131462	12.97136392	12.86360554	12.36112133	12.29260922	12.23810614	12.6635581
Slc35a2	9.566054038	10.02652344	9.845490051	9.73809226	9.030667136	9.060695932	9.113742166	9.499845887
Pqbp1	10.44604941	10.96650545	10.48280796	10.4918531	10.23122118	10.32979634	10.09143539	10.56890615
Timm17b	10.20089861	10.81938079	10.44811631	10.16616308	9.920352855	10.00702727	9.949826711	10.24555271
Hdac6	9.519636253	9.782998209	9.703903573	9.631177056	9.266786541	9.394462695	9.324180547	9.612868497
Suv39h1	10.2772874	10.66266838	10.43358544	10.4655664	10.64385619	10.64024494	10.35645197	10.89784546
Was	11.30549179	11.68123841	11.41151099	11.42259043	10.99506047	11.06272077	10.57648435	11.20028561
Wdr13	9.686500527	9.627533884	9.862637358	9.794415866	9.447083226	9.59058705	9.5980525	9.902375114
Rbm3	13.57719277	14.05112395	13.68529632	13.57518467	13.82047816	13.97960382	13.76538971	14.1403505
Tbc1d25	7.832890014	8.14974712	8.060695932	8.108524457	8.033423002	8.139551352	7.77478706	7.994353437
Ebp	9.918863237	10.45738088	9.932214752	9.905387005	9.573647187	9.656424863	9.266786541	9.902375114
Ftsj1	8.479780264	8.951284715	8.614709844	8.588714636	8.781359714	8.787902559	8.303780748	8.829722735
Xk	6.321928095	6.247927513	6.339850003	6.22881869	6.584962501	6.894817763	6.491853096	7.108524457
Dynlt3	9.792790294	9.86727874	10.00842862	9.914385132	10.04712391	10.18239435	10.10328781	10.24317398
Rpgr	6.64385619	6.409390936	6.741466986	6.491853096	6.807354922	6.714245518	6.409390936	6.700439718
Mid1ip1	9.681238412	10.18239435	9.874981348	9.71596199	9.779719355	9.984418459	9.505811554	9.941047606
Bcor	11.35204343	11.20518233	11.36303963	11.31514956	11.22219114	11.34318572	10.76735685	11.23361968
Atp6ap2	9.813781191	9.882643049	9.850186838	9.688250309	9.924812504	10.03066714	9.733015322	10.027906
1810030O07Rik	9.746514321	9.980139578	9.884170519	9.758223215	9.523561956	9.62388149	9.310612782	9.749869427
Med14	10.87344411	10.39660478	10.88722062	10.99081308	11.07881795	11.15987134	10.65910396	11.03548645
Usp9x	11.86997933	11.54689446	11.90237511	11.76735685	11.96830679	12.10852446	11.81938079	12.04371086
Gm15027	6.459431619	7.357552005	7.055282436	6.845490051	7.199672345	6.95419631	6.569855608	7.426264755
Gm14536	5.754887502	6.599912842	6.14974712	5.95419631	6.459431619	6.14974712	5.754887502	6.584962501
Rpl3-ps1	10.89330153	11.33091688	11.03891899	10.89935692	11.43462823	11.52601011	11.53770375	11.82416321
Llph-ps2	9.955649908	10.62205182	10.17242751	10.03066714	10.03204573	10.15481811	9.888743249	10.33203655
Ddx3x	12.67683861	12.57624813	12.73788108	12.65642486	12.85330956	12.92944336	12.42862189	12.88340699
Gpr34	6.988684687	7.266786541	7.159871337	7.108524457	8.321928095	8.948367232	7.965784285	8.647458426
Fundc1	8.693486957	9.06608919	8.84862294	8.640244936	8.682994584	8.997179481	8.603626345	8.977279923
Kdm6a	9.696967526	9.479780264	9.857980995	9.656424863	9.763212367	9.733015322	9.649256178	9.824958741
Rp2	9.214319121	9.082149041	9.25502857	9.057991723	8.741466986	9.082149041	8.77807713	8.97441459
Jade3	7.807354922	7.651051691	7.918863237	7.665335917	7.994353437	8.049848549	7.73470962	8.055282436
Ndufb11	11.15608308	11.79644526	11.2227949	11.26385602	11.28598011	11.45686774	11.34318572	11.666224
Rbm10	11.00492268	11.21006248	11.03960452	10.98868469	10.94397991	11.08547246	10.75238065	11.26268214
Uba1	13.42705089	13.60281483	13.54218549	13.4325419	13.06305796	13.14082977	12.68123841	13.21765483
Cdk16	10.06204614	10.25738784	10.24079133	10.21188829	9.876516947	10.033423	9.733015322	10.17367714
Usp11	9.583082768	9.807354922	9.882643049	9.882643049	8.700439718	8.661778098	9.019590728	9.055282436
Araf	10.65821148	10.92925841	10.96000193	10.91363743	10.83762793	11	10.74230944	11.19044202
Cfp	5.285402219	6	6.06608919	5.781359714	6.022367813	5.523561956	5.882643049	6.339850003
Elk1	7.988684687	7.948367232	8.17990909	8.016808288	8.199672345	8.118941073	8.060695932	8.290018847
Uxt	7.569855608	8.159871337	7.876516947	7.499845887	7.636624621	7.87036472	7.392317423	7.888743249
Zfp182	7.658211483	7.614709844	7.768184325	7.569855608	7.894817763	8.214319121	7.686500527	8.14974712
Wdr44	9.030667136	8.957102042	9.240791332	9.060695932	9.124121312	9.167418146	8.764871591	9.285402219
Gm2223	8.86727874	8.744833837	8.982993575	8.813781191	9.390168956	9.396604781	9.164906927	9.525520809
Dock11	11.41151099	11.27612441	11.61194694	11.42574042	11.17367714	11.34429591	10.96144969	11.25266543
Lonrf3	6.129283017	5.977279923	6.614709844	6.06608919	7.22881869	7.159871337	7.209453366	7.044394119
Pgrmc1	10.23840474	10.59991284	10.30947635	10.18239435	10.58308277	10.62296694	10.38370429	10.80413102
Akap17b	6.832890014	6.768184325	7.276124405	6.930737338	7.375039431	7.209453366	7.022367813	7.672425342
Slc25a5	13.65407656	14.01541505	13.73597904	13.64284144	13.63254088	13.70043972	13.46454575	13.90030079
C330007P06Rik	9.712527	9.566054038	9.908392621	9.781359714	10.215533	10.25266543	10.02375435	10.38154295
Ube2a	9.920352855	10.36959735	9.965784285	9.921840937	9.948367232	10.16741815	9.805743872	10.17242751
Nkrf	7.303780748	7.375039431	7.339850003	7.409390936	8.14974712	8.129283017	7.614709844	7.982993575
38961	12.42600261	12.75028827	12.65037864	12.54085453	12.50258321	12.59898297	12.3885555	12.77025093
Rpl39	13.59607325	14.27474213	13.80785801	13.67827002	14.15331452	14.2816403	14.29246543	14.47522678
Upf3b	9.463524373	9.649256178	9.611024797	9.54689446	10.00702727	10.07146236	10.19721669	10.30149619
Nkap	9.159871337	9.25502857	9.370687407	9.002815016	9.204571144	9.20701432	9.11113567	9.394462695
Ndufa1	9.990103964	10.60547952	10.09671515	10.02097994	10.01122726	10.13185696	9.964340868	10.30378075
Rnf113a1	7.845490051	8.392317423	8.238404739	8.092757141	7.417852515	7.483815777	7.129283017	7.622051819
Zbtb33	8.810571635	8.558420713	8.854868383	8.936637939	8.988684687	9.355351096	8.820178962	9.144658243
Lamp2	10.00140819	10.13185696	10.12023788	10.00982862	10.25266543	10.3553511	10.16113188	10.47269084
Cul4b	10.05934446	9.893301531	10.19475685	10.01680829	9.741466986	9.837627933	9.596189756	9.896332404
Mcts1	9.419960178	9.905387005	9.566054038	9.523561956	9.457380879	9.581200582	9.216745858	9.73809226
C1galt1c1	7.076815597	7.266786541	6.87036472	7.129283017	7.076815597	7.189824559	6.754887502	7.087462841
Gm14567	6.247927513	7.06608919	6.357552005	6.247927513	6.108524457	6.442943496	6.339850003	6.459431619
Gria3	3	1	0	1	7.159871337	7.348728154	7.54689446	7.451211112
Thoc2	11.08414401	10.67860014	11.21977355	11.00351791	11.21310422	11.44449729	11.10656294	11.27262978
Xiap	10.47775827	10.31514956	10.73978061	10.43567026	10.84077792	11.06608919	10.63208641	10.89860139
Stag2	11.74903138	11.59758704	11.91550596	11.74273048	11.52894242	11.66666784	11.54834029	11.66844183
Sh2d1a	9.092757141	9.346513733	9.162391329	8.991521846	9.144658243	8.891783703	9.159871337	9.245552706
Gm14648	6.918863237	7.622051819	7.139551352	6.569855608	7.636624621	7.554588852	7.459431619	7.651051691
Ocrl	8.503825738	8.383704292	8.618385502	8.459431619	8.873444113	8.977279923	8.625708843	8.948367232
Apln	7.700439718	7.8008999	7.807354922	7.584962501	6	6.108524457	4.459431619	5.727920455
Sash3	12.62548055	12.96470186	12.81418188	12.68101874	11.80170836	11.92295599	11.52601011	12.03926179
Zdhhc9	9.052568051	9.224001674	9.303780748	9.152284842	8.603626345	8.54689446	8.022367813	8.647458426
Utp14a	9.236014192	9.511752654	9.409390936	9.152284842	9.773139207	9.696967526	9.601770788	9.985841937
Bcorl1	8.294620749	8.442943496	8.430452552	8.405141463	8.276124405	8.154818109	7.971543554	8.344295908
Elf4	11.44966454	11.33873638	11.55602699	11.48733762	11.10131915	11.17492568	10.73893668	11.18053081
Aifm1	9.909893084	10.27496047	10.01541505	9.927777962	9.703903573	9.837627933	9.37721053	9.946906274
Rab33a	6.129283017	6.988684687	6.491853096	6.392317423	3.321928095	2.584962501	3.169925001	3.700439718
Zfp280c	9.35974956	9.055282436	9.491853096	9.303780748	9.776433032	9.946906274	9.554588852	10.01820018
Slc25a14	6.62935662	7.312882955	7.129283017	7.098032083	6.64385619	6.988684687	6.672425342	7
Rbmx2	8.826548487	9.184875343	8.977279923	8.682994584	8.882643049	8.997179481	8.820178962	9.116343961
Enox2	8.118941073	8.098032083	8.430452552	8.154818109	8.204571144	8.118941073	8.076815597	8.375039431
Gm7803	8.426264755	8.459431619	8.103287808	8.011227255	7.924812504	7.95419631	7.787902559	8.044394119
Firre	9.733015322	9.857980995	10.16490693	9.985841937	10.28193003	10.40301202	10.29347165	10.57175264
Stk26	10.65015421	10.68825031	10.87190524	10.62296694	10.71853288	10.89330153	10.68035952	10.98726401
Rap2c	10.34096276	10.28771238	10.30720081	10.27961058	9.981567282	10.24792751	9.865733271	10.28655776
Mbnl3	8.894817763	8.569855608	9.022367813	9.011227255	8.73809226	8.842350343	8.339850003	8.77148947
Gm14586	7.266786541	7.965784285	7.247927513	7.451211112	7.906890596	7.807354922	8.055282436	8.262094845
Rps2-ps13	11.97584797	12.5372184	11.69174352	11.73851453	12.06069593	12.00386923	11.8761332	12.30206767
Phf6	11.45584091	11.32080055	11.53818893	11.40087944	11.08414401	11.21977355	10.83447105	11.19229281
Hprt	12.22641219	12.63911456	12.33399388	12.21127995	12.20365389	12.32136443	11.97010589	12.4152136
Fam122b	9.154818109	8.97441459	9.342074668	9.224001674	9.614709844	9.84862294	9.581200582	9.862637358
Mospd1	7.845490051	8.071462363	8.118941073	7.894817763	7.614709844	7.592457037	7.864186145	8.199672345
Rtl8a	9.142107057	9.658211483	9.28077077	9.113742166	9.041659152	9.025139562	8.632995197	9.231221181
Rtl8b	9.167418146	9.741466986	9.330916878	9.238404739	9.044394119	9.055282436	8.658211483	9.22881869
Ints6l	9.385862401	9.342074668	9.461479447	9.392317423	8.977279923	9.087462841	9.076815597	9.231221181
Mmgt1	8.885696373	8.77148947	8.933690655	8.804131021	9.736401931	9.763212367	9.35974956	9.824958741
Slc9a6	8.312882955	8.370687407	8.50779464	8.409390936	8.727920455	8.721099189	8.353146825	8.696967526
Htatsf1	10.23720996	10.60547952	10.40620501	10.32305476	10.18858885	10.19721669	9.854868383	10.31854281
Arhgef6	11.94214792	11.90501086	12.08347933	11.91139199	11.78504371	11.89254282	11.44863257	11.90275194
Rbmx	10.19105921	10.45429929	10.36303963	10.39874369	11.05528244	11.13314221	10.67330908	11.24733418
Fgf13	8.144658243	8.335390355	8.357552005	8.098032083	8.647458426	8.658211483	8.366322214	8.816983623
Atp11c	9.027905997	8.647458426	8.982993575	8.894817763	9.337621902	9.566054038	9.052568051	9.385862401
Sms-ps	7.577428828	7.707359132	7.672425342	7.285402219	7.539158811	7.584962501	7.169925001	7.900866808
Gm14681	6.714245518	6.794415866	6.672425342	6.303780748	6.918863237	6.988684687	7.022367813	7.108524457
Fmr1	10.61378946	10.50680344	10.70908381	10.55650605	10.39553414	10.55554777	10.14720492	10.51668495
Gm14698	8.661778098	8.647458426	8.77478706	8.672425342	9.273795599	9.310612782	9.172427509	9.463524373
Gm8172	9.874981348	10.38909352	9.804131021	9.658211483	10.47876962	10.50581155	10.45327063	10.68650053
Ids	9.152284842	8.906890596	9.357552005	9.047123912	8.985841937	9.324180547	8.857980995	9.162391329
1110012L19Rik	7.741466986	8.049848549	7.577428828	7.434628228	7.77478706	7.918863237	8.033423002	8.027905997
Tmem185a	7.95419631	8.159871337	8.038918989	8.027905997	8.129283017	8.426264755	8.113742166	8.285402219
Gm14730	6.491853096	6.22881869	5.832890014	5.64385619	6	5.930737338	5.554588852	6.569855608
Mtm1	6.768184325	6.727920455	7.199672345	6.781359714	7.011227255	7.294620749	7.118941073	7.491853096
Mtmr1	10.41785251	10.4655664	10.6183855	10.53915881	10.64205169	10.71853288	10.29920802	10.73216743
Cd99l2	8.810571635	9.11113567	8.968666793	8.744833837	8.882643049	8.781359714	8.794415866	9.049848549
Hmgb3	10.53915881	10.98868469	10.66444728	10.57459353	10.88340699	11.01122726	10.85408918	11.2137118
Rpl30-ps10	6.64385619	7.339850003	6.584962501	6.781359714	7.339850003	7.483815777	7.592457037	7.906890596
Vma21	9.182394353	9.294620749	9.306061689	9.368506462	9.731319031	9.903881846	9.321928095	9.962896005
Cetn2	9.361943774	9.754887502	9.523561956	9.364134655	9.459431619	9.394462695	9.409390936	9.753216749
Nsdhl	10.14465824	10.31514956	10.15734694	10.09803208	9.038918989	9.022367813	8.672425342	9.22881869
Xlr4a	9.342074668	9.722807531	9.625708843	9.278449458	9.328674927	9.405141463	9.192292814	9.667111542
Xlr3a	6.754887502	5.392317423	5.321928095	6.022367813	6.357552005	4.64385619	4.754887502	6.491853096
Xlr3b	7	7.06608919	7.721099189	8.139551352	6.768184325	7.14974712	7.108524457	8.8008999
Xlr4b	9.753216749	10.24555271	10.06877828	9.896332404	9.622051819	9.682994584	9.59058705	9.984418459
F8a	7.707359132	8.124121312	8.144658243	7.960001932	7.906890596	8	7.965784285	8.330916878
Xlr4c	9.292321633	9.828136484	9.656424863	9.417852515	9.174925683	9.346513733	9.182394353	9.550746785
Zfp275	8.807354922	8.471675214	8.95419631	8.62935662	9.390168956	9.517669388	9.269126679	9.573647187
Haus7	8.668884984	9.105908509	8.741466986	8.724513853	8.426264755	8.366322214	8.426264755	8.77807713
Dusp9	6.06608919	6.523561956	6.768184325	6.14974712	5.459431619	5.857980995	5.857980995	6.247927513
Slc6a8	6.087462841	6.108524457	6.303780748	6.044394119	6.06608919	6.339850003	6.266786541	6.247927513
Bcap31	11.34872815	11.8372337	11.45943162	11.48482289	11.39285404	11.50581155	11.18673329	11.74315139
Abcd1	9.918863237	10.16490693	10.05799172	9.957102042	9.108524457	9.231221181	9.011227255	9.422064766
Idh3g	11.32305476	11.72366094	11.4236412	11.35314683	11.10787091	11.22641219	11.02652344	11.44811631
Ssr4	10.85486838	11.4807902	10.9708249	10.92035286	10.96289601	11.06676193	10.81297947	11.25797706
L1cam	8.082149041	8.184875343	8.262094845	8.400879436	6.894817763	7.011227255	6.044394119	6.62935662
Arhgap4	11.11374217	11.43097517	11.22580994	11.23601419	10.65284497	10.72109919	10.25384748	10.90237511
Naa10	9.197216693	9.985841937	9.436711542	9.238404739	9.505811554	9.505811554	9.233619677	9.791162889
Renbp	7.539158811	7.714245518	7.614709844	7.426264755	6.820178962	6.794415866	6.50779464	7.375039431
Hcfc1	12.61953223	12.2137118	12.64835758	12.61539974	12.66799854	12.80069771	12.20701432	12.66489167
Irak1	11.00211178	11.23361968	11.12282799	11.02997735	11.1401907	11.26385602	10.84549005	11.36686859
Mecp2	10.01122726	10.00140819	10.09011242	10.08613623	10.1382718	10.28540222	9.784634846	10.14593215
Rpl3-ps2	7.651051691	8.17990909	7.330916878	7.285402219	7.994353437	8.038918989	8.033423002	8.479780264
Flna	13.33189664	13.16757495	13.23391921	13.24525558	12.46403515	12.6329952	11.73131903	12.43019117
Emd	10.89935692	11.2485206	10.94836723	10.90463462	11.14847658	11.26795708	11	11.44759986
Rpl10	14.65513936	15.22098285	14.82336724	14.71392345	15.17679648	15.3012461	15.23507931	15.50686541
Dnase1l1	7.577428828	8.118941073	7.900866808	7.584962501	7.011227255	7.348728154	7.169925001	7.330916878
Taz	9.426264755	9.820178962	9.727920455	9.686500527	9.749869427	9.84862294	10.02928723	10.16490693
Atp6ap1	10.63026713	10.7968508	10.62570884	10.5137276	10.72109919	10.75739001	10.36959735	10.99152185
Gdi1	11.00912879	11.29289676	11.32249154	11.24138736	11.21249639	11.32867493	11.25384748	11.64024494
Fam50a	9.442943496	10.03066714	9.751544059	9.625708843	9.047123912	9.100662339	8.724513853	9.294620749
Plxna3	7.312882955	6.475733431	7.651051691	7.118941073	7.129283017	7.276124405	7.339850003	7.62935662
Lage3	8.985841937	9.59058705	9.326429487	9.092757141	9.344295908	9.554588852	9.348728154	9.71596199
Ubl4a	10.08480839	10.64385619	10.34096276	10.16616308	10.11504365	10.26912668	9.975847968	10.509775
Slc10a3	6.599912842	7.087462841	6.714245518	6.569855608	7.539158811	7.741466986	7.247927513	7.761551232
Fam3a	8.668884984	9.262094845	9.036173613	8.816983623	8.62935662	8.592457037	8.483815777	8.906890596
Ikbkg	9.941047606	9.938109326	10.05528244	10.00562455	10.01541505	10.07280253	9.812177306	10.21916852
G6pdx	10.29691621	10.42101286	10.30149619	10.2632692	9.670656249	9.8008999	9.243173983	9.859534786
Gm15365	7.199672345	7.73470962	7.266786541	7.238404739	8.103287808	8.049848549	7.851749041	8.335390355
Gab3	6.285402219	6.50779464	6.539158811	6.339850003	6.169925001	6.64385619	6.339850003	6.539158811
Dkc1	10.57648435	10.65374078	10.53527538	10.49085088	11.18487534	11.31458324	10.48884435	11.25502857
Mpp1	10.00842862	10.26209485	10.17990909	10.01262454	9.753216749	9.951284715	9.68474862	10.06339508
Fundc2	10.05799172	10.51668495	10.23959853	9.987264012	10.34540525	10.37612539	10.30606169	10.67595703
Cmc4	6.022367813	6.714245518	6.768184325	6.209453366	6.523561956	6.781359714	7.108524457	6.95419631
Mtcp1	7.483815777	6.977279923	7.584962501	7.392317423	8.011227255	8.184875343	8.224001674	8.159871337
Brcc3	9.816983623	9.977279923	9.890264277	9.840777924	9.566054038	9.763212367	9.479780264	9.714245518
Vbp1	10.89405985	11.18177344	11.12928302	10.83526092	11.05731488	11.1401907	10.96217303	11.33203655
4933407K13Rik	6.807354922	7.21916852	7.781359714	7.199672345	8.033423002	7.614709844	7.658211483	8.144658243
Tbl1x	11.37937837	11.40939094	11.57364719	11.41151099	11.56081047	11.57506646	11.19967234	11.63208641
Prkx	9.550746785	9.440869168	9.693486957	9.503825738	8.727920455	9.136991112	8.487840034	9.01402047
Prrg1	7.076815597	6.942514505	7.285402219	6.794415866	7.330916878	7.209453366	6.794415866	7.312882955
Rps24-ps3	7.312882955	7.924812504	7.357552005	6.918863237	7.794415866	8.108524457	8.071462363	8.189824559
Gm14760	15.30855235	15.67628769	15.35197444	15.25812432	14.53970408	14.58173019	14.21462269	14.7117745
Gm5940	9.674192268	9.878050913	9.562242424	9.442943496	9.479780264	9.586839788	9.2644426	9.794415866
Gm8822	6.554588852	6.459431619	6.475733431	6.14974712	6.022367813	6.50779464	5.614709844	6.392317423
Tab3	8.554588852	8.483815777	8.475733431	8.584962501	8.54303182	8.651051691	8.233619677	8.64385619
Gk	8.710806434	8.475733431	8.813781191	8.689997971	8.977279923	9.108524457	8.8008999	8.960001932
5430427O19Rik	6.754887502	6.64385619	7.247927513	6.554588852	7.614709844	7.693486957	7.499845887	7.813781191
Pola1	10.6183855	10.63934071	10.69870467	10.4429435	10.50581155	10.74735383	10.27146303	10.65105169
Pcyt1b	7.960001932	8.233619677	8.285402219	8.326429487	7.209453366	7.442943496	7.46760555	7.614709844
Pdk3	10.26795708	10.48381578	10.39231742	10.22520744	9.525520809	9.63481105	9.182394353	9.781359714
Zfx	9.436711542	9.224001674	9.479780264	9.252665432	9.552669098	9.71596199	9.328674927	9.603626345
Eif2s3x	12.42101286	12.41890673	12.39633719	12.31854281	12.78176951	12.84411727	12.51076417	12.91942202
Klhl15	7.366322214	7.303780748	7.22881869	7.569855608	7.442943496	7.357552005	7.491853096	7.622051819
Apoo	8.326429487	8.588714636	8.294620749	8.30833903	8.700439718	8.826548487	8.727920455	8.985841937
Maged1	7.781359714	7.971543554	8.103287808	7.936637939	5.129283017	4.700439718	5.129283017	4.459431619
Zxdb	9.116343961	9.214319121	9.172427509	9.071462363	9.22881869	9.266786541	8.924812504	9.342074668
Gm26617	6.339850003	6.727920455	6.754887502	6.62935662	6.906890596	7.285402219	6.554588852	7.055282436
Spin4	5.584962501	5.357552005	5.614709844	5.523561956	6.209453366	6.266786541	6.087462841	6.375039431
Arhgef9	7.754887502	7.857980995	8.022367813	7.686500527	8.204571144	8.204571144	8.721099189	8.588714636
Amer1	7.62935662	7.330916878	7.988684687	7.73470962	8.348728154	8.290018847	8.224001674	8.252665432
Zc4h2	6.247927513	6.50779464	6.686500527	6.62935662	5.95419631	6.523561956	6.584962501	6.807354922
Las1l	10.00702727	10.23242093	10.1176431	9.961449694	10.23361968	10.21067134	9.700439718	10.15608308
Msn	13.94626664	13.93544133	14.08895383	14.01297365	14.00764053	14.12072388	13.78064229	14.17983136
Rpl17-ps8	8.17990909	8.46760555	7.924812504	7.882643049	8.503825738	8.724513853	8.977279923	8.960001932
Ar	7.912889336	7.826548487	8.103287808	8.169925001	8.044394119	8.348728154	8.17990909	8.463524373
Yipf6	8.751544059	8.87958325	9.074141463	8.813781191	9.271463028	9.346513733	9.154818109	9.539158811
Pja1	9.943979914	10.39016896	10.15734694	9.995767151	9.579315938	9.632995197	9.184875343	9.710806434
Igbp1	10.53138146	11.08480839	10.72280753	10.63481105	10.75905594	10.93073734	10.91363743	11.05528244
Pdzd11	8.700439718	9.068778278	8.873444113	8.82336724	9.20701432	9.361943774	9.092757141	9.375039431
Kif4	10.61194694	10.82257083	10.78053977	10.72195361	10.66711154	10.73809226	10.48582931	10.88874325
Dlg3	7.74819285	7.807354922	7.826548487	7.614709844	7.50779464	7.238404739	7.6794801	7.523561956
Slc7a3	8.503825738	8.463524373	8.335390355	8.45532722	10.09011242	10.19352536	9.519636253	10.07414146
Snx12	9.273795599	9.627533884	9.497851837	9.37721053	9.599912842	9.764871591	9.342074668	9.695228291
Foxo4	9.236014192	9.59058705	9.509775004	9.491853096	8.77807713	8.73809226	8.558420713	9
Il2rg	11.56414949	12.07380685	11.78504371	11.67021364	12.01854794	12.08181628	11.6110248	12.24911345
Med12	11.56271943	11.31458324	11.75070699	11.69696753	11.60177079	11.69174352	11.52894242	11.69653291
Zmym3	9.990103964	10.09803208	10.29462075	10.07815081	9.936637939	10.027906	9.995767151	10.13699111
Nono	13.1155314	13.39419471	13.28944258	13.11488103	13.22098285	13.357552	13.13330279	13.44643718
Taf1	11.42940674	11.169925	11.56510208	11.41626974	11.08480839	11.18797059	10.80332392	11.20823436
Ogt	12.68671937	12.54182262	13.08048446	12.93553341	13.02513956	13.20548782	13.04967841	13.20105181
Cxcr3	7.807354922	8.459431619	7.820178962	7.672425342	4.321928095	5.392317423	3.807354922	5.044394119
H3f3a-ps1	7.033423002	7.8008999	7.592457037	7.400879436	7.294620749	7.787902559	7.483815777	7.73470962
Pin4	8.703903573	9.164906927	8.46760555	8.668884984	8.483815777	8.696967526	8.479780264	8.741466986
Ercc6l	8.906890596	8.820178962	8.971543554	8.84862294	8.781359714	8.962896005	8.471675214	8.87958325
Rps4x	14.88955149	15.50320461	15.07760853	14.94411722	15.39817585	15.55707473	15.57748784	15.80697749
Hdac8	7.918863237	8.344295908	8.071462363	8.005624549	8.209453366	8.055282436	8.038918989	8.21916852
Gm6206	6.14974712	5.857980995	5.857980995	5.357552005	6.584962501	6.266786541	6.303780748	6.285402219
Ftx	7.14974712	6.977279923	7.499845887	7.189824559	7.247927513	7.294620749	6.569855608	6.820178962
Rlim	10.66888498	10.69696753	10.90086681	10.61654884	10.87421293	10.8963324	10.49984589	10.96722626
Abcb7	9.871905238	9.726218159	9.893301531	9.797661526	9.939579214	9.967226259	9.686500527	10.03754695
Vcp-rs	7.930737338	8.144658243	8.098032083	8.005624549	7.971543554	8.06608919	7.727920455	8.30833903
Uprt	7.330916878	6.392317423	7.375039431	7.189824559	7.826548487	7.781359714	7.159871337	7.451211112
Zdhhc15	8.016808288	8.194756854	8.169925001	8.17990909	8.335390355	8.379378367	7.714245518	8.46760555
5530601H04Rik	7.392317423	7.348728154	7.62935662	7.348728154	7.189824559	7.209453366	7.17990909	7.426264755
Pbdc1	9.108524457	9.649256178	9.09011242	9.098032083	9.100662339	9.236014192	8.95419631	9.344295908
Magee1	7.8008999	7.936637939	7.813781191	7.924812504	7.22881869	7.400879436	7.17990909	7.592457037
Rpl30-ps9	7.614709844	8.276124405	7.794415866	7.714245518	8.30833903	8.515699838	8.483815777	8.857980995
Atrx	12.09934781	11.77602172	12.35700209	12.17990909	12.28193003	12.39713981	12.19905882	12.36221782
Magt1	11.07481046	11.07547915	11.14082977	11.07948478	10.85953479	10.96578428	10.60177079	11.05120894
Cox7b	11.00772811	11.60362634	11.09671515	11.05324713	10.9893945	11.07146236	10.77313921	11.25384748
Atp7a	7.658211483	6.209453366	7.651051691	7.622051819	6.845490051	7.022367813	7	6.988684687
Pgk1	16.08594957	16.50971316	16.25790342	16.10285739	14.94932518	15.04712391	14.52796564	15.15651765
Taf9b	7.900866808	8.071462363	7.857980995	7.794415866	8.144658243	8.299208018	7.965784285	8.447083226
Cysltr1	7.169925001	7.044394119	7.129283017	7.22881869	5.584962501	5.554588852	4.64385619	5.554588852
P2ry10	11.13506795	11.26912668	11.29289676	11.04507705	11.05324713	11.19721669	11.11243951	11.29232163
P2ry10b	7.169925001	6.820178962	7.118941073	7.129283017	7.129283017	7.055282436	7.266786541	7.577428828
Gpr174	9.294620749	8.857980995	9.326429487	9.047123912	9.271463028	9.361943774	9.479780264	9.535275377
Itm2a	9.987264012	10.25620869	10.15101654	9.926295995	10.43045255	10.34207467	10.6794801	10.75154406
2610002M06Rik	8.400879436	8.353146825	8.519636253	8.159871337	7.700439718	8.033423002	7.741466986	8.257387843
Brwd3	9.027905997	8.483815777	9.189824559	9.057991723	8.614709844	8.74819285	8.344295908	8.491853096
2810403D21Rik	5.807354922	6.108524457	6.247927513	5.700439718	6.044394119	6.339850003	6.087462841	6.442943496
Hmgn5	10.60547952	10.93590168	10.59898297	10.61562964	10.65910396	10.69957245	10.6110248	10.9248125
Sh3bgrl	10.30606169	10.49585503	10.4314976	10.30720081	11.05052891	11.1221809	10.89784546	11.25915477
Apool	8.550746785	9.033423002	8.84862294	8.707359132	8.632995197	8.794415866	8.717676423	8.960001932
Chm	9.808964175	9.601770788	9.990103964	9.864186145	9.197216693	9.430452552	9.28077077	9.301496195
Gm1866	6	6.375039431	6.044394119	6.169925001	6.321928095	6	5.781359714	5.977279923
Diaph2	8.422064766	8.243173983	8.727920455	8.335390355	9.189824559	9.385862401	8.804131021	9.415741768
Tspan6	5.832890014	6.321928095	5.882643049	5.727920455	6.584962501	6.906890596	6.672425342	6.807354922
Cstf2	10.65910396	10.66088727	10.86418614	10.67419227	10.45738088	10.60825482	9.960001932	10.49884921
Trmt2b	9.808964175	9.960001932	9.994353437	9.840777924	9.52160044	9.62935662	9.465566405	9.816983623
Cenpi	8.97441459	9.022367813	9.087462841	8.807354922	9.238404739	9.346513733	9.262094845	9.571752644
Timm8a1	9.436711542	9.712527	9.390168956	9.326429487	9.609178738	9.654636029	9.060695932	9.672425342
Rpl36a	13.1234748	13.82754119	13.29691621	13.1578206	13.60501645	13.66455839	13.70498432	13.93119919
Gla	8.299208018	8.710806434	8.658211483	8.357552005	7.826548487	7.988684687	7.845490051	8.154818109
Hnrnph2	10.92407019	11.08878824	11.02513956	10.87728413	10.62205182	10.75572215	10.33091688	10.77478706
Armcx4	9.537218401	9.28771238	9.588714636	9.390168956	8.781359714	8.842350343	8.426264755	8.754887502
Armcx1	6.768184325	7.108524457	7.357552005	7.076815597	5.285402219	5.523561956	5.285402219	5.209453366
Armcx6	7.14974712	7.876516947	7.73470962	7.584962501	6.727920455	6.807354922	6.62935662	7.022367813
Armcx3	8.14974712	8.13442632	8.50779464	8.392317423	8.087462841	8.113742166	8.038918989	8.330916878
Armcx2	8.603626345	8.74819285	8.836050355	8.696967526	7.977279923	7.707359132	7.888743249	8.087462841
Zmat1	6.475733431	6.459431619	6.768184325	6.169925001	7	6.930737338	7.06608919	7.21916852
Gprasp1	8.62935662	8.54303182	8.915879379	8.693486957	8.936637939	8.977279923	9.055282436	9.28077077
Armcx5	7.159871337	7.6794801	7.73470962	7.417852515	7.366322214	7.451211112	7.238404739	8
Bhlhb9	8.957102042	9.016808288	8.921840937	8.82336724	9.197216693	9.303780748	8.797661526	9.392317423
Arxes2	6.672425342	6.569855608	6.569855608	6.491853096	6.523561956	6.459431619	6.108524457	6.672425342
Tceal9	10.03066714	10.60269887	10.1176431	10.08480839	9.465566405	9.620219826	9.645658432	9.900866808
Bex3	10.4419067	11.03479896	10.56985561	10.49085088	9.850186838	9.964340868	9.93516505	10.23122118
Morf4l2	11.4812949	11.7548875	11.67551604	11.44449729	11.58871464	11.67198327	11.31458324	11.79603961
Slc25a53	7.17990909	7.475733431	7.392317423	7.285402219	7.417852515	7.592457037	7.8008999	7.942514505
Zcchc18	6.491853096	6.658211483	6.754887502	6.700439718	5.700439718	6.108524457	5.672425342	5.781359714
Fam199x	8.714245518	8.22881869	8.882643049	8.758223215	8.483815777	8.851749041	8.527477006	8.714245518
Rnf128	6.475733431	6.832890014	6.781359714	6.554588852	3.584962501	4.247927513	4	4.857980995
Tbc1d8b	7.857980995	7.73470962	7.888743249	7.942514505	7.813781191	7.50779464	7.330916878	7.599912842
Rbm41	7.693486957	7.033423002	7.839203788	7.700439718	7.665335917	7.936637939	8.011227255	7.971543554
Prps1	10.35204343	10.55842071	10.48784003	10.2772874	10.74062404	10.70908381	10.49085088	10.81458247
Tsc22d3	10.07414146	10.6329952	10.33650656	10.25856603	9.266786541	9.294620749	9.197216693	9.652844973
Psmd10	9.01402047	9.599912842	9.375039431	9.076815597	8.810571635	8.948367232	8.77148947	9.142107057
Atg4a	9.033423002	9.074141463	9.068778278	9.047123912	9.047123912	9.030667136	9.041659152	9.240791332
Nxt2	6.741466986	6.965784285	7.14974712	7.209453366	7.417852515	7.665335917	7.451211112	7.727920455
Gm5643	6.754887502	6.894817763	6.266786541	6.523561956	6.832890014	6.426264755	6.658211483	6.918863237
Acsl4	11.55026581	11.4046094	11.53818893	11.48230378	11.30206767	11.31910758	10.9794252	11.35259523
Gm5763	7.011227255	7.491853096	7.169925001	7.257387843	7.499845887	7.491853096	6.794415866	7.599912842
Tmem164	9.984418459	10.05528244	9.971543554	9.995767151	10.22881869	10.24436384	9.611024797	10.25974326
Ammecr1	8.366322214	8.016808288	8.487840034	8.491853096	9.033423002	9.118941073	8.491853096	9.172427509
Alg13	8.214319121	8.194756854	8.330916878	8.344295908	8.584962501	8.686500527	8.379378367	8.73809226
Hmgb1-ps2	7.900866808	8.54689446	8.076815597	8.103287808	7.948367232	7.924812504	7.727920455	8.13442632
Tmem29	7.098032083	7.607330314	7.459431619	7.366322214	7.599912842	7.312882955	7.46760555	7.686500527
Apex2	7.022367813	7.707359132	7.426264755	7.276124405	7.459431619	7.607330314	6.857980995	7.339850003
Pfkfb1	6.459431619	6.523561956	6.62935662	6.491853096	6.285402219	6.988684687	6.375039431	6.882643049
Maged2	7.033423002	7.523561956	7.276124405	7.022367813	7.434628228	7.599912842	7.965784285	7.813781191
Gnl3l	10.44914865	10.26209485	10.63117706	10.40832974	10.82495874	10.79441587	10.43358544	10.85096815
Fgd1	6.044394119	5.977279923	6.409390936	6.169925001	6.700439718	6.303780748	6.357552005	6.569855608
Tsr2	8.038918989	8.204571144	8.076815597	7.754887502	9.139551352	9.17990909	8.73809226	9.098032083
Rpl21-ps15	7.21916852	7.845490051	7.257387843	6.930737338	7.888743249	7.87036472	7.8008999	8.129283017
Gm6451	6.832890014	7.426264755	7	7.087462841	7.46760555	7.491853096	7.672425342	7.54689446
Phf8	10.07547915	9.949826711	10.19721669	10.01402047	9.857980995	9.876516947	9.64385619	9.926295995
Huwe1	12.99205319	12.38100211	13.00422047	12.91793144	13.17975362	13.21538132	12.8558418	13.10148331
Hsd17b10	9.813781191	10.37829486	10.1176431	9.873444113	9.962896005	10.06339508	10.06608919	10.21674586
Ribc1	6.022367813	6.754887502	6.14974712	5.672425342	5.614709844	5.906890596	5.95419631	6.022367813
Smc1a	12.39097501	12.61700823	12.49135207	12.39231742	12.18518517	12.30006651	12.02340784	12.40753333
Kdm5c	11.28019079	11.12605912	11.30378075	11.2227949	11.04507705	11.13314221	10.58871464	11.06272077
Kantr	7.383704292	7.459431619	8.082149041	7.665335917	8.321928095	8.503825738	8.562242424	8.707359132
Tspyl2	9.092757141	9.509775004	9.499845887	9.290018847	8.97441459	9.033423002	8.787902559	9.321928095
Gm6472	8.962896005	9.485829309	8.876516947	8.668884984	9.461479447	9.642051693	9.736401931	9.936637939
Rragb	6.882643049	7.129283017	6.857980995	6.832890014	6.714245518	7.06608919	6.754887502	6.95419631
Klf8	7.330916878	7.098032083	7.339850003	7.339850003	6.129283017	6.475733431	6.06608919	6.584962501
Ubqln2	9.353146825	9.442943496	9.353146825	9.221587121	9.022367813	9.154818109	8.459431619	9.14974712
Sat1	9.941047606	10.44914865	10.23361968	10.033423	9.674192268	9.605479518	10.08347933	9.810571635
Acot9	10.38046107	10.77148947	10.53332973	10.37286506	9.658211483	9.836050355	9.612868497	9.87958325
Prdx4	11.01052811	11.52012755	11.12928302	10.96722626	9.405141463	9.501837185	9.463524373	9.890264277
Sms	10.85953479	11.10852446	11.03617361	10.85018684	10.99364606	11.0409746	10.77971936	11.32642949
Mbtps2	8.997179481	8.84862294	9.13442632	8.933690655	9.396604781	9.535275377	9.06608919	9.560332834
Rps6ka3	11.27844946	11.08414401	11.4046094	11.23840474	11.24911345	11.34318572	11.02444712	11.39499851
Eif1ax	11.38316426	11.81297947	11.40194612	11.38100211	11.30035256	11.36905201	11.01402047	11.54978467
Bclaf3	8.50779464	8.266786541	8.693486957	8.409390936	8.820178962	8.997179481	8.686500527	9.01402047
Sh3kbp1	12.50084188	12.68737568	12.65843465	12.57553925	12.09209641	12.25296104	11.96000193	12.35782688
Pdha1	11.14146856	11.21916852	11.30947635	11.18673329	11.64565843	11.69870467	11.51619248	11.83565569
Phka2	9.306061689	9.370687407	9.567956075	9.481799432	9.346513733	9.385862401	9.821773982	9.802516365
Gm7331	8.592457037	9.240791332	8.622051819	8.463524373	8.672425342	9.071462363	8.960001932	9.294620749
Rbbp7	12.53503231	12.77746081	12.59269062	12.48230378	12.605248	12.69501074	12.18611424	12.76009617
Txlng	9.144658243	9.13442632	9.375039431	9.28077077	9.084808388	9.310612782	8.971543554	9.353146825
Syap1	9.581200582	9.727920455	9.675957033	9.586839788	9.285402219	9.396604781	9.434628228	9.519636253
Ctps2	10.25148241	10.57270023	10.38694025	10.25738784	9.68474862	9.929258409	9.845490051	10.07815081
Ap1s2	8.388017285	8.224001674	8.238404739	8.366322214	8.016808288	8.139551352	8.049848549	8.584962501
Zrsr2	9.654636029	9.943979914	9.751544059	9.787902559	9.893301531	9.789533645	9.682994584	9.95419631
Car5b	7.882643049	7.930737338	7.700439718	7.665335917	5.672425342	5.584962501	5.523561956	6.209453366
Siah1b	7.339850003	7.614709844	7	7.257387843	7.357552005	7.686500527	7.17990909	7.700439718
Piga	10.43775207	10.5028318	10.64655871	10.53332973	10.37395266	10.50878516	10.30720081	10.49685378
Mospd2	8.321928095	8.426264755	8.689997971	8.344295908	8.290018847	8.252665432	8.124121312	8.252665432
Fancb	7.303780748	7.129283017	7.442943496	7.118941073	7.832890014	7.768184325	7.562242424	7.700439718
Gemin8	7.06608919	7.636624621	7.303780748	7.199672345	7.523561956	7.108524457	7.257387843	7.741466986
Gpm6b	6.303780748	4.95419631	6.247927513	6.303780748	6.22881869	6.357552005	6.087462841	6.614709844
Ofd1	8.62935662	8.977279923	8.758223215	8.562242424	8.864186145	8.988684687	8.965784285	9.233619677
Trappc2	6.754887502	6.977279923	6.64385619	6.658211483	6.768184325	7.022367813	7.06608919	7.14974712
Rab9	8.87958325	9.428360173	9.100662339	9.047123912	8.531381461	8.45532722	8.471675214	8.614709844
Tceanc	7.499845887	7.54689446	7.64385619	7.426264755	7.14974712	7.400879436	7.108524457	7.592457037
Rpl7a-ps11	8.845490051	9.499845887	8.903881846	8.791162889	9.139551352	9.038918989	9.084808388	9.447083226
Gm15232	6.06608919	6.321928095	6.285402219	6.108524457	5.209453366	5.459431619	5.321928095	5.209453366
Tmsb4x	15.74365107	16.39513244	15.88736343	15.78706081	15.28029956	15.37710883	15.28167652	15.6740543
Prps2	10.43671154	10.47065887	10.6110248	10.37395266	11.215533	11.27670602	11.09539702	11.3885555
Msl3	9.84862294	10	10.00702727	9.884170519	9.929258409	10.07547915	10.02236781	10.22037833
Hccs	9.850186838	9.992938336	10	9.972979786	9.753216749	9.874981348	9.588714636	9.971543554
Mid1	7.033423002	6.392317423	6.832890014	6.727920455	7.794415866	7.383704292	6.807354922	7.64385619
Gm21887	10.71681946	11.12023788	10.38909352	10.39124359	11.40194612	10.99081308	10.82813648	11.14911199
Pex2	7.982993575	8.266786541	8.14974712	7.971543554	8.262094845	8.189824559	8.21916852	8.442943496
Gm8797	8.124121312	8.787902559	8.50779464	8.430452552	8.366322214	8.581200582	8.016808288	8.703903573
Mrps28	8.247927513	9.116343961	8.531381461	8.442943496	8.611024797	8.703903573	8.204571144	8.787902559
Tpd52	10.44708323	10.77889848	10.71596199	10.60917874	9.992938336	10.10590851	9.894817763	10.26912668
Zbtb10	5.087462841	4.523561956	4.523561956	4.459431619	6.169925001	6.781359714	6.700439718	6.584962501
Pag1	9.792790294	9.560332834	9.906890596	9.878050913	9.960001932	10.18611424	9.48984796	10.00281502
Fabp5	10.72792045	11.24317398	10.84627391	10.74315139	10.25266543	10.34540525	9.854868383	10.38801729
Gm9833	7.74819285	7.651051691	7.727920455	7.87036472	7.62935662	7.584962501	7.499845887	7.614709844
Impa1	9.914385132	10.07948478	9.847057346	9.86727874	10.00562455	10.03754695	9.782998209	10.19352536
Zfand1	8.523561956	9.082149041	8.857980995	8.64385619	8.845490051	8.86727874	9.01402047	9.240791332
Lrrcc1	9.100662339	9.016808288	9.209453366	8.924812504	8.912889336	9.002815016	8.86727874	9.095397023
E2f5	6.930737338	7.475733431	7.330916878	6.977279923	7.294620749	7.686500527	7.294620749	7.562242424
1810022K09Rik	9.303780748	9.736401931	9.451211112	9.346513733	9.525520809	9.674192268	9.45532722	9.861086906
Ythdf3	10.22520744	9.784634846	10.15228484	10.10197567	10.44708323	10.53624722	10.09143539	10.50779464
Gm5844	8.388017285	8.45532722	8.098032083	8	7.6794801	7.651051691	7.199672345	7.857980995
Armc1	9.787902559	9.923327485	9.909893084	9.73809226	9.727920455	9.906890596	9.481799432	9.903881846
Mtfr1	9.339850003	9.364134655	9.511752654	9.361943774	9.927777962	10.07815081	9.62935662	10.1176431
Pde7a	10.48381578	10.51668495	10.63934071	10.41785251	10.37177664	10.59712143	10.25148241	10.58871464
4632415L05Rik	7.459431619	7.483815777	7.348728154	7.426264755	7.754887502	7.721099189	7.285402219	7.965784285
Hps3	8.810571635	8.607330314	8.836050355	8.727920455	9.06608919	9.257387843	8.829722735	9.294620749
Hltf	10.4252159	10.42101286	10.56700537	10.37286506	10.2772874	10.39660478	10.32418055	10.49285462
Gyg	10.74986943	11.07146236	10.95855272	10.70994538	10.85174904	10.82892983	10.84392105	11.18611424
Gm7488	10.28193003	10.60455323	10.35645197	10.35093918	10.16113188	10.31514956	10.09803208	10.4807902
Tbl1xr1	10.49884921	10.7548875	10.77971936	10.66977089	11.1091777	11.19537221	10.83683936	11.30549179
Gm7536	11.6617781	12.48028532	12.00877875	11.77396337	12.37639675	12.50382574	12.51224664	12.7809498
Gm10259	8.939579214	9.379378367	9.17990909	9.005624549	9.379378367	9.499845887	9.011227255	9.707359132
Ect2	10.68562484	10.56605404	10.87344411	10.76652891	10.75905594	10.84392105	10.52356196	10.79766153
Nceh1	8.118941073	8.28077077	8.330916878	8.45532722	8.693486957	8.751544059	8.317412614	8.764871591
Tnfsf10	8.317412614	8.266786541	8.491853096	8.344295908	9.73809226	9.842350343	8.918863237	9.77478706
Fndc3b	6.658211483	6.209453366	6.672425342	6.569855608	7.442943496	7.636624621	7.076815597	7.584962501
Tnik	9.409390936	9.124121312	9.696967526	9.485829309	9.661778098	9.810571635	9.375039431	9.769837844
Eif5a2	8.184875343	7.832890014	8.055282436	8.098032083	8.103287808	8.204571144	8.17990909	8.392317423
Rpl22l1	11.55937709	12.17055104	11.74945047	11.64205169	11.62021983	11.81217731	11.82017896	12.01332267
Mynn	8.948367232	9.036173613	9.139551352	9.047123912	9.303780748	9.328674927	9.019590728	9.400879436
Sec62	10.49285462	10.80009099	10.61930296	10.54496443	10.60362634	10.76818432	10.68387187	10.86186234
Gpr160	7.942514505	8.388017285	8.159871337	7.876516947	7.499845887	7.515699838	7.247927513	7.781359714
Phc3	12.8837888	12.39927792	13.08015131	12.91793144	12.60037755	12.69108919	12.16553514	12.54858112
Prkci	9.2644426	9.194756854	9.434628228	9.294620749	9.654636029	9.719388821	9.182394353	9.605479518
Skil	10.08081753	9.900866808	10.33873638	10.07414146	10.30720081	10.36194377	10.07280253	10.34096276
Zmat3	9.607330314	9.294620749	9.812177306	9.560332834	12.10361566	12.08978149	12.03239017	12.26766454
Pik3ca	10.58214198	10.58777752	10.666224	10.56414949	10.59245704	10.57364719	10.41679753	10.7548875
Zfp639	9.599912842	9.816983623	9.703903573	9.63481105	9.874981348	9.890264277	9.651051691	10.19475685
Mfn1	10.05392588	10.08878824	10.09671515	9.888743249	9.955649908	10.15608308	9.763212367	10.17367714
Gnb4	8.6794801	8.791162889	8.614709844	8.700439718	8.005624549	8.044394119	8.139551352	8.092757141
Actl6a	10.64205169	10.81938079	10.76818432	10.62388149	10.4655664	10.75572215	10.29806257	10.68211676
Mrpl47	8.159871337	8.527477006	8.262094845	8.184875343	8.434628228	8.479780264	8.21916852	8.700439718
Ndufb5	9.939579214	10.47775827	10.23361968	9.977279923	9.942514505	10.22158712	10.03617361	10.37177664
Ttc14	10.75655632	10.64024494	10.92109709	10.78953364	11.32699117	11.50878516	11.18920683	11.46096776
Ccdc39	5.584962501	5.700439718	5.672425342	5.781359714	6.357552005	6.491853096	6.108524457	6.599912842
Fxr1	10.70563239	10.98441846	10.83209885	10.70390357	11.05188866	11.04575966	10.93295289	11.24138736
Dnajc19	9.177419538	9.769837844	9.154818109	9.194756854	9.326429487	9.513727596	9.236014192	9.571752644
Atp11b	12.93424373	12.8372337	13.14561378	12.93332182	12.7300455	12.81277897	12.60037755	12.88359791
Dcun1d1	9.73809226	9.908392621	9.856425529	9.749869427	9.894817763	10.13442632	9.862637358	10.0768156
Mccc1	7.714245518	8.113742166	7.960001932	8.17990909	8.005624549	8.214319121	7.577428828	8.13442632
Acad9	8.991521846	9.052568051	9.118941073	8.915879379	9.231221181	9.167418146	8.897845456	9.400879436
D3Ertd254e	7.087462841	7.022367813	7.276124405	7	7.6794801	7.417852515	7.54689446	7.700439718
Anxa5	10.78217919	11.11958962	10.88950396	10.76071995	10.24317398	10.23720996	9.939579214	10.46352437
Exosc9	9.366322214	9.682994584	9.434628228	9.344295908	9.700439718	9.769837844	9.491853096	9.921840937
Ccna2	12.15450169	12.41204051	12.39473063	12.22520744	12.04507705	12.23900176	12.00422047	12.33539035
4932438A13Rik	11.30206767	10.72024426	11.36577564	11.2737956	10.9708249	11.08547246	10.88034881	10.93884446
Cetn4	7.17990909	7.348728154	7.303780748	6.781359714	6.247927513	6.189824559	6.266786541	6.303780748
Bbs12	7.033423002	7.426264755	7.426264755	7	7.807354922	8.016808288	7.46760555	7.707359132
Spata5	9.463524373	9.920352855	9.596189756	9.509775004	9.766528909	9.781359714	9.30833903	9.899356923
Spry1	7.882643049	8.344295908	7.87036472	7.754887502	7.754887502	7.721099189	7.257387843	7.857980995
Ankrd50	10.07948478	10.01820018	10.23601419	10.14338321	9.840777924	9.990103964	9.796039609	10.06474276
Gm9845	6.727920455	6.303780748	6.781359714	6.714245518	5.977279923	5.781359714	5.754887502	5.64385619
Intu	6.64385619	6.741466986	6.50779464	6.658211483	6.942514505	6.832890014	6.459431619	6.87036472
Hspa4l	10.18115226	10.07012094	10.32867493	10.05528244	9.82336724	9.789533645	9.743151394	9.891783703
Plk4	10.29001885	10.45327063	10.50084188	10.37612539	10.59991284	10.54978467	10.37395266	10.80976813
Mfsd8	8.108524457	8.055282436	8.060695932	7.977279923	7.971543554	8.209453366	8.14974712	8.169925001
Gm2011	6.700439718	6.741466986	6.894817763	7.087462841	5.95419631	6.614709844	6.022367813	6.554588852
Abhd18	10.0768156	10.17990909	10.41679753	10.24555271	9.471675214	9.758223215	9.361943774	9.74819285
Larp1b	10.09143539	10.34983409	10.27262978	10.07948478	10.64205169	10.59152235	10.2911707	10.76652891
Pgrmc2	10.78463485	11.14338321	10.86573327	10.77396337	10.27029533	10.36084708	9.893301531	10.40301202
Jade1	9.087462841	9.084808388	9.337621902	9.129283017	9.22881869	9.292321633	8.906890596	9.346513733
Sclt1	8.060695932	8.189824559	8.071462363	7.826548487	8.092757141	8.361943774	8.233619677	8.30833903
D3Ertd751e	6.686500527	6.62935662	7.108524457	6.569855608	7.22881869	7.22881869	7.022367813	7.321928095
Noct	9.884170519	10.08613623	9.949826711	9.923327485	10.14847658	10.29232163	9.537218401	10.18115226
Gm38357	6.266786541	4.392317423	5.857980995	6.285402219	6.599912842	6.894817763	6.285402219	6.108524457
Elf2	10.16867212	10.36741475	10.27961058	10.13699111	10.32530546	10.32305476	10.12928302	10.48582931
Mgarp	10.28886607	10.81297947	10.34762137	10.25266543	7.607330314	7.54689446	6.491853096	7.665335917
Ndufc1	9.259743264	9.926295995	9.501837185	9.330916878	9.495855027	9.50779464	9.238404739	9.832890014
Naa15	11.4046094	11.2467406	11.44086917	11.33315535	11.54254826	11.62250945	11.05324713	11.68431031
Rab33b	7.918863237	8.370687407	8.392317423	8.17990909	8.154818109	8.154818109	7.906890596	8.252665432
Setd7	10.9893945	10.76570049	11.12088584	11.00492268	11.50481899	11.63254088	11.11048331	11.56795608
5031434O11Rik	6.584962501	7.076815597	6.918863237	6.539158811	6.303780748	6.339850003	6.539158811	6.714245518
Mgst2	10.90538701	11.62981194	11.32979634	11.11829223	10.19475685	10.40087944	10.52747701	10.68387187
Gm37261	7.672425342	7.400879436	8.174925683	7.900866808	6.714245518	7.199672345	6.965784285	6.930737338
Maml3	8.84862294	9.049848549	9.172427509	9.01402047	8.73470962	8.826548487	8.636624621	8.77148947
Foxo1	11	11.18797059	11.15228484	11.09407769	10.64024494	10.82892983	10.36959735	10.87958325
Gm10293	8.199672345	8.588714636	7.864186145	7.95419631	7.592457037	7.294620749	7.14974712	7.539158811
Cog6	9.831307244	9.965784285	9.902375114	9.87958325	9.609178738	9.731319031	9.501837185	9.897845456
Nhlrc3	8.276124405	8.442943496	8.511752654	8.426264755	8.566054038	8.622051819	8.46760555	8.721099189
Proser1	9.457380879	9.21916852	9.515699838	9.407267764	9.651051691	9.805743872	9.306061689	9.802516365
Gm6204	6.930737338	7.392317423	6.584962501	6.554588852	6.977279923	7.209453366	7.209453366	7.483815777
Ufm1	9.724513853	10.19352536	9.802516365	9.845490051	9.759888183	9.955649908	9.33315535	9.921840937
Gm5641	11.3376219	11.84117119	11.31571566	11.25443815	11.26150731	11.38532318	10.96289601	11.54012804
Supt20	11.15987134	11.25561875	11.37721053	11.28771238	11.09473751	11.22641219	11.03686045	11.32867493
Exosc8	11.53186878	12.12573633	11.72792045	11.64655871	10.86341196	11.03273453	10.75405237	11.18673329
Alg5	9.607330314	10.07146236	9.625708843	9.583082768	9.428360173	9.583082768	9.030667136	9.525520809
[truncated: 9,184 more rows]
