# Supplementary material for: Translation factor eIF5a is essential for IFNγ production and cell cycle regulation in primary CD8+ T lymphocytes
Source: Nat Commun. 2022 Dec 17;13:7796. doi: 10.1038/s41467-022-35252-y (PMC9759561; doi:10.1038/s41467-022-35252-y)
Supplement: Supplementary file 8 — Source Data [file 41467_2022_35252_MOESM8_ESM.zip › FigS4/FigS4c/Violin Plot_RNASeq.Rmd]

---
title: "R Notebook"
output: html_notebook
---

This is an [R Markdown](http://rmarkdown.rstudio.com) Notebook. When you execute code within the notebook, the results appear beneath the code. 

Try executing this chunk by clicking the *Run* button within the chunk or by placing your cursor inside it and pressing *Ctrl+Shift+Enter*. 

```{r}
plot(cars)
```

Add a new chunk by clicking the *Insert Chunk* button on the toolbar or by pressing *Ctrl+Alt+I*.

When you save the notebook, an HTML file containing the code and output will be saved alongside it (click the *Preview* button or press *Ctrl+Shift+K* to preview the HTML file).

The preview shows you a rendered HTML copy of the contents of the editor. Consequently, unlike *Knit*, *Preview* does not run any R code chunks. Instead, the output of the chunk when it was last run in the editor is displayed.


```{r}
data_S1 <- read.csv(file = 'counts_Mock-GC7_cpm3+_log2.csv', header = TRUE, stringsAsFactors = FALSE)
```

```{r}
summary(data_S1)
```

```{r}
data_S1[,-1]
```

```{r}
library(tidyverse)
data_S1_tidy <- gather(data_S1, key, value, -1)
data_S1_tidy
```


```{r}
data_S1_tidy$group <- gsub("(.+?)_[1234]", "\\1", data_S1_tidy$key)
head(data_S1_tidy)
```


```{r}
violin <- ggplot(data_S1_tidy, aes(key, value)) + geom_violin(trim=FALSE, aes(fill = group)) + theme_bw() + scale_fill_manual(values=c("#FF7B00", "#247BE7"))
violin + geom_boxplot(width=0.1, fill="white") + scale_x_discrete(limits=c("Mock_1", "Mock_2", "Mock_3", "Mock_4", "GC7_1", "GC7_2", "GC7_3", "GC7_4")) 
```
